# Supplementary material for: Upregulation of ENAH by a PI3K/AKT/β-catenin cascade promotes oral cancer cell migration and growth via an ITGB5/Src axis
Source: Cell Mol Biol Lett. 2024 Nov 7;29:136. doi: 10.1186/s11658-024-00651-0 (PMC11545229; doi:10.1186/s11658-024-00651-0)
Supplement: Supplementary file 6 — Supplementary material 6: Supplementary Table S3-3. List of proteins identified in iTRAQ analysis of OSCC #34 group [file 11658_2024_651_MOESM6_ESM.xlsx]

## Sheet: Table S3-3
Supplemental Table S3-3. List of proteins identified in iTRAQ analysis of OSCC#34 group
Accession number	Protein name	Sequence coverage (%)	No. of total protein	No. of unique peptide	No. of total peptide	No. of total spectra	T/N (115/114)			P1/N (116/114)			P1/T (116/115)			P2/N (117/114)			P2/T (117/115)			P2/P1 (117/116)			Mascot score	Coverage A(4,7)	# Peptides A(4,7)	# PSM A(4,7)	No. of amino acids	M.W. (kDa)	calc. pI
							ratio	No. of spectra	Variability (%)	ratio	No. of spectra	Variability (%)	ratio	No. of spectra	Variability (%)	ratio	No. of spectra	Variability (%)	ratio	No. of spectra	Variability (%)	ratio	No. of spectra	Variability (%)
P69905	Hemoglobin subunit alpha OS=Homo sapiens OX=9606 GN=HBA2 PE=1 SV=2 - [HBA_HUMAN]	98.59	1	19	19	1482	0.136227	828	102.399	0.137957	696	127.811	0.804165	698	59.5406	0.237819	669	146.74	1.18699	657	86.1902	1.57531	655	44.3698	51869.2	98.59	33	1482	142	15.2479	8.67529
	A4	A7	Sequence	PSM Ambiguity	# Proteins	# Protein Groups	Protein Group Accessions	Modifications	Activation Type	ΔScore	ΔCn	Rank	Search Engine Rank	QuanResultID	Quan Info	Quan Usage	115/114	116/114	116/115	117/114	117/115	117/116	114	115	116	117	IonScore	Exp Value	# Missed Cleavages	Isolation Interference [%]	Ion Inject Time [ms]	Charge	m/z [Da]	MH+ [Da]	ΔM [ppm]	RT [min]	First Scan	Last Scan	MS Order	Ions Matched	Spectrum File
		High	vGAHAGEYGAEALER	Unambiguous	1	1	P69905	N-Term(iTRAQ4plex)	CID	1	0	1	1	171277	Unique	Used	0.0444246	0.0313252	0.695341	0.0308352	0.684072	0.97419	329964	20039.7	16129.7	9004.71	110.09	2.26752e-10	0	9.78089	10	2	837.426	1673.84	4.90953	30.9125	4178	4178	MS2	13/126	20180318-iTQ-OSCC34-30ug-s30.raw
	High		fLASVSTVLTSk	Unambiguous	1	1	P69905	N-Term(iTRAQ4plex); K12(iTRAQ4plex)	HCD	1	0	1	1	86320	Unique	Used	0.656954	0.710038	1.0658	1.26289	1.89456	1.76025	539544	484576	597827	603042	100.2	1.01707e-09	0	17.5751	6	2	770.964	1540.92	1.40228	47.7726	9093	9093	MS2	11/102	20180318-iTQ-OSCC34-30ug-s15.raw
	High		fLASVSTVLTSk	Unambiguous	1	1	P69905	N-Term(iTRAQ4plex); K12(iTRAQ4plex)	HCD	1	0	1	1	80639	Unique	Used	0.404418	0.329196	0.802697	0.468356	1.14136	1.40803	249370	137871	128104	103366	98.96	1.46116e-09	0	48.6082	18	2	770.963	1540.92	-0.736634	49.062	9404	9404	MS2	11/102	20180318-iTQ-OSCC34-30ug-s14.raw
		High	fLASVSTVLTSk	Unambiguous	1	1	P69905	N-Term(iTRAQ4plex); K12(iTRAQ4plex)	CID	1	0	1	1	86320	Redundant	Not Used	0.656954	0.710038	1.0658	1.26289	1.89456	1.76025	539544	484576	597827	603042	98.11	1.6457e-09	0	17.5751	6	2	770.964	1540.92	1.40228	47.7573	9087	9087	MS2	11/102	20180318-iTQ-OSCC34-30ug-s15.raw
		High	vGAHAGEYGAEALER	Unambiguous	1	1	P69905	N-Term(iTRAQ4plex)	CID	1	0	1	1	170999	Unique	Used	0.0387483	0.126791	3.22675	0.355011	9.02958	2.77104	684432	36256.2	135421	215044	97.38	4.09494e-09	0	6.99733	2	2	837.424	1673.84	2.06534	28.6947	3578	3578	MS2	12/126	20180318-iTQ-OSCC34-30ug-s30.raw
		High	vGAHAGEYGAEALER	Unambiguous	1	1	P69905	N-Term(iTRAQ4plex)	CID	1	0	1	1	176268	Unique	Used	0.0700313						9.87841e+06	945755			97.35	4.18776e-09	0	7.59505	0	2	837.423	1673.84	1.40899	25.5981	2538	2538	MS2	23/126	20180318-iTQ-OSCC34-30ug-s31.raw
	High		TYFPHFDLSHGSAQVk	Unambiguous	1	1	P69905	K16(iTRAQ4plex)	HCD	1	0	1	1	269121	Unique	Used	0.0219093						802800	24045.6			96.49	4.92532e-09	0	3.5003	4	2	989.501	1978	0.787007	34.9852	5739	5739	MS2	11/146	20180318-iTQ-OSCC34-30ug-s47.raw
	High		fLASVSTVLTSk	Unambiguous	1	1	P69905	N-Term(iTRAQ4plex); K12(iTRAQ4plex)	HCD	1	0	1	1	80519	Unique	Used	0.307587	0.357567	1.14635	0.689093	2.20795	1.90726	6.71382e+06	2.82317e+06	3.74622e+06	4.09453e+06	94.99	2.93185e-09	0	18.7696	2	2	770.965	1540.92	2.749	48.1766	9144	9144	MS2	11/102	20180318-iTQ-OSCC34-30ug-s14.raw
		High	vGAHAGEYGAEALER	Unambiguous	1	1	P69905	N-Term(iTRAQ4plex)	CID	1	0	1	1	170672	Unique	Used	0.0435096						2.52052e+07	1.49925e+06			93.4	1.04902e-08	0	8.38868	0	2	837.422	1673.84	0.169204	25.9264	2869	2869	MS2	12/126	20180318-iTQ-OSCC34-30ug-s30.raw
		High	FLASVSTVLTSk	Unambiguous	1	1	P69905	K12(iTRAQ4plex)	CID	1	0	1	1	37627	Unique	Used	0.205626	0.407145	1.95253	0.0759826	0.364179	0.184695	1.10507e+06	310647	702109	74312.1	93.33	6.68902e-09	0	10.9524	1	2	698.914	1396.82	3.12874	39.4047	6784	6784	MS2	11/102	20180318-iTQ-OSCC34-30ug-s07.raw
		High	vGAHAGEYGAEALER	Unambiguous	1	1	P69905	N-Term(iTRAQ4plex)	CID	1	0	1	1	171724	Unique	Used	0.035463	0.0249686	0.6943	0.0338518	0.940774	1.34177	183026	8873.34	7131.37	5483.4	92.68	1.20581e-08	0	10.7334	16	2	837.421	1673.84	-0.56008	34.3345	5150	5150	MS2	12/126	20180318-iTQ-OSCC34-30ug-s30.raw
		High	vGAHAGEYGAEALER	Unambiguous	1	1	P69905	N-Term(iTRAQ4plex)	CID	1	0	1	1	176697	Unique	Used	0.0789603	0.224327	2.80156	0.443627	5.53717	1.95716	140925	15212.4	49332.7	55330.1	92.27	1.37262e-08	0	6.4143	14	2	837.425	1673.84	3.30512	29.1633	3464	3464	MS2	14/126	20180318-iTQ-OSCC34-30ug-s31.raw
		High	vGAHAGEYGAEALER	Unambiguous	1	1	P69905	N-Term(iTRAQ4plex)	CID	1	0	1	1	170750	Unique	Used	0.0608823						1.72803e+07	1.43828e+06			92.1	1.42742e-08	0	8.15754	0	2	837.423	1673.84	1.1902	26.6085	3039	3039	MS2	13/126	20180318-iTQ-OSCC34-30ug-s30.raw
		High	vGAHAGEYGAEALER	Unambiguous	1	1	P69905	N-Term(iTRAQ4plex)	CID	1	0	1	1	315240	Unique	Used	0.101296	0.0841254	0.81896	0.0758895	0.73836	0.892781	75361	10436.1	9893.28	5061.56	91.8	1.53942e-08	0	6.38378	32	2	837.425	1673.84	3.5239	25.4625	3123	3123	MS2	13/126	20180318-iTQ-OSCC34-30ug-s55.raw
		High	vGAHAGEYGAEALER	Unambiguous	1	1	P69905	N-Term(iTRAQ4plex)	CID	1	0	1	1	227571	Unique	Used	0.0825525	0.01	0.0492667	0.0132322	0.157972	3.17517	248407	28034.5	1598.77	2909.05	91.69	1.56874e-08	0	12.8026	49	2	837.425	1673.84	3.81561	27.2212	3253	3253	MS2	14/126	20180318-iTQ-OSCC34-30ug-s40.raw
		High	vGAHAGEYGAEALER	Unambiguous	1	1	P69905	N-Term(iTRAQ4plex)	CID	1	0	1	1	244635	Unique	Used	0.0914578	0.0130798	0.141029	0.022367	0.241027	1.69238	161737	20222.2	3301.23	3201.64	91.53	1.6698e-08	0	19.2352	69	2	837.426	1673.84	4.47196	25.6105	2788	2788	MS2	13/126	20180318-iTQ-OSCC34-30ug-s43.raw
		High	vGAHAGEYGAEALER	Unambiguous	1	1	P69905	N-Term(iTRAQ4plex)	CID	1	0	1	1	279612	Unique	Used	0.0834108	0.0327907	0.387665	0.0518156	0.612232	1.56387	97278.2	11092.7	4977.75	4460.99	91.38	1.68845e-08	0	6.14223	33	2	837.425	1673.84	3.45097	25.6725	3070	3070	MS2	22/126	20180318-iTQ-OSCC34-30ug-s49.raw
		High	vGAHAGEYGAEALER	Unambiguous	1	1	P69905	N-Term(iTRAQ4plex)	CID	1	0	1	1	171083	Unique	Used	0.0658642	0.013364	0.200086				541882	48792.6	11300.8		91.07	1.79774e-08	0	9.61318	5	2	837.425	1673.84	4.18025	29.3699	3760	3760	MS2	13/126	20180318-iTQ-OSCC34-30ug-s30.raw
		High	vGAHAGEYGAEALER	Unambiguous	1	1	P69905	N-Term(iTRAQ4plex)	CID	1	0	1	1	164954	Excluded by Method	Not Used	0.01						247529	2449.25			91.01	1.81087e-08	0	10.5455	11	2	837.424	1673.84	2.86755	26.5792	2903	2903	MS2	13/126	20180318-iTQ-OSCC34-30ug-s29.raw
		High	vGAHAGEYGAEALER	Unambiguous	1	1	P69905	N-Term(iTRAQ4plex)	CID	1	0	1	1	170583	Unique	Used	0.0363363						3.06048e+07	1.5203e+06			90.91	1.88143e-08	0	8.31752	0	2	837.425	1673.84	3.37805	25.2419	2676	2676	MS2	13/126	20180318-iTQ-OSCC34-30ug-s30.raw
		High	vGAHAGEYGAEALER	Unambiguous	1	1	P69905	N-Term(iTRAQ4plex)	CID	1	0	1	1	171544	Unique	Used	0.0578889	0.0234079	0.398745	0.0514006	0.875087	2.17318	237942	18830.7	8691.62	10824.2	90.36	2.13544e-08	0	11.2526	13	2	837.425	1673.84	3.37805	32.9743	4760	4760	MS2	12/126	20180318-iTQ-OSCC34-30ug-s30.raw
		High	vGAHAGEYGAEALER	Unambiguous	1	1	P69905	N-Term(iTRAQ4plex)	CID	1	0	1	1	193481	Unique	Used	0.0514501						667639	46960			90.22	2.18164e-08	0	13.4574	4	2	837.424	1673.84	3.08633	26.9411	3137	3137	MS2	13/126	20180318-iTQ-OSCC34-30ug-s34.raw
		High	vGAHAGEYGAEALER	Unambiguous	1	1	P69905	N-Term(iTRAQ4plex)	CID	1	0	1	1	173784	Unique	Used	0.106047	0.0760521	0.707201	0.17833	1.65731	2.32061	72011.4	10439.9	8546.32	11365.3	89.83	2.41261e-08	0	11.5306	45	2	837.425	1673.84	3.45097	49.7316	9611	9611	MS2	13/126	20180318-iTQ-OSCC34-30ug-s30.raw
		High	vGAHAGEYGAEALER	Unambiguous	1	1	P69905	N-Term(iTRAQ4plex)	CID	1	0	1	1	204910	Unique	Used	0.0586825						367049	29446.5			89.68	2.42743e-08	0	8.12766	22	2	837.424	1673.84	2.2112	27.349	3295	3295	MS2	14/126	20180318-iTQ-OSCC34-30ug-s36.raw
		High	vGAHAGEYGAEALER	Unambiguous	1	1	P69905	N-Term(iTRAQ4plex)	CID	1	0	1	1	172681	Unique	Used	0.102567	0.051854	0.498544	0.169592	1.62959	3.23679	122994	17246.2	9952.56	18460.7	89.51	2.5915e-08	0	20.9468	33	2	837.425	1673.84	3.81561	41.4204	7220	7220	MS2	22/126	20180318-iTQ-OSCC34-30ug-s30.raw
	High		vADALTNAVAHVDDMPNALSALSDLHAHk	Unambiguous	1	1	P69905	N-Term(iTRAQ4plex); K29(iTRAQ4plex)	HCD	1	0	1	1	312868	Unique	Used	0.0164864	0.01	0.424854	0.0180258	1.07757	2.51158	375916	8472.59	4166.73	5997.09	89.22	1.49593e-08	0	9.59991	15	3	1095.57	3284.7	2.37279	52.4502	10963	10963	MS2	22/310	20180318-iTQ-OSCC34-30ug-s54.raw
	High		vADALTNAVAHVDDmPNALSALSDLHAHk	Unambiguous	1	1	P69905	N-Term(iTRAQ4plex); M15(Oxidation); K29(iTRAQ4plex)	HCD	1	0	1	1	317941	Unique	Used	0.0390868	0.015649	0.394806	0.0291888	0.735978	1.84595	1.31458e+06	70245.2	32102.5	33959.3	89.04	1.62784e-08	0	13.5847	10	4	825.93	3300.7	2.8068	45.8238	8987	8987	MS2	21/310	20180318-iTQ-OSCC34-30ug-s55.raw
	High		vADALTNAVAHVDDmPNALSALSDLHAHKLR	Unambiguous	1	1	P69905	N-Term(iTRAQ4plex); M15(Oxidation)	HCD	1	0	1	1	330095	Unique	Used	0.216065	0.160244	0.73135	0.285185	1.30083	1.7613	60437.5	17852.2	15113.2	15254.2	88.62	1.59389e-08	1	54.5968	39	5	685.96	3425.77	0.313829	46.9377	9345	9345	MS2	18/330	20180318-iTQ-OSCC34-30ug-s57.raw
	High		VLSPADKTNVk	Unambiguous	1	1	P69905	K11(iTRAQ4plex)	HCD	1	0	1	1	192511	Unique	Used	0.0542696	0.105681	1.92029	0.157721	2.86425	1.47701	18380.1	1363.65	3031.17	2565.63	88.52	2.86834e-08	1	14.1992	84	2	658.391	1315.78	3.6767	18.8749	1039	1039	MS2	9/98	20180318-iTQ-OSCC34-30ug-s34.raw
		High	vGAHAGEYGAEALER	Unambiguous	1	1	P69905	N-Term(iTRAQ4plex)	CID	1	0	1	1	267914	Unique	Used	0.0827111	0.0230107	0.274344	0.0346737	0.413157	1.49128	102791	11623	3691.08	3154.37	88.46	3.34305e-08	0	9.56587	49	2	837.425	1673.84	3.74268	25.9244	3119	3119	MS2	13/126	20180318-iTQ-OSCC34-30ug-s47.raw
	High		vADALTNAVAHVDDmPNALSALSDLHAHk	Unambiguous	1	1	P69905	N-Term(iTRAQ4plex); M15(Oxidation); K29(iTRAQ4plex)	HCD	1	0	1	1	318205	No Quan Values	Not Used							20521608				87.98	2.00618e-08	0	38.2414	0	4	825.931	3300.7	3.69439	47.8455	9559	9559	MS2	19/310	20180318-iTQ-OSCC34-30ug-s55.raw
		High	vGAHAGEYGAEALER	Unambiguous	1	1	P69905	N-Term(iTRAQ4plex)	CID	1	0	1	1	177232	Unique	Used	0.0902106	0.138824	1.51752	0.317976	3.47389	2.26684	50302.5	6203.64	10897.3	14156	87.74	3.84491e-08	0	24.0332	61	2	837.424	1673.84	2.72169	33.3902	4622	4622	MS2	12/126	20180318-iTQ-OSCC34-30ug-s31.raw
		High	fLASVSTVLTSk	Unambiguous	1	1	P69905	N-Term(iTRAQ4plex); K12(iTRAQ4plex)	CID	1	0	1	1	80519	Redundant	Not Used	0.307587	0.357567	1.14635	0.689093	2.20795	1.90726	6.71382e+06	2.82317e+06	3.74622e+06	4.09453e+06	87.59	1.61117e-08	0	18.7696	2	2	770.965	1540.92	2.749	48.1603	9138	9138	MS2	11/102	20180318-iTQ-OSCC34-30ug-s14.raw
	High		vGAHAGEYGAEALER	Unambiguous	1	1	P69905	N-Term(iTRAQ4plex)	HCD	1	0	1	1	244635	Redundant	Not Used	0.0914578	0.0130798	0.141029	0.022367	0.241027	1.69238	161737	20222.2	3301.23	3201.64	87.48	4.24291e-08	0	19.2352	69	2	837.426	1673.84	4.47196	25.6304	2794	2794	MS2	13/126	20180318-iTQ-OSCC34-30ug-s43.raw
	High		vGAHAGEYGAEALER	Unambiguous	1	1	P69905	N-Term(iTRAQ4plex)	HCD	1	0	1	1	239096	Unique	Used	0.0821462	0.0208375	0.250142	0.0281576	0.337821	1.33734	241462	27116.6	7851.65	6017.28	86.75	4.81876e-08	0	11.1379	28	2	837.424	1673.84	2.57584	27.2129	3373	3373	MS2	13/126	20180318-iTQ-OSCC34-30ug-s42.raw
		High	vGAHAGEYGAEALER	Unambiguous	1	1	P69905	N-Term(iTRAQ4plex)	CID	1	0	1	1	171816	Unique	Used	0.0632493	0.0297612	0.464005	0.0498916	0.777409	1.65908	166317	14381.1	7724.18	7343.76	86.17	5.44686e-08	0	8.96961	17	2	837.424	1673.84	2.28412	35.017	5347	5347	MS2	24/126	20180318-iTQ-OSCC34-30ug-s30.raw
		High	vGAHAGEYGAEALER	Unambiguous	1	1	P69905	N-Term(iTRAQ4plex)	CID	1	0	1	1	171996	Unique	Used	0.0510194	0.0310365	0.599882	0.0664291	1.28322	2.11824	157296	10971.1	7618.27	9247.64	86.1	5.54764e-08	0	8.12285	21	2	837.424	1673.84	2.35705	36.3953	5737	5737	MS2	21/126	20180318-iTQ-OSCC34-30ug-s30.raw
	High		FLASVSTVLTSk	Unambiguous	1	1	P69905	K12(iTRAQ4plex)	HCD	1	0	1	1	37627	Redundant	Not Used	0.205626	0.407145	1.95253	0.0759826	0.364179	0.184695	1.10507e+06	310647	702109	74312.1	86.04	3.58395e-08	0	10.9524	1	2	698.914	1396.82	3.12874	39.4194	6790	6790	MS2	9/102	20180318-iTQ-OSCC34-30ug-s07.raw
	High		vADALTNAVAHVDDmPNALSALSDLHAHk	Unambiguous	1	1	P69905	N-Term(iTRAQ4plex); M15(Oxidation); K29(iTRAQ4plex)	HCD	1	0	1	1	330219	Unique	Used	0.0734794	0.0621517	0.834096	0.0896691	1.2027	1.42784	595018	59771.7	57709.9	47220.3	86	3.27801e-08	0	13.5931	7	4	825.93	3300.7	2.5849	47.8826	9616	9616	MS2	29/310	20180318-iTQ-OSCC34-30ug-s57.raw
		High	TYFPHFDLSHGSAQVk	Unambiguous	1	1	P69905	K16(iTRAQ4plex)	CID	1	0	1	1	280994	Unique	Used	0.0867325	0.0810654	0.921684				30244	3586.08	3825.97		85.54	6.32511e-08	0	0	44	2	989.504	1978	3.8727	36.0921	6062	6062	MS2	14/146	20180318-iTQ-OSCC34-30ug-s49.raw
		High	vGAHAGEYGAEALER	Unambiguous	1	1	P69905	N-Term(iTRAQ4plex)	CID	1	0	1	1	170830	Unique	Used	0.0103668						7.35731e+06	104271			85.26	6.89527e-08	0	8.47319	0	2	837.425	1673.84	3.30512	27.2992	3213	3213	MS2	20/126	20180318-iTQ-OSCC34-30ug-s30.raw
	High		FLASVSTVLTSk	Unambiguous	1	1	P69905	K12(iTRAQ4plex)	HCD	1	0	1	1	40502	Unique	Used	0.432807	0.545166	1.24212	0.470124	1.07052	0.853441	4865.19	2878.68	4139	2024.27	85.18	4.24745e-08	0	38.1603	244	2	698.916	1396.82	5.66308	60.1445	13018	13018	MS2	9/102	20180318-iTQ-OSCC34-30ug-s07.raw
	High		vGAHAGEYGAEALER	Unambiguous	1	1	P69905	N-Term(iTRAQ4plex)	HCD	1	0	1	1	187684	Unique	Used	0.0580032						731003	57965.8			84.31	8.58126e-08	0	8.38311	10	2	837.423	1673.84	1.26313	26.0506	2618	2618	MS2	14/126	20180318-iTQ-OSCC34-30ug-s33.raw
	High		TYFPHFDLSHGSAQVk	Unambiguous	1	1	P69905	K16(iTRAQ4plex)	HCD	1	0	1	1	269301	Unique	Used	0.0156698						96818.1	2074.06			84.15	8.69177e-08	0	4.31987	14	2	989.503	1978	2.70014	36.3441	6129	6129	MS2	10/146	20180318-iTQ-OSCC34-30ug-s47.raw
		High	vGAHAGEYGAEALER	Unambiguous	1	1	P69905	N-Term(iTRAQ4plex)	CID	1	0	1	1	221693	No Quan Values	Not Used							3564.44				83.26	1.08102e-07	0	13.9254	21	2	837.424	1673.84	2.94048	25.8659	2658	2658	MS2	13/126	20180318-iTQ-OSCC34-30ug-s39.raw
		High	vGAHAGEYGAEALER	Unambiguous	1	1	P69905	N-Term(iTRAQ4plex)	CID	1	0	1	1	172785	Unique	Used	0.0428026	0.0527935	1.21629	0.0889503	2.04812	1.66747	96337	5637.2	7936.7	7583.97	82.5	1.25683e-07	0	0	24	2	837.421	1673.84	-0.56008	42.1551	7443	7443	MS2	13/126	20180318-iTQ-OSCC34-30ug-s30.raw
		High	vGAHAGEYGAEALER	Unambiguous	1	1	P69905	N-Term(iTRAQ4plex)	CID	1	0	1	1	172476	Unique	Used	0.0501849	0.0692593	1.36092	0.101765	1.9985	1.45415	126397	8671.79	13661	11383.9	82.21	1.37368e-07	0	18.2855	26	2	837.424	1673.84	2.72169	39.9067	6777	6777	MS2	20/126	20180318-iTQ-OSCC34-30ug-s30.raw
		High	TYFPHFDLSHGSAQVk	Unambiguous	1	1	P69905	K16(iTRAQ4plex)	CID	1	0	1	1	263468	Excluded by Method	Not Used	0.01						63065.9	327.58			81.97	1.48985e-07	0	13.9573	25	2	989.506	1978	5.47726	36.3185	6250	6250	MS2	13/146	20180318-iTQ-OSCC34-30ug-s46.raw
	High		kVADALTNAVAHVDDmPNALSALSDLHAHk	Unambiguous	1	1	P69905	N-Term(iTRAQ4plex); K1(iTRAQ4plex); M16(Oxidation); K30(iTRAQ4plex)	HCD	1	0	1	1	354212	Unique	Used	0.0468997	0.0402435	0.846162	0.0790412	1.66097	1.94379	688319	44132.6	43226.7	48150.3	81.81	6.55878e-08	1	10.5198	7	4	893.975	3572.88	-2.60345	45.7518	8962	8962	MS2	26/332	20180318-iTQ-OSCC34-30ug-s61.raw
		High	vGAHAGEYGAEALER	Unambiguous	1	1	P69905	N-Term(iTRAQ4plex)	CID	1	0	1	1	182140	Unique	Used	0.0579639						1.31409e+06	104132			81.72	1.5815e-07	0	8.80637	4	2	837.425	1673.84	3.66976	27.2401	3222	3222	MS2	23/126	20180318-iTQ-OSCC34-30ug-s32.raw
	High		vGAHAGEYGAEALER	Unambiguous	1	1	P69905	N-Term(iTRAQ4plex)	HCD	1	0	1	1	204910	Redundant	Not Used	0.0586825						367049	29446.5			81.27	1.68324e-07	0	8.12766	22	2	837.424	1673.84	2.2112	27.3635	3301	3301	MS2	14/126	20180318-iTQ-OSCC34-30ug-s36.raw
		High	TYFPHFDLSHGSAQVk	Unambiguous	1	1	P69905	K16(iTRAQ4plex)	CID	1	0	1	1	269301	Redundant	Not Used	0.0156698						96818.1	2074.06			81.21	1.71044e-07	0	4.31987	14	2	989.503	1978	2.70014	36.3273	6123	6123	MS2	13/146	20180318-iTQ-OSCC34-30ug-s47.raw
		High	fLASVSTVLTSk	Unambiguous	1	1	P69905	N-Term(iTRAQ4plex); K12(iTRAQ4plex)	CID	1	0	1	1	92472	Unique	Used	0.442573	0.415278	0.925299	0.804253	1.79096	1.91665	88143	53330.1	57120.7	62738.8	81.07	7.26914e-08	0	47.0111	28	2	770.965	1540.92	2.35291	48.9866	9714	9714	MS2	10/102	20180318-iTQ-OSCC34-30ug-s16.raw
		High	vGAHAGEYGAEALER	Unambiguous	1	1	P69905	N-Term(iTRAQ4plex)	CID	1	0	1	1	171634	Unique	Used	0.0308096			0.037854	1.21089		207819	8753.27		6962.28	81.03	1.80255e-07	0	10.7901	13	2	837.424	1673.84	2.86755	33.6563	4955	4955	MS2	21/126	20180318-iTQ-OSCC34-30ug-s30.raw
		High	vGAHAGEYGAEALER	Unambiguous	1	1	P69905	N-Term(iTRAQ4plex)	CID	1	0	1	1	187684	Redundant	Not Used	0.0580032						731003	57965.8			80.99	1.84311e-07	0	8.38311	10	2	837.423	1673.84	1.26313	26.035	2612	2612	MS2	20/126	20180318-iTQ-OSCC34-30ug-s33.raw
		High	vGAHAGEYGAEALER	Unambiguous	1	1	P69905	N-Term(iTRAQ4plex)	CID	1	0	1	1	171906	Unique	Used	0.038494	0.0433293	1.10998	0.026114	0.668588	0.59646	206913	10888.8	13990.6	4782.08	80.92	1.8771e-07	0	6.84739	17	2	837.425	1673.84	3.37805	35.7207	5542	5542	MS2	13/126	20180318-iTQ-OSCC34-30ug-s30.raw
		High	vGAHAGEYGAEALER	Unambiguous	1	1	P69905	N-Term(iTRAQ4plex)	CID	1	0	1	1	273893	Unique	Used	0.0652493						63683.9	5680.75			80.9	1.84513e-07	0	8.08476	17	2	837.423	1673.84	1.84656	26.6828	3489	3489	MS2	12/126	20180318-iTQ-OSCC34-30ug-s48.raw
		High	vGAHAGEYGAEALER	Unambiguous	1	1	P69905	N-Term(iTRAQ4plex)	CID	1	0	1	1	173549	Unique	Used	0.134484	0.0799293	0.58609	0.127748	0.936189	1.58176	81597.5	15001.9	10177.7	9225.46	80.77	1.93888e-07	0	27.594	46	2	837.423	1673.84	1.33606	47.9888	9103	9103	MS2	13/126	20180318-iTQ-OSCC34-30ug-s30.raw
		High	vGAHAGEYGAEALER	Unambiguous	1	1	P69905	N-Term(iTRAQ4plex)	CID	1	0	1	1	285662	Unique	Used	0.0715491	0.0128761	0.177464	0.0223523	0.307891	1.71801	170163	16644.5	3419.15	3366.23	80.14	2.16894e-07	0	0	37	2	837.424	1673.84	2.06534	26.6343	3462	3462	MS2	22/126	20180318-iTQ-OSCC34-30ug-s50.raw
		High	vGAHAGEYGAEALER	Unambiguous	1	1	P69905	N-Term(iTRAQ4plex)	CID	1	0	1	1	172090	Unique	Used	0.02803	0.0404076	1.42157	0.0848188	2.98228	2.0774	144184	5525.1	9091.75	10823.4	79.8	2.45552e-07	0	7.28697	21	2	837.424	1673.84	3.15926	37.0927	5943	5943	MS2	13/126	20180318-iTQ-OSCC34-30ug-s30.raw
	High		VLSPADKTNVk	Unambiguous	1	1	P69905	K11(iTRAQ4plex)	HCD	1	0	1	1	186838	Unique	Used	0.162462	0.266094	1.61514	0.399716	2.42481	1.48664	2009.52	446.317	834.435	710.884	79.72	2.14919e-07	1	9.36253	300	2	658.391	1315.78	3.86225	17.6609	785	785	MS2	8/98	20180318-iTQ-OSCC34-30ug-s33.raw
		High	vGAHAGEYGAEALER	Unambiguous	1	1	P69905	N-Term(iTRAQ4plex)	CID	1	0	1	1	177096	Unique	Used	0.226564	0.0580761	0.252775	0.240259	1.04512	4.09423	341311	105716	30932.4	72574.7	79.06	2.83718e-07	0	6.63193	3	3	558.619	1673.84	2.75012	32.2946	4332	4332	MS2	12/126	20180318-iTQ-OSCC34-30ug-s31.raw
		High	vADALTNAVAHVDDmPNALSALSDLHAHk	Unambiguous	1	1	P69905	N-Term(iTRAQ4plex); M15(Oxidation); K29(iTRAQ4plex)	CID	1	0	1	1	324323	Unique	Used	0.0585057						167468	13394.6			78.89	1.59466e-07	0	9.61742	15	3	1100.91	3300.7	4.4936	48.2874	9953	9953	MS2	32/310	20180318-iTQ-OSCC34-30ug-s56.raw
		High	vGAHAGEYGAEALER	Unambiguous	1	1	P69905	N-Term(iTRAQ4plex)	CID	1	0	1	1	176352	Unique	Used	0.105384						1.95239e+06	281283			78.79	2.97952e-07	0	7.90505	1	2	837.424	1673.84	2.2112	26.3213	2720	2720	MS2	12/126	20180318-iTQ-OSCC34-30ug-s31.raw
		High	TYFPHFDLSHGSAQVk	Unambiguous	1	1	P69905	K16(iTRAQ4plex)	CID	1	0	1	1	269121	Redundant	Not Used	0.0219093						802800	24045.6			78.61	3.02297e-07	0	3.5003	4	2	989.501	1978	0.787007	34.9689	5733	5733	MS2	13/146	20180318-iTQ-OSCC34-30ug-s47.raw
		High	VADALTNAVAHVDDMPNALSALSDLHAHk	Unambiguous	1	1	P69905	K29(iTRAQ4plex)	CID	1	0	1	1	282751	No Quan Values	Not Used							119995				78.56	2.24298e-07	0	7.79572	7	3	1047.54	3140.6	1.63045	49.4962	9870	9870	MS2	29/310	20180318-iTQ-OSCC34-30ug-s49.raw
	High		vGAHAGEYGAEALER	Unambiguous	1	1	P69905	N-Term(iTRAQ4plex)	HCD	1	0	1	1	177463	Unique	Used	0.149233	0.134546	0.889067	0.359225	2.37237	2.64233	212390	43330.8	44593.4	67523.8	78.51	3.19909e-07	0	9.453	4	3	558.619	1673.84	2.96891	35.1655	5132	5132	MS2	10/126	20180318-iTQ-OSCC34-30ug-s31.raw
	High		vGAHAGEYGAEALER	Unambiguous	1	1	P69905	N-Term(iTRAQ4plex)	HCD	1	0	1	1	199094	Unique	Used	0.0531989						231493	16836.1			78.38	3.30355e-07	0	12.4264	27	2	837.424	1673.84	2.79462	26.1959	2705	2705	MS2	13/126	20180318-iTQ-OSCC34-30ug-s35.raw
	High		vGAHAGEYGAEALER	Unambiguous	1	1	P69905	N-Term(iTRAQ4plex)	HCD	1	0	1	1	227571	Redundant	Not Used	0.0825525	0.01	0.0492667	0.0132322	0.157972	3.17517	248407	28034.5	1598.77	2909.05	78.23	3.47977e-07	0	12.8026	49	2	837.425	1673.84	3.81561	27.2386	3259	3259	MS2	13/126	20180318-iTQ-OSCC34-30ug-s40.raw
		High	vGAHAGEYGAEALER	Unambiguous	1	1	P69905	N-Term(iTRAQ4plex)	CID	1	0	1	1	159259	Unique	Used	0.0700091			0.043211	0.608301		94277.9	9023.28		3605.46	78.14	3.64472e-07	0	0	39	2	837.426	1673.84	4.61782	26.9327	3094	3094	MS2	13/126	20180318-iTQ-OSCC34-30ug-s28.raw
	High		vADALTNAVAHVDDmPNALSALSDLHAHk	Unambiguous	1	1	P69905	N-Term(iTRAQ4plex); M15(Oxidation); K29(iTRAQ4plex)	HCD	1	0	1	1	317927	Unique	Used	0.078374	0.0310353	0.390491	0.088054	1.10727	2.80791	34475	3693.83	1669.65	2686.64	78.04	2.14355e-07	0	0	62	3	1100.9	3300.69	-0.499128	45.6957	8952	8952	MS2	19/310	20180318-iTQ-OSCC34-30ug-s55.raw
		High	vGAHAGEYGAEALER	Unambiguous	1	1	P69905	N-Term(iTRAQ4plex)	CID	1	0	1	1	256220	Unique	Used	0.0617368	0.0204874	0.327244	0.0253696	0.404994	1.22551	113199	9553.98	3619.05	2541.62	77.28	4.26516e-07	0	4.0548	37	2	837.424	1673.84	2.57584	25.8608	2991	2991	MS2	21/126	20180318-iTQ-OSCC34-30ug-s45.raw
		High	tYFPHFDLSHGSAQVk	Unambiguous	1	1	P69905	N-Term(iTRAQ4plex); K16(iTRAQ4plex)	CID	1	0	1	1	304848	Unique	Used	0.0185876						1.22807e+06	31206.5			77.24	4.29518e-07	0	7.3975	2	2	1061.55	2122.1	1.13047	36.8519	6383	6383	MS2	13/146	20180318-iTQ-OSCC34-30ug-s53.raw
		High	vGAHAGEYGAEALER	Unambiguous	1	1	P69905	N-Term(iTRAQ4plex)	CID	1	0	1	1	233166	Unique	Used	0.275652	0.0466383	0.166843	0.0779508	0.2787	1.65412	41413	15606.2	3014.02	2857.02	76.88	4.77921e-07	0	24.8923	44	2	837.425	1673.84	3.59683	26.0976	2817	2817	MS2	13/126	20180318-iTQ-OSCC34-30ug-s41.raw
		High	FLASVSTVLTSk	Unambiguous	1	1	P69905	K12(iTRAQ4plex)	CID	1	0	1	1	40574	Unique	Used	0.417472	0.638006	1.50704	0.50709	1.19712	0.786593	4204.27	2399.48	4185.83	1886.82	76.53	3.20157e-07	0	45.5917	200	2	698.914	1396.82	3.21613	60.8635	13168	13168	MS2	11/102	20180318-iTQ-OSCC34-30ug-s07.raw
		High	vGAHAGEYGAEALER	Unambiguous	1	1	P69905	N-Term(iTRAQ4plex)	CID	1	0	1	1	178041	Unique	Used	0.197965	0.250139	1.24601	0.538851	2.68261	2.13195	27229.6	7369.35	10628.9	12985.7	76.37	5.28245e-07	0	19.4478	97	2	837.424	1673.84	2.94048	39.4189	6376	6376	MS2	13/126	20180318-iTQ-OSCC34-30ug-s31.raw
	High		vGAHAGEYGAEALER	Unambiguous	1	1	P69905	N-Term(iTRAQ4plex)	HCD	1	0	1	1	170692	Unique	Used	0.037834						6.42097e+07	3.32111e+06			76.35	5.17938e-07	0	8.1561	0	3	558.617	1673.84	-0.531649	26.1241	2919	2919	MS2	10/126	20180318-iTQ-OSCC34-30ug-s30.raw
		High	vGAHAGEYGAEALER	Unambiguous	1	1	P69905	N-Term(iTRAQ4plex)	CID	1	0	1	1	171454	Unique	Used	0.045355	0.0300226	0.652756				274934	17047.2	12880.8		76.32	5.27362e-07	0	7.09804	12	2	837.421	1673.84	-0.705938	32.2928	4565	4565	MS2	19/126	20180318-iTQ-OSCC34-30ug-s30.raw
	High		vGAHAGEYGAEALER	Unambiguous	1	1	P69905	N-Term(iTRAQ4plex)	HCD	1	0	1	1	177840	Unique	Used	0.236179	0.105786	0.441689	0.150217	0.626839	1.40533	138432	44696.8	22852.4	18403.9	76.1	5.63356e-07	0	9.90338	7	3	558.619	1673.84	4.06283	37.9272	5950	5950	MS2	11/126	20180318-iTQ-OSCC34-30ug-s31.raw
		High	vGAHAGEYGAEALER	Unambiguous	1	1	P69905	N-Term(iTRAQ4plex)	CID	1	0	1	1	239096	Redundant	Not Used	0.0821462	0.0208375	0.250142	0.0281576	0.337821	1.33734	241462	27116.6	7851.65	6017.28	76.05	5.66154e-07	0	11.1379	28	2	837.424	1673.84	2.57584	27.1946	3367	3367	MS2	12/126	20180318-iTQ-OSCC34-30ug-s42.raw
	High		vGAHAGEYGAEALER	Unambiguous	1	1	P69905	N-Term(iTRAQ4plex)	HCD	1	0	1	1	173428	Unique	Used	0.040039	0.0470987	1.15999	0.0797232	1.96236	1.6752	476083	26059.5	34991.1	33591.1	76.03	5.66273e-07	0	11.0364	4	3	558.619	1673.84	2.96891	47.1467	8848	8848	MS2	10/126	20180318-iTQ-OSCC34-30ug-s30.raw
	High		vGAHAGEYGAEALER	Unambiguous	1	1	P69905	N-Term(iTRAQ4plex)	HCD	1	0	1	1	177654	Unique	Used	0.147498	0.194333	1.29924	0.208303	1.39184	1.06081	188265	37962.5	57093.1	34707.3	75.92	6.07664e-07	0	13.8698	5	3	558.62	1673.84	4.50039	36.5385	5547	5547	MS2	10/126	20180318-iTQ-OSCC34-30ug-s31.raw
	High		vGAHAGEYGAEALER	Unambiguous	1	1	P69905	N-Term(iTRAQ4plex)	HCD	1	0	1	1	173987	Unique	Used	0.101532						216826	30096.2			75.84	6.05931e-07	0	7.66964	5	3	558.617	1673.84	0.562277	51.2698	10058	10058	MS2	10/126	20180318-iTQ-OSCC34-30ug-s30.raw
	High		vGAHAGEYGAEALER	Unambiguous	1	1	P69905	N-Term(iTRAQ4plex)	HCD	1	0	1	1	177096	Redundant	Not Used	0.226564	0.0580761	0.252775	0.240259	1.04512	4.09423	341311	105716	30932.4	72574.7	75.74	6.09377e-07	0	6.63193	3	3	558.619	1673.84	2.75012	32.3113	4338	4338	MS2	10/126	20180318-iTQ-OSCC34-30ug-s31.raw
	High		vGAHAGEYGAEALER	Unambiguous	1	1	P69905	N-Term(iTRAQ4plex)	HCD	1	0	1	1	171112	Unique	Used	0.388892	0.153967	0.390416	0.0897044	0.227333	0.576601	2.5833e+06	1.37342e+06	620683	205090	75.68	6.36782e-07	0	11.454	0	3	558.619	1673.84	3.73465	29.6317	3830	3830	MS2	10/126	20180318-iTQ-OSCC34-30ug-s30.raw
		High	vGAHAGEYGAEALER	Unambiguous	1	1	P69905	N-Term(iTRAQ4plex)	CID	1	0	1	1	262215	Unique	Used	0.0804327	0.01	0.11148				149529	16442.1	2121.76		75.32	6.71253e-07	0	16.469	30	2	837.422	1673.84	0.096276	27.0426	3541	3541	MS2	14/126	20180318-iTQ-OSCC34-30ug-s46.raw
	High		vGAHAGEYGAEALER	Unambiguous	1	1	P69905	N-Term(iTRAQ4plex)	HCD	1	0	1	1	177750	Unique	Used	0.156496	0.0983997	0.620039	0.247049	1.55582	2.48473	146570	31358	22506.4	32046.7	75.26	6.85059e-07	0	18.0833	8	3	558.619	1673.84	4.28161	37.2165	5755	5755	MS2	10/126	20180318-iTQ-OSCC34-30ug-s31.raw
		High	vGAHAGEYGAEALER	Unambiguous	1	1	P69905	N-Term(iTRAQ4plex)	CID	1	0	1	1	153730	Unique	Used	0.137826	0.0355225	0.254155	0.0600334	0.429278	1.67255	30513.4	5749.4	1691.46	1621.21	75.22	6.9741e-07	0	3.80922	100	2	837.425	1673.84	3.37805	26.0328	2652	2652	MS2	11/126	20180318-iTQ-OSCC34-30ug-s27.raw
	High		vADALTNAVAHVDDmPNALSALSDLHAHk	Unambiguous	1	1	P69905	N-Term(iTRAQ4plex); M15(Oxidation); K29(iTRAQ4plex)	HCD	1	0	1	1	317856	Unique	Used	0.0775202	0.0700403	0.890965	0.238707	3.03479	3.37294	106246	11259.7	11612.5	22445.7	75.02	4.17077e-07	0	22.8948	23	4	825.928	3300.69	0.291939	45.1512	8797	8797	MS2	19/310	20180318-iTQ-OSCC34-30ug-s55.raw
	High		kVADALTNAVAHVDDmPNALSALSDLHAHk	Unambiguous	1	1	P69905	K1(iTRAQ4plex); M16(Oxidation); K30(iTRAQ4plex)	HCD	1	0	1	1	353854	Unique	Used	0.207776	0.214473	1.0179	0.436546	2.07068	2.01441	41888.7	11898.5	14019.6	16183.9	75	3.13065e-07	1	29.0012	59	4	857.958	3428.81	8.11353	42.9158	8184	8184	MS2	16/332	20180318-iTQ-OSCC34-30ug-s61.raw
		High	vGAHAGEYGAEALER	Unambiguous	1	1	P69905	N-Term(iTRAQ4plex)	CID	1	0	1	1	170909	Unique	Used	0.0215164						1.62407e+06	47772.2			74.94	7.47061e-07	0	8.17134	1	2	837.425	1673.84	3.59683	27.9747	3383	3383	MS2	13/126	20180318-iTQ-OSCC34-30ug-s30.raw
		High	vGAHAGEYGAEALER	Unambiguous	1	1	P69905	N-Term(iTRAQ4plex)	CID	1	0	1	1	171365	Unique	Used	0.0713519	0.0256044	0.353865				276366	26958.2	11042.5		74.42	8.14979e-07	0	11.6812	11	2	837.424	1673.84	2.28412	31.5951	4371	4371	MS2	12/126	20180318-iTQ-OSCC34-30ug-s30.raw
	High		kVADALTNAVAHVDDmPNALSALSDLHAHk	Unambiguous	1	1	P69905	N-Term(iTRAQ4plex); K1(iTRAQ4plex); M16(Oxidation); K30(iTRAQ4plex)	HCD	1	0	1	1	377380	Unique	Used	0.0719195	0.165284	2.26628	0.526737	7.21815	3.15394	17653.8	1735.74	4553.4	8229.77	74.3	3.26951e-07	1	29.9878	154	4	893.979	3572.9	2.9314	45.9284	8059	8059	MS2	25/332	20180318-iTQ-OSCC34-30ug-s65.raw
	High		vGAHAGEYGAEALER	Unambiguous	1	1	P69905	N-Term(iTRAQ4plex)	HCD	1	0	1	1	180029	Unique	Used	0.225062	0.229917	1.00739	0.291176	1.27506	1.25336	29314.2	9019.47	10517.6	7554.24	74.28	8.64074e-07	0	16.3632	86	3	558.619	1673.84	3.84404	54.7497	10687	10687	MS2	10/126	20180318-iTQ-OSCC34-30ug-s31.raw
	High		vGAHAGEYGAEALER	Unambiguous	1	1	P69905	N-Term(iTRAQ4plex)	HCD	1	0	1	1	179269	Unique	Used	0.222198	0.0980314	0.435064	0.281024	1.24647	2.83706	45786.8	13908.5	7004.42	11387.8	74.24	8.38166e-07	0	25.6509	25	3	558.618	1673.84	1.98438	49.0151	9045	9045	MS2	10/126	20180318-iTQ-OSCC34-30ug-s31.raw
	High		vGAHAGEYGAEALER	Unambiguous	1	1	P69905	N-Term(iTRAQ4plex)	HCD	1	0	1	1	177930	Unique	Used	0.221952	0.139366	0.619191	0.233429	1.03651	1.65764	142743	43312.4	31043.9	29489.3	74.2	8.74436e-07	0	9.61862	8	3	558.619	1673.84	4.17222	38.6278	6145	6145	MS2	10/126	20180318-iTQ-OSCC34-30ug-s31.raw
	High		vGAHAGEYGAEALER	Unambiguous	1	1	P69905	N-Term(iTRAQ4plex)	HCD	1	0	1	1	178027	Unique	Used	0.112589	0.146542	1.2835	0.10476	0.917021	0.707493	133300	20517.6	30483.2	12359	74.15	8.61486e-07	0	9.68534	8	3	558.618	1673.84	2.42195	39.336	6354	6354	MS2	10/126	20180318-iTQ-OSCC34-30ug-s31.raw
	High		vGAHAGEYGAEALER	Unambiguous	1	1	P69905	N-Term(iTRAQ4plex)	HCD	1	0	1	1	227568	Unique	Used	0.117544	0.0234843	0.197019				948157	152363	34747.6		74.12	8.84884e-07	0	8.47025	4	3	558.619	1673.84	2.75012	27.2292	3256	3256	MS2	10/126	20180318-iTQ-OSCC34-30ug-s40.raw
	High		vGAHAGEYGAEALER	Unambiguous	1	1	P69905	N-Term(iTRAQ4plex)	HCD	1	0	1	1	153721	Unique	Used	0.302177	0.12034	0.392713	0.151586	0.494396	1.24664	160630	66357.3	30164.9	21549.7	74.07	8.89254e-07	0	16.6721	13	3	558.619	1673.84	3.0783	25.9926	2642	2642	MS2	10/126	20180318-iTQ-OSCC34-30ug-s27.raw
		High	vGAHAGEYGAEALER	Unambiguous	1	1	P69905	N-Term(iTRAQ4plex)	CID	1	0	1	1	171186	Unique	Used	0.0569729	0.0269702	0.466814				361185	28131.8	15201.3		73.85	9.60187e-07	0	13.4077	9	2	837.426	1673.85	5.27417	30.1946	3982	3982	MS2	13/126	20180318-iTQ-OSCC34-30ug-s30.raw
		High	vGAHAGEYGAEALER	Unambiguous	1	1	P69905	N-Term(iTRAQ4plex)	CID	1	0	1	1	176960	Unique	Used	0.129034	0.188138	1.43781	0.418984	3.20017	2.20399	77595.3	13687.9	22781.3	28773.2	73.76	9.65568e-07	0	2.55177	25	2	837.422	1673.84	0.169204	31.2219	4035	4035	MS2	13/126	20180318-iTQ-OSCC34-30ug-s31.raw
		High	vGAHAGEYGAEALER	Unambiguous	1	1	P69905	N-Term(iTRAQ4plex)	CID	1	0	1	1	178027	Redundant	Not Used	0.112589	0.146542	1.2835	0.10476	0.917021	0.707493	133300	20517.6	30483.2	12359	73.6	9.77795e-07	0	9.68534	8	3	558.618	1673.84	2.42195	39.3199	6348	6348	MS2	11/126	20180318-iTQ-OSCC34-30ug-s31.raw
		High	vGAHAGEYGAEALER	Unambiguous	1	1	P69905	N-Term(iTRAQ4plex)	CID	1	0	1	1	172378	Unique	Used	0.0748648			0.0806298	1.06144		102803	10521.6		7335.94	73.49	1.0275e-06	0	9.39583	24	2	837.424	1673.84	3.08633	39.2	6567	6567	MS2	17/126	20180318-iTQ-OSCC34-30ug-s30.raw
	High		vADALTNAVAHVDDmPNALSALSDLHAHk	Unambiguous	1	1	P69905	N-Term(iTRAQ4plex); M15(Oxidation); K29(iTRAQ4plex)	HCD	1	0	1	1	324323	Redundant	Not Used	0.0585057						167468	13394.6			73.45	5.58042e-07	0	9.61742	15	3	1100.91	3300.7	4.4936	48.3045	9959	9959	MS2	18/310	20180318-iTQ-OSCC34-30ug-s56.raw
	High		vGAHAGEYGAEALER	Unambiguous	1	1	P69905	N-Term(iTRAQ4plex)	HCD	1	0	1	1	176310	Unique	Used	0.0612027						2.56523e+07	2.14633e+06			73.42	1.03282e-06	0	7.8273	0	3	558.619	1673.84	3.0783	25.9562	2635	2635	MS2	10/126	20180318-iTQ-OSCC34-30ug-s31.raw
		High	vGAHAGEYGAEALER	Unambiguous	1	1	P69905	N-Term(iTRAQ4plex)	CID	1	0	1	1	176869	Unique	Used	0.0983563	0.146392	1.46772	0.263569	2.64101	1.78183	126783	17047.5	28963	29574	73.08	1.10217e-06	0	10.8646	21	2	837.424	1673.84	2.50291	30.5265	3839	3839	MS2	14/126	20180318-iTQ-OSCC34-30ug-s31.raw
	High		vADALTNAVAHVDDmPNALSALSDLHAHkLR	Unambiguous	1	1	P69905	N-Term(iTRAQ4plex); M15(Oxidation); K29(iTRAQ4plex)	HCD	1	0	1	1	348443	Unique	Used	0.179244	0.109874	0.604475	0.211107	1.16074	1.90151	89214.2	21861.5	15296.7	16668.4	72.98	5.36228e-07	1	41.6666	39	4	893.224	3569.87	-0.245608	47.6616	9833	9833	MS2	22/330	20180318-iTQ-OSCC34-30ug-s60.raw
		High	vGAHAGEYGAEALER	Unambiguous	1	1	P69905	N-Term(iTRAQ4plex)	CID	1	0	1	1	309472	Unique	Used	0.066988	0.0267049	0.393117	0.0533022	0.784201	1.97535	117898	10797	4913.18	5561.69	72.74	1.21321e-06	0	0	29	2	837.422	1673.84	-0.122509	26.8154	3599	3599	MS2	12/126	20180318-iTQ-OSCC34-30ug-s54.raw
	High		kVADALTNAVAHVDDmPNALSALSDLHAHk	Unambiguous	1	1	P69905	N-Term(iTRAQ4plex); K1(iTRAQ4plex); M16(Oxidation); K30(iTRAQ4plex)	HCD	1	0	1	1	360980	Unique	Used	0.112274	0.112629	0.989238	0.104058	0.913432	0.914355	145917	22396.7	25646.2	13438.1	72.34	4.5217e-07	1	23.248	9	5	715.386	3572.9	4.92631	52.0454	10823	10823	MS2	17/332	20180318-iTQ-OSCC34-30ug-s62.raw
		High	TYFPHFDLSHGSAQVk	Unambiguous	1	1	P69905	K16(iTRAQ4plex)	CID	1	0	1	1	275508	Unique	Used	0.093041						30435.5	3871.28			72.15	1.3806e-06	0	0	44	2	989.504	1978	3.07042	38.8356	6986	6986	MS2	12/146	20180318-iTQ-OSCC34-30ug-s48.raw
	High		TYFPHFDLSHGSAQVk	Unambiguous	1	1	P69905	K16(iTRAQ4plex)	HCD	1	0	1	1	275508	Redundant	Not Used	0.093041						30435.5	3871.28			72.11	1.39338e-06	0	0	44	2	989.504	1978	3.07042	38.856	6992	6992	MS2	9/146	20180318-iTQ-OSCC34-30ug-s48.raw
	High		TYFPHFDLSHGSAQVk	Unambiguous	1	1	P69905	K16(iTRAQ4plex)	HCD	1	0	1	1	269212	Unique	Used	0.0341826						466677	21808.3			71.77	1.45362e-06	0	3.51378	2	2	989.501	1977.99	0.23158	35.6606	5935	5935	MS2	9/146	20180318-iTQ-OSCC34-30ug-s47.raw
	High		vGAHAGEYGAEALER	Unambiguous	1	1	P69905	N-Term(iTRAQ4plex)	HCD	1	0	1	1	171203	Unique	Used	0.0613689	0.0665154	1.06881				1.46527e+06	122932	152092		71.63	1.56995e-06	0	8.13128	1	3	558.619	1673.84	2.75012	30.3518	4026	4026	MS2	10/126	20180318-iTQ-OSCC34-30ug-s30.raw
	High		vGAHAGEYGAEALER	Unambiguous	1	1	P69905	N-Term(iTRAQ4plex)	HCD	1	0	1	1	173710	Unique	Used	0.147863	0.045481	0.303319	0.103674	0.691019	2.25595	326581	66016.1	23178.7	29965.2	71.52	1.63489e-06	0	10.7291	3	3	558.619	1673.84	3.40648	49.2227	9459	9459	MS2	10/126	20180318-iTQ-OSCC34-30ug-s30.raw
	High		vGAHAGEYGAEALER	Unambiguous	1	1	P69905	N-Term(iTRAQ4plex)	HCD	1	0	1	1	179737	Unique	Used	0.238941	0.143562	0.592485	0.48474	1.99939	3.34164	37578.8	12275.3	8418.77	16121.6	71.48	1.58245e-06	0	5.27663	38	3	558.618	1673.84	1.98438	52.53	10059	10059	MS2	10/126	20180318-iTQ-OSCC34-30ug-s31.raw
	High		vGAHAGEYGAEALER	Unambiguous	1	1	P69905	N-Term(iTRAQ4plex)	HCD	1	0	1	1	267914	Redundant	Not Used	0.0827111	0.0230107	0.274344	0.0346737	0.413157	1.49128	102791	11623	3691.08	3154.37	71.46	1.67549e-06	0	9.56587	49	2	837.425	1673.84	3.74268	25.9392	3125	3125	MS2	21/126	20180318-iTQ-OSCC34-30ug-s47.raw
	High		FLASVSTVLTSk	Unambiguous	1	1	P69905	K12(iTRAQ4plex)	HCD	1	0	1	1	40427	Unique	Used	0.48553	0.648468	1.31705	0.621352	1.26125	0.948286	6821.11	4527.62	6902.56	3751.01	71.26	1.21203e-06	0	51.1406	155	2	698.914	1396.82	2.77918	59.4255	12852	12852	MS2	8/102	20180318-iTQ-OSCC34-30ug-s07.raw
		High	vGAHAGEYGAEALER	Unambiguous	1	1	P69905	N-Term(iTRAQ4plex)	CID	1	0	1	1	176158	Unique	Used	0.156238	0.103069	0.650534	0.127322	0.803144	1.22254	105232	22476.7	16925.5	11857.8	71.25	1.71351e-06	0	39.6399	36	3	558.619	1673.84	2.75012	24.6744	2295	2295	MS2	10/126	20180318-iTQ-OSCC34-30ug-s31.raw
		High	vGAHAGEYGAEALER	Unambiguous	1	1	P69905	N-Term(iTRAQ4plex)	CID	1	0	1	1	221699	Unique	Used	0.0357039						1.38973e+06	67833.6			70.97	1.82762e-06	0	7.40505	1	3	558.619	1673.84	2.85952	25.914	2671	2671	MS2	11/126	20180318-iTQ-OSCC34-30ug-s39.raw
		High	vGAHAGEYGAEALER	Unambiguous	1	1	P69905	N-Term(iTRAQ4plex)	CID	1	0	1	1	172873	Unique	Used	0.0570625	0.0404972	0.699846	0.056342	0.973105	1.37688	119857	9350.05	7574.52	5976.56	70.95	1.86016e-06	0	8.92628	28	2	837.423	1673.84	1.26313	42.8444	7636	7636	MS2	11/126	20180318-iTQ-OSCC34-30ug-s30.raw
		High	VGAHAGEYGAEALER	Unambiguous	1	1	P69905		CID	1	0	1	1		No Quan Labels	Not Used											70.9	1.20299e-06	0	0.43577	11	2	765.372	1529.74	1.3901	25.5385	2441	2441	MS2	19/126	20180318-iTQ-OSCC34-30ug-s13.raw
	High		kVADALTNAVAHVDDMPNALSALSDLHAHk	Unambiguous	1	1	P69905	N-Term(iTRAQ4plex); K1(iTRAQ4plex); K30(iTRAQ4plex)	HCD	1	0	1	1	354716	Unique	Used	0.0479961						2.26146e+06	148386			70.78	6.64304e-07	1	7.03598	1	5	712.185	3556.9	1.44255	49.8348	10054	10054	MS2	15/332	20180318-iTQ-OSCC34-30ug-s61.raw
	High		vGAHAGEYGAEALER	Unambiguous	1	1	P69905	N-Term(iTRAQ4plex)	HCD	1	0	1	1	351636	Unique	Used					2.33004			5120.29		7836.74	70.44	2.03773e-06	0	29.5795	21	3	558.618	1673.84	2.31256	25.6967	3375	3375	MS2	9/126	20180318-iTQ-OSCC34-30ug-s61.raw
		High	vGAHAGEYGAEALER	Unambiguous	1	1	P69905	N-Term(iTRAQ4plex)	CID	1	0	1	1	250624	Unique	Used	0.0578843						170354	13480.7			70.36	2.09402e-06	0	10.584	11	2	837.424	1673.84	2.79462	27.2616	3461	3461	MS2	13/126	20180318-iTQ-OSCC34-30ug-s44.raw
		High	vGAHAGEYGAEALER	Unambiguous	1	1	P69905	N-Term(iTRAQ4plex)	CID	1	0	1	1	180770	Unique	Used	0.204311	0.17128	0.82669	0.348345	1.68034	2.01276	3426.98	957.202	915.978	1056.52	70.21	2.23907e-06	0	67.7074	300	2	837.427	1673.85	5.63881	62.271	12306	12306	MS2	13/126	20180318-iTQ-OSCC34-30ug-s31.raw
	High		kVADALTNAVAHVDDmPNALSALSDLHAHk	Unambiguous	1	1	P69905	N-Term(iTRAQ4plex); K1(iTRAQ4plex); M16(Oxidation); K30(iTRAQ4plex)	HCD	1	0	1	1	366035	Unique	Used	0.0780567						334282	35671.6			70.19	8.42331e-07	1	10.4024	4	5	715.384	3572.89	1.1681	45.9364	8841	8841	MS2	15/332	20180318-iTQ-OSCC34-30ug-s63.raw
		High	FLASVSTVLTSk	Unambiguous	1	1	P69905	K12(iTRAQ4plex)	CID	1	0	1	1	40642	Unique	Used	0.413854	0.550213	1.31103	0.486731	1.1591	0.875485	3818.11	2160.21	3278.28	1644.72	70.17	1.38472e-06	0	54.2434	268	2	698.914	1396.82	3.04135	61.5941	13313	13313	MS2	9/102	20180318-iTQ-OSCC34-30ug-s07.raw
	High		vADALTNAVAHVDDmPNALSALSDLHAHk	Unambiguous	1	1	P69905	N-Term(iTRAQ4plex); M15(Oxidation); K29(iTRAQ4plex)	HCD	1	0	1	1	317852	Unique	Used	0.14018	0.0738828	0.519738	0.137616	0.967522	1.84339	372587	71402.7	42957.3	45378.8	69.93	1.35161e-06	0	29.4192	8	5	660.944	3300.69	1.19395	45.1391	8793	8793	MS2	18/310	20180318-iTQ-OSCC34-30ug-s55.raw
	High		vGAHAGEYGAEALER	Unambiguous	1	1	P69905	N-Term(iTRAQ4plex)	HCD	1	0	1	1	170770	Unique	Used	0.0655038						4.79073e+07	4.2901e+06			69.85	2.33425e-06	0	9.0577	0	3	558.618	1673.84	2.53134	26.8013	3089	3089	MS2	10/126	20180318-iTQ-OSCC34-30ug-s30.raw
	High		vGAHAGEYGAEALER	Unambiguous	1	1	P69905	N-Term(iTRAQ4plex)	HCD	1	0	1	1	173068	Unique	Used	0.0907801	0.0880717	0.956696				593487	73655	81567		69.75	2.47336e-06	0	11.2753	2	3	558.619	1673.84	3.18769	44.3837	8068	8068	MS2	10/126	20180318-iTQ-OSCC34-30ug-s30.raw
	High		vADALTNAVAHVDDmPNALSALSDLHAHk	Unambiguous	1	1	P69905	N-Term(iTRAQ4plex); M15(Oxidation); K29(iTRAQ4plex)	HCD	1	0	1	1	330199	Unique	Used	0.0498499	0.0367901	0.727771	0.0498896	0.986333	1.34205	124688	8497.44	7158.5	5505.41	69.75	1.37173e-06	0	5.9253	25	3	1100.9	3300.7	2.49651	47.7145	9568	9568	MS2	18/310	20180318-iTQ-OSCC34-30ug-s57.raw
	High		vGAHAGEYGAEALER	Unambiguous	1	1	P69905	N-Term(iTRAQ4plex)	HCD	1	0	1	1	182140	Redundant	Not Used	0.0579639						1.31409e+06	104132			69.62	2.56488e-06	0	8.80637	4	2	837.425	1673.84	3.66976	27.2548	3228	3228	MS2	11/126	20180318-iTQ-OSCC34-30ug-s32.raw
		High	vGAHAGEYGAEALER	Unambiguous	1	1	P69905	N-Term(iTRAQ4plex)	CID	1	0	1	1	227766	Unique	Used	0.408805	1.02213	2.46558	2.53007	6.09951	2.44971	43279.7	24188	69033.3	96911.1	69.55	2.54001e-06	0	17.11	20	3	558.616	1673.83	-1.62558	28.6859	3679	3679	MS2	10/126	20180318-iTQ-OSCC34-30ug-s40.raw
	High		kVADALTNAVAHVDDMPNALSALSDLHAHk	Unambiguous	1	1	P69905	K1(iTRAQ4plex); K30(iTRAQ4plex)	HCD	1	0	1	1	342388	Unique	Used	0.0771229	0.135375	1.73095	0.197416	2.52277	1.44322	251082	26472.7	53042.2	43868.6	69.51	1.14742e-06	1	12.6557	16	4	853.955	3412.8	2.29788	48.0099	9778	9778	MS2	16/332	20180318-iTQ-OSCC34-30ug-s59.raw
	High		vGAHAGEYGAEALER	Unambiguous	1	1	P69905	N-Term(iTRAQ4plex)	HCD	1	0	1	1	170854	Unique	Used	0.0397177						2.56259e+07	1.39144e+06			69.48	2.6151e-06	0	8.06285	0	3	558.619	1673.84	3.40648	27.5261	3271	3271	MS2	9/126	20180318-iTQ-OSCC34-30ug-s30.raw
	High		kVADALTNAVAHVDDmPNALSALSDLHAHk	Unambiguous	1	1	P69905	K1(iTRAQ4plex); M16(Oxidation); K30(iTRAQ4plex)	HCD	1	0	1	1	347910	Unique	Used	0.0528839	0.0416358	0.776375	0.0722221	1.34594	1.7167	291489	21073.9	18939	18631.5	69.33	1.14931e-06	1	8.29569	5	4	857.957	3428.8	6.11987	43.6353	8684	8684	MS2	15/332	20180318-iTQ-OSCC34-30ug-s60.raw
		High	vGAHAGEYGAEALER	Unambiguous	1	1	P69905	N-Term(iTRAQ4plex)	CID	1	0	1	1	173152	No Quan Values	Not Used							92370.5				69.15	2.77899e-06	0	9.48492	3	3	558.619	1673.84	2.75012	45.0455	8244	8244	MS2	11/126	20180318-iTQ-OSCC34-30ug-s30.raw
		High	vGAHAGEYGAEALER	Unambiguous	1	1	P69905	N-Term(iTRAQ4plex)	CID	1	0	1	1	172120	Unique	Used	0.185124	0.150471	0.801525	0.0502405	0.267467	0.33044	924606	234002	217108	41111.8	69.15	2.79723e-06	0	29.382	2	3	558.619	1673.84	4.28161	37.3037	6008	6008	MS2	22/126	20180318-iTQ-OSCC34-30ug-s30.raw
		High	vGAHAGEYGAEALER	Unambiguous	1	1	P69905	N-Term(iTRAQ4plex)	CID	1	0	1	1	171292	Unique	Used	0.0601353						1.91408e+06	157358			69.14	2.93167e-06	0	9.41888	1	3	558.62	1673.85	5.15674	31.0474	4214	4214	MS2	11/126	20180318-iTQ-OSCC34-30ug-s30.raw
		High	vGAHAGEYGAEALER	Unambiguous	1	1	P69905	N-Term(iTRAQ4plex)	CID	1	0	1	1	172289	Unique	Used	0.0564006	0.0328129	0.573705	0.0670875	1.17229	2.02343	130772	10083.2	6696.14	7764.45	68.91	2.97544e-06	0	30.3075	18	2	837.425	1673.84	3.30512	38.4916	6373	6373	MS2	22/126	20180318-iTQ-OSCC34-30ug-s30.raw
	High		vGAHAGEYGAEALER	Unambiguous	1	1	P69905	N-Term(iTRAQ4plex)	HCD	1	0	1	1	185129	Unique	Used	0.512881	0.514328	0.988898	0.921203	1.77018	1.77258	13051.3	9151.05	10475.2	10640.6	68.79	2.97952e-06	0	35.2602	93	3	558.618	1673.84	2.53134	49.3415	9703	9703	MS2	10/126	20180318-iTQ-OSCC34-30ug-s32.raw
	High		TYFPHFDLSHGSAQVk	Unambiguous	1	1	P69905	K16(iTRAQ4plex)	HCD	1	0	1	1	270233	Unique	Used	0.326944	0.504331	1.52115	0.664872	2.00421	1.30471	43404.7	19400.3	34160.1	25540.6	68.73	3.01427e-06	0	41.1048	41	3	660.005	1978	2.81677	43.4689	8146	8146	MS2	10/146	20180318-iTQ-OSCC34-30ug-s47.raw
		High	vGAHAGEYGAEALER	Unambiguous	1	1	P69905	N-Term(iTRAQ4plex)	CID	1	0	1	1	173614	Unique	Used	0.0522122						448972	32047.3			68.66	3.15174e-06	0	8.59821	3	3	558.619	1673.84	3.29708	48.5097	9245	9245	MS2	17/126	20180318-iTQ-OSCC34-30ug-s30.raw
	High		vADALTNAVAHVDDmPNALSALSDLHAHk	Unambiguous	1	1	P69905	N-Term(iTRAQ4plex); M15(Oxidation); K29(iTRAQ4plex)	HCD	1	0	1	1	318031	Unique	Used	0.0801704						269060	29489.2			68.62	1.78625e-06	0	20.7729	5	4	825.929	3300.7	2.21507	46.5007	9182	9182	MS2	16/310	20180318-iTQ-OSCC34-30ug-s55.raw
	High		vGAHAGEYGAEALER	Unambiguous	1	1	P69905	N-Term(iTRAQ4plex)	HCD	1	0	1	1	176652	Unique	Used	0.422832	0.274243	0.639581	0.447718	1.04356	1.6157	1.57384e+06	909763	673539	623622	68.58	3.16874e-06	0	10.7561	1	3	558.619	1673.84	2.75012	28.8083	3376	3376	MS2	10/126	20180318-iTQ-OSCC34-30ug-s31.raw
	High		vGAHAGEYGAEALER	Unambiguous	1	1	P69905	N-Term(iTRAQ4plex)	HCD	1	0	1	1	179648	Unique	Used	0.194261	0.156019	0.791993	0.364697	1.85023	2.31337	36913.4	9803.22	8987.29	11914.4	68.42	3.3524e-06	0	12.1986	32	3	558.617	1673.84	0.67167	51.8418	9865	9865	MS2	10/126	20180318-iTQ-OSCC34-30ug-s31.raw
		High	vGAHAGEYGAEALERmFLSFPTTk	Unambiguous	1	1	P69905	N-Term(iTRAQ4plex); M16(Oxidation); K24(iTRAQ4plex)	CID	1	0	1	1	299917	Unique	Used	0.135107	0.124076	0.905609	0.288589	2.10514	2.30187	114615	21169.9	22192.1	29273.7	68.31	2.26521e-06	1	11.8456	9	4	722.377	2886.48	4.96152	44.5707	8701	8701	MS2	13/234	20180318-iTQ-OSCC34-30ug-s52.raw
		High	VGAHAGEYGAEALER	Unambiguous	1	1	P69905		CID	1	0	1	1		No Quan Labels	Not Used											68.14	2.26356e-06	0	6.04776	6	2	765.372	1529.74	1.6295	24.8581	2247	2247	MS2	16/126	20180318-iTQ-OSCC34-30ug-s13.raw
	High		VGAHAGEYGAEALER	Unambiguous	1	1	P69905		HCD	1	0	1	1	77418	No Quan Labels	Not Used							9462.48	8177.84	9347.51	10061.2	68.12	2.34338e-06	0	0	23	2	765.371	1529.73	0.272929	25.1003	2424	2424	MS2	11/126	20180318-iTQ-OSCC34-30ug-s14.raw
	High		kVADALTNAVAHVDDMPNALSALSDLHAHk	Unambiguous	1	1	P69905	N-Term(iTRAQ4plex); K1(iTRAQ4plex); K30(iTRAQ4plex)	HCD	1	0	1	1	360317	Unique	Used	0.123945	0.119245	0.948722	0.260695	2.07291	2.16363	38841.9	6581.56	7227.81	8961.65	68	1.46603e-06	1	86.5438	94	4	889.972	3556.87	-6.51581	46.5319	9383	9383	MS2	23/332	20180318-iTQ-OSCC34-30ug-s62.raw
		High	FLASVSTVLTSk	Unambiguous	1	1	P69905	K12(iTRAQ4plex)	CID	1	0	1	1	37821	Unique	Used	0.307396	0.268795	0.862287	0.278123	0.891697	1.02401	583555	245233	244777	143640	67.96	2.30336e-06	0	29.6662	4	2	698.914	1396.82	3.12874	40.7636	7202	7202	MS2	8/102	20180318-iTQ-OSCC34-30ug-s07.raw
		High	vGAHAGEYGAEALER	Unambiguous	1	1	P69905	N-Term(iTRAQ4plex)	CID	1	0	1	1	177614	Unique	Used	0.164121	0.175503	1.05451	0.325451	1.95435	1.83523	40678.8	9127.05	11140.9	11716.8	67.9	3.80314e-06	0	29.8102	70	2	837.425	1673.84	3.74268	36.2299	5452	5452	MS2	13/126	20180318-iTQ-OSCC34-30ug-s31.raw
		High	vADALTNAVAHVDDmPNALSALSDLHAHk	Unambiguous	1	1	P69905	N-Term(iTRAQ4plex); M15(Oxidation); K29(iTRAQ4plex)	CID	1	0	1	1	330199	Redundant	Not Used	0.0498499	0.0367901	0.727771	0.0498896	0.986333	1.34205	124688	8497.44	7158.5	5505.41	67.75	2.17405e-06	0	5.9253	25	3	1100.9	3300.7	2.49651	47.6948	9562	9562	MS2	27/310	20180318-iTQ-OSCC34-30ug-s57.raw
	High		vGAHAGEYGAEALER	Unambiguous	1	1	P69905	N-Term(iTRAQ4plex)	HCD	1	0	1	1	171028	No Quan Values	Not Used							2.82259e+06				67.61	4.04843e-06	0	8.81729	0	3	558.62	1673.84	4.71918	28.9434	3648	3648	MS2	10/126	20180318-iTQ-OSCC34-30ug-s30.raw
	High		vADALTNAVAHVDDmPNALSALSDLHAHk	Unambiguous	1	1	P69905	N-Term(iTRAQ4plex); M15(Oxidation); K29(iTRAQ4plex)	HCD	1	0	1	1	319016	Unique	Used	0.143643	0.118845	0.815874	0.159427	1.09384	1.32761	99316.7	19503.3	18419.1	14013.3	67.53	2.31351e-06	0	43.2882	23	4	825.929	3300.7	1.99317	54.2173	11315	11315	MS2	16/310	20180318-iTQ-OSCC34-30ug-s55.raw
	High		vGAHAGEYGAEALER	Unambiguous	1	1	P69905	N-Term(iTRAQ4plex)	HCD	1	0	1	1	187679	Unique	Used	0.0821354	0.0385308	0.4626	0.0569305	0.683113	1.46227	154073	17300.4	9264.03	7762.94	67.49	4.01926e-06	0	23.0327	28	3	558.618	1673.84	2.20316	26.0092	2606	2606	MS2	7/126	20180318-iTQ-OSCC34-30ug-s33.raw
		High	vGAHAGEYGAEALER	Unambiguous	1	1	P69905	N-Term(iTRAQ4plex)	CID	1	0	1	1	606	Unique	Used	0.0466066						39987.4	2547.83			67.48	4.00173e-06	0	15.4235	53	3	558.618	1673.84	2.42195	27.2419	1906	1906	MS2	11/126	20180318-iTQ-OSCC34-30ug-s01.raw
		High	vGAHAGEYGAEALER	Unambiguous	1	1	P69905	N-Term(iTRAQ4plex)	CID	1	0	1	1	177463	Redundant	Not Used	0.149233	0.134546	0.889067	0.359225	2.37237	2.64233	212390	43330.8	44593.4	67523.8	67.43	4.10229e-06	0	9.453	4	3	558.619	1673.84	2.96891	35.1515	5126	5126	MS2	11/126	20180318-iTQ-OSCC34-30ug-s31.raw
	High		vGAHAGEYGAEALER	Unambiguous	1	1	P69905	N-Term(iTRAQ4plex)	HCD	1	0	1	1	165186	Unique	Used	0.132992	0.0526576	0.390448	0.0305083	0.226084	0.573386	410059	74554.1	33695.7	11071.8	67.42	4.25665e-06	0	15.6239	6	3	558.62	1673.85	5.26614	28.3512	3414	3414	MS2	10/126	20180318-iTQ-OSCC34-30ug-s29.raw
		High	vGAHAGEYGAEALER	Unambiguous	1	1	P69905	N-Term(iTRAQ4plex)	CID	1	0	1	1	291447	Unique	Used	0.103691	0.0462126	0.439488	0.0421413	0.40054	0.902481	81659.8	11575.7	5888.91	3045.59	67.41	4.22107e-06	0	12.1965	42	2	837.427	1673.85	5.78466	25.6602	3124	3124	MS2	20/126	20180318-iTQ-OSCC34-30ug-s51.raw
	High		vADALTNAVAHVDDmPNALSALSDLHAHk	Unambiguous	1	1	P69905	N-Term(iTRAQ4plex); M15(Oxidation); K29(iTRAQ4plex)	HCD	1	0	1	1	319538	Unique	Used	0.0971587	0.0554034	0.562319				13336.2	1771.39	1153.02		67.36	2.31404e-06	0	46.6494	120	4	825.931	3300.7	3.62042	58.4631	12446	12446	MS2	19/310	20180318-iTQ-OSCC34-30ug-s55.raw
	High		vGAHAGEYGAEALER	Unambiguous	1	1	P69905	N-Term(iTRAQ4plex)	HCD	1	0	1	1	179833	Unique	Used	0.230288	0.173282	0.742011	0.454278	1.94414	2.59452	28957.8	9116.7	7830.44	11642.4	67.22	4.32449e-06	0	9.62844	54	3	558.618	1673.84	1.76559	53.2762	10267	10267	MS2	10/126	20180318-iTQ-OSCC34-30ug-s31.raw
	High		vGAHAGEYGAEALER	Unambiguous	1	1	P69905	N-Term(iTRAQ4plex)	HCD	1	0	1	1	171754	Unique	Used	0.0841191						1.07646e+06	123792			67.22	4.33397e-06	0	7.63686	1	3	558.619	1673.84	2.85952	34.566	5221	5221	MS2	10/126	20180318-iTQ-OSCC34-30ug-s30.raw
	High		vGAHAGEYGAEALER	Unambiguous	1	1	P69905	N-Term(iTRAQ4plex)	HCD	1	0	1	1	174988	Unique	Used	0.13329						80220.1	14617.7			67.18	4.34536e-06	0	14.4503	14	3	558.619	1673.84	3.0783	58.936	12228	12228	MS2	10/126	20180318-iTQ-OSCC34-30ug-s30.raw
	High		VADALTNAVAHVDDmPNALSALSDLHAHk	Unambiguous	1	1	P69905	M15(Oxidation); K29(iTRAQ4plex)	HCD	1	0	1	1	288080	Unique	Used	0.0460224	0.0286511	0.613904	0.0873626	1.87083	3.01769	342546	21552	15315.4	26485.1	67.09	2.84356e-06	0	18.2357	10	4	789.904	3156.59	2.55209	44.9022	8707	8707	MS2	9/310	20180318-iTQ-OSCC34-30ug-s50.raw
	High		tYFPHFDLSHGSAQVk	Unambiguous	1	1	P69905	N-Term(iTRAQ4plex); K16(iTRAQ4plex)	HCD	1	0	1	1	306041	Unique	Used	0.181721	0.14072	0.763626	0.190707	1.03429	1.34122	109511	27205.9	24048.2	18483.4	67.05	4.46754e-06	0	38.3076	50	3	708.04	2122.11	4.23038	45.9829	8968	8968	MS2	8/146	20180318-iTQ-OSCC34-30ug-s53.raw
	High		vGAHAGEYGAEALER	Unambiguous	1	1	P69905	N-Term(iTRAQ4plex)	HCD	1	0	1	1	171906	Redundant	Not Used	0.038494	0.0433293	1.10998	0.026114	0.668588	0.59646	206913	10888.8	13990.6	4782.08	67.01	4.61836e-06	0	6.84739	17	2	837.425	1673.84	3.37805	35.7354	5548	5548	MS2	18/126	20180318-iTQ-OSCC34-30ug-s30.raw
		High	vGAHAGEYGAEALER	Unambiguous	1	1	P69905	N-Term(iTRAQ4plex)	CID	1	0	1	1	172572	Unique	Used	0.0827791	0.0269491	0.321035	0.0635972	0.757174	2.33552	135475	15331.3	5697.31	7625.21	66.99	4.59968e-06	0	3.51635	29	2	837.425	1673.84	4.25318	40.6138	6985	6985	MS2	14/126	20180318-iTQ-OSCC34-30ug-s30.raw
		High	VGAHAGEYGAEALER	Unambiguous	1	1	P69905		CID	1	0	1	1		No Quan Labels	Not Used											66.96	2.97024e-06	0	0	1	2	765.372	1529.74	1.6295	24.1534	2064	2064	MS2	10/126	20180318-iTQ-OSCC34-30ug-s13.raw
		High	vGAHAGEYGAEALER	Unambiguous	1	1	P69905	N-Term(iTRAQ4plex)	CID	1	0	1	1	170938	Unique	Used	0.0746398						6.35513e+06	648478			66.95	4.61197e-06	0	8.31634	0	3	558.619	1673.84	2.75012	28.2135	3447	3447	MS2	12/126	20180318-iTQ-OSCC34-30ug-s30.raw
		High	vGAHAGEYGAEALER	Unambiguous	1	1	P69905	N-Term(iTRAQ4plex)	CID	1	0	1	1	199094	Redundant	Not Used	0.0531989						231493	16836.1			66.95	4.59178e-06	0	12.4264	27	2	837.424	1673.84	2.79462	26.1809	2699	2699	MS2	18/126	20180318-iTQ-OSCC34-30ug-s35.raw
	High		FLASVSTVLTSk	Unambiguous	1	1	P69905	K12(iTRAQ4plex)	HCD	1	0	1	1	37924	Unique	Used	0.506828	0.485378	0.944382	0.315778	0.614045	0.643861	236583	163925	179197	66118.4	66.94	3.29752e-06	0	34.7708	7	2	698.913	1396.82	1.4683	41.5011	7430	7430	MS2	8/102	20180318-iTQ-OSCC34-30ug-s07.raw
		High	fLASVSTVLTSk	Unambiguous	1	1	P69905	N-Term(iTRAQ4plex); K12(iTRAQ4plex)	CID	1	0	1	1	80639	Redundant	Not Used	0.404418	0.329196	0.802697	0.468356	1.14136	1.40803	249370	137871	128104	103366	66.91	2.3426e-06	0	48.6082	18	2	770.963	1540.92	-0.736634	49.0456	9398	9398	MS2	10/102	20180318-iTQ-OSCC34-30ug-s14.raw
		High	mFLSFPTTk	Unambiguous	1	1	P69905	N-Term(iTRAQ4plex); K9(iTRAQ4plex)	CID	1	0	1	1	104103	Excluded by Method	Not Used	0.01						2.98966e+07	128603			66.73	6.73068e-06	0	15.5867	0	2	680.384	1359.76	1.49905	47.2944	9269	9269	MS2	8/72	20180318-iTQ-OSCC34-30ug-s18.raw
	High		vGAHAGEYGAEALER	Unambiguous	1	1	P69905	N-Term(iTRAQ4plex)	HCD	1	0	1	1	178651	Unique	Used	0.167092	0.136889	0.807871	0.247931	1.46236	1.79247	82761.9	18905.4	17679.4	18160.1	66.72	4.73511e-06	0	14.3067	16	3	558.618	1673.84	1.98438	44.1886	7706	7706	MS2	9/126	20180318-iTQ-OSCC34-30ug-s31.raw
	High		VGAHAGEYGAEALER	Unambiguous	1	1	P69905		HCD	1	0	1	1	65540	No Quan Labels	Not Used											66.7	3.2497e-06	0	0.699548	3	2	765.371	1529.73	0.352728	25.042	2376	2376	MS2	11/126	20180318-iTQ-OSCC34-30ug-s12.raw
	High		vGAHAGEYGAEALER	Unambiguous	1	1	P69905	N-Term(iTRAQ4plex)	HCD	1	0	1	1	172504	Unique	Used	0.0745218						742131	75607.3			66.7	4.78904e-06	0	12.1172	2	3	558.618	1673.84	2.09377	40.1455	6846	6846	MS2	10/126	20180318-iTQ-OSCC34-30ug-s30.raw
	High		vGAHAGEYGAEALER	Unambiguous	1	1	P69905	N-Term(iTRAQ4plex)	HCD	1	0	1	1	170830	Redundant	Not Used	0.0103668						7.35731e+06	104271			66.65	5.00669e-06	0	8.47319	0	2	837.425	1673.84	3.30512	27.3137	3219	3219	MS2	10/126	20180318-iTQ-OSCC34-30ug-s30.raw
		High	VGAHAGEYGAEALER	Unambiguous	1	1	P69905		CID	1	0	1	1	65540	No Quan Labels	Not Used											66.65	3.28733e-06	0	0.699548	3	2	765.371	1529.73	0.352728	25.0266	2370	2370	MS2	12/126	20180318-iTQ-OSCC34-30ug-s12.raw
		High	vGAHAGEYGAEALER	Unambiguous	1	1	P69905	N-Term(iTRAQ4plex)	CID	1	0	1	1	172690	Unique	Used	0.043999	0.0366682	0.821817				730253	43925.4	41785.9		66.45	5.24265e-06	0	9.26015	2	3	558.619	1673.84	3.84404	41.5024	7243	7243	MS2	9/126	20180318-iTQ-OSCC34-30ug-s30.raw
		High	TYFPHFDLSHGSAQVk	Unambiguous	1	1	P69905	K16(iTRAQ4plex)	CID	1	0	1	1	269212	Redundant	Not Used	0.0341826						466677	21808.3			66.44	4.95965e-06	0	3.51378	2	2	989.501	1977.99	0.23158	35.644	5929	5929	MS2	10/146	20180318-iTQ-OSCC34-30ug-s47.raw
	High		vGAHAGEYGAEALER	Unambiguous	1	1	P69905	N-Term(iTRAQ4plex)	HCD	1	0	1	1	606	Redundant	Not Used	0.0466066						39987.4	2547.83			66.15	5.43561e-06	0	15.4235	53	3	558.618	1673.84	2.42195	27.2603	1912	1912	MS2	10/126	20180318-iTQ-OSCC34-30ug-s01.raw
	High		VADALTNAVAHVDDMPNALSALSDLHAHk	Unambiguous	1	1	P69905	K29(iTRAQ4plex)	HCD	1	0	1	1	282738	Unique	Used	0.136902	0.12209	0.879418	0.149054	1.07303	1.20824	78017	14601.6	14864	10291.7	66.11	3.9185e-06	0	26.962	21	4	785.905	3140.6	1.80107	49.4205	9849	9849	MS2	11/310	20180318-iTQ-OSCC34-30ug-s49.raw
		High	vGAHAGEYGAEALER	Unambiguous	1	1	P69905	N-Term(iTRAQ4plex)	CID	1	0	1	1	174369	Unique	Used	0.095016	0.0876669	0.909844	0.1253	1.29966	1.4145	53457.8	6943.97	7313.3	5928.11	66.03	5.72509e-06	0	7.16934	72	2	837.421	1673.83	-1.21644	54.1702	10875	10875	MS2	13/126	20180318-iTQ-OSCC34-30ug-s30.raw
	High		TYFPHFDLSHGSAQVk	Unambiguous	1	1	P69905	K16(iTRAQ4plex)	HCD	1	0	1	1	269871	Unique	Used	0.214428	0.208815	0.960303	0.319535	1.46864	1.51442	66128.3	19385.1	21548.4	18700.9	65.97	5.70357e-06	0	5.06972	23	3	660.004	1978	1.52078	40.6639	7364	7364	MS2	9/146	20180318-iTQ-OSCC34-30ug-s47.raw
	High		mFLSFPTTk	Unambiguous	1	1	P69905	N-Term(iTRAQ4plex); K9(iTRAQ4plex)	HCD	1	0	1	1	115851	Unique	Used	0.188517	0.0101731	0.0532148				206482	53214.9	3277.97		65.9	7.86541e-06	0	21.9679	26	2	680.381	1359.75	-3.07941	47.0078	9175	9175	MS2	7/72	20180318-iTQ-OSCC34-30ug-s20.raw
		High	vGAHAGEYGAEALER	Unambiguous	1	1	P69905	N-Term(iTRAQ4plex)	CID	1	0	1	1	178566	Unique	Used	0.252691	0.152781	0.596221	0.322181	1.25657	2.08699	74312.1	25671.4	17717.2	21189.2	65.87	5.7976e-06	0	17.9669	13	3	558.618	1673.84	2.42195	43.4926	7517	7517	MS2	17/126	20180318-iTQ-OSCC34-30ug-s31.raw
	High		vGAHAGEYGAEALER	Unambiguous	1	1	P69905	N-Term(iTRAQ4plex)	HCD	1	0	1	1	176388	Unique	Used	0.0779714						4.60532e+06	490903			65.86	6.00553e-06	0	8.2212	0	3	558.619	1673.84	3.29708	26.6474	2804	2804	MS2	11/126	20180318-iTQ-OSCC34-30ug-s31.raw
		High	VGAHAGEYGAEALER	Unambiguous	1	1	P69905		CID	1	0	1	1	77565	No Quan Labels	Not Used											65.69	3.84428e-06	0	0.0317869	0	3	510.584	1529.74	1.20177	26.2313	2740	2740	MS2	8/126	20180318-iTQ-OSCC34-30ug-s14.raw
	High		vGAHAGEYGAEALER	Unambiguous	1	1	P69905	N-Term(iTRAQ4plex)	HCD	1	0	1	1	171844	Unique	Used	0.0965765						1.07195e+06	141529			65.66	6.08482e-06	0	7.20279	2	3	558.617	1673.84	-0.312864	35.2536	5416	5416	MS2	10/126	20180318-iTQ-OSCC34-30ug-s30.raw
		High	VGAHAGEYGAEALER	Unambiguous	1	1	P69905		CID	1	0	1	1		No Quan Labels	Not Used											65.61	4.16306e-06	0	9.56989	22	2	765.372	1529.74	0.911316	26.2486	2662	2662	MS2	21/126	20180318-iTQ-OSCC34-30ug-s13.raw
		High	vGAHAGEYGAEALER	Unambiguous	1	1	P69905	N-Term(iTRAQ4plex)	CID	1	0	1	1	173093	Unique	Used	0.0807715	0.0960659	1.17284	0.110289	1.34571	1.13619	109062	12043	16349.8	10645.4	65.55	6.43594e-06	0	36.1868	35	2	837.425	1673.84	4.32611	44.5626	8115	8115	MS2	19/126	20180318-iTQ-OSCC34-30ug-s30.raw
		High	vGAHAGEYGAEALER	Unambiguous	1	1	P69905	N-Term(iTRAQ4plex)	CID	1	0	1	1	177046	Unique	Used	0.106619	0.127964	1.18354	0.33773	3.12186	2.61199	81295.5	11849.5	16233.9	24299.2	65.54	6.29719e-06	0	0	28	2	837.424	1673.84	2.2112	31.8985	4219	4219	MS2	10/126	20180318-iTQ-OSCC34-30ug-s31.raw
	High		vGAHAGEYGAEALER	Unambiguous	1	1	P69905	N-Term(iTRAQ4plex)	HCD	1	0	1	1	303377	Unique	Used	0.048279	0.0815815	1.66633	0.28091	5.73439	3.40773	61643	4068.57	7847.69	15325.2	65.51	6.52361e-06	0	20.7001	34	2	837.425	1673.84	3.23219	25.7663	3197	3197	MS2	10/126	20180318-iTQ-OSCC34-30ug-s53.raw
		High	vGAHAGEYGAEALER	Unambiguous	1	1	P69905	N-Term(iTRAQ4plex)	CID	1	0	1	1	174532	Unique	Used	0.0827819			0.210169	2.50214		183668	20785.9		34163.2	65.5	6.31318e-06	0	7.67172	6	3	558.618	1673.84	2.42195	55.428	11234	11234	MS2	19/126	20180318-iTQ-OSCC34-30ug-s30.raw
		High	vGAHAGEYGAEALER	Unambiguous	1	1	P69905	N-Term(iTRAQ4plex)	CID	1	0	1	1	175218	Unique	Used	0.122617	0.0440855	0.354548				4754.2	796.941	327.069		65.5	6.48228e-06	0	30.9731	268	3	558.619	1673.84	3.95344	61.7248	12747	12747	MS2	11/126	20180318-iTQ-OSCC34-30ug-s30.raw
	High		vGAHAGEYGAEALER	Unambiguous	1	1	P69905	N-Term(iTRAQ4plex)	HCD	1	0	1	1	165006	Unique	Used	0.0700052						948393	90765			65.47	6.52721e-06	0	12.3076	2	3	558.619	1673.84	4.17222	26.9878	3024	3024	MS2	10/126	20180318-iTQ-OSCC34-30ug-s29.raw
		High	vGAHAGEYGAEALER	Unambiguous	1	1	P69905	N-Term(iTRAQ4plex)	CID	1	0	1	1	175119	Unique	Used	0.122518	0.113841	0.916283	0.174891	1.40685	1.5204	5037.58	843.763	894.93	779.733	65.43	6.68786e-06	0	12.5732	300	2	837.426	1673.84	4.69075	60.1625	12500	12500	MS2	12/126	20180318-iTQ-OSCC34-30ug-s30.raw
		High	tYFPHFDLSHGSAQVk	Unambiguous	1	1	P69905	N-Term(iTRAQ4plex); K16(iTRAQ4plex)	CID	1	0	1	1	304758	No Quan Values	Not Used							2.78115e+06				65.41	6.48853e-06	0	7.78022	1	2	1061.55	2122.1	2.16589	36.1525	6188	6188	MS2	10/146	20180318-iTQ-OSCC34-30ug-s53.raw
		High	FLASVSTVLTSk	Unambiguous	1	1	P69905	K12(iTRAQ4plex)	CID	1	0	1	1	37724	Unique	Used	0.281725	0.249748	0.874188				674397	259741	262836		65.39	4.16258e-06	0	13.3449	1	2	698.914	1396.82	3.12874	40.089	6993	6993	MS2	10/102	20180318-iTQ-OSCC34-30ug-s07.raw
		High	vGAHAGEYGAEALER	Unambiguous	1	1	P69905	N-Term(iTRAQ4plex)	CID	1	0	1	1	175066	Unique	Used	0.0661586	0.0443864	0.661595				43314.1	3917.56	3000.17		65.34	6.81328e-06	0	13.7524	46	3	558.619	1673.84	3.62526	59.6346	12391	12391	MS2	11/126	20180318-iTQ-OSCC34-30ug-s30.raw
	High		vGAHAGEYGAEALER	Unambiguous	1	1	P69905	N-Term(iTRAQ4plex)	HCD	1	0	1	1	176158	Redundant	Not Used	0.156238	0.103069	0.650534	0.127322	0.803144	1.22254	105232	22476.7	16925.5	11857.8	65.26	6.80591e-06	0	39.6399	36	3	558.619	1673.84	2.75012	24.6944	2301	2301	MS2	10/126	20180318-iTQ-OSCC34-30ug-s31.raw
	High		kVADALTNAVAHVDDmPNALSALSDLHAHk	Unambiguous	1	1	P69905	N-Term(iTRAQ4plex); K1(iTRAQ4plex); M16(Oxidation); K30(iTRAQ4plex)	HCD	1	0	1	1	360033	Unique	Used	0.125814						723190	124389			65.23	2.5193e-06	1	12.9574	1	5	715.386	3572.9	3.73052	44.2373	8771	8771	MS2	16/332	20180318-iTQ-OSCC34-30ug-s62.raw
	High		mFLSFPTTk	Unambiguous	1	1	P69905	N-Term(iTRAQ4plex); K9(iTRAQ4plex)	HCD	1	0	1	1	109932	Unique	Used	0.07527	0.01	0.118638	0.01	0.134597	1.12345	9.20269e+06	946970	130047	83724.2	65.12	8.9822e-06	0	15.9037	1	2	680.386	1359.76	4.01269	47.1339	8885	8885	MS2	8/72	20180318-iTQ-OSCC34-30ug-s19.raw
	High		TYFPHFDLSHGSAQVk	Unambiguous	1	1	P69905	K16(iTRAQ4plex)	HCD	1	0	1	1	263468	Excluded by Method	Not Used	0.01						63065.9	327.58			65.12	7.21345e-06	0	13.9573	25	2	989.506	1978	5.47726	36.3377	6256	6256	MS2	11/146	20180318-iTQ-OSCC34-30ug-s46.raw
		High	vGAHAGEYGAEALER	Unambiguous	1	1	P69905	N-Term(iTRAQ4plex)	CID	1	0	1	1	170854	Redundant	Not Used	0.0397177						2.56259e+07	1.39144e+06			65.11	7.153e-06	0	8.06285	0	3	558.619	1673.84	3.40648	27.5086	3265	3265	MS2	12/126	20180318-iTQ-OSCC34-30ug-s30.raw
	High		vGAHAGEYGAEALER	Unambiguous	1	1	P69905	N-Term(iTRAQ4plex)	HCD	1	0	1	1	233172	Unique	Used	0.377436	0.186659	0.487678	0.269245	0.703045	1.42754	108182	55821.3	31511.7	25778.7	65.07	7.21918e-06	0	8.4692	8	3	558.619	1673.84	3.40648	26.1616	2836	2836	MS2	10/126	20180318-iTQ-OSCC34-30ug-s41.raw
	High		vGAHAGEYGAEALER	Unambiguous	1	1	P69905	N-Term(iTRAQ4plex)	HCD	1	0	1	1	279604	Unique	Used	0.0900013			0.105732	1.15781		156683	19278.4		14661.7	65	7.27324e-06	0	12.4928	6	3	558.619	1673.84	4.28161	25.6385	3061	3061	MS2	10/126	20180318-iTQ-OSCC34-30ug-s49.raw
		High	vGAHAGEYGAEALER	Unambiguous	1	1	P69905	N-Term(iTRAQ4plex)	CID	1	0	1	1	177321	Unique	Used	0.135354	0.138316	1.00769	0.287509	2.09343	2.05717	47355.4	8762.77	10221.3	12049.7	65	7.36811e-06	0	4.84726	45	2	837.425	1673.84	3.59683	34.0797	4816	4816	MS2	10/126	20180318-iTQ-OSCC34-30ug-s31.raw
	High		vADALTNAVAHVDDMPNALSALSDLHAHk	Unambiguous	1	1	P69905	N-Term(iTRAQ4plex); K29(iTRAQ4plex)	HCD	1	0	1	1	318772	Unique	Used	0.0716832	0.0671367	0.923572	0.0636496	0.875098	0.938266	239103	23431.6	25050.2	13469	64.98	4.09817e-06	0	16.1909	10	5	657.747	3284.7	3.25652	52.2965	10784	10784	MS2	25/310	20180318-iTQ-OSCC34-30ug-s55.raw
	High		vGAHAGEYGAEALER	Unambiguous	1	1	P69905	N-Term(iTRAQ4plex)	HCD	1	0	1	1	164916	Unique	Used	0.014228						4.46132e+06	86777.5			64.97	7.22813e-06	0	9.98155	0	3	558.618	1673.84	1.54681	26.3107	2829	2829	MS2	10/126	20180318-iTQ-OSCC34-30ug-s29.raw
	High		LLSHcLLVTLAAHLPAEFTPAVHASLDkFLASVSTVLTSk	Unambiguous	1	1	P69905	C5(Methylthio); K28(iTRAQ4plex); K40(iTRAQ4plex)	HCD	1	0	1	1	343649	Unique	Used	0.13907	0.145331	1.03052	0.190111	1.34727	1.29461	11106.1	2111.52	2518.77	1868.64	64.96	1.59135e-06	1	54.3035	85	4	1134.64	4535.52	4.03388	57.8383	12509	12509	MS2	16/408	20180318-iTQ-OSCC34-30ug-s59.raw
		High	VGAHAGEYGAEALER	Unambiguous	1	1	P69905		CID	1	0	1	1	77418	No Quan Labels	Not Used							9462.48	8177.84	9347.51	10061.2	64.96	4.85114e-06	0	0	23	2	765.371	1529.73	0.272929	25.0826	2418	2418	MS2	12/126	20180318-iTQ-OSCC34-30ug-s14.raw
		High	vGAHAGEYGAEALER	Unambiguous	1	1	P69905	N-Term(iTRAQ4plex)	CID	1	0	1	1	176388	Redundant	Not Used	0.0779714						4.60532e+06	490903			64.92	7.45677e-06	0	8.2212	0	3	558.619	1673.84	3.29708	26.6318	2798	2798	MS2	11/126	20180318-iTQ-OSCC34-30ug-s31.raw
		High	vADALTNAVAHVDDmPNALSALSDLHAHk	Unambiguous	1	1	P69905	N-Term(iTRAQ4plex); M15(Oxidation); K29(iTRAQ4plex)	CID	1	0	1	1	317927	Redundant	Not Used	0.078374	0.0310353	0.390491	0.088054	1.10727	2.80791	34475	3693.83	1669.65	2686.64	64.91	4.40689e-06	0	0	62	3	1100.9	3300.69	-0.499128	45.6758	8946	8946	MS2	23/310	20180318-iTQ-OSCC34-30ug-s55.raw
	High		vADALTNAVAHVDDmPNALSALSDLHAHk	Unambiguous	1	1	P69905	N-Term(iTRAQ4plex); M15(Oxidation); K29(iTRAQ4plex)	HCD	1	0	1	1	312799	Unique	Used	0.0401688	0.0481782	1.18274	0.0926085	2.27217	1.90235	177796	9763.61	13367.1	14572.3	64.89	4.42724e-06	0	16.8395	15	4	825.927	3300.69	-0.743593	51.9304	10817	10817	MS2	18/310	20180318-iTQ-OSCC34-30ug-s54.raw
	High		kVADALTNAVAHVDDmPNALSALSDLHAHk	Unambiguous	1	1	P69905	N-Term(iTRAQ4plex); K1(iTRAQ4plex); M16(Oxidation); K30(iTRAQ4plex)	HCD	1	0	1	1	360689	Unique	Used	0.100493	0.104137	1.02187	0.204862	2.00911	1.94692	98083	13475	15939.1	17783.3	64.84	3.05129e-06	1	20.601	20	4	893.977	3572.89	0.676464	49.6358	10189	10189	MS2	22/332	20180318-iTQ-OSCC34-30ug-s62.raw
	High		mFLSFPTTk	Unambiguous	1	1	P69905	N-Term(iTRAQ4plex); K9(iTRAQ4plex)	HCD	1	0	1	1	121605	Unique	Used	0.0765171	0.01	0.103453	0.0127937	0.164784	1.5773	1.97113e+06	206193	24691.8	22318.6	64.79	9.50878e-06	0	15.8884	17	2	680.387	1359.77	5.98769	46.037	8703	8703	MS2	7/72	20180318-iTQ-OSCC34-30ug-s21.raw
	High		vGAHAGEYGAEALER	Unambiguous	1	1	P69905	N-Term(iTRAQ4plex)	HCD	1	0	1	1	172222	Unique	Used	0.116553	0.133604	1.13037	0.0784033	0.662962	0.580773	702315	111907	146426	48732.9	64.78	7.50147e-06	0	8.07252	2	3	558.618	1673.84	2.53134	38.0256	6235	6235	MS2	10/126	20180318-iTQ-OSCC34-30ug-s30.raw
	High		vADALTNAVAHVDDMPNALSALSDLHAHk	Unambiguous	1	1	P69905	N-Term(iTRAQ4plex); K29(iTRAQ4plex)	HCD	1	0	1	1	349086	Unique	Used	0.181994	0.260878	1.41355	0.665592	3.60438	2.52499	58783.5	14625.5	23930.9	34627.3	64.68	4.32318e-06	0	38.5728	28	4	821.933	3284.71	4.84004	52.5017	11232	11232	MS2	17/310	20180318-iTQ-OSCC34-30ug-s60.raw
	High		mFLSFPTTk	Unambiguous	1	1	P69905	N-Term(iTRAQ4plex); K9(iTRAQ4plex)	HCD	1	0	1	1	103925	Unique	Used	0.0335534	0.01	0.0778742	0.01	0.0572475	0.727952	1.87916e+07	861989	77702.3	32414.2	64.66	9.79771e-06	0	31.2006	9	2	680.386	1359.77	5.17974	45.9706	8887	8887	MS2	7/72	20180318-iTQ-OSCC34-30ug-s18.raw
		High	vGAHAGEYGAEALER	Unambiguous	1	1	P69905	N-Term(iTRAQ4plex)	CID	1	0	1	1	176310	Redundant	Not Used	0.0612027						2.56523e+07	2.14633e+06			64.64	7.79877e-06	0	7.8273	0	3	558.619	1673.84	3.0783	25.94	2629	2629	MS2	18/126	20180318-iTQ-OSCC34-30ug-s31.raw
	High		mFLSFPTTk	Unambiguous	1	1	P69905	N-Term(iTRAQ4plex); M1(Oxidation); K9(iTRAQ4plex)	HCD	1	0	1	1	195382	Unique	Used	0.0653782	0.0197377	0.29771	0.0170192	0.256558	0.853361	900552	80489.9	27737.9	13564.5	64.6	7.97495e-06	0	20.915	10	2	688.385	1375.76	7.04105	41.2273	7261	7261	MS2	7/72	20180318-iTQ-OSCC34-30ug-s34.raw
		High	vGAHAGEYGAEALER	Unambiguous	1	1	P69905	N-Term(iTRAQ4plex)	CID	1	0	1	1	164868	No Quan Values	Not Used							3.44704e+06				64.59	7.73268e-06	0	8.85481	1	2	837.424	1673.84	1.99241	25.8962	2719	2719	MS2	21/126	20180318-iTQ-OSCC34-30ug-s29.raw
	High		mFLSFPTTk	Unambiguous	1	1	P69905	N-Term(iTRAQ4plex); K9(iTRAQ4plex)	HCD	1	0	1	1	110124	Unique	Used	0.0900542	0.01	0.107699	0.0177606	0.194371	1.78714	2.80413e+06	345225	43038.2	44077	64.52	1.04012e-05	0	22.6046	3	2	680.386	1359.76	4.28201	48.5146	9301	9301	MS2	7/72	20180318-iTQ-OSCC34-30ug-s19.raw
	High		mFLSFPTTk	Unambiguous	1	1	P69905	N-Term(iTRAQ4plex); K9(iTRAQ4plex)	HCD	1	0	1	1	139238	Unique	Used	0.0603541	0.0175138	0.286154	0.023829	0.389115	1.34653	529444	43684.5	14469.9	11165.6	64.38	1.04137e-05	0	35.7685	23	2	680.387	1359.77	5.44906	46.9411	8889	8889	MS2	7/72	20180318-iTQ-OSCC34-30ug-s24.raw
	High		mFLSFPTTk	Unambiguous	1	1	P69905	N-Term(iTRAQ4plex); M1(Oxidation); K9(iTRAQ4plex)	HCD	1	0	1	1	138737	Unique	Used	0.0536784	0.01	0.125527	0.0118037	0.216719	1.70962	1.71619e+06	125940	18299.5	17928.3	64.37	9.41407e-06	0	18.3126	5	2	688.383	1375.76	4.55665	43.1835	7807	7807	MS2	7/72	20180318-iTQ-OSCC34-30ug-s24.raw
	High		vGAHAGEYGAEALER	Unambiguous	1	1	P69905	N-Term(iTRAQ4plex)	HCD	1	0	1	1	173152	No Quan Values	Not Used							92370.5				64.36	8.3731e-06	0	9.48492	3	3	558.619	1673.84	2.75012	45.0617	8250	8250	MS2	10/126	20180318-iTQ-OSCC34-30ug-s30.raw
	High		mFLSFPTTk	Unambiguous	1	1	P69905	N-Term(iTRAQ4plex); K9(iTRAQ4plex)	HCD	1	0	1	1	104487	Unique	Used	0.021701	0.0216012	0.98158	0.032041	1.45514	1.46798	1.79962e+06	53390	60663.1	51032	64.35	9.87989e-06	0	28.9514	7	2	680.387	1359.77	6.6161	50.1165	10107	10107	MS2	7/72	20180318-iTQ-OSCC34-30ug-s18.raw
	High		mFLSFPTTk	Unambiguous	1	1	P69905	N-Term(iTRAQ4plex); K9(iTRAQ4plex)	HCD	1	0	1	1	105810	Unique	Used	0.0439601	0.0414165	0.929059	0.0386892	0.86738	0.924498	119763	7197.48	7740.38	4100.79	64.3	9.90141e-06	0	56.1887	92	2	680.388	1359.77	6.88541	59.7309	12970	12970	MS2	7/72	20180318-iTQ-OSCC34-30ug-s18.raw
		High	vGAHAGEYGAEALER	Unambiguous	1	1	P69905	N-Term(iTRAQ4plex)	CID	1	0	1	1	173332	No Quan Values	Not Used							517795				64.3	8.37812e-06	0	8.3839	3	3	558.618	1673.84	2.53134	46.4295	8634	8634	MS2	10/126	20180318-iTQ-OSCC34-30ug-s30.raw
		High	vGAHAGEYGAEALER	Unambiguous	1	1	P69905	N-Term(iTRAQ4plex)	CID	1	0	1	1	178651	Redundant	Not Used	0.167092	0.136889	0.807871	0.247931	1.46236	1.79247	82761.9	18905.4	17679.4	18160.1	64.21	8.43976e-06	0	14.3067	16	3	558.618	1673.84	1.98438	44.1734	7700	7700	MS2	11/126	20180318-iTQ-OSCC34-30ug-s31.raw
	High		mFLSFPTTk	Unambiguous	1	1	P69905	N-Term(iTRAQ4plex); M1(Oxidation); K9(iTRAQ4plex)	HCD	1	0	1	1	138845	Unique	Used	0.0556589	0.0235074	0.416483	0.0437875	0.775343	1.84347	832764	63366	30548.7	32272.2	64.19	1.07079e-05	0	33.1074	11	2	688.383	1375.76	3.31444	43.9838	8041	8041	MS2	7/72	20180318-iTQ-OSCC34-30ug-s24.raw
	High		kVADALTNAVAHVDDmPNALSALSDLHAHk	Unambiguous	1	1	P69905	N-Term(iTRAQ4plex); K1(iTRAQ4plex); M16(Oxidation); K30(iTRAQ4plex)	HCD	1	0	1	1	360308	Unique	Used	0.0311799						9.55582e+06	407326			64.19	2.95326e-06	1	45.0993	0	5	715.386	3572.9	4.92631	46.4706	9367	9367	MS2	15/332	20180318-iTQ-OSCC34-30ug-s62.raw
	High		mFLSFPTTk	Unambiguous	1	1	P69905	N-Term(iTRAQ4plex); K9(iTRAQ4plex)	HCD	1	0	1	1	111602	Unique	Used	0.0955391	0.0509838	0.526234	0.0429608	0.443169	0.833931	24078.3	3144.9	1915.69	915.492	64.18	1.12101e-05	0	54.5103	300	2	680.389	1359.77	9.21949	60.0119	12500	12500	MS2	7/72	20180318-iTQ-OSCC34-30ug-s19.raw
	High		vGAHAGEYGAEALER	Unambiguous	1	1	P69905	N-Term(iTRAQ4plex)	HCD	1	0	1	1	173549	Redundant	Not Used	0.134484	0.0799293	0.58609	0.127748	0.936189	1.58176	81597.5	15001.9	10177.7	9225.46	64.18	8.84201e-06	0	27.594	46	2	837.423	1673.84	1.33606	48.0049	9109	9109	MS2	10/126	20180318-iTQ-OSCC34-30ug-s30.raw
		High	vGAHAGEYGAEALER	Unambiguous	1	1	P69905	N-Term(iTRAQ4plex)	CID	1	0	1	1	178484	Unique	Used	0.172172	0.195191	1.11796	0.237282	1.35825	1.20308	82291.8	19369.5	25065.9	17281.3	64.17	8.88153e-06	0	19.3771	11	3	558.619	1673.84	3.40648	42.8099	7337	7337	MS2	11/126	20180318-iTQ-OSCC34-30ug-s31.raw
	High		mFLSFPTTk	Unambiguous	1	1	P69905	N-Term(iTRAQ4plex); K9(iTRAQ4plex)	HCD	1	0	1	1	105224	Unique	Used	0.0777221	0.0573807	0.72803	0.0798949	1.0131	1.37798	464617	49367.3	41603.2	32852.6	64.13	1.10501e-05	0	26.7393	20	2	680.387	1359.77	5.53883	55.4531	11698	11698	MS2	7/72	20180318-iTQ-OSCC34-30ug-s18.raw
	High		mFLSFPTTk	Unambiguous	1	1	P69905	N-Term(iTRAQ4plex); K9(iTRAQ4plex)	HCD	1	0	1	1	111669	Unique	Used	0.0738404	0.0356353	0.475898	0.0524028	0.699421	1.45534	19451.1	1963.53	1081.66	902.1	64.05	1.05865e-05	0	53.322	300	2	680.387	1359.77	6.52632	61.0417	12651	12651	MS2	7/72	20180318-iTQ-OSCC34-30ug-s19.raw
		High	vGAHAGEYGAEALER	Unambiguous	1	1	P69905	N-Term(iTRAQ4plex)	CID	1	0	1	1	176568	Unique	Used		0.22512		0.55754		2.45104	1.71702e+06		603195	847244	64.05	9.11068e-06	0	5.40131	0	3	558.619	1673.84	3.84404	28.0839	3188	3188	MS2	11/126	20180318-iTQ-OSCC34-30ug-s31.raw
		High	vGAHAGEYGAEALER	Unambiguous	1	1	P69905	N-Term(iTRAQ4plex)	CID	1	0	1	1	178836	Unique	Used	0.17371	0.197251	1.11975	0.29906	1.69672	1.50048	64932.3	15420	19986.9	17186	64.04	8.77667e-06	0	18.3297	18	3	558.618	1673.84	1.98438	45.5583	8102	8102	MS2	11/126	20180318-iTQ-OSCC34-30ug-s31.raw
	High		vGAHAGEYGAEALER	Unambiguous	1	1	P69905	N-Term(iTRAQ4plex)	HCD	1	0	1	1	172600	Unique	Used	0.0541302						646387	47833.5			63.99	8.93816e-06	0	7.57182	2	3	558.618	1673.84	2.42195	40.8429	7054	7054	MS2	10/126	20180318-iTQ-OSCC34-30ug-s30.raw
	High		VADALTNAVAHVDDmPNALSALSDLHAHk	Unambiguous	1	1	P69905	M15(Oxidation); K29(iTRAQ4plex)	HCD	1	0	1	1	275941	No Quan Values	Not Used							5991.24				63.93	5.92704e-06	0	12.2408	30	3	1052.87	3156.58	-1.02077	42.1138	7929	7929	MS2	9/310	20180318-iTQ-OSCC34-30ug-s48.raw
	High		mFLSFPTTk	Unambiguous	1	1	P69905	N-Term(iTRAQ4plex); K9(iTRAQ4plex)	HCD	1	0	1	1	173426	Unique	Used	0.0881545	0.0677844	0.758251	0.140254	1.56801	2.04775	110938	13369.8	11734.8	13770.6	63.89	1.0943e-05	0	45.2323	118	2	680.387	1359.77	6.43655	47.1167	8839	8839	MS2	7/72	20180318-iTQ-OSCC34-30ug-s30.raw
		High	vGAHAGEYGAEALER	Unambiguous	1	1	P69905	N-Term(iTRAQ4plex)	CID	1	0	1	1	173987	Redundant	Not Used	0.101532						216826	30096.2			63.85	9.58127e-06	0	7.66964	5	3	558.617	1673.84	0.562277	51.2539	10052	10052	MS2	11/126	20180318-iTQ-OSCC34-30ug-s30.raw
	High		vGAHAGEYGAEALER	Unambiguous	1	1	P69905	N-Term(iTRAQ4plex)	HCD	1	0	1	1	171382	Unique	Used	0.036295	0.0719662	1.95529				1.39498e+06	69217.2	156662		63.84	9.25226e-06	0	9.10606	1	3	558.618	1673.84	2.09377	31.7492	4415	4415	MS2	10/126	20180318-iTQ-OSCC34-30ug-s30.raw
	High		vGAHAGEYGAEALER	Unambiguous	1	1	P69905	N-Term(iTRAQ4plex)	HCD	1	0	1	1	175132	Unique	Used	0.156354	0.0505105	0.318567				21701.6	4638.75	1710.57		63.84	9.72727e-06	0	23.0001	54	3	558.619	1673.84	3.73465	60.3646	12540	12540	MS2	10/126	20180318-iTQ-OSCC34-30ug-s30.raw
	High		mFLSFPTTk	Unambiguous	1	1	P69905	N-Term(iTRAQ4plex); K9(iTRAQ4plex)	HCD	1	0	1	1	105016	Unique	Used	0.0946105	0.0625292	0.651736	0.0750751	0.782051	1.18824	615463	79605.1	60055.3	40893.4	63.79	1.10934e-05	0	43.1191	15	2	680.388	1359.77	7.42405	53.9578	11252	11252	MS2	7/72	20180318-iTQ-OSCC34-30ug-s18.raw
		High	vGAHAGEYGAEALER	Unambiguous	1	1	P69905	N-Term(iTRAQ4plex)	CID	1	0	1	1	171844	Redundant	Not Used	0.0965765						1.07195e+06	141529			63.74	9.46778e-06	0	7.20279	2	3	558.617	1673.84	-0.312864	35.237	5410	5410	MS2	20/126	20180318-iTQ-OSCC34-30ug-s30.raw
		High	vLSPADkTNVk	Unambiguous	1	1	P69905	N-Term(iTRAQ4plex); K7(iTRAQ4plex); K11(iTRAQ4plex)	CID	1	0	1	1	320957	Unique	Used	0.0448873	0.0497592	1.09314	0.060473	1.32775	1.20276	217518	13348.1	16890.2	11641.6	63.74	2.13448e-06	1	30.7833	33	2	802.497	1603.99	7.41487	23.1191	2660	2660	MS2	9/98	20180318-iTQ-OSCC34-30ug-s56.raw
	High		vGAHAGEYGAEALER	Unambiguous	1	1	P69905	N-Term(iTRAQ4plex)	HCD	1	0	1	1	177007	Unique	Used	0.0939139	0.175588	1.84372				435917	55967.2	119445		63.73	9.55315e-06	0	6.61602	2	3	558.618	1673.84	2.20316	31.6258	4144	4144	MS2	9/126	20180318-iTQ-OSCC34-30ug-s31.raw
	High		VADALTNAVAHVDDmPNALSALSDLHAHk	Unambiguous	1	1	P69905	M15(Oxidation); K29(iTRAQ4plex)	HCD	1	0	1	1	293624	Unique	Used	0.348202	0.177777	0.503468	0.682316	1.93123	3.79841	21127.1	10057.1	5861.14	12758	63.47	6.31941e-06	0	86.8396	63	4	789.907	3156.61	6.26453	42.1535	7841	7841	MS2	11/310	20180318-iTQ-OSCC34-30ug-s51.raw
	High		vGAHAGEYGAEALER	Unambiguous	1	1	P69905	N-Term(iTRAQ4plex)	HCD	1	0	1	1	178566	Redundant	Not Used	0.252691	0.152781	0.596221	0.322181	1.25657	2.08699	74312.1	25671.4	17717.2	21189.2	63.4	1.02388e-05	0	17.9669	13	3	558.618	1673.84	2.42195	43.5088	7523	7523	MS2	9/126	20180318-iTQ-OSCC34-30ug-s31.raw
	High		tYFPHFDLSHGSAQVk	Unambiguous	1	1	P69905	N-Term(iTRAQ4plex); K16(iTRAQ4plex)	HCD	1	0	1	1	305124	Excluded by Method	Not Used	0.01						393217	2275.88			63.28	1.06431e-05	0	15.6652	5	3	708.04	2122.11	4.23038	38.9955	6987	6987	MS2	8/146	20180318-iTQ-OSCC34-30ug-s53.raw
		High	vGAHAGEYGAEALER	Unambiguous	1	1	P69905	N-Term(iTRAQ4plex)	CID	1	0	1	1	171028	No Quan Values	Not Used							2.82259e+06				63.22	1.11247e-05	0	8.81729	0	3	558.62	1673.84	4.71918	28.9281	3642	3642	MS2	11/126	20180318-iTQ-OSCC34-30ug-s30.raw
		High	vGAHAGEYGAEALER	Unambiguous	1	1	P69905	N-Term(iTRAQ4plex)	CID	1	0	1	1	185036	Unique	Used	0.638164	0.582232	0.899689	0.773716	1.19489	1.31515	7922.16	6911.55	7197.91	5424.77	63.18	1.11314e-05	0	17.0081	77	3	558.618	1673.84	1.32802	48.6277	9492	9492	MS2	10/126	20180318-iTQ-OSCC34-30ug-s32.raw
	High		vGAHAGEYGAEALER	Unambiguous	1	1	P69905	N-Term(iTRAQ4plex)	HCD	1	0	1	1	179933	Unique	Used	0.205312	0.162676	0.781335	0.381288	1.83028	2.31963	29259.2	8212.5	7427.66	9873.48	63.13	1.09685e-05	0	41.4094	87	3	558.618	1673.84	2.31256	54.0251	10479	10479	MS2	10/126	20180318-iTQ-OSCC34-30ug-s31.raw
	High		vADALTNAVAHVDDmPNALSALSDLHAHk	Unambiguous	1	1	P69905	N-Term(iTRAQ4plex); M15(Oxidation); K29(iTRAQ4plex)	HCD	1	0	1	1	318915	Unique	Used	0.0781218	0.0779722	0.984228	0.12355	1.55865	1.56817	112345	11998.4	13669.7	12284.3	63.08	6.2243e-06	0	30.1022	15	4	825.931	3300.7	3.99025	53.4185	11095	11095	MS2	17/310	20180318-iTQ-OSCC34-30ug-s55.raw
	High		vGAHAGEYGAEALER	Unambiguous	1	1	P69905	N-Term(iTRAQ4plex)	HCD	1	0	1	1	170750	Redundant	Not Used	0.0608823						1.72803e+07	1.43828e+06			63.03	1.15226e-05	0	8.15754	0	2	837.423	1673.84	1.1902	26.624	3045	3045	MS2	11/126	20180318-iTQ-OSCC34-30ug-s30.raw
	High		mFLSFPTTk	Unambiguous	1	1	P69905	N-Term(iTRAQ4plex); K9(iTRAQ4plex)	HCD	1	0	1	1	111476	No Quan Values	Not Used									268.418		63.01	1.32759e-05	0	49.1858	300	2	680.388	1359.77	7.33427	58.5174	12228	12228	MS2	8/72	20180318-iTQ-OSCC34-30ug-s19.raw
	High		vGAHAGEYGAEALER	Unambiguous	1	1	P69905	N-Term(iTRAQ4plex)	HCD	1	0	1	1	174532	Redundant	Not Used	0.0827819			0.210169	2.50214		183668	20785.9		34163.2	62.92	1.14353e-05	0	7.67172	6	3	558.618	1673.84	2.42195	55.4428	11240	11240	MS2	9/126	20180318-iTQ-OSCC34-30ug-s30.raw
	High		vGAHAGEYGAEALER	Unambiguous	1	1	P69905	N-Term(iTRAQ4plex)	HCD	1	0	1	1	321368	Unique	Used	0.27264	0.219194	0.792804	0.2191	0.792009	0.989246	559959	208711	191536	108581	62.88	1.19275e-05	0	23.3323	5	3	558.618	1673.84	1.32802	26.243	3560	3560	MS2	10/126	20180318-iTQ-OSCC34-30ug-s56.raw
		High	vGAHAGEYGAEALER	Unambiguous	1	1	P69905	N-Term(iTRAQ4plex)	CID	1	0	1	1	187859	Unique	Used		2.54838		7.09682		2.75606	105618		420019	663372	62.77	1.2075e-05	0	6.94276	1	3	558.619	1673.84	2.85952	27.4609	2990	2990	MS2	11/126	20180318-iTQ-OSCC34-30ug-s33.raw
		High	vGAHAGEYGAEALER	Unambiguous	1	1	P69905	N-Term(iTRAQ4plex)	CID	1	0	1	1	170770	Redundant	Not Used	0.0655038						4.79073e+07	4.2901e+06			62.72	1.20544e-05	0	9.0577	0	3	558.618	1673.84	2.53134	26.7848	3083	3083	MS2	11/126	20180318-iTQ-OSCC34-30ug-s30.raw
		High	vGAHAGEYGAEALER	Unambiguous	1	1	P69905	N-Term(iTRAQ4plex)	CID	1	0	1	1	177270	Unique	Used	0.16114			0.138065	0.844421		264167	58194.5		32278.9	62.72	1.23484e-05	0	6.45021	3	3	558.618	1673.84	2.64073	33.7196	4709	4709	MS2	18/126	20180318-iTQ-OSCC34-30ug-s31.raw
		High	vGAHAGEYGAEALER	Unambiguous	1	1	P69905	N-Term(iTRAQ4plex)	CID	1	0	1	1	172787	Unique	Used	0.0698034						461677	44057			62.67	1.25996e-05	0	7.95521	2	3	558.617	1673.84	0.67167	42.1888	7452	7452	MS2	11/126	20180318-iTQ-OSCC34-30ug-s30.raw
		High	vGAHAGEYGAEALER	Unambiguous	1	1	P69905	N-Term(iTRAQ4plex)	CID	1	0	1	1	177750	Redundant	Not Used	0.156496	0.0983997	0.620039	0.247049	1.55582	2.48473	146570	31358	22506.4	32046.7	62.6	1.26394e-05	0	18.0833	8	3	558.619	1673.84	4.28161	37.2011	5749	5749	MS2	10/126	20180318-iTQ-OSCC34-30ug-s31.raw
	High		vGAHAGEYGAEALER	Unambiguous	1	1	P69905	N-Term(iTRAQ4plex)	HCD	1	0	1	1	170583	Redundant	Not Used	0.0363363						3.06048e+07	1.5203e+06			62.59	1.27787e-05	0	8.31752	0	2	837.425	1673.84	3.37805	25.2555	2682	2682	MS2	12/126	20180318-iTQ-OSCC34-30ug-s30.raw
		High	vGAHAGEYGAEALER	Unambiguous	1	1	P69905	N-Term(iTRAQ4plex)	CID	1	0	1	1	174542	Unique	Used	0.181697	0.0835091	0.453226	0.161433	0.875633	1.91314	39268.9	9754.29	5117.4	5610.42	62.54	1.26481e-05	0	36.7469	83	2	837.423	1673.84	1.62777	55.4802	11251	11251	MS2	23/126	20180318-iTQ-OSCC34-30ug-s30.raw
		High	vGAHAGEYGAEALER	Unambiguous	1	1	P69905	N-Term(iTRAQ4plex)	CID	1	0	1	1	179933	Redundant	Not Used	0.205312	0.162676	0.781335	0.381288	1.83028	2.31963	29259.2	8212.5	7427.66	9873.48	62.52	1.26225e-05	0	41.4094	87	3	558.618	1673.84	2.31256	54.004	10473	10473	MS2	11/126	20180318-iTQ-OSCC34-30ug-s31.raw
	High		vGAHAGEYGAEALER	Unambiguous	1	1	P69905	N-Term(iTRAQ4plex)	HCD	1	0	1	1	171454	Redundant	Not Used	0.045355	0.0300226	0.652756				274934	17047.2	12880.8		62.47	1.2797e-05	0	7.09804	12	2	837.421	1673.84	-0.705938	32.3083	4571	4571	MS2	12/126	20180318-iTQ-OSCC34-30ug-s30.raw
	High		vGAHAGEYGAEALER	Unambiguous	1	1	P69905	N-Term(iTRAQ4plex)	HCD	1	0	1	1	315231	Unique	Used	0.15205	0.12433	0.806339	0.141913	0.919841	1.12963	524402	109006	101744	65862.9	62.44	1.35699e-05	0	42.2397	8	3	558.617	1673.84	0.343492	25.4282	3113	3113	MS2	10/126	20180318-iTQ-OSCC34-30ug-s55.raw
		High	vGAHAGEYGAEALER	Unambiguous	1	1	P69905	N-Term(iTRAQ4plex)	CID	1	0	1	1	177654	Redundant	Not Used	0.147498	0.194333	1.29924	0.208303	1.39184	1.06081	188265	37962.5	57093.1	34707.3	62.44	1.35414e-05	0	13.8698	5	3	558.62	1673.84	4.50039	36.5242	5541	5541	MS2	10/126	20180318-iTQ-OSCC34-30ug-s31.raw
	High		vGAHAGEYGAEALER	Unambiguous	1	1	P69905	N-Term(iTRAQ4plex)	HCD	1	0	1	1	175184	Unique	Used	0.227244	0.027746	0.120403	0.110818	0.480615	3.95277	6966.01	2164.1	301.614	683.207	62.39	1.28331e-05	0	26.4956	206	3	558.618	1673.84	1.98438	61.0736	12655	12655	MS2	10/126	20180318-iTQ-OSCC34-30ug-s30.raw
	High		vADALTNAVAHVDDmPNALSALSDLHAHk	Unambiguous	1	1	P69905	N-Term(iTRAQ4plex); M15(Oxidation); K29(iTRAQ4plex)	HCD	1	0	1	1	318296	Unique	Used	0.0234395						7.14419e+06	228929			62.39	7.26726e-06	0	5.82707	1	4	825.931	3300.7	3.62042	48.5603	9755	9755	MS2	19/310	20180318-iTQ-OSCC34-30ug-s55.raw
		High	vGAHAGEYGAEALER	Unambiguous	1	1	P69905	N-Term(iTRAQ4plex)	CID	1	0	1	1	179178	Unique	Used	0.153402	0.186625	1.19968	0.297062	1.90851	1.57531	45732.4	9590.8	13318.7	12023.4	62.32	1.36863e-05	0	14.3658	24	3	558.619	1673.84	3.18769	48.2819	8843	8843	MS2	11/126	20180318-iTQ-OSCC34-30ug-s31.raw
		High	vGAHAGEYGAEALER	Unambiguous	1	1	P69905	N-Term(iTRAQ4plex)	CID	1	0	1	1	177135	Unique	Used	0.1363	0.121201	0.876878	0.419738	3.03501	3.42737	58064.8	10819.5	10982.1	21569.8	62.28	1.33693e-05	0	16.0758	37	2	837.424	1673.84	2.35705	32.602	4413	4413	MS2	19/126	20180318-iTQ-OSCC34-30ug-s31.raw
	High		vGAHAGEYGAEALER	Unambiguous	1	1	P69905	N-Term(iTRAQ4plex)	HCD	1	0	1	1	177186	Unique	Used	0.257972	0.129217	0.49394	0.279543	1.06796	2.14101	303975	107204	61294.7	75204.1	62.26	1.35796e-05	0	12.4587	3	3	558.619	1673.84	2.75012	33.0474	4533	4533	MS2	9/126	20180318-iTQ-OSCC34-30ug-s31.raw
	High		vGAHAGEYGAEALER	Unambiguous	1	1	P69905	N-Term(iTRAQ4plex)	HCD	1	0	1	1	216208	Unique	Used	0.0995715	0.0481597	0.476955	0.0417801	0.413536	0.85857	574795	78243.4	43198	21253.9	62.22	1.37952e-05	0	14.2895	7	3	558.619	1673.84	4.17222	27.2782	3181	3181	MS2	10/126	20180318-iTQ-OSCC34-30ug-s38.raw
		High	vGAHAGEYGAEALER	Unambiguous	1	1	P69905	N-Term(iTRAQ4plex)	CID	1	0	1	1	173428	Redundant	Not Used	0.040039	0.0470987	1.15999	0.0797232	1.96236	1.6752	476083	26059.5	34991.1	33591.1	62.18	1.37412e-05	0	11.0364	4	3	558.619	1673.84	2.96891	47.1329	8842	8842	MS2	11/126	20180318-iTQ-OSCC34-30ug-s30.raw
	High		vGAHAGEYGAEALER	Unambiguous	1	1	P69905	N-Term(iTRAQ4plex)	HCD	1	0	1	1	173806	Unique	Used	0.0549738	0.0252278	0.452534	0.0531156	0.952237	2.08369	438089	32924.4	17246.8	20594	62.06	1.42196e-05	0	11.8961	4	3	558.619	1673.84	2.85952	49.9088	9667	9667	MS2	10/126	20180318-iTQ-OSCC34-30ug-s30.raw
		High	kVADALTNAVAHVDDMPNALSALSDLHAHk	Unambiguous	1	1	P69905	N-Term(iTRAQ4plex); K1(iTRAQ4plex); K30(iTRAQ4plex)	CID	1	0	1	1	360752	Unique	Used		0.215126					88850.5		29827.7		62.04	5.03264e-06	1	14.6895	3	5	712.185	3556.9	1.95733	50.1149	10323	10323	MS2	31/332	20180318-iTQ-OSCC34-30ug-s62.raw
	High		vADALTNAVAHVDDMPNALSALSDLHAHk	Unambiguous	1	1	P69905	N-Term(iTRAQ4plex); K29(iTRAQ4plex)	HCD	1	0	1	1	318562	Unique	Used	0.0376894	0.0521429	1.36428	0.066782	1.7463	1.26752	136662	7041.51	11120.1	8077.22	61.98	8.20861e-06	0	22.6248	19	4	821.932	3284.7	3.20487	50.6522	10329	10329	MS2	19/310	20180318-iTQ-OSCC34-30ug-s55.raw
	High		vGAHAGEYGAEALER	Unambiguous	1	1	P69905	N-Term(iTRAQ4plex)	HCD	1	0	1	1	178746	Unique	Used	0.270973	0.137985	0.50215	0.384769	1.39944	2.75968	52345.6	19391.3	11271.4	17825.3	61.95	1.47439e-05	0	24.3692	20	3	558.618	1673.84	2.64073	44.8974	7913	7913	MS2	10/126	20180318-iTQ-OSCC34-30ug-s31.raw
		High	vGAHAGEYGAEALER	Unambiguous	1	1	P69905	N-Term(iTRAQ4plex)	CID	1	0	1	1	164916	Redundant	Not Used	0.014228						4.46132e+06	86777.5			61.95	1.44886e-05	0	9.98155	0	3	558.618	1673.84	1.54681	26.2974	2823	2823	MS2	17/126	20180318-iTQ-OSCC34-30ug-s29.raw
		High	vGAHAGEYGAEALER	Unambiguous	1	1	P69905	N-Term(iTRAQ4plex)	CID	1	0	1	1	177840	Redundant	Not Used	0.236179	0.105786	0.441689	0.150217	0.626839	1.40533	138432	44696.8	22852.4	18403.9	61.83	1.50585e-05	0	9.90338	7	3	558.619	1673.84	4.06283	37.9113	5944	5944	MS2	11/126	20180318-iTQ-OSCC34-30ug-s31.raw
	High		vLSPADkTNVk	Unambiguous	1	1	P69905	N-Term(iTRAQ4plex); K7(iTRAQ4plex); K11(iTRAQ4plex)	HCD	1	0	1	1	327012	Unique	Used	0.141281	0.0763984	0.533248	0.0865849	0.604	1.12163	60137	11615.2	7169.57	4608.29	61.76	3.36737e-06	1	11.4941	140	2	802.497	1603.99	7.41487	23.5882	2664	2664	MS2	9/98	20180318-iTQ-OSCC34-30ug-s57.raw
	High		mFLSFPTTk	Unambiguous	1	1	P69905	N-Term(iTRAQ4plex); M1(Oxidation); K9(iTRAQ4plex)	HCD	1	0	1	1	127575	Unique	Used	0.0930068	0.0769758	0.816146	0.0767353	0.813128	0.986577	357914	45508.6	42993.2	24306.9	61.74	1.56083e-05	0	25.5643	24	2	688.385	1375.76	6.68614	46.705	8973	8973	MS2	8/72	20180318-iTQ-OSCC34-30ug-s22.raw
	High		vGAHAGEYGAEALER	Unambiguous	1	1	P69905	N-Term(iTRAQ4plex)	HCD	1	0	1	1	175066	Redundant	Not Used	0.0661586	0.0443864	0.661595				43314.1	3917.56	3000.17		61.72	1.56804e-05	0	13.7524	46	3	558.619	1673.84	3.62526	59.653	12397	12397	MS2	10/126	20180318-iTQ-OSCC34-30ug-s30.raw
	High		TYFPHFDLSHGSAQVk	Unambiguous	1	1	P69905	K16(iTRAQ4plex)	HCD	1	0	1	1	275267	Unique	Used	0.333416	0.171264	0.506534	0.362298	1.07092	2.09358	108731	49560.9	29059.4	34863.8	61.67	1.54535e-05	0	33.485	23	3	660.004	1978	1.61335	37.0519	6471	6471	MS2	9/146	20180318-iTQ-OSCC34-30ug-s48.raw
		High	vGAHAGEYGAEALER	Unambiguous	1	1	P69905	N-Term(iTRAQ4plex)	CID	1	0	1	1	182136	Unique	Used	0.0716226	0.0190343	0.262068	0.0290161	0.399271	1.50867	1.05997e+06	103788	31484.6	27220.2	61.67	1.58279e-05	0	14.8634	10	3	558.618	1673.84	1.10924	27.1999	3211	3211	MS2	11/126	20180318-iTQ-OSCC34-30ug-s32.raw
	High		vGAHAGEYGAEALER	Unambiguous	1	1	P69905	N-Term(iTRAQ4plex)	HCD	1	0	1	1	178836	Redundant	Not Used	0.17371	0.197251	1.11975	0.29906	1.69672	1.50048	64932.3	15420	19986.9	17186	61.56	1.55357e-05	0	18.3297	18	3	558.618	1673.84	1.98438	45.5726	8108	8108	MS2	9/126	20180318-iTQ-OSCC34-30ug-s31.raw
		High	vGAHAGEYGAEALER	Unambiguous	1	1	P69905	N-Term(iTRAQ4plex)	CID	1	0	1	1	174437	No Quan Values	Not Used							290226				61.55	1.58864e-05	0	7.58391	2	3	558.619	1673.84	3.0783	54.7173	11027	11027	MS2	17/126	20180318-iTQ-OSCC34-30ug-s30.raw
		High	vGAHAGEYGAEALER	Unambiguous	1	1	P69905	N-Term(iTRAQ4plex)	CID	1	0	1	1	233172	Redundant	Not Used	0.377436	0.186659	0.487678	0.269245	0.703045	1.42754	108182	55821.3	31511.7	25778.7	61.55	1.62363e-05	0	8.4692	8	3	558.619	1673.84	3.40648	26.145	2830	2830	MS2	19/126	20180318-iTQ-OSCC34-30ug-s41.raw
		High	vGAHAGEYGAEALER	Unambiguous	1	1	P69905	N-Term(iTRAQ4plex)	CID	1	0	1	1	173912	Unique	Used	0.120732	0.0836058	0.682878	0.15125	1.23467	1.79039	96885.9	15991.2	12640.5	12969.2	61.52	1.62432e-05	0	34.2146	58	2	837.421	1673.83	-1.07058	50.6726	9886	9886	MS2	21/126	20180318-iTQ-OSCC34-30ug-s30.raw
	High		vGAHAGEYGAEALER	Unambiguous	1	1	P69905	N-Term(iTRAQ4plex)	HCD	1	0	1	1	369512	Unique	Used	0.401446	0.434373	1.067	0.562203	1.38021	1.28092	78629.1	43152.9	53298.2	39123	61.35	1.64153e-05	0	33.3654	53	3	558.618	1673.84	2.09377	27.1297	3768	3768	MS2	10/126	20180318-iTQ-OSCC34-30ug-s64.raw
		High	vGAHAGEYGAEALER	Unambiguous	1	1	P69905	N-Term(iTRAQ4plex)	CID	1	0	1	1	174718	Unique	Used	0.161566	0.08286	0.505736	0.114335	0.69744	1.3656	234515	51798.7	30323.7	23730.3	61.35	1.66351e-05	0	35.9135	9	3	558.619	1673.84	3.0783	56.8227	11637	11637	MS2	17/126	20180318-iTQ-OSCC34-30ug-s30.raw
	High		vGAHAGEYGAEALER	Unambiguous	1	1	P69905	N-Term(iTRAQ4plex)	HCD	1	0	1	1	256214	Unique	Used	0.140278	0.0678252	0.476792	0.235077	1.65157	3.43011	206561	39613	21862.8	42974.7	61.34	1.60491e-05	0	6.99282	22	3	558.615	1673.83	-3.04769	25.8308	2984	2984	MS2	9/126	20180318-iTQ-OSCC34-30ug-s45.raw
	High		VADALTNAVAHVDDmPNALSALSDLHAHk	Unambiguous	1	1	P69905	M15(Oxidation); K29(iTRAQ4plex)	HCD	1	0	1	1	269861	Unique	Used	0.359145	0.129852	0.356538	0.262774	0.721091	2.00274	38084.3	18698.9	7717.23	8856.95	61.28	1.00911e-05	0	96.1935	10	4	789.897	3156.56	-6.88383	40.5817	7340	7340	MS2	10/310	20180318-iTQ-OSCC34-30ug-s47.raw
		High	tYFPHFDLSHGSAQVk	Unambiguous	1	1	P69905	N-Term(iTRAQ4plex); K16(iTRAQ4plex)	CID	1	0	1	1	304657	Unique	Used	0.0247302						4.30229e+06	145455			61.17	1.73009e-05	0	7.30034	1	2	1061.55	2122.1	0.785331	35.3357	5969	5969	MS2	19/146	20180318-iTQ-OSCC34-30ug-s53.raw
	High		vGAHAGEYGAEALER	Unambiguous	1	1	P69905	N-Term(iTRAQ4plex)	HCD	1	0	1	1	173614	Redundant	Not Used	0.0522122						448972	32047.3			61.12	1.78876e-05	0	8.59821	3	3	558.619	1673.84	3.29708	48.5237	9251	9251	MS2	9/126	20180318-iTQ-OSCC34-30ug-s30.raw
		High	vGAHAGEYGAEALER	Unambiguous	1	1	P69905	N-Term(iTRAQ4plex)	CID	1	0	1	1	173806	Redundant	Not Used	0.0549738	0.0252278	0.452534	0.0531156	0.952237	2.08369	438089	32924.4	17246.8	20594	61.12	1.76558e-05	0	11.8961	4	3	558.619	1673.84	2.85952	49.8942	9661	9661	MS2	19/126	20180318-iTQ-OSCC34-30ug-s30.raw
		High	vADALTNAVAHVDDmPNALSALSDLHAHk	Unambiguous	1	1	P69905	N-Term(iTRAQ4plex); M15(Oxidation); K29(iTRAQ4plex)	CID	1	0	1	1	318915	Redundant	Not Used	0.0781218	0.0779722	0.984228	0.12355	1.55865	1.56817	112345	11998.4	13669.7	12284.3	61.11	9.79694e-06	0	30.1022	15	4	825.931	3300.7	3.99025	53.4011	11089	11089	MS2	30/310	20180318-iTQ-OSCC34-30ug-s55.raw
	High		TYFPHFDLSHGSAQVk	Unambiguous	1	1	P69905	K16(iTRAQ4plex)	HCD	1	0	1	1	269405	Unique	Used	0.296934	0.249083	0.827203	0.224581	0.745404	0.892318	19069.5	7741.05	7412.26	3790.26	61.04	1.84956e-05	0	25.9783	83	2	989.505	1978	4.61327	37.1419	6352	6352	MS2	12/146	20180318-iTQ-OSCC34-30ug-s47.raw
		High	tYFPHFDLSHGSAQVk	Unambiguous	1	1	P69905	N-Term(iTRAQ4plex); K16(iTRAQ4plex)	CID	1	0	1	1	310921	Unique	Used	0.0517268						905024	63999.3			61.01	1.8069e-05	0	6.54416	4	2	1061.56	2122.1	3.31635	37.5975	6742	6742	MS2	10/146	20180318-iTQ-OSCC34-30ug-s54.raw
		High	vGAHAGEYGAEALER	Unambiguous	1	1	P69905	N-Term(iTRAQ4plex)	CID	1	0	1	1	171934	Unique	Used	0.0592931	0.0406082	0.675364				965529	78265.3	61185.2		60.96	1.87192e-05	0	8.17403	1	3	558.619	1673.84	3.18769	35.9238	5605	5605	MS2	11/126	20180318-iTQ-OSCC34-30ug-s30.raw
		High	vGAHAGEYGAEALER	Unambiguous	1	1	P69905	N-Term(iTRAQ4plex)	CID	1	0	1	1	174256	Unique	Used	0.0872867			0.0810638	0.915287		293287	34997.7		21041.4	60.89	1.84938e-05	0	7.28257	4	3	558.619	1673.84	3.0783	53.3263	10636	10636	MS2	11/126	20180318-iTQ-OSCC34-30ug-s30.raw
	High		vADALTNAVAHVDDmPNALSALSDLHAHk	Unambiguous	1	1	P69905	N-Term(iTRAQ4plex); M15(Oxidation); K29(iTRAQ4plex)	HCD	1	0	1	1	336472	Unique	Used	0.0720693	0.0260243	0.356087	0.0912117	1.24732	3.46866	324848	32005.9	13192.5	26223.2	60.88	1.05339e-05	0	30.5942	6	5	660.942	3300.68	-2.50438	48.7514	10222	10222	MS2	26/310	20180318-iTQ-OSCC34-30ug-s58.raw
	High		vGAHAGEYGAEALER	Unambiguous	1	1	P69905	N-Term(iTRAQ4plex)	HCD	1	0	1	1	177135	Redundant	Not Used	0.1363	0.121201	0.876878	0.419738	3.03501	3.42737	58064.8	10819.5	10982.1	21569.8	60.86	1.85399e-05	0	16.0758	37	2	837.424	1673.84	2.35705	32.621	4419	4419	MS2	10/126	20180318-iTQ-OSCC34-30ug-s31.raw
	High		vGAHAGEYGAEALER	Unambiguous	1	1	P69905	N-Term(iTRAQ4plex)	HCD	1	0	1	1	285662	Redundant	Not Used	0.0715491	0.0128761	0.177464	0.0223523	0.307891	1.71801	170163	16644.5	3419.15	3366.23	60.85	1.84182e-05	0	0	37	2	837.424	1673.84	2.06534	26.6539	3468	3468	MS2	12/126	20180318-iTQ-OSCC34-30ug-s50.raw
		High	vGAHAGEYGAEALER	Unambiguous	1	1	P69905	N-Term(iTRAQ4plex)	CID	1	0	1	1	174166	Unique	Used	0.0564949						314875	24319.1			60.85	1.87882e-05	0	7.19104	3	3	558.619	1673.84	2.75012	52.6336	10441	10441	MS2	11/126	20180318-iTQ-OSCC34-30ug-s30.raw
		High	vGAHAGEYGAEALER	Unambiguous	1	1	P69905	N-Term(iTRAQ4plex)	CID	1	0	1	1	176526	Unique	Used		0.719003		2.43193		3.34742	259659		291341	558869	60.74	1.93545e-05	0	3.41013	2	2	837.424	1673.84	3.08633	27.7359	3097	3097	MS2	12/126	20180318-iTQ-OSCC34-30ug-s31.raw
	High		vGAHAGEYGAEALER	Unambiguous	1	1	P69905	N-Term(iTRAQ4plex)	HCD	1	0	1	1	176736	Unique	Used	0.114291	0.16056	1.38533	0.268912	2.31887	1.65753	794215	124093	198995	189018	60.63	1.97645e-05	0	6.63355	1	3	558.619	1673.84	2.75012	29.5063	3558	3558	MS2	10/126	20180318-iTQ-OSCC34-30ug-s31.raw
		High	vGAHAGEYGAEALER	Unambiguous	1	1	P69905	N-Term(iTRAQ4plex)	CID	1	0	1	1	173710	Redundant	Not Used	0.147863	0.045481	0.303319	0.103674	0.691019	2.25595	326581	66016.1	23178.7	29965.2	60.62	2.01135e-05	0	10.7291	3	3	558.619	1673.84	3.40648	49.2079	9453	9453	MS2	11/126	20180318-iTQ-OSCC34-30ug-s30.raw
		High	mFLSFPTTk	Unambiguous	1	1	P69905	N-Term(iTRAQ4plex); K9(iTRAQ4plex)	CID	1	0	1	1	115639	Unique	Used	0.104667	0.0251508	0.236957	0.0452236	0.425827	1.77952	647807	92694.9	25425.2	25927.9	60.56	2.79969e-05	0	30.6177	19	2	680.385	1359.76	3.56383	45.4313	8712	8712	MS2	7/72	20180318-iTQ-OSCC34-30ug-s20.raw
		High	mFLSFPTTk	Unambiguous	1	1	P69905	N-Term(iTRAQ4plex); M1(Oxidation); K9(iTRAQ4plex)	CID	1	0	1	1	127184	Unique	Used	0.0916741	0.0703719	0.756973	0.094974	1.02103	1.33566	599807	75172.4	65868.5	50416.5	60.56	2.04812e-05	0	25.8995	11	2	688.385	1375.76	6.68614	43.7723	8121	8121	MS2	8/72	20180318-iTQ-OSCC34-30ug-s22.raw
		High	kVADALTNAVAHVDDmPNALSALSDLHAHk	Unambiguous	1	1	P69905	N-Term(iTRAQ4plex); K1(iTRAQ4plex); M16(Oxidation); K30(iTRAQ4plex)	CID	1	0	1	1	360308	Redundant	Not Used	0.0311799						9.55582e+06	407326			60.53	6.85965e-06	1	45.0993	0	5	715.386	3572.9	4.92631	46.4541	9361	9361	MS2	22/332	20180318-iTQ-OSCC34-30ug-s62.raw
		High	mFLSFPTTk	Unambiguous	1	1	P69905	N-Term(iTRAQ4plex); K9(iTRAQ4plex)	CID	1	0	1	1	104584	Unique	Used	0.0450001	0.0393524	0.862356	0.0543699	1.19076	1.36734	660569	40637.9	40565.4	31785.7	60.52	2.53283e-05	0	25.5343	9	2	680.387	1359.77	6.16723	50.7915	10310	10310	MS2	7/72	20180318-iTQ-OSCC34-30ug-s18.raw
		High	vGAHAGEYGAEALER	Unambiguous	1	1	P69905	N-Term(iTRAQ4plex)	CID	1	0	1	1	166933	Unique	Used	0.471623	0.432649	0.904625	0.460322	0.961934	1.05297	46068.6	29702.9	31103.3	18768.2	60.5	2.03205e-05	0	31.1297	50	3	558.618	1673.84	1.6562	41.1916	7192	7192	MS2	10/126	20180318-iTQ-OSCC34-30ug-s29.raw
		High	vGAHAGEYGAEALER	Unambiguous	1	1	P69905	N-Term(iTRAQ4plex)	CID	1	0	1	1	174622	Unique	Used	0.0154739						255387	5402.54			60.45	2.06009e-05	0	7.43424	4	3	558.619	1673.84	2.85952	56.1156	11429	11429	MS2	11/126	20180318-iTQ-OSCC34-30ug-s30.raw
	High		kVADALTNAVAHVDDMPNALSALSDLHAHk	Unambiguous	1	1	P69905	N-Term(iTRAQ4plex); K1(iTRAQ4plex); K30(iTRAQ4plex)	HCD	1	0	1	1	354695	Unique	Used	0.0357062	0.0196428	0.542486	0.0766139	2.11467	3.86005	30698.9	1498.53	941.01	2081.55	60.43	7.11e-06	1	83.203	71	3	1186.3	3556.9	1.22703	49.6574	10005	10005	MS2	17/332	20180318-iTQ-OSCC34-30ug-s61.raw
		High	vGAHAGEYGAEALER	Unambiguous	1	1	P69905	N-Term(iTRAQ4plex)	CID	1	0	1	1	176826	Unique	Used	0.170209	0.13793	0.799103	0.149998	0.868521	1.07626	460872	107242	99198.6	61181.7	60.39	2.17102e-05	0	6.95426	2	3	558.62	1673.84	4.50039	30.1952	3747	3747	MS2	11/126	20180318-iTQ-OSCC34-30ug-s31.raw
		High	vGAHAGEYGAEALER	Unambiguous	1	1	P69905	N-Term(iTRAQ4plex)	CID	1	0	1	1	186489	Unique	Used	0.365983	0.201644	0.543318	0.541611	1.4585	2.65822	2674.67	1338.23	841.636	1282.08	60.3	2.13249e-05	0	65.5844	300	3	558.619	1673.84	2.75012	59.8236	12639	12639	MS2	10/126	20180318-iTQ-OSCC34-30ug-s32.raw
	High		VLSPADKTNVk	Unambiguous	1	1	P69905	K11(iTRAQ4plex)	HCD	1	0	1	1	186843	Unique	Used	0.263054	0.438653	1.64439	0.397115	1.48781	0.895951	6250.12	2247.68	4278.35	2196.65	60.27	2.0439e-05	1	20.167	165	3	439.263	1315.77	2.71555	17.7362	797	797	MS2	7/98	20180318-iTQ-OSCC34-30ug-s33.raw
		High	vGAHAGEYGAEALER	Unambiguous	1	1	P69905	N-Term(iTRAQ4plex)	CID	1	0	1	1	165937	Unique	Used	0.380127	0.307999	0.799004	0.358342	0.929067	1.15143	125492	65214.5	60315.9	39798.7	60.25	2.1855e-05	0	44.9963	17	3	558.616	1673.83	-1.18801	33.9198	5034	5034	MS2	11/126	20180318-iTQ-OSCC34-30ug-s29.raw
		High	vGAHAGEYGAEALER	Unambiguous	1	1	P69905	N-Term(iTRAQ4plex)	CID	1	0	1	1	159252	Unique	Used	0.271704	0.133705	0.485267	0.143479	0.52044	1.06201	387599	143972	80871.9	49218.3	60.22	2.25769e-05	0	30.1197	8	3	558.62	1673.84	4.60979	26.8874	3080	3080	MS2	9/126	20180318-iTQ-OSCC34-30ug-s28.raw
	High		vADALTNAVAHVDDmPNALSALSDLHAHk	Unambiguous	1	1	P69905	N-Term(iTRAQ4plex); M15(Oxidation); K29(iTRAQ4plex)	HCD	1	0	1	1	313010	Unique	Used	0.18207	0.121126	0.656034	0.195818	1.05997	1.59995	20966.2	5218.65	3962.99	3633.54	60.21	1.30533e-05	0	35.2941	29	4	825.927	3300.69	-0.59566	53.5958	11273	11273	MS2	18/310	20180318-iTQ-OSCC34-30ug-s54.raw
	High		vADALTNAVAHVDDmPNALSALSDLHAHk	Unambiguous	1	1	P69905	N-Term(iTRAQ4plex); M15(Oxidation); K29(iTRAQ4plex)	HCD	1	0	1	1	319474	Unique	Used	0.107112	0.0729728	0.671817	0.0397714	0.365941	0.539387	17684.5	2589.59	2013.82	622.473	60.2	1.22717e-05	0	19.2711	117	5	660.946	3300.7	3.32048	57.8232	12305	12305	MS2	19/310	20180318-iTQ-OSCC34-30ug-s55.raw
	High		mFLSFPTTk	Unambiguous	1	1	P69905	N-Term(iTRAQ4plex); M1(Oxidation); K9(iTRAQ4plex)	HCD	1	0	1	1	138641	Unique	Used	0.0548713	0.01	0.165629				4.52982e+06	339802	65148		60.19	2.46956e-05	0	13.9342	2	2	688.384	1375.76	5.44394	42.4924	7599	7599	MS2	8/72	20180318-iTQ-OSCC34-30ug-s24.raw
		High	vGAHAGEYGAEALER	Unambiguous	1	1	P69905	N-Term(iTRAQ4plex)	CID	1	0	1	1	170692	Redundant	Not Used	0.037834						6.42097e+07	3.32111e+06			60.1	2.18413e-05	0	8.1561	0	3	558.617	1673.84	-0.531649	26.1086	2913	2913	MS2	12/126	20180318-iTQ-OSCC34-30ug-s30.raw
		High	vGAHAGEYGAEALER	Unambiguous	1	1	P69905	N-Term(iTRAQ4plex)	CID	1	0	1	1	174808	Unique	Used	0.112312						167867	25774.4			60.09	2.22344e-05	0	15.2862	6	3	558.618	1673.84	1.54681	57.5001	11832	11832	MS2	9/126	20180318-iTQ-OSCC34-30ug-s30.raw
	High		TYFPHFDLSHGSAQVk	Unambiguous	1	1	P69905	K16(iTRAQ4plex)	HCD	1	0	1	1	269305	Unique	Used	0.0575444						1.17044e+06	92076.9			60.08	2.20893e-05	0	7.03751	1	3	660.004	1978	2.44649	36.3829	6140	6140	MS2	9/146	20180318-iTQ-OSCC34-30ug-s47.raw
	High		vGAHAGEYGAEALER	Unambiguous	1	1	P69905	N-Term(iTRAQ4plex)	HCD	1	0	1	1	187859	Redundant	Not Used		2.54838		7.09682		2.75606	105618		420019	663372	60.06	2.25365e-05	0	6.94276	1	3	558.619	1673.84	2.85952	27.4779	2996	2996	MS2	9/126	20180318-iTQ-OSCC34-30ug-s33.raw
	High		vGAHAGEYGAEALER	Unambiguous	1	1	P69905	N-Term(iTRAQ4plex)	HCD	1	0	1	1	182136	Redundant	Not Used	0.0716226	0.0190343	0.262068	0.0290161	0.399271	1.50867	1.05997e+06	103788	31484.6	27220.2	60.05	2.29839e-05	0	14.8634	10	3	558.618	1673.84	1.10924	27.2165	3217	3217	MS2	9/126	20180318-iTQ-OSCC34-30ug-s32.raw
		High	vGAHAGEYGAEALER	Unambiguous	1	1	P69905	N-Term(iTRAQ4plex)	CID	1	0	1	1	210376	Unique	Used	0.0913583	0.0231926	0.250339	0.0820721	0.885372	3.50217	271876	33956.2	9839.81	19748	60.05	2.25884e-05	0	19.1403	23	3	558.619	1673.84	2.75012	25.9266	2672	2672	MS2	10/126	20180318-iTQ-OSCC34-30ug-s37.raw
	High		mFLSFPTTk	Unambiguous	1	1	P69905	N-Term(iTRAQ4plex); M1(Oxidation); K9(iTRAQ4plex)	HCD	1	0	1	1	132473	Unique	Used	0.0328151						8.39253e+07	3.76502e+06			60.01	2.80354e-05	0	15.3739	0	2	688.383	1375.76	3.84682	39.7735	6685	6685	MS2	7/72	20180318-iTQ-OSCC34-30ug-s23.raw
	High		mFLSFPTTk	Unambiguous	1	1	P69905	N-Term(iTRAQ4plex); M1(Oxidation); K9(iTRAQ4plex)	HCD	1	0	1	1	126962	Unique	Used	0.049579	0.0134145	0.266812	0.0206425	0.410339	1.52292	3.55732e+06	241113	74467.2	64989.1	59.99	2.60599e-05	0	17.2581	2	2	688.383	1375.76	4.113	42.1805	7646	7646	MS2	8/72	20180318-iTQ-OSCC34-30ug-s22.raw
	High		mFLSFPTTk	Unambiguous	1	1	P69905	N-Term(iTRAQ4plex); M1(Oxidation); K9(iTRAQ4plex)	HCD	1	0	1	1	144022	Unique	Used	0.0635457	0.0154367	0.23955				2.48403e+06	215796	59838.1		59.94	2.65645e-05	0	14.953	3	2	688.384	1375.76	5.00029	39.779	6703	6703	MS2	7/72	20180318-iTQ-OSCC34-30ug-s25.raw
	High		VADALTNAVAHVDDmPNALSALSDLHAHk	Unambiguous	1	1	P69905	M15(Oxidation); K29(iTRAQ4plex)	HCD	1	0	1	1	288424	Unique	Used	0.406232	0.392902	0.953758	0.483163	1.17219	1.21702	55960	31078	34310.7	23929.2	59.94	1.45496e-05	0	23.2562	9	4	789.904	3156.59	2.01068	47.5547	9457	9457	MS2	10/310	20180318-iTQ-OSCC34-30ug-s50.raw
	High		vGAHAGEYGAEALER	Unambiguous	1	1	P69905	N-Term(iTRAQ4plex)	HCD	1	0	1	1	172681	Redundant	Not Used	0.102567	0.051854	0.498544	0.169592	1.62959	3.23679	122994	17246.2	9952.56	18460.7	59.92	2.35804e-05	0	20.9468	33	2	837.425	1673.84	3.81561	41.4383	7226	7226	MS2	10/126	20180318-iTQ-OSCC34-30ug-s30.raw
		High	vGAHAGEYGAEALER	Unambiguous	1	1	P69905	N-Term(iTRAQ4plex)	CID	1	0	1	1	171754	Redundant	Not Used	0.0841191						1.07646e+06	123792			59.9	2.33822e-05	0	7.63686	1	3	558.619	1673.84	2.85952	34.5527	5215	5215	MS2	16/126	20180318-iTQ-OSCC34-30ug-s30.raw
	High		mFLSFPTTk	Unambiguous	1	1	P69905	N-Term(iTRAQ4plex); K9(iTRAQ4plex)	HCD	1	0	1	1	115639	Redundant	Not Used	0.104667	0.0251508	0.236957	0.0452236	0.425827	1.77952	647807	92694.9	25425.2	25927.9	59.88	3.27423e-05	0	30.6177	19	2	680.385	1359.76	3.56383	45.4468	8718	8718	MS2	7/72	20180318-iTQ-OSCC34-30ug-s20.raw
	High		vGAHAGEYGAEALER	Unambiguous	1	1	P69905	N-Term(iTRAQ4plex)	HCD	1	0	1	1	172787	Redundant	Not Used	0.0698034						461677	44057			59.88	2.39528e-05	0	7.95521	2	3	558.617	1673.84	0.67167	42.2042	7458	7458	MS2	9/126	20180318-iTQ-OSCC34-30ug-s30.raw
	High		mFLSFPTTk	Unambiguous	1	1	P69905	N-Term(iTRAQ4plex); K9(iTRAQ4plex)	HCD	1	0	1	1	110220	Unique	Used	0.072491	0.0263717	0.358742	0.0265232	0.360595	0.995354	2.03598e+06	201770	83787.2	47791.9	59.84	2.76501e-05	0	26.7623	6	2	680.388	1359.77	6.79564	49.2129	9509	9509	MS2	7/72	20180318-iTQ-OSCC34-30ug-s19.raw
	High		mFLSFPTTk	Unambiguous	1	1	P69905	N-Term(iTRAQ4plex); M1(Oxidation); K9(iTRAQ4plex)	HCD	1	0	1	1	150041	Unique	Used	0.112169	0.01	0.0405447				2.98328e+06	457476	21470.4		59.82	2.73087e-05	0	16.4444	2	2	688.384	1375.76	4.91156	41.4011	7341	7341	MS2	7/72	20180318-iTQ-OSCC34-30ug-s26.raw
	High		mFLSFPTTk	Unambiguous	1	1	P69905	N-Term(iTRAQ4plex); M1(Oxidation); K9(iTRAQ4plex)	HCD	1	0	1	1	144202	Unique	Used	0.108291	0.0314548	0.286432	0.0135832	0.123619	0.427371	1.67109e+06	247396	82026.3	20089	59.81	2.71627e-05	0	14.9218	4	2	688.383	1375.76	4.29046	41.1496	7093	7093	MS2	7/72	20180318-iTQ-OSCC34-30ug-s25.raw
	High		mFLSFPTTk	Unambiguous	1	1	P69905	N-Term(iTRAQ4plex); K9(iTRAQ4plex)	HCD	1	0	1	1	110317	Unique	Used	0.0873198	0.0138416	0.156315	0.0166507	0.187931	1.19052	1.08684e+06	129741	23475.6	16016	59.8	3.00002e-05	0	19.0132	10	2	680.387	1359.77	5.98769	49.9185	9718	9718	MS2	7/72	20180318-iTQ-OSCC34-30ug-s19.raw
	High		mFLSFPTTk	Unambiguous	1	1	P69905	N-Term(iTRAQ4plex); M1(Oxidation); K9(iTRAQ4plex)	HCD	1	0	1	1	126866	Unique	Used	0.037573						2.07604e+07	1.06638e+06			59.8	2.69636e-05	0	17.229	0	2	688.383	1375.76	4.55665	41.4669	7438	7438	MS2	7/72	20180318-iTQ-OSCC34-30ug-s22.raw
	High		mFLSFPTTk	Unambiguous	1	1	P69905	N-Term(iTRAQ4plex); M1(Oxidation); K9(iTRAQ4plex)	HCD	1	0	1	1	120793	Unique	Used	0.0252193						1.51071e+07	520851			59.79	2.72881e-05	0	17.0386	0	2	688.383	1375.76	4.20173	40.1064	6946	6946	MS2	7/72	20180318-iTQ-OSCC34-30ug-s21.raw
		High	vGAHAGEYGAEALER	Unambiguous	1	1	P69905	N-Term(iTRAQ4plex)	CID	1	0	1	1	177366	Unique	Used	0.137642	0.13928	0.997854	0.225528	1.61483	1.60251	251012	47233	54557.1	50101.6	59.78	2.43529e-05	0	7.68705	3	3	558.618	1673.84	1.21863	34.4412	4917	4917	MS2	17/126	20180318-iTQ-OSCC34-30ug-s31.raw
	High		mFLSFPTTk	Unambiguous	1	1	P69905	N-Term(iTRAQ4plex); M1(Oxidation); K9(iTRAQ4plex)	HCD	1	0	1	1	144112	Unique	Used	0.120809	0.0141898	0.115826				1.95597e+07	3.23044e+06	433117		59.75	3.1195e-05	0	14.6005	0	2	688.382	1375.76	2.42715	40.4663	6898	6898	MS2	7/72	20180318-iTQ-OSCC34-30ug-s25.raw
		High	vGAHAGEYGAEALER	Unambiguous	1	1	P69905	N-Term(iTRAQ4plex)	CID	1	0	1	1	166742	Unique	Used	0.412534	0.289861	0.69288	0.456208	1.08989	1.55763	68359.6	38553.1	30921.2	27600.6	59.75	2.45217e-05	0	42.9419	45	3	558.618	1673.84	1.21863	39.7982	6777	6777	MS2	11/126	20180318-iTQ-OSCC34-30ug-s29.raw
	High		mFLSFPTTk	Unambiguous	1	1	P69905	N-Term(iTRAQ4plex); M1(Oxidation); K9(iTRAQ4plex)	HCD	1	0	1	1	115069	Unique	Used	0.0401012						1.44332e+07	791262			59.71	2.76351e-05	0	16.8208	0	2	688.384	1375.76	5.79885	41.2599	7483	7483	MS2	7/72	20180318-iTQ-OSCC34-30ug-s20.raw
	High		mFLSFPTTk	Unambiguous	1	1	P69905	N-Term(iTRAQ4plex); M1(Oxidation); K9(iTRAQ4plex)	HCD	1	0	1	1	127058	Unique	Used	0.0583008	0.0117541	0.198812	0.0189979	0.321152	1.59958	1.43386e+06	114283	26300.4	24108.4	59.69	2.81385e-05	0	20.0745	5	2	688.384	1375.76	5.08902	42.8623	7854	7854	MS2	7/72	20180318-iTQ-OSCC34-30ug-s22.raw
	High		mFLSFPTTk	Unambiguous	1	1	P69905	N-Term(iTRAQ4plex); M1(Oxidation); K9(iTRAQ4plex)	HCD	1	0	1	1	120985	Unique	Used	0.0624678	0.0264595	0.41769	0.0377321	0.595297	1.4113	1.13262e+06	96725.7	46766.5	37822.7	59.68	2.77728e-05	0	22.9733	6	2	688.384	1375.76	5.44394	41.5207	7362	7362	MS2	7/72	20180318-iTQ-OSCC34-30ug-s21.raw
	High		mFLSFPTTk	Unambiguous	1	1	P69905	N-Term(iTRAQ4plex); M1(Oxidation); K9(iTRAQ4plex)	HCD	1	0	1	1	132852	Unique	Used	0.0398962	0.0157812	0.390064	0.0125829	0.310832	0.789096	1.32161e+06	72083.6	32547	14717.7	59.66	2.81173e-05	0	22.9826	7	2	688.383	1375.76	4.29046	42.548	7505	7505	MS2	7/72	20180318-iTQ-OSCC34-30ug-s23.raw
	High		mFLSFPTTk	Unambiguous	1	1	P69905	N-Term(iTRAQ4plex); M1(Oxidation); K9(iTRAQ4plex)	HCD	1	0	1	1	132755	Unique	Used	0.0404708	0.01	0.223533				2.0536e+06	113621	29399.5		59.66	2.51974e-05	0	17.7077	4	2	688.385	1375.76	6.59741	41.8715	7296	7296	MS2	7/72	20180318-iTQ-OSCC34-30ug-s23.raw
		High	vGAHAGEYGAEALER	Unambiguous	1	1	P69905	N-Term(iTRAQ4plex)	CID	1	0	1	1	172408	Unique	Used	0.0960762						823642	108182			59.64	2.58026e-05	0	9.13948	2	3	558.62	1673.84	4.60979	39.4407	6632	6632	MS2	20/126	20180318-iTQ-OSCC34-30ug-s30.raw
	High		mFLSFPTTk	Unambiguous	1	1	P69905	N-Term(iTRAQ4plex); M1(Oxidation); K9(iTRAQ4plex)	HCD	1	0	1	1	149949	Unique	Used	0.197086	0.0519139	0.259751	0.0637716	0.318897	1.21572	387589	104430	31399.4	21875.3	59.63	2.86933e-05	0	36.1261	28	2	688.383	1375.76	4.46792	40.705	7137	7137	MS2	7/72	20180318-iTQ-OSCC34-30ug-s26.raw
	High		vGAHAGEYGAEALER	Unambiguous	1	1	P69905	N-Term(iTRAQ4plex)	HCD	1	0	1	1	178303	Unique	Used	0.249406	0.130632	0.5165	0.23673	0.935458	1.79347	105321	35910.5	21469.9	22066	59.63	2.45554e-05	0	21.3576	13	3	558.618	1673.84	1.87499	41.422	6952	6952	MS2	9/126	20180318-iTQ-OSCC34-30ug-s31.raw
		High	vGAHAGEYGAEALER	Unambiguous	1	1	P69905	N-Term(iTRAQ4plex)	CID	1	0	1	1	176736	Redundant	Not Used	0.114291	0.16056	1.38533	0.268912	2.31887	1.65753	794215	124093	198995	189018	59.63	2.48821e-05	0	6.63355	1	3	558.619	1673.84	2.75012	29.4903	3552	3552	MS2	9/126	20180318-iTQ-OSCC34-30ug-s31.raw
	High		mFLSFPTTk	Unambiguous	1	1	P69905	N-Term(iTRAQ4plex); K9(iTRAQ4plex)	HCD	1	0	1	1	110516	Unique	Used	0.112557	0.0415227	0.363781	0.0715487	0.626479	1.70532	413428	63617	26788.7	26179.3	59.61	2.90445e-05	0	28.939	27	2	680.388	1359.77	7.2445	51.3606	10148	10148	MS2	7/72	20180318-iTQ-OSCC34-30ug-s19.raw
	High		mFLSFPTTk	Unambiguous	1	1	P69905	N-Term(iTRAQ4plex); K9(iTRAQ4plex)	HCD	1	0	1	1	97902	Unique	Used	0.01	0.0150966	1.65112	0.0298248	3.26008	1.95519	1.75718e+06	21659.3	41396.4	46382.1	59.6	2.94953e-05	0	20.7593	8	2	680.387	1359.77	6.6161	45.6507	8461	8461	MS2	8/72	20180318-iTQ-OSCC34-30ug-s17.raw
		High	vGAHAGEYGAEALER	Unambiguous	1	1	P69905	N-Term(iTRAQ4plex)	CID	1	0	1	1	177007	Redundant	Not Used	0.0939139	0.175588	1.84372				435917	55967.2	119445		59.59	2.47826e-05	0	6.61602	2	3	558.618	1673.84	2.20316	31.6103	4138	4138	MS2	10/126	20180318-iTQ-OSCC34-30ug-s31.raw
	High		mFLSFPTTk	Unambiguous	1	1	P69905	N-Term(iTRAQ4plex); M1(Oxidation); K9(iTRAQ4plex)	HCD	1	0	1	1	133325	Unique	Used	0.0615911	0.0321844	0.515295	0.0541471	0.866434	1.66502	379689	31970.2	19069.5	18195.3	59.56	2.86062e-05	0	28.3648	21	2	688.384	1375.76	5.88758	45.992	8531	8531	MS2	7/72	20180318-iTQ-OSCC34-30ug-s23.raw
		High	mFLSFPTTk	Unambiguous	1	1	P69905	N-Term(iTRAQ4plex); K9(iTRAQ4plex)	CID	1	0	1	1	110124	Redundant	Not Used	0.0900542	0.01	0.107699	0.0177606	0.194371	1.78714	2.80413e+06	345225	43038.2	44077	59.56	3.25901e-05	0	22.6046	3	2	680.386	1359.76	4.28201	48.5001	9295	9295	MS2	8/72	20180318-iTQ-OSCC34-30ug-s19.raw
	High		mFLSFPTTk	Unambiguous	1	1	P69905	N-Term(iTRAQ4plex); M1(Oxidation); K9(iTRAQ4plex)	HCD	1	0	1	1	155473	Unique	Used	0.122369	0.0260334	0.209792	0.0398471	0.320926	1.5148	798740	133621	32449.2	28168.2	59.54	2.91274e-05	0	28.1071	16	2	688.384	1375.76	5.08902	40.1833	6438	6438	MS2	7/72	20180318-iTQ-OSCC34-30ug-s27.raw
	High		mFLSFPTTk	Unambiguous	1	1	P69905	N-Term(iTRAQ4plex); M1(Oxidation); K9(iTRAQ4plex)	HCD	1	0	1	1	132659	Unique	Used	0.0521806	0.01	0.0852634				4.63322e+06	330515	32620.7		59.54	2.87939e-05	0	19.2714	2	2	688.384	1375.76	5.35521	41.1877	7088	7088	MS2	7/72	20180318-iTQ-OSCC34-30ug-s23.raw
	High		kVADALTNAVAHVDDmPNALSALSDLHAHk	Unambiguous	1	1	P69905	K1(iTRAQ4plex); M16(Oxidation); K30(iTRAQ4plex)	HCD	1	0	1	1	348022	Unique	Used	0.350636	0.373508	1.05044	0.657618	1.8484	1.74246	50613.7	24261.9	29500.9	29457.6	59.54	1.37855e-05	1	15.5476	23	4	857.953	3428.79	1.42049	44.4756	8922	8922	MS2	13/332	20180318-iTQ-OSCC34-30ug-s60.raw
		High	vGAHAGEYGAEALER	Unambiguous	1	1	P69905	N-Term(iTRAQ4plex)	CID	1	0	1	1	256214	Redundant	Not Used	0.140278	0.0678252	0.476792	0.235077	1.65157	3.43011	206561	39613	21862.8	42974.7	59.49	2.45726e-05	0	6.99282	22	3	558.615	1673.83	-3.04769	25.8138	2978	2978	MS2	11/126	20180318-iTQ-OSCC34-30ug-s45.raw
	High		mFLSFPTTk	Unambiguous	1	1	P69905	N-Term(iTRAQ4plex); M1(Oxidation); K9(iTRAQ4plex)	HCD	1	0	1	1	120889	Unique	Used	0.0544135	0.0250168	0.453372	0.0434946	0.787785	1.72065	2.1475e+06	159750	83836.5	82665.7	59.47	2.68327e-05	0	22.7413	3	2	688.386	1375.76	7.83961	40.8219	7154	7154	MS2	7/72	20180318-iTQ-OSCC34-30ug-s21.raw
		High	VGAHAGEYGAEALER	Unambiguous	1	1	P69905		CID	1	0	1	1	71855	No Quan Labels	Not Used							15271.9	47399	7866.2	9767.67	59.41	1.70681e-05	0	13.9475	29	2	765.371	1529.74	0.592123	27.6629	3095	3095	MS2	21/126	20180318-iTQ-OSCC34-30ug-s13.raw
	High		mFLSFPTTk	Unambiguous	1	1	P69905	N-Term(iTRAQ4plex); M1(Oxidation); K9(iTRAQ4plex)	HCD	1	0	1	1	133037	Unique	Used	0.0647376	0.0270546	0.41211	0.0405538	0.617381	1.48348	618264	54718.1	26102.5	22190.2	59.4	3.22631e-05	0	31.1701	15	2	688.383	1375.76	3.84682	43.9307	7907	7907	MS2	7/72	20180318-iTQ-OSCC34-30ug-s23.raw
		High	vGAHAGEYGAEALER	Unambiguous	1	1	P69905	N-Term(iTRAQ4plex)	CID	1	0	1	1	173524	Unique	Used	0.0507591			0.203982	3.96056		359473	24944.8		64895.5	59.4	2.66372e-05	0	13.6052	3	3	558.619	1673.84	3.40648	47.813	9050	9050	MS2	11/126	20180318-iTQ-OSCC34-30ug-s30.raw
	High		VGAHAGEYGAEALER	Unambiguous	1	1	P69905		HCD	1	0	1	1	83056	No Quan Labels	Not Used								8598.81	5852.28		59.39	1.74922e-05	0	9.29406	22	2	765.371	1529.73	0.272929	24.01	2021	2021	MS2	9/126	20180318-iTQ-OSCC34-30ug-s15.raw
	High		mFLSFPTTk	Unambiguous	1	1	P69905	N-Term(iTRAQ4plex); M1(Oxidation); K9(iTRAQ4plex)	HCD	1	0	1	1	138461	Unique	Used	0.0591535						8.44407e+07	6.82861e+06			59.38	3.25851e-05	0	15.4655	0	2	688.383	1375.76	3.4919	41.1194	7209	7209	MS2	8/72	20180318-iTQ-OSCC34-30ug-s24.raw
	High		mFLSFPTTk	Unambiguous	1	1	P69905	N-Term(iTRAQ4plex); M1(Oxidation); K9(iTRAQ4plex)	HCD	1	0	1	1	121203	Unique	Used	0.11308	0.0920425	0.802659	0.101919	0.88828	1.09587	370954	57346.2	53281.3	33460.5	59.34	3.00927e-05	0	31.9944	21	2	688.384	1375.76	5.97631	43.1231	7832	7832	MS2	7/72	20180318-iTQ-OSCC34-30ug-s21.raw
	High		mFLSFPTTk	Unambiguous	1	1	P69905	N-Term(iTRAQ4plex); M1(Oxidation); K9(iTRAQ4plex)	HCD	1	0	1	1	144299	Unique	Used	0.141895	0.0368371	0.256003	0.037525	0.260634	1.00815	578904	112299	33278.1	19225.8	59.29	3.03234e-05	0	50.5489	13	2	688.383	1375.76	4.55665	41.8279	7302	7302	MS2	7/72	20180318-iTQ-OSCC34-30ug-s25.raw
	High		mFLSFPTTk	Unambiguous	1	1	P69905	N-Term(iTRAQ4plex); M1(Oxidation); K9(iTRAQ4plex)	HCD	1	0	1	1	129385	Unique	Used	0.0885968	0.0562148	0.625692	0.0655386	0.72905	1.15382	34573.7	4187.59	3032.94	2005.39	59.22	3.11153e-05	0	58.8001	300	2	688.383	1375.76	4.37919	59.7302	12890	12890	MS2	7/72	20180318-iTQ-OSCC34-30ug-s22.raw
	High		aAWGkVGAHAGEYGAEALER	Unambiguous	1	1	P69905	N-Term(iTRAQ4plex); K5(iTRAQ4plex)	HCD	1	0	1	1	322281	Unique	Used	0.133958	0.0863236	0.635462	0.17456	1.28426	2.00126	207449	37990.8	27945.2	32048.7	59.22	2.41742e-05	1	15.7583	8	4	583.559	2331.21	2.25999	33.0138	5537	5537	MS2	11/196	20180318-iTQ-OSCC34-30ug-s56.raw
	High		vGAHAGEYGAEALER	Unambiguous	1	1	P69905	N-Term(iTRAQ4plex)	HCD	1	0	1	1	171292	Redundant	Not Used	0.0601353						1.91408e+06	157358			59.21	2.8848e-05	0	9.41888	1	3	558.62	1673.85	5.15674	31.0624	4220	4220	MS2	9/126	20180318-iTQ-OSCC34-30ug-s30.raw
		High	vGAHAGEYGAEALER	Unambiguous	1	1	P69905	N-Term(iTRAQ4plex)	CID	1	0	1	1	173242	No Quan Values	Not Used							436384				59.2	2.78324e-05	0	8.02073	2	3	558.619	1673.84	3.84404	45.7539	8439	8439	MS2	18/126	20180318-iTQ-OSCC34-30ug-s30.raw
	High		vGAHAGEYGAEALER	Unambiguous	1	1	P69905	N-Term(iTRAQ4plex)	HCD	1	0	1	1	185036	Redundant	Not Used	0.638164	0.582232	0.899689	0.773716	1.19489	1.31515	7922.16	6911.55	7197.91	5424.77	59.19	2.78966e-05	0	17.0081	77	3	558.618	1673.84	1.32802	48.6476	9498	9498	MS2	9/126	20180318-iTQ-OSCC34-30ug-s32.raw
		High	vGAHAGEYGAEALER	Unambiguous	1	1	P69905	N-Term(iTRAQ4plex)	CID	1	0	1	1	179553	Unique	Used	0.299652	0.296571	0.975977	0.310073	1.01982	1.03473	33913.3	13892.7	15695.2	9306.58	59.17	2.79648e-05	0	32.6041	22	3	558.618	1673.84	2.64073	51.1148	9652	9652	MS2	10/126	20180318-iTQ-OSCC34-30ug-s31.raw
	High		mFLSFPTTk	Unambiguous	1	1	P69905	N-Term(iTRAQ4plex); M1(Oxidation); K9(iTRAQ4plex)	HCD	1	0	1	1	127485	Unique	Used	0.140985	0.0792419	0.554255	0.155422	1.08647	1.9411	359422	69275.2	44445.3	49439.5	59.14	2.78539e-05	0	45.061	22	2	688.385	1375.76	7.21851	46.0338	8778	8778	MS2	7/72	20180318-iTQ-OSCC34-30ug-s22.raw
	High		vGAHAGEYGAEALER	Unambiguous	1	1	P69905	N-Term(iTRAQ4plex)	HCD	1	0	1	1	166837	Unique	Used	0.479228	0.313607	0.645314	0.410327	0.843852	1.2949	28287.1	18532.3	13843.3	10272.4	59.14	2.80368e-05	0	28.7864	44	3	558.619	1673.84	3.95344	40.5114	6990	6990	MS2	10/126	20180318-iTQ-OSCC34-30ug-s29.raw
		High	FLASVSTVLTSk	Unambiguous	1	1	P69905	K12(iTRAQ4plex)	CID	1	0	1	1	38034	Unique	Used	0.390711	0.687851	1.73607	0.764424	1.92822	1.09984	158835	84840.3	170494	107458	59.14	1.95648e-05	0	65.8556	11	2	698.914	1396.82	2.25483	42.2408	7660	7660	MS2	9/102	20180318-iTQ-OSCC34-30ug-s07.raw
		High	vGAHAGEYGAEALER	Unambiguous	1	1	P69905	N-Term(iTRAQ4plex)	CID	1	0	1	1	174899	Unique	Used	0.0945728	0.0565369	0.589513				103282	13353.3	9112.16		59.11	2.84152e-05	0	31.2375	22	3	558.619	1673.84	3.29708	58.1969	12028	12028	MS2	11/126	20180318-iTQ-OSCC34-30ug-s30.raw
		High	tYFPHFDLSHGSAQVk	Unambiguous	1	1	P69905	N-Term(iTRAQ4plex); K16(iTRAQ4plex)	CID	1	0	1	1	304681	Unique	Used	0.01						4.40898e+07	502722			59.11	2.74333e-05	0	12.0195	0	3	708.038	2122.1	1.81441	35.519	6021	6021	MS2	12/146	20180318-iTQ-OSCC34-30ug-s53.raw
	High		vGAHAGEYGAEALER	Unambiguous	1	1	P69905	N-Term(iTRAQ4plex)	HCD	1	0	1	1	184243	Unique	Used	0.575266	0.65183	1.11736	0.670335	1.14842	1.01777	23681.2	18624	24088.3	14049.2	59.06	2.83718e-05	0	38.777	79	3	558.619	1673.84	2.85952	42.896	7781	7781	MS2	10/126	20180318-iTQ-OSCC34-30ug-s32.raw
	High		vGAHAGEYGAEALER	Unambiguous	1	1	P69905	N-Term(iTRAQ4plex)	HCD	1	0	1	1	172120	Redundant	Not Used	0.185124	0.150471	0.801525	0.0502405	0.267467	0.33044	924606	234002	217108	41111.8	59.03	2.8756e-05	0	29.382	2	3	558.619	1673.84	4.28161	37.3167	6014	6014	MS2	10/126	20180318-iTQ-OSCC34-30ug-s30.raw
	High		mFLSFPTTk	Unambiguous	1	1	P69905	N-Term(iTRAQ4plex); M1(Oxidation); K9(iTRAQ4plex)	HCD	1	0	1	1	128245	Unique	Used	0.123303	0.0626722	0.501222	0.0782734	0.625633	1.23603	234582	39542.9	22942.3	16250.5	58.97	3.32125e-05	0	51.7181	38	2	688.384	1375.76	4.91156	51.3857	10420	10420	MS2	7/72	20180318-iTQ-OSCC34-30ug-s22.raw
	High		mFLSFPTTk	Unambiguous	1	1	P69905	N-Term(iTRAQ4plex); M1(Oxidation); K9(iTRAQ4plex)	HCD	1	0	1	1	127383	Unique	Used	0.0672753	0.0500317	0.733361	0.0878687	1.28723	1.73812	443197	40761.7	34602.6	34465.7	58.96	3.3289e-05	0	44.8038	17	2	688.384	1375.76	4.91156	45.2887	8557	8557	MS2	7/72	20180318-iTQ-OSCC34-30ug-s22.raw
	High		mFLSFPTTk	Unambiguous	1	1	P69905	N-Term(iTRAQ4plex); M1(Oxidation); K9(iTRAQ4plex)	HCD	1	0	1	1	128365	Unique	Used	0.0856744	0.0553191	0.636725	0.0802717	0.9234	1.43608	201215	23567.4	17370.1	14294.8	58.94	3.24854e-05	0	33.4015	51	2	688.385	1375.76	6.2425	52.1941	10680	10680	MS2	7/72	20180318-iTQ-OSCC34-30ug-s22.raw
		High	mFLSFPTTk	Unambiguous	1	1	P69905	N-Term(iTRAQ4plex); K9(iTRAQ4plex)	CID	1	0	1	1	105224	Redundant	Not Used	0.0777221	0.0573807	0.72803	0.0798949	1.0131	1.37798	464617	49367.3	41603.2	32852.6	58.89	3.69289e-05	0	26.7393	20	2	680.387	1359.77	5.53883	55.4338	11692	11692	MS2	8/72	20180318-iTQ-OSCC34-30ug-s18.raw
		High	vGAHAGEYGAEALER	Unambiguous	1	1	P69905	N-Term(iTRAQ4plex)	CID	1	0	1	1	178212	Unique	Used	0.211531	0.0947708	0.441803	0.248684	1.15865	2.59695	110975	32092.2	16412.2	24424.7	58.89	3.00854e-05	0	16.8311	9	3	558.619	1673.84	3.51587	40.73	6750	6750	MS2	11/126	20180318-iTQ-OSCC34-30ug-s31.raw
		High	vGAHAGEYGAEALER	Unambiguous	1	1	P69905	N-Term(iTRAQ4plex)	CID	1	0	1	1	178926	Unique	Used	0.180317	0.247004	1.35081	2.00606	10.9644	8.03769	57648	14210.9	22220.5	102349	58.82	2.99838e-05	0	41.7488	18	3	558.619	1673.84	2.75012	46.257	8297	8297	MS2	10/126	20180318-iTQ-OSCC34-30ug-s31.raw
	High		mFLSFPTTk	Unambiguous	1	1	P69905	N-Term(iTRAQ4plex); K9(iTRAQ4plex)	HCD	1	0	1	1	105125	Unique	Used	0.0570613	0.0467661	0.808196	0.0506359	0.87457	1.07156	578765	45148.6	42237.7	25936.8	58.81	3.49192e-05	0	37.1934	19	2	680.388	1359.77	7.33427	54.7481	11487	11487	MS2	8/72	20180318-iTQ-OSCC34-30ug-s18.raw
		High	vGAHAGEYGAEALER	Unambiguous	1	1	P69905	N-Term(iTRAQ4plex)	CID	1	0	1	1	175178	Unique	Used	0.149144						2211.47	450.906			58.79	3.25699e-05	0	18.5802	300	2	837.429	1673.85	8.41005	60.9255	12634	12634	MS2	16/126	20180318-iTQ-OSCC34-30ug-s30.raw
	High		mFLSFPTTk	Unambiguous	1	1	P69905	N-Term(iTRAQ4plex); M1(Oxidation); K9(iTRAQ4plex)	HCD	1	0	1	1	121311	Unique	Used	0.187852	0.109694	0.575831	0.116215	0.609714	1.04851	294427	75612.4	50399.6	30282.8	58.68	3.66579e-05	0	42.9263	34	2	688.386	1375.77	8.54944	43.9119	8066	8066	MS2	7/72	20180318-iTQ-OSCC34-30ug-s21.raw
	High		FLASVSTVLTSk	Unambiguous	1	1	P69905	K12(iTRAQ4plex)	HCD	1	0	1	1	40574	Redundant	Not Used	0.417472	0.638006	1.50704	0.50709	1.19712	0.786593	4204.27	2399.48	4185.83	1886.82	58.68	1.95147e-05	0	45.5917	200	2	698.914	1396.82	3.21613	60.8829	13174	13174	MS2	7/102	20180318-iTQ-OSCC34-30ug-s07.raw
	High		mFLSFPTTk	Unambiguous	1	1	P69905	N-Term(iTRAQ4plex); K9(iTRAQ4plex)	HCD	1	0	1	1	115756	Unique	Used	0.200242	0.112541	0.554223	0.152088	0.748546	1.33744	350602	95977.5	61573.3	47191.7	58.65	3.65708e-05	0	33.3082	34	2	680.387	1359.77	6.34678	46.2949	8968	8968	MS2	7/72	20180318-iTQ-OSCC34-30ug-s20.raw
		High	vGAHAGEYGAEALER	Unambiguous	1	1	P69905	N-Term(iTRAQ4plex)	CID	1	0	1	1	164832	No Quan Values	Not Used							29765458				58.65	3.11807e-05	0	11.1044	0	3	558.619	1673.84	2.85952	25.62	2641	2641	MS2	11/126	20180318-iTQ-OSCC34-30ug-s29.raw
		High	VLSPADKTNVk	Unambiguous	1	1	P69905	K11(iTRAQ4plex)	CID	1	0	1	1	192511	Redundant	Not Used	0.0542696	0.105681	1.92029	0.157721	2.86425	1.47701	18380.1	1363.65	3031.17	2565.63	58.65	2.78375e-05	1	14.1992	84	2	658.391	1315.78	3.6767	18.8568	1033	1033	MS2	8/98	20180318-iTQ-OSCC34-30ug-s34.raw
		High	kVADALTNAVAHVDDmPNALSALSDLHAHk	Unambiguous	1	1	P69905	N-Term(iTRAQ4plex); K1(iTRAQ4plex); M16(Oxidation); K30(iTRAQ4plex)	CID	1	0	1	1	359831	Unique	Used	0.152502	0.185258	1.19793	0.498476	3.22143	2.66291	23654.5	4931.61	6838.47	10435.5	58.64	1.07367e-05	1	27.2484	53	4	893.982	3572.91	5.45964	42.6366	8325	8325	MS2	17/332	20180318-iTQ-OSCC34-30ug-s62.raw
		High	mFLSFPTTk	Unambiguous	1	1	P69905	N-Term(iTRAQ4plex); K9(iTRAQ4plex)	CID	1	0	1	1	105016	Redundant	Not Used	0.0946105	0.0625292	0.651736	0.0750751	0.782051	1.18824	615463	79605.1	60055.3	40893.4	58.63	3.63969e-05	0	43.1191	15	2	680.388	1359.77	7.42405	53.9425	11246	11246	MS2	8/72	20180318-iTQ-OSCC34-30ug-s18.raw
	High		vGAHAGEYGAEALER	Unambiguous	1	1	P69905	N-Term(iTRAQ4plex)	HCD	1	0	1	1	183914	Unique	Used	0.702792	0.559673	0.7853	0.715154	1.00288	1.26461	28376	27263.3	24782.9	17960	58.6	3.11277e-05	0	20.6476	61	3	558.618	1673.84	1.87499	40.4616	7067	7067	MS2	9/126	20180318-iTQ-OSCC34-30ug-s32.raw
		High	vGAHAGEYGAEALER	Unambiguous	1	1	P69905	N-Term(iTRAQ4plex)	CID	1	0	1	1	175132	Redundant	Not Used	0.156354	0.0505105	0.318567				21701.6	4638.75	1710.57		58.59	3.2583e-05	0	23.0001	54	3	558.619	1673.84	3.73465	60.3446	12534	12534	MS2	11/126	20180318-iTQ-OSCC34-30ug-s30.raw
		High	vGAHAGEYGAEALER	Unambiguous	1	1	P69905	N-Term(iTRAQ4plex)	CID	1	0	1	1	216208	Redundant	Not Used	0.0995715	0.0481597	0.476955	0.0417801	0.413536	0.85857	574795	78243.4	43198	21253.9	58.57	3.19689e-05	0	14.2895	7	3	558.619	1673.84	4.17222	27.2629	3175	3175	MS2	11/126	20180318-iTQ-OSCC34-30ug-s38.raw
	High		mFLSFPTTk	Unambiguous	1	1	P69905	N-Term(iTRAQ4plex); K9(iTRAQ4plex)	HCD	1	0	1	1	104199	Unique	Used	0.0288637	0.0246768	0.843072	0.0415897	1.42008	1.66797	5.37434e+06	212069	206957	197818	58.55	4.0006e-05	0	21.6258	2	2	680.387	1359.77	5.80815	48.0177	9483	9483	MS2	8/72	20180318-iTQ-OSCC34-30ug-s18.raw
		High	vGAHAGEYGAEALER	Unambiguous	1	1	P69905	N-Term(iTRAQ4plex)	CID	1	0	1	1	182314	Unique	Used		23.6864		65.11		2.72043	25169.6		930342	1.45037e+06	58.55	3.23259e-05	0	1.99061	3	2	837.423	1673.84	1.26313	28.5399	3599	3599	MS2	11/126	20180318-iTQ-OSCC34-30ug-s32.raw
	High		vGAHAGEYGAEALER	Unambiguous	1	1	P69905	N-Term(iTRAQ4plex)	HCD	1	0	1	1	164832	No Quan Values	Not Used							29765458				58.47	3.25002e-05	0	11.1044	0	3	558.619	1673.84	2.85952	25.6338	2647	2647	MS2	10/126	20180318-iTQ-OSCC34-30ug-s29.raw
	High		kVADALTNAVAHVDDMPNALSALSDLHAHk	Unambiguous	1	1	P69905	N-Term(iTRAQ4plex); K1(iTRAQ4plex); K30(iTRAQ4plex)	HCD	1	0	1	1	360528	Unique	Used	0.180389	0.156793	0.857127	0.377806	2.06413	2.38469	28991	7149.45	7093.44	9693.67	58.43	1.06944e-05	1	37.6563	74	4	889.982	3556.91	4.87824	48.2887	9839	9839	MS2	28/332	20180318-iTQ-OSCC34-30ug-s62.raw
		High	vGAHAGEYGAEALER	Unambiguous	1	1	P69905	N-Term(iTRAQ4plex)	CID	1	0	1	1	178746	Redundant	Not Used	0.270973	0.137985	0.50215	0.384769	1.39944	2.75968	52345.6	19391.3	11271.4	17825.3	58.37	3.36211e-05	0	24.3692	20	3	558.618	1673.84	2.64073	44.8826	7907	7907	MS2	11/126	20180318-iTQ-OSCC34-30ug-s31.raw
	High		vLSPADk	Unambiguous	1	1	P69905	N-Term(iTRAQ4plex); K7(iTRAQ4plex)	HCD	1	0	1	1	173375	No Quan Values	Not Used											58.36	3.70539e-05	0	40.3855	52	2	509.317	1017.63	7.35312	46.762	8732	8732	MS2	6/54	20180318-iTQ-OSCC34-30ug-s30.raw
	High		FLASVSTVLTSk	Unambiguous	1	1	P69905	K12(iTRAQ4plex)	HCD	1	0	1	1	40642	Redundant	Not Used	0.413854	0.550213	1.31103	0.486731	1.1591	0.875485	3818.11	2160.21	3278.28	1644.72	58.35	2.10554e-05	0	54.2434	268	2	698.914	1396.82	3.04135	61.6216	13319	13319	MS2	7/102	20180318-iTQ-OSCC34-30ug-s07.raw
		High	mFLSFPTTk	Unambiguous	1	1	P69905	N-Term(iTRAQ4plex); M1(Oxidation); K9(iTRAQ4plex)	CID	1	0	1	1	126866	Redundant	Not Used	0.037573						2.07604e+07	1.06638e+06			58.29	3.81748e-05	0	17.229	0	2	688.383	1375.76	4.55665	41.4515	7432	7432	MS2	7/72	20180318-iTQ-OSCC34-30ug-s22.raw
	High		vGAHAGEYGAEALER	Unambiguous	1	1	P69905	N-Term(iTRAQ4plex)	HCD	1	0	1	1	159252	Redundant	Not Used	0.271704	0.133705	0.485267	0.143479	0.52044	1.06201	387599	143972	80871.9	49218.3	58.28	3.5291e-05	0	30.1197	8	3	558.62	1673.84	4.60979	26.9046	3086	3086	MS2	10/126	20180318-iTQ-OSCC34-30ug-s28.raw
		High	mFLSFPTTk	Unambiguous	1	1	P69905	N-Term(iTRAQ4plex); K9(iTRAQ4plex)	CID	1	0	1	1	110220	Redundant	Not Used	0.072491	0.0263717	0.358742	0.0265232	0.360595	0.995354	2.03598e+06	201770	83787.2	47791.9	58.27	3.96915e-05	0	26.7623	6	2	680.388	1359.77	6.79564	49.1978	9503	9503	MS2	6/72	20180318-iTQ-OSCC34-30ug-s19.raw
		High	mFLSFPTTk	Unambiguous	1	1	P69905	N-Term(iTRAQ4plex); K9(iTRAQ4plex)	CID	1	0	1	1	97902	Redundant	Not Used	0.01	0.0150966	1.65112	0.0298248	3.26008	1.95519	1.75718e+06	21659.3	41396.4	46382.1	58.26	4.01562e-05	0	20.7593	8	2	680.387	1359.77	6.6161	45.6361	8455	8455	MS2	6/72	20180318-iTQ-OSCC34-30ug-s17.raw
	High		vLSPADk	Unambiguous	1	1	P69905	N-Term(iTRAQ4plex); K7(iTRAQ4plex)	HCD	1	0	1	1	158891	No Quan Values	Not Used											58.25	3.80044e-05	0	23.086	25	2	509.317	1017.63	7.53305	24.117	2305	2305	MS2	6/54	20180318-iTQ-OSCC34-30ug-s28.raw
	High		vGAHAGEYGAEALER	Unambiguous	1	1	P69905	N-Term(iTRAQ4plex)	HCD	1	0	1	1	172408	Redundant	Not Used	0.0960762						823642	108182			58.24	3.56175e-05	0	9.13948	2	3	558.62	1673.84	4.60979	39.4561	6638	6638	MS2	9/126	20180318-iTQ-OSCC34-30ug-s30.raw
		High	VLSPADKTNVk	Unambiguous	1	1	P69905	K11(iTRAQ4plex)	CID	1	0	1	1	186838	Redundant	Not Used	0.162462	0.266094	1.61514	0.399716	2.42481	1.48664	2009.52	446.317	834.435	710.884	58.16	3.07805e-05	1	9.36253	300	2	658.391	1315.78	3.86225	17.6284	779	779	MS2	7/98	20180318-iTQ-OSCC34-30ug-s33.raw
		High	vGAHAGEYGAEALER	Unambiguous	1	1	P69905	N-Term(iTRAQ4plex)	CID	1	0	1	1	172222	Redundant	Not Used	0.116553	0.133604	1.13037	0.0784033	0.662962	0.580773	702315	111907	146426	48732.9	58.14	3.46056e-05	0	8.07252	2	3	558.618	1673.84	2.53134	38.0114	6229	6229	MS2	9/126	20180318-iTQ-OSCC34-30ug-s30.raw
		High	TYFPHFDLSHGSAQVk	Unambiguous	1	1	P69905	K16(iTRAQ4plex)	CID	1	0	1	1	269215	No Quan Values	Not Used							5806059				58.1	3.52356e-05	0	6.64085	0	3	660.004	1978	1.79849	35.6807	5939	5939	MS2	19/146	20180318-iTQ-OSCC34-30ug-s47.raw
		High	vGAHAGEYGAEALER	Unambiguous	1	1	P69905	N-Term(iTRAQ4plex)	CID	1	0	1	1	179737	Redundant	Not Used	0.238941	0.143562	0.592485	0.48474	1.99939	3.34164	37578.8	12275.3	8418.77	16121.6	58.09	3.45406e-05	0	5.27663	38	3	558.618	1673.84	1.98438	52.5136	10053	10053	MS2	17/126	20180318-iTQ-OSCC34-30ug-s31.raw
	High		TYFPHFDLSHGSAQVk	Unambiguous	1	1	P69905	K16(iTRAQ4plex)	HCD	1	0	1	1	269961	Unique	Used	0.383487	0.484592	1.2461	0.449378	1.15489	0.917753	70204.7	36805.9	53089.6	27921.2	57.98	3.64616e-05	0	36.866	32	3	660.004	1978	2.16877	41.3654	7559	7559	MS2	10/146	20180318-iTQ-OSCC34-30ug-s47.raw
	High		vGAHAGEYGAEALER	Unambiguous	1	1	P69905	N-Term(iTRAQ4plex)	HCD	1	0	1	1	177366	Redundant	Not Used	0.137642	0.13928	0.997854	0.225528	1.61483	1.60251	251012	47233	54557.1	50101.6	57.94	3.72007e-05	0	7.68705	3	3	558.618	1673.84	1.21863	34.4547	4923	4923	MS2	9/126	20180318-iTQ-OSCC34-30ug-s31.raw
		High	FLASVSTVLTSk	Unambiguous	1	1	P69905	K12(iTRAQ4plex)	CID	1	0	1	1	37924	Redundant	Not Used	0.506828	0.485378	0.944382	0.315778	0.614045	0.643861	236583	163925	179197	66118.4	57.94	2.61931e-05	0	34.7708	7	2	698.913	1396.82	1.4683	41.4839	7424	7424	MS2	10/102	20180318-iTQ-OSCC34-30ug-s07.raw
	High		mFLSFPTTk	Unambiguous	1	1	P69905	N-Term(iTRAQ4plex); K9(iTRAQ4plex)	HCD	1	0	1	1	104584	Redundant	Not Used	0.0450001	0.0393524	0.862356	0.0543699	1.19076	1.36734	660569	40637.9	40565.4	31785.7	57.91	4.61962e-05	0	25.5343	9	2	680.387	1359.77	6.16723	50.8078	10316	10316	MS2	8/72	20180318-iTQ-OSCC34-30ug-s18.raw
	High		mFLSFPTTk	Unambiguous	1	1	P69905	N-Term(iTRAQ4plex); M1(Oxidation); K9(iTRAQ4plex)	HCD	1	0	1	1	126770	Unique	Used	0.0250243						7.65617e+07	2.61923e+06			57.89	4.28332e-05	0	15.458	0	2	688.383	1375.76	4.46792	40.7579	7230	7230	MS2	8/72	20180318-iTQ-OSCC34-30ug-s22.raw
	High		vADALTNAVAHVDDmPNALSALSDLHAHk	Unambiguous	1	1	P69905	N-Term(iTRAQ4plex); M15(Oxidation); K29(iTRAQ4plex)	HCD	1	0	1	1	318068	Unique	Used	0.0137415						2.78033e+06	52231.3			57.89	2.18636e-05	0	12.449	1	5	660.944	3300.69	0.639206	46.7672	9261	9261	MS2	18/310	20180318-iTQ-OSCC34-30ug-s55.raw
	High		vGAHAGEYGAEALER	Unambiguous	1	1	P69905	N-Term(iTRAQ4plex)	HCD	1	0	1	1	153730	Redundant	Not Used	0.137826	0.0355225	0.254155	0.0600334	0.429278	1.67255	30513.4	5749.4	1691.46	1621.21	57.88	3.77997e-05	0	3.80922	100	2	837.425	1673.84	3.37805	26.052	2658	2658	MS2	9/126	20180318-iTQ-OSCC34-30ug-s27.raw
	High		kVADALTNAVAHVDDmPNALSALSDLHAHk	Unambiguous	1	1	P69905	K1(iTRAQ4plex); M16(Oxidation); K30(iTRAQ4plex)	HCD	1	0	1	1	341698	No Quan Values	Not Used							2.10812e+06				57.88	1.67003e-05	1	6.21799	0	5	686.566	3428.8	5.27932	42.5413	8283	8283	MS2	14/332	20180318-iTQ-OSCC34-30ug-s59.raw
		High	vGAHAGEYGAEALER	Unambiguous	1	1	P69905	N-Term(iTRAQ4plex)	CID	1	0	1	1	174988	Redundant	Not Used	0.13329						80220.1	14617.7			57.77	3.79338e-05	0	14.4503	14	3	558.619	1673.84	3.0783	58.9191	12222	12222	MS2	10/126	20180318-iTQ-OSCC34-30ug-s30.raw
		High	vGAHAGEYGAEALER	Unambiguous	1	1	P69905	N-Term(iTRAQ4plex)	CID	1	0	1	1	171382	Redundant	Not Used	0.036295	0.0719662	1.95529				1.39498e+06	69217.2	156662		57.75	3.76052e-05	0	9.10606	1	3	558.618	1673.84	2.09377	31.7327	4409	4409	MS2	11/126	20180318-iTQ-OSCC34-30ug-s30.raw
	High		TYFPHFDLSHGSAQVk	Unambiguous	1	1	P69905	K16(iTRAQ4plex)	HCD	1	0	1	1	269119	No Quan Values	Not Used							13430805				57.74	3.8365e-05	0	7.20481	0	4	495.255	1978	1.76084	34.9794	5737	5737	MS2	10/146	20180318-iTQ-OSCC34-30ug-s47.raw
	High		vGAHAGEYGAEALER	Unambiguous	1	1	P69905	N-Term(iTRAQ4plex)	HCD	1	0	1	1	375177	Unique	Used	0.296854	0.29217	0.970556	0.403867	1.34083	1.36802	65972	26773.3	30078.9	23580.5	57.69	3.8639e-05	0	24.4772	82	3	558.618	1673.84	1.43742	25.9961	3289	3289	MS2	10/126	20180318-iTQ-OSCC34-30ug-s65.raw
		High	vGAHAGEYGAEALER	Unambiguous	1	1	P69905	N-Term(iTRAQ4plex)	CID	1	0	1	1	179269	Redundant	Not Used	0.222198	0.0980314	0.435064	0.281024	1.24647	2.83706	45786.8	13908.5	7004.42	11387.8	57.69	3.7873e-05	0	25.6509	25	3	558.618	1673.84	1.98438	48.9985	9039	9039	MS2	11/126	20180318-iTQ-OSCC34-30ug-s31.raw
	High		tYFPHFDLSHGSAQVk	Unambiguous	1	1	P69905	N-Term(iTRAQ4plex); K16(iTRAQ4plex)	HCD	1	0	1	1	305533	Unique	Used	0.102769	0.159891	1.53422	0.166911	1.60067	1.03312	294221	41336.9	73411.5	43462.6	57.64	3.90003e-05	0	31.7351	16	3	708.04	2122.11	5.00694	42.0936	7872	7872	MS2	8/146	20180318-iTQ-OSCC34-30ug-s53.raw
		High	vGAHAGEYGAEALER	Unambiguous	1	1	P69905	N-Term(iTRAQ4plex)	CID	1	0	1	1	180582	Unique	Used	0.24855	0.20165	0.800041	0.276282	1.09551	1.35595	6575.38	2234.27	2069.12	1607.79	57.64	4.01195e-05	0	40.8589	246	3	558.619	1673.84	3.51587	59.4929	11884	11884	MS2	17/126	20180318-iTQ-OSCC34-30ug-s31.raw
	High		mFLSFPTTk	Unambiguous	1	1	P69905	N-Term(iTRAQ4plex); K9(iTRAQ4plex)	HCD	1	0	1	1	105873	Unique	Used	0.059859	0.0278488	0.45878	0.0518495	0.853677	1.84259	43930.2	3594.95	1909.13	2015.87	57.62	4.53212e-05	0	49.4116	225	2	680.388	1359.77	7.60359	60.4172	13110	13110	MS2	8/72	20180318-iTQ-OSCC34-30ug-s18.raw
	High		vGAHAGEYGAEALER	Unambiguous	1	1	P69905	N-Term(iTRAQ4plex)	HCD	1	0	1	1	221699	Redundant	Not Used	0.0357039						1.38973e+06	67833.6			57.62	3.95263e-05	0	7.40505	1	3	558.619	1673.84	2.85952	25.9291	2677	2677	MS2	9/126	20180318-iTQ-OSCC34-30ug-s39.raw
		High	vGAHAGEYGAEALER	Unambiguous	1	1	P69905	N-Term(iTRAQ4plex)	CID	1	0	1	1	172504	Redundant	Not Used	0.0745218						742131	75607.3			57.62	3.87479e-05	0	12.1172	2	3	558.618	1673.84	2.09377	40.1306	6840	6840	MS2	18/126	20180318-iTQ-OSCC34-30ug-s30.raw
	High		TYFPHFDLSHGSAQVk	Unambiguous	1	1	P69905	K16(iTRAQ4plex)	HCD	1	0	1	1	270053	Unique	Used	0.484552	0.596213	1.21336	0.619961	1.26096	1.02909	89757.8	59458.3	83510.4	49248.4	57.48	3.93027e-05	0	43.2594	28	3	660.004	1978	1.05792	42.071	7756	7756	MS2	11/146	20180318-iTQ-OSCC34-30ug-s47.raw
	High		kVADALTNAVAHVDDmPNALSALSDLHAHk	Unambiguous	1	1	P69905	K1(iTRAQ4plex); M16(Oxidation); K30(iTRAQ4plex)	HCD	1	0	1	1	348000	Unique	Used	0.20045	0.0789869	0.388577	0.17712	0.870841	2.21923	250844	68740.1	30919	39321.2	57.48	1.96514e-05	1	11.4379	2	5	686.565	3428.8	4.30028	44.3268	8879	8879	MS2	13/332	20180318-iTQ-OSCC34-30ug-s60.raw
		High	vGAHAGEYGAEALER	Unambiguous	1	1	P69905	N-Term(iTRAQ4plex)	CID	1	0	1	1	179648	Redundant	Not Used	0.194261	0.156019	0.791993	0.364697	1.85023	2.31337	36913.4	9803.22	8987.29	11914.4	57.48	4.16252e-05	0	12.1986	32	3	558.617	1673.84	0.67167	51.8237	9859	9859	MS2	20/126	20180318-iTQ-OSCC34-30ug-s31.raw
	High		VGAHAGEYGAEALER	Unambiguous	1	1	P69905		HCD	1	0	1	1	71749	No Quan Labels	Not Used							142508	53661			57.47	2.6501e-05	0	5.20853	5	3	510.584	1529.74	1.9798	26.9473	2876	2876	MS2	8/126	20180318-iTQ-OSCC34-30ug-s13.raw
	High		mFLSFPTTk	Unambiguous	1	1	P69905	N-Term(iTRAQ4plex); K9(iTRAQ4plex)	HCD	1	0	1	1	110028	Unique	Used	0.0952248	0.0446058	0.461923	0.0279331	0.2891	0.619753	4.82414e+06	628015	335798	119260	57.37	5.23126e-05	0	23.0684	2	2	680.387	1359.77	5.44906	47.8232	9093	9093	MS2	8/72	20180318-iTQ-OSCC34-30ug-s19.raw
		High	vGAHAGEYGAEALER	Unambiguous	1	1	P69905	N-Term(iTRAQ4plex)	CID	1	0	1	1	177186	Redundant	Not Used	0.257972	0.129217	0.49394	0.279543	1.06796	2.14101	303975	107204	61294.7	75204.1	57.37	4.18684e-05	0	12.4587	3	3	558.619	1673.84	2.75012	33.0328	4527	4527	MS2	11/126	20180318-iTQ-OSCC34-30ug-s31.raw
	High		mFLSFPTTk	Unambiguous	1	1	P69905	N-Term(iTRAQ4plex); M1(Oxidation); K9(iTRAQ4plex)	HCD	1	0	1	1	128460	Unique	Used	0.107784	0.0867373	0.793561	0.145993	1.33492	1.66577	109534	16140	14825.9	14152.6	57.36	4.22404e-05	0	31.4277	52	2	688.385	1375.76	7.39597	52.879	10887	10887	MS2	8/72	20180318-iTQ-OSCC34-30ug-s22.raw
	High		VADALTNAVAHVDDMPNALSALSDLHAHk	Unambiguous	1	1	P69905	K29(iTRAQ4plex)	HCD	1	0	1	1	282751	No Quan Values	Not Used							119995				57.28	3.0118e-05	0	7.79572	7	3	1047.54	3140.6	1.63045	49.5141	9876	9876	MS2	8/310	20180318-iTQ-OSCC34-30ug-s49.raw
	High		vGAHAGEYGAEALER	Unambiguous	1	1	P69905	N-Term(iTRAQ4plex)	HCD	1	0	1	1	174899	Redundant	Not Used	0.0945728	0.0565369	0.589513				103282	13353.3	9112.16		57.26	4.35062e-05	0	31.2375	22	3	558.619	1673.84	3.29708	58.2128	12034	12034	MS2	10/126	20180318-iTQ-OSCC34-30ug-s30.raw
	High		vGAHAGEYGAEALER	Unambiguous	1	1	P69905	N-Term(iTRAQ4plex)	HCD	1	0	1	1	178393	Unique	Used	0.252208	0.174618	0.682744	0.254438	0.994264	1.44206	101211	34897	27579.4	22791.2	57.26	4.46338e-05	0	11.4997	10	3	558.62	1673.84	4.50039	42.1033	7147	7147	MS2	8/126	20180318-iTQ-OSCC34-30ug-s31.raw
		High	mFLSFPTTk	Unambiguous	1	1	P69905	N-Term(iTRAQ4plex); K9(iTRAQ4plex)	CID	1	0	1	1	121605	Redundant	Not Used	0.0765171	0.01	0.103453	0.0127937	0.164784	1.5773	1.97113e+06	206193	24691.8	22318.6	57.26	5.38424e-05	0	15.8884	17	2	680.387	1359.77	5.98769	46.022	8697	8697	MS2	8/72	20180318-iTQ-OSCC34-30ug-s21.raw
		High	vGAHAGEYGAEALER	Unambiguous	1	1	P69905	N-Term(iTRAQ4plex)	CID	1	0	1	1	180447	Unique	Used	0.218015	0.257126	1.16302	0.5265	2.38007	2.02648	12916.7	3849.79	5182.79	6018.72	57.22	4.41932e-05	0	27.0595	88	3	558.619	1673.84	3.51587	58.0409	11589	11589	MS2	11/126	20180318-iTQ-OSCC34-30ug-s31.raw
	High		vGAHAGEYGAEALER	Unambiguous	1	1	P69905	N-Term(iTRAQ4plex)	HCD	1	0	1	1	256220	Redundant	Not Used	0.0617368	0.0204874	0.327244	0.0253696	0.404994	1.22551	113199	9553.98	3619.05	2541.62	57.18	4.3645e-05	0	4.0548	37	2	837.424	1673.84	2.57584	25.8763	2997	2997	MS2	18/126	20180318-iTQ-OSCC34-30ug-s45.raw
		High	vGAHAGEYGAEALER	Unambiguous	1	1	P69905	N-Term(iTRAQ4plex)	CID	1	0	1	1	165186	Redundant	Not Used	0.132992	0.0526576	0.390448	0.0305083	0.226084	0.573386	410059	74554.1	33695.7	11071.8	57.18	4.4985e-05	0	15.6239	6	3	558.62	1673.85	5.26614	28.338	3408	3408	MS2	10/126	20180318-iTQ-OSCC34-30ug-s29.raw
	High		VADALTNAVAHVDDmPNALSALSDLHAHk	Unambiguous	1	1	P69905	M15(Oxidation); K29(iTRAQ4plex)	HCD	1	0	1	1	281899	Unique	Used	0.166922	0.183676	1.0851	0.408102	2.40954	2.1989	32812.4	7487.73	9404.97	11851.2	57.12	2.68813e-05	0	26.9326	26	4	789.897	3156.57	-6.49711	42.9404	8030	8030	MS2	8/310	20180318-iTQ-OSCC34-30ug-s49.raw
	High		VADALTNAVAHVDDmPNALSALSDLHAHk	Unambiguous	1	1	P69905	M15(Oxidation); K29(iTRAQ4plex)	HCD	1	0	1	1	288615	Unique	Used	0.300951	0.324412	1.06299	0.856766	2.80572	2.6137	16223.3	6674.74	8213.02	12301.5	57.12	2.73665e-05	0	18.989	31	4	789.905	3156.6	3.40286	48.9973	9865	9865	MS2	9/310	20180318-iTQ-OSCC34-30ug-s50.raw
	High		mFLSFPTTk	Unambiguous	1	1	P69905	N-Term(iTRAQ4plex); K9(iTRAQ4plex)	HCD	1	0	1	1	104103	Excluded by Method	Not Used	0.01						2.98966e+07	128603			57.11	6.16679e-05	0	15.5867	0	2	680.384	1359.76	1.49905	47.3089	9275	9275	MS2	8/72	20180318-iTQ-OSCC34-30ug-s18.raw
	High		tYFPHFDLSHGSAQVk	Unambiguous	1	1	P69905	N-Term(iTRAQ4plex); K16(iTRAQ4plex)	HCD	1	0	1	1	305317	Unique	Used	0.060119	0.0729671	1.19686	0.0880746	1.44383	1.19458	760426	62498.4	86586.6	59274	57.1	4.38715e-05	0	32.3718	7	3	708.041	2122.11	5.35208	40.4608	7404	7404	MS2	14/146	20180318-iTQ-OSCC34-30ug-s53.raw
		High	vGAHAGEYGAEALER	Unambiguous	1	1	P69905	N-Term(iTRAQ4plex)	CID	1	0	1	1	173068	Redundant	Not Used	0.0907801	0.0880717	0.956696				593487	73655	81567		57.07	4.58445e-05	0	11.2753	2	3	558.619	1673.84	3.18769	44.3694	8062	8062	MS2	9/126	20180318-iTQ-OSCC34-30ug-s30.raw
	High		tYFPHFDLSHGSAQVk	Unambiguous	1	1	P69905	N-Term(iTRAQ4plex); K16(iTRAQ4plex)	HCD	1	0	1	1	353094	Unique	Used	0.1082	0.0730774	0.666016	0.226424	2.0624	3.0664	284899	42142.2	32489.3	57091.1	57.05	4.26043e-05	0	38.1008	41	3	708.042	2122.11	6.56006	37.0279	6535	6535	MS2	8/146	20180318-iTQ-OSCC34-30ug-s61.raw
		High	vADALTNAVAHVDDMPNALSALSDLHAHk	Unambiguous	1	1	P69905	N-Term(iTRAQ4plex); K29(iTRAQ4plex)	CID	1	0	1	1	318687	No Quan Values	Not Used							15442.3				56.99	2.50983e-05	0	0	19	3	1095.57	3284.7	2.14981	51.6254	10595	10595	MS2	33/310	20180318-iTQ-OSCC34-30ug-s55.raw
		High	VGAHAGEYGAEALER	Unambiguous	1	1	P69905		CID	1	0	1	1	83056	No Quan Labels	Not Used								8598.81	5852.28		56.98	3.0468e-05	0	9.29406	22	2	765.371	1529.73	0.272929	23.9947	2015	2015	MS2	16/126	20180318-iTQ-OSCC34-30ug-s15.raw
		High	vGAHAGEYGAEALER	Unambiguous	1	1	P69905	N-Term(iTRAQ4plex)	CID	1	0	1	1	171472	Unique	Used	0.0662963						1.18458e+06	107363			56.97	4.65105e-05	0	8.06401	1	3	558.619	1673.84	3.84404	32.4372	4604	4604	MS2	10/126	20180318-iTQ-OSCC34-30ug-s30.raw
	High		vGAHAGEYGAEALER	Unambiguous	1	1	P69905	N-Term(iTRAQ4plex)	HCD	1	0	1	1	184772	Unique	Used	0.530817	0.323614	0.601189	0.52895	0.982083	1.61762	24073.7	17469.8	12157.3	11269.7	56.93	4.62312e-05	0	53.922	79	3	558.618	1673.84	1.76559	46.715	8926	8926	MS2	10/126	20180318-iTQ-OSCC34-30ug-s32.raw
	High		VADALTNAVAHVDDmPNALSALSDLHAHk	Unambiguous	1	1	P69905	M15(Oxidation); K29(iTRAQ4plex)	HCD	1	0	1	1	282074	Unique	Used	0.0400085						22054.5	1206.28			56.93	2.85903e-05	0	25.8619	39	3	1052.87	3156.59	0.48742	44.2761	8408	8408	MS2	10/310	20180318-iTQ-OSCC34-30ug-s49.raw
	High		mFLSFPTTk	Unambiguous	1	1	P69905	N-Term(iTRAQ4plex); K9(iTRAQ4plex)	HCD	1	0	1	1	106007	Unique	Used	0.0689026	0.0377982	0.540958	0.0514684	0.73618	1.3476	15289.6	1440.23	901.85	696.455	56.85	5.5662e-05	0	28.9267	300	2	680.388	1359.77	8.05245	62.5597	13435	13435	MS2	8/72	20180318-iTQ-OSCC34-30ug-s18.raw
		High	kVADALTNAVAHVDDmPNALSALSDLHAHk	Unambiguous	1	1	P69905	N-Term(iTRAQ4plex); K1(iTRAQ4plex); M16(Oxidation); K30(iTRAQ4plex)	CID	1	0	1	1	360428	No Quan Values	Not Used							28446.2				56.79	1.8847e-05	1	9.83436	7	4	893.978	3572.89	1.76977	47.4764	9621	9621	MS2	32/332	20180318-iTQ-OSCC34-30ug-s62.raw
	High		vGAHAGEYGAEALER	Unambiguous	1	1	P69905	N-Term(iTRAQ4plex)	HCD	1	0	1	1	172690	Redundant	Not Used	0.043999	0.0366682	0.821817				730253	43925.4	41785.9		56.76	4.88147e-05	0	9.26015	2	3	558.619	1673.84	3.84404	41.5168	7249	7249	MS2	9/126	20180318-iTQ-OSCC34-30ug-s30.raw
	High		vDPVNFk	Unambiguous	1	1	P69905	N-Term(iTRAQ4plex); K7(iTRAQ4plex)	HCD	1	0	1	1	154333	Unique	Used	0.272772	0.325793	1.17779	0.824931	2.98054	2.50591	5.8719e+06	2.18967e+06	2.98529e+06	4.28698e+06	56.74	5.0417e-05	0	9.61928	1	2	553.827	1106.65	1.52232	30.9278	3968	3968	MS2	6/52	20180318-iTQ-OSCC34-30ug-s27.raw
		High	vGAHAGEYGAEALER	Unambiguous	1	1	P69905	N-Term(iTRAQ4plex)	CID	1	0	1	1	174076	Unique	Used	0.04056						273633	15172.9			56.73	4.85161e-05	0	11.8984	5	3	558.619	1673.84	2.75012	51.9351	10246	10246	MS2	10/126	20180318-iTQ-OSCC34-30ug-s30.raw
	High		vDPVNFk	Unambiguous	1	1	P69905	N-Term(iTRAQ4plex); K7(iTRAQ4plex)	HCD	1	0	1	1	154243	Unique	Used	0.393387	0.504982	1.26586	1.17313	2.93904	2.29912	7.75111e+06	4.16854e+06	6.10811e+06	8.0476e+06	56.7	5.04559e-05	0	19.4398	3	2	553.827	1106.65	1.96355	30.2093	3773	3773	MS2	6/52	20180318-iTQ-OSCC34-30ug-s27.raw
		High	vGAHAGEYGAEALER	Unambiguous	1	1	P69905	N-Term(iTRAQ4plex)	CID	1	0	1	1	166030	Unique	Used	0.284725	0.326385	1.1304	0.301997	1.04534	0.915721	108368	42182	55194.9	28964.2	56.69	4.99294e-05	0	35.987	24	3	558.617	1673.84	0.67167	34.6205	5232	5232	MS2	17/126	20180318-iTQ-OSCC34-30ug-s29.raw
	High		mFLSFPTTk	Unambiguous	1	1	P69905	N-Term(iTRAQ4plex); K9(iTRAQ4plex)	HCD	1	0	1	1	110414	Unique	Used	0.114622	0.110982	0.954798	0.110724	0.952031	0.987369	718663	112615	124464	70424.4	56.66	6.16036e-05	0	26.1871	14	2	680.387	1359.77	6.25701	50.5999	9927	9927	MS2	8/72	20180318-iTQ-OSCC34-30ug-s19.raw
		High	vGAHAGEYGAEALER	Unambiguous	1	1	P69905	N-Term(iTRAQ4plex)	CID	1	0	1	1	176610	Unique	Used	0.0871517	0.329889	3.73267	0.920728	10.412	2.76219	176797	21064.5	91014.4	144067	56.66	4.95202e-05	0	5.20761	7	2	837.424	1673.84	3.08633	28.4333	3279	3279	MS2	11/126	20180318-iTQ-OSCC34-30ug-s31.raw
		High	vGAHAGEYGAEALER	Unambiguous	1	1	P69905	N-Term(iTRAQ4plex)	CID	1	0	1	1	177558	Unique	Used	0.180404	0.131703	0.719909	0.179171	0.978815	1.34636	307725	75894.2	63244.8	48796.2	56.63	4.89944e-05	0	9.60906	5	3	558.618	1673.84	2.20316	35.84	5333	5333	MS2	9/126	20180318-iTQ-OSCC34-30ug-s31.raw
		High	vGAHAGEYGAEALER	Unambiguous	1	1	P69905	N-Term(iTRAQ4plex)	CID	1	0	1	1	172600	Redundant	Not Used	0.0541302						646387	47833.5			56.6	4.90059e-05	0	7.57182	2	3	558.618	1673.84	2.42195	40.8291	7048	7048	MS2	9/126	20180318-iTQ-OSCC34-30ug-s30.raw
	High		vADALTNAVAHVDDmPNALSALSDLHAHk	Unambiguous	1	1	P69905	N-Term(iTRAQ4plex); M15(Oxidation); K29(iTRAQ4plex)	HCD	1	0	1	1	319661	Unique	Used	0.093606	0.0828316	0.872611	0.13015	1.37031	1.55503	3784.67	484.319	489.205	435.942	56.59	2.69715e-05	0	0	300	4	825.932	3300.7	4.87784	59.9648	12713	12713	MS2	16/310	20180318-iTQ-OSCC34-30ug-s55.raw
	High		vGAHAGEYGAEALER	Unambiguous	1	1	P69905	N-Term(iTRAQ4plex)	HCD	1	0	1	1	279612	Redundant	Not Used	0.0834108	0.0327907	0.387665	0.0518156	0.612232	1.56387	97278.2	11092.7	4977.75	4460.99	56.56	5.12257e-05	0	6.14223	33	2	837.425	1673.84	3.45097	25.6905	3076	3076	MS2	16/126	20180318-iTQ-OSCC34-30ug-s49.raw
	High		vDPVNFk	Unambiguous	1	1	P69905	N-Term(iTRAQ4plex); K7(iTRAQ4plex)	HCD	1	0	1	1	182771	Unique	Used	0.171467	0.233289	1.34166	0.538651	3.09604	2.28509	805923	188918	293396	384200	56.52	5.25911e-05	0	23.2019	11	2	553.827	1106.65	1.96355	32.0221	4594	4594	MS2	6/52	20180318-iTQ-OSCC34-30ug-s32.raw
	High		vDPVNFk	Unambiguous	1	1	P69905	N-Term(iTRAQ4plex); K7(iTRAQ4plex)	HCD	1	0	1	1	148865	Unique	Used	0.10733	0.147191	1.35235	0.39577	3.63414	2.66104	3.28449e+06	481934	754425	1.15045e+06	56.51	5.3159e-05	0	12.3652	2	2	553.827	1106.65	1.0811	32.6117	4793	4793	MS2	6/52	20180318-iTQ-OSCC34-30ug-s26.raw
	High		vDPVNFk	Unambiguous	1	1	P69905	N-Term(iTRAQ4plex); K7(iTRAQ4plex)	HCD	1	0	1	1	151595	Unique	Used	0.132371	0.1756	1.30815	0.420504	3.1308	2.36994	206467	37363.3	56577.1	76838.3	56.51	4.81335e-05	0	44.4046	36	2	553.828	1106.65	3.39753	52.9011	10708	10708	MS2	6/52	20180318-iTQ-OSCC34-30ug-s26.raw
	High		vGAHAGEYGAEALER	Unambiguous	1	1	P69905	N-Term(iTRAQ4plex)	HCD	1	0	1	1	165469	Unique	Used	0.24592	0.172028	0.689814	0.256674	1.02864	1.47663	298621	100395	80165	67835.4	56.51	5.20422e-05	0	30.6024	10	3	558.619	1673.84	3.51587	30.3949	4026	4026	MS2	10/126	20180318-iTQ-OSCC34-30ug-s29.raw
	High		vDPVNFk	Unambiguous	1	1	P69905	N-Term(iTRAQ4plex); K7(iTRAQ4plex)	HCD	1	0	1	1	148679	Unique	Used	0.0955841	0.128681	1.32757	0.384874	3.96836	2.96	1.87101e+08	2.4449e+07	3.75715e+07	6.37309e+07	56.49	5.23946e-05	0	12.9586	0	2	553.826	1106.65	0.750178	31.2098	4390	4390	MS2	6/52	20180318-iTQ-OSCC34-30ug-s26.raw
		High	vGAHAGEYGAEALER	Unambiguous	1	1	P69905	N-Term(iTRAQ4plex)	CID	1	0	1	1	176780	Unique	Used	0.0712888	0.158333	2.19017	0.395533	5.46814	2.4723	133384	12999.4	32956.5	46691.9	56.49	5.20581e-05	0	7.36751	19	2	837.425	1673.84	3.45097	29.842	3645	3645	MS2	12/126	20180318-iTQ-OSCC34-30ug-s31.raw
	High		vDPVNFk	Unambiguous	1	1	P69905	N-Term(iTRAQ4plex); K7(iTRAQ4plex)	HCD	1	0	1	1	171376	Unique	Used	0.238211	0.268798	1.11274	0.629056	2.60259	2.31608	341492	111210	143243	190119	56.47	4.85789e-05	0	24.851	31	2	553.828	1106.65	3.28722	31.7	4402	4402	MS2	6/52	20180318-iTQ-OSCC34-30ug-s30.raw
	High		vDPVNFk	Unambiguous	1	1	P69905	N-Term(iTRAQ4plex); K7(iTRAQ4plex)	HCD	1	0	1	1	152561	Unique	Used	0.131389	0.165741	1.24393	0.402435	3.01866	2.40301	16683.6	2996.74	4315.05	5942.11	56.45	4.88031e-05	0	45.7059	300	2	553.828	1106.65	3.28722	60.4448	12801	12801	MS2	6/52	20180318-iTQ-OSCC34-30ug-s26.raw
	High		vDPVNFk	Unambiguous	1	1	P69905	N-Term(iTRAQ4plex); K7(iTRAQ4plex)	HCD	1	0	1	1	151791	Unique	Used	0.12488	0.18566	1.46607	0.36691	2.89565	1.95583	203454	34734.3	58945.6	66066.6	56.44	4.89156e-05	0	26.4956	51	2	553.828	1106.65	3.72845	54.3085	11128	11128	MS2	6/52	20180318-iTQ-OSCC34-30ug-s26.raw
	High		vDPVNFk	Unambiguous	1	1	P69905	N-Term(iTRAQ4plex); K7(iTRAQ4plex)	HCD	1	0	1	1	150942	Unique	Used	0.156811	0.180306	1.13387	0.432393	2.71757	2.37333	262560	56286.5	73876.3	100476	56.44	4.89156e-05	0	21.1498	34	2	553.828	1106.65	4.05936	48.0791	9292	9292	MS2	6/52	20180318-iTQ-OSCC34-30ug-s26.raw
		High	FLASVSTVLTSk	Unambiguous	1	1	P69905	K12(iTRAQ4plex)	CID	1	0	1	1	40731	Unique	Used	0.377168	0.436317	1.14076	0.445643	1.16448	1.01082	6306.68	3251.89	4294.08	2487.39	56.44	3.25726e-05	0	28.0428	137	2	698.916	1396.82	5.22613	62.5098	13507	13507	MS2	9/102	20180318-iTQ-OSCC34-30ug-s07.raw
		High	vGAHAGEYGAEALER	Unambiguous	1	1	P69905	N-Term(iTRAQ4plex)	CID	1	0	1	1	165006	Redundant	Not Used	0.0700052						948393	90765			56.43	5.23272e-05	0	12.3076	2	3	558.619	1673.84	4.17222	26.9746	3018	3018	MS2	9/126	20180318-iTQ-OSCC34-30ug-s29.raw
	High		vDPVNFk	Unambiguous	1	1	P69905	N-Term(iTRAQ4plex); K7(iTRAQ4plex)	HCD	1	0	1	1	165488	Unique	Used	0.294533	0.329363	1.10273	0.816341	2.73159	2.45294	247132	99509.4	127020	178549	56.41	4.92547e-05	0	29.8387	54	2	553.828	1106.65	3.94906	30.5279	4066	4066	MS2	6/52	20180318-iTQ-OSCC34-30ug-s29.raw
		High	mFLSFPTTk	Unambiguous	1	1	P69905	N-Term(iTRAQ4plex); K9(iTRAQ4plex)	CID	1	0	1	1	105975	Unique	Used	0.0461179	0.0304623	0.651361	0.0639043	1.36565	2.07614	16967.7	1069.78	806.591	959.642	56.4	6.55188e-05	0	35.8534	300	2	680.389	1359.77	8.32177	61.866	13335	13335	MS2	8/72	20180318-iTQ-OSCC34-30ug-s18.raw
	High		vDPVNFk	Unambiguous	1	1	P69905	N-Term(iTRAQ4plex); K7(iTRAQ4plex)	HCD	1	0	1	1	150379	Unique	Used	0.148025	0.19009	1.26635	0.420201	2.7977	2.1877	404689	81894.6	120046	150499	56.39	4.97116e-05	0	40.2748	24	2	553.829	1106.65	4.8315	43.8847	8071	8071	MS2	6/52	20180318-iTQ-OSCC34-30ug-s26.raw
		High	vGAHAGEYGAEALER	Unambiguous	1	1	P69905	N-Term(iTRAQ4plex)	CID	1	0	1	1	171203	Redundant	Not Used	0.0613689	0.0665154	1.06881				1.46527e+06	122932	152092		56.38	5.25879e-05	0	8.13128	1	3	558.619	1673.84	2.75012	30.3358	4020	4020	MS2	9/126	20180318-iTQ-OSCC34-30ug-s30.raw
	High		vDPVNFk	Unambiguous	1	1	P69905	N-Term(iTRAQ4plex); K7(iTRAQ4plex)	HCD	1	0	1	1	148769	Unique	Used	0.0910536	0.135255	1.46482	0.35489	3.84128	2.59675	3.80302e+07	4.73397e+06	8.02693e+06	1.19448e+07	56.37	4.97104e-05	0	13.0448	0	2	553.828	1106.65	4.16967	31.9038	4585	4585	MS2	6/52	20180318-iTQ-OSCC34-30ug-s26.raw
	High		vDPVNFk	Unambiguous	1	1	P69905	N-Term(iTRAQ4plex); K7(iTRAQ4plex)	HCD	1	0	1	1	148962	Unique	Used	0.149763	0.166484	1.09622	0.379138	2.495	2.2538	2.30644e+06	472222	599213	773917	56.36	4.62413e-05	0	21.6165	3	2	553.828	1106.65	2.73569	33.3268	5002	5002	MS2	6/52	20180318-iTQ-OSCC34-30ug-s26.raw
	High		vDPVNFk	Unambiguous	1	1	P69905	N-Term(iTRAQ4plex); K7(iTRAQ4plex)	HCD	1	0	1	1	151323	Unique	Used	0.128797	0.179741	1.37616	0.39907	3.05366	2.19731	264496	46572.1	74187.9	93416.6	56.36	5.00562e-05	0	18.4511	39	2	553.829	1106.65	5.16242	50.8023	10114	10114	MS2	6/52	20180318-iTQ-OSCC34-30ug-s26.raw
	High		vDPVNFk	Unambiguous	1	1	P69905	N-Term(iTRAQ4plex); K7(iTRAQ4plex)	HCD	1	0	1	1	152618	Unique	Used	0.108347	0.192636	1.75328	0.44369	4.03592	2.27946	9627.92	1426.09	2894.26	3780.66	56.35	5.5154e-05	0	36.3856	300	2	553.827	1106.65	1.30171	61.1433	12920	12920	MS2	6/52	20180318-iTQ-OSCC34-30ug-s26.raw
	High		vDPVNFk	Unambiguous	1	1	P69905	N-Term(iTRAQ4plex); K7(iTRAQ4plex)	HCD	1	0	1	1	154591	Unique	Used	0.289721	0.399772	1.36069	0.921386	3.13429	2.28097	465953	184554	290684	379962	56.35	4.63479e-05	0	21.4698	12	2	553.827	1106.65	2.40477	33.0029	4527	4527	MS2	6/52	20180318-iTQ-OSCC34-30ug-s27.raw
	High		vGAHAGEYGAEALER	Unambiguous	1	1	P69905	N-Term(iTRAQ4plex)	HCD	1	0	1	1	174256	Redundant	Not Used	0.0872867			0.0810638	0.915287		293287	34997.7		21041.4	56.35	5.26049e-05	0	7.28257	4	3	558.619	1673.84	3.0783	53.3415	10642	10642	MS2	9/126	20180318-iTQ-OSCC34-30ug-s30.raw
		High	VGAHAGEYGAEALER	Unambiguous	1	1	P69905		CID	1	0	1	1	71652	No Quan Labels	Not Used							137224	17950.6			56.35	3.51085e-05	0	1.76171	3	3	510.583	1529.74	0.962374	26.2463	2661	2661	MS2	8/126	20180318-iTQ-OSCC34-30ug-s13.raw
	High		vDPVNFk	Unambiguous	1	1	P69905	N-Term(iTRAQ4plex); K7(iTRAQ4plex)	HCD	1	0	1	1	151032	Unique	Used	0.163238	0.17143	1.0356	0.469101	2.83221	2.70814	258777	57749.1	69227.4	107436	56.34	5.0055e-05	0	30.0199	37	2	553.828	1106.65	3.94906	48.7498	9487	9487	MS2	6/52	20180318-iTQ-OSCC34-30ug-s26.raw
	High		vDPVNFk	Unambiguous	1	1	P69905	N-Term(iTRAQ4plex); K7(iTRAQ4plex)	HCD	1	0	1	1	151694	Unique	Used	0.145067	0.175431	1.19252	0.413845	2.81156	2.33464	204494	40555.3	55982.6	74898.5	56.34	5.05195e-05	0	29.0846	47	2	553.829	1106.65	4.7212	53.604	10919	10919	MS2	6/52	20180318-iTQ-OSCC34-30ug-s26.raw
	High		vDPVNFk	Unambiguous	1	1	P69905	N-Term(iTRAQ4plex); K7(iTRAQ4plex)	HCD	1	0	1	1	152497	Unique	Used	0.122069	0.167543	1.35348	0.398095	3.21411	2.35152	30826.3	5144.28	8059.63	10860.8	56.34	4.01833e-05	0	43.8022	244	2	553.83	1106.65	7.69944	59.7581	12660	12660	MS2	6/52	20180318-iTQ-OSCC34-30ug-s26.raw
	High		vDPVNFk	Unambiguous	1	1	P69905	N-Term(iTRAQ4plex); K7(iTRAQ4plex)	HCD	1	0	1	1	151507	Unique	Used	0.125521	0.169565	1.33214	0.439443	3.45038	2.56483	217153	37263.2	57460.3	84454.8	56.33	5.01704e-05	0	32.9855	50	2	553.828	1106.65	4.16967	52.2139	10515	10515	MS2	6/52	20180318-iTQ-OSCC34-30ug-s26.raw
	High		vGAHAGEYGAEALER	Unambiguous	1	1	P69905	N-Term(iTRAQ4plex)	HCD	1	0	1	1	177046	Redundant	Not Used	0.106619	0.127964	1.18354	0.33773	3.12186	2.61199	81295.5	11849.5	16233.9	24299.2	56.31	5.27408e-05	0	0	28	2	837.424	1673.84	2.2112	31.9173	4225	4225	MS2	9/126	20180318-iTQ-OSCC34-30ug-s31.raw
	High		vDPVNFk	Unambiguous	1	1	P69905	N-Term(iTRAQ4plex); K7(iTRAQ4plex)	HCD	1	0	1	1	176895	Unique	Used	0.197128	0.275972	1.38052	0.577114	2.8853	2.0696	256896	69231.9	110634	131212	56.3	4.68846e-05	0	31.0515	49	2	553.827	1106.65	2.29447	30.7399	3899	3899	MS2	6/52	20180318-iTQ-OSCC34-30ug-s31.raw
	High		vDPVNFk	Unambiguous	1	1	P69905	N-Term(iTRAQ4plex); K7(iTRAQ4plex)	HCD	1	0	1	1	151127	Unique	Used	0.144795	0.183995	1.25309	0.46212	3.14544	2.48565	254645	50406.6	73115.2	104147	56.3	5.07526e-05	0	21.8376	39	2	553.829	1106.65	4.50059	49.4296	9694	9694	MS2	6/52	20180318-iTQ-OSCC34-30ug-s26.raw
		High	vGAHAGEYGAEALER	Unambiguous	1	1	P69905	N-Term(iTRAQ4plex)	CID	1	0	1	1	174177	Unique	Used	0.118739	0.0940385	0.780979	0.215149	1.78576	2.26425	47841.4	7766.02	7020.64	9109.6	56.3	5.38001e-05	0	27.5785	46	2	837.423	1673.84	0.971417	52.6924	10459	10459	MS2	13/126	20180318-iTQ-OSCC34-30ug-s30.raw
	High		vDPVNFk	Unambiguous	1	1	P69905	N-Term(iTRAQ4plex); K7(iTRAQ4plex)	HCD	1	0	1	1	149171	Unique	Used	0.202448	0.20344	0.990952	0.393458	1.91542	1.91404	882011	244110	280013	307134	56.28	5.60502e-05	0	17.6355	7	2	553.827	1106.65	1.0811	34.9254	5456	5456	MS2	6/52	20180318-iTQ-OSCC34-30ug-s26.raw
	High		vDPVNFk	Unambiguous	1	1	P69905	N-Term(iTRAQ4plex); K7(iTRAQ4plex)	HCD	1	0	1	1	228195	Unique	Used	0.212221	0.237833	1.10513	0.547861	2.54426	2.27976	291719	84635.6	108269	141446	56.28	5.12223e-05	0	31.9704	48	2	553.829	1106.65	4.7212	31.8723	4611	4611	MS2	6/52	20180318-iTQ-OSCC34-30ug-s40.raw
	High		vDPVNFk	Unambiguous	1	1	P69905	N-Term(iTRAQ4plex); K7(iTRAQ4plex)	HCD	1	0	1	1	194116	Unique	Used	0.204284	0.249488	1.20432	0.551539	2.66085	2.18785	535008	149415	208294	261152	56.27	4.72096e-05	0	25.1897	17	2	553.828	1106.65	2.62539	31.9157	4518	4518	MS2	6/52	20180318-iTQ-OSCC34-30ug-s34.raw
	High		vDPVNFk	Unambiguous	1	1	P69905	N-Term(iTRAQ4plex); K7(iTRAQ4plex)	HCD	1	0	1	1	151223	Unique	Used	0.177873	0.183964	1.01988	0.425089	2.35531	2.28685	200194	48681.2	57471.1	75315.8	56.27	5.08683e-05	0	15.9495	40	2	553.828	1106.65	4.27997	50.1101	9902	9902	MS2	6/52	20180318-iTQ-OSCC34-30ug-s26.raw
	High		vDPVNFk	Unambiguous	1	1	P69905	N-Term(iTRAQ4plex); K7(iTRAQ4plex)	HCD	1	0	1	1	154850	Unique	Used	0.372633	0.416088	1.10111	0.940825	2.48832	2.23776	199171	101463	129324	165841	56.26	5.63089e-05	0	35.8573	42	2	553.827	1106.65	1.52232	35.0985	5087	5087	MS2	6/52	20180318-iTQ-OSCC34-30ug-s27.raw
	High		vDPVNFk	Unambiguous	1	1	P69905	N-Term(iTRAQ4plex); K7(iTRAQ4plex)	HCD	1	0	1	1	150856	Unique	Used	0.173235	0.221029	1.25818	0.479191	2.72616	2.14561	245322	58099.4	84615.9	104040	56.25	5.11031e-05	0	31.8707	39	2	553.828	1106.65	3.72845	47.3955	9101	9101	MS2	6/52	20180318-iTQ-OSCC34-30ug-s26.raw
	High		vDPVNFk	Unambiguous	1	1	P69905	N-Term(iTRAQ4plex); K7(iTRAQ4plex)	HCD	1	0	1	1	149262	Unique	Used	0.204297	0.222457	1.07377	0.434982	2.0984	1.93516	937795	261921	325552	361023	56.24	5.12209e-05	0	32.6222	8	2	553.828	1106.65	3.83875	35.6244	5652	5652	MS2	6/52	20180318-iTQ-OSCC34-30ug-s26.raw
		High	VGAHAGEYGAEALER	Unambiguous	1	1	P69905		CID	1	0	1	1	65633	No Quan Labels	Not Used							4990.99		6342.68	2632.79	56.24	3.62468e-05	0	0	35	2	765.371	1529.74	0.432526	25.7053	2568	2568	MS2	19/126	20180318-iTQ-OSCC34-30ug-s12.raw
	High		vDPVNFk	Unambiguous	1	1	P69905	N-Term(iTRAQ4plex); K7(iTRAQ4plex)	HCD	1	0	1	1	152420	Unique	Used	0.149083	0.165508	1.09476	0.393663	2.60241	2.35394	55057.9	11221.4	14220.2	19182.3	56.23	5.15772e-05	0	44.33	170	2	553.829	1106.65	4.8315	59.0441	12492	12492	MS2	6/52	20180318-iTQ-OSCC34-30ug-s26.raw
	High		vDPVNFk	Unambiguous	1	1	P69905	N-Term(iTRAQ4plex); K7(iTRAQ4plex)	HCD	1	0	1	1	199666	Unique	Used	0.230146	0.280728	1.20285	0.570759	2.44415	2.01213	215462	67791.4	94389.6	108838	56.22	5.14573e-05	0	40.9672	48	2	553.828	1106.65	4.27997	30.7582	3942	3942	MS2	6/52	20180318-iTQ-OSCC34-30ug-s35.raw
		High	mFLSFPTTk	Unambiguous	1	1	P69905	N-Term(iTRAQ4plex); K9(iTRAQ4plex)	CID	1	0	1	1	104487	Redundant	Not Used	0.021701	0.0216012	0.98158	0.032041	1.45514	1.46798	1.79962e+06	53390	60663.1	51032	56.22	6.42321e-05	0	28.9514	7	2	680.387	1359.77	6.6161	50.1012	10101	10101	MS2	7/72	20180318-iTQ-OSCC34-30ug-s18.raw
		High	mFLSFPTTk	Unambiguous	1	1	P69905	N-Term(iTRAQ4plex); K9(iTRAQ4plex)	CID	1	0	1	1	111758	Unique	Used	0.0807248	0.0366872	0.448163	0.0282999	0.345506	0.763414	37486.3	4136.95	2146.12	938.888	56.22	6.31576e-05	0	35.9752	243	2	680.388	1359.77	7.15473	62.3923	12845	12845	MS2	7/72	20180318-iTQ-OSCC34-30ug-s19.raw
	High		vDPVNFk	Unambiguous	1	1	P69905	N-Term(iTRAQ4plex); K7(iTRAQ4plex)	HCD	1	0	1	1	149651	Unique	Used	0.178677	0.1892	1.04419	0.416028	2.29473	2.17616	629523	153773	185866	231788	56.2	5.70922e-05	0	31.9365	13	2	553.827	1106.65	1.63263	38.5521	6496	6496	MS2	6/52	20180318-iTQ-OSCC34-30ug-s26.raw
	High		vDPVNFk	Unambiguous	1	1	P69905	N-Term(iTRAQ4plex); K7(iTRAQ4plex)	HCD	1	0	1	1	142756	Unique	Used	0.0762876	0.0874918	1.13095	0.244204	3.15483	2.76232	7.6622e+06	799111	1.04613e+06	1.656e+06	56.19	5.20545e-05	0	22.5469	3	2	553.829	1106.65	4.8315	30.6487	3960	3960	MS2	6/52	20180318-iTQ-OSCC34-30ug-s25.raw
		High	vGAHAGEYGAEALER	Unambiguous	1	1	P69905	N-Term(iTRAQ4plex)	CID	1	0	1	1	174346	Unique	Used	0.0212036						241408	6997.79			56.18	5.59098e-05	0	8.35864	5	3	558.619	1673.84	3.40648	54.0222	10831	10831	MS2	20/126	20180318-iTQ-OSCC34-30ug-s30.raw
	High		vDPVNFk	Unambiguous	1	1	P69905	N-Term(iTRAQ4plex); K7(iTRAQ4plex)	HCD	1	0	1	1	150756	Unique	Used	0.14415	0.218445	1.49436	0.447031	3.05634	2.02528	309690	61029.8	105569	122524	56.16	5.24153e-05	0	36.2119	34	2	553.829	1106.65	4.50059	46.7123	8889	8889	MS2	6/52	20180318-iTQ-OSCC34-30ug-s26.raw
	High		vDPVNFk	Unambiguous	1	1	P69905	N-Term(iTRAQ4plex); K7(iTRAQ4plex)	HCD	1	0	1	1	164959	Unique	Used	0.338574	0.312499	0.910172	0.721129	2.09912	2.28378	128842	59636.2	62830.7	82229	56.15	5.7996e-05	0	50.61	97	2	553.827	1106.65	1.85324	26.634	2921	2921	MS2	6/52	20180318-iTQ-OSCC34-30ug-s29.raw
	High		vDPVNFk	Unambiguous	1	1	P69905	N-Term(iTRAQ4plex); K7(iTRAQ4plex)	HCD	1	0	1	1	150085	Unique	Used	0.179207	0.231474	1.27372	0.407338	2.24016	1.74158	443464	108646	160187	159871	56.12	5.26559e-05	0	27.7873	21	2	553.828	1106.65	3.72845	41.7315	7434	7434	MS2	6/52	20180318-iTQ-OSCC34-30ug-s26.raw
	High		vDPVNFk	Unambiguous	1	1	P69905	N-Term(iTRAQ4plex); K7(iTRAQ4plex)	HCD	1	0	1	1	156317	Unique	Used	0.354172	0.374276	1.04209	0.82227	2.28812	2.17427	25070.5	12138.8	14642.7	18244.5	56.1	5.84221e-05	0	34.1935	300	2	553.827	1106.65	1.41202	47.1135	8262	8262	MS2	6/52	20180318-iTQ-OSCC34-30ug-s27.raw
	High		vGAHAGEYGAEALER	Unambiguous	1	1	P69905	N-Term(iTRAQ4plex)	HCD	1	0	1	1	184143	Unique	Used	0.528182	0.489756	0.914374	0.778034	1.45175	1.5722	27589.3	19921.6	21085.7	18997.5	56.1	5.7072e-05	0	48.4032	61	3	558.618	1673.84	1.10924	42.1683	7562	7562	MS2	10/126	20180318-iTQ-OSCC34-30ug-s32.raw
		High	vGAHAGEYGAEALER	Unambiguous	1	1	P69905	N-Term(iTRAQ4plex)	CID	1	0	1	1	177938	Unique	Used	0.212434	0.189974	0.881857	0.380402	1.76481	1.98171	27636.6	8026.15	8193.02	9304.29	56.09	5.58503e-05	0	26.9867	83	2	837.423	1673.84	1.62777	38.6589	6154	6154	MS2	12/126	20180318-iTQ-OSCC34-30ug-s31.raw
	High		vDPVNFk	Unambiguous	1	1	P69905	N-Term(iTRAQ4plex); K7(iTRAQ4plex)	HCD	1	0	1	1	150571	Unique	Used	0.201489	0.172128	0.842419	0.413279	2.02148	2.37619	343057	94497	92147.8	125478	56.08	5.33898e-05	0	38.1249	34	2	553.829	1106.65	5.27272	45.3365	8487	8487	MS2	6/52	20180318-iTQ-OSCC34-30ug-s26.raw
	High		vDPVNFk	Unambiguous	1	1	P69905	N-Term(iTRAQ4plex); K7(iTRAQ4plex)	HCD	1	0	1	1	150173	Unique	Used	0.156042	0.168539	1.06509	0.37069	2.34124	2.17671	569699	121531	149834	186901	56.05	5.37598e-05	0	34.4761	20	2	553.829	1106.65	5.05211	42.3994	7627	7627	MS2	6/52	20180318-iTQ-OSCC34-30ug-s26.raw
	High		mFLSFPTTk	Unambiguous	1	1	P69905	N-Term(iTRAQ4plex); M1(Oxidation); K9(iTRAQ4plex)	HCD	1	0	1	1	138375	Unique	Used	0.0516755	0.01	0.174792	0.0181237	0.345653	1.95821	1.91217e+06	135086	27332	30671.1	56.04	6.52081e-05	0	38.5718	15	2	688.384	1375.76	5.00029	40.4578	7018	7018	MS2	7/72	20180318-iTQ-OSCC34-30ug-s24.raw
		High	vGAHAGEYGAEALER	Unambiguous	1	1	P69905	N-Term(iTRAQ4plex)	CID	1	0	1	1	179094	Unique	Used	0.240538	0.105741	0.433497	0.27246	1.11634	2.55007	53285	17522.2	8792.52	12848.9	56.03	5.78746e-05	0	13.5421	23	3	558.619	1673.84	3.40648	47.6049	8661	8661	MS2	18/126	20180318-iTQ-OSCC34-30ug-s31.raw
		High	VGAHAGEYGAEALER	Unambiguous	1	1	P69905		CID	1	0	1	1	94965	No Quan Labels	Not Used							4558.94	4176.96	2912.66	2332.99	56.02	3.81303e-05	0	9.53329	61	2	765.371	1529.74	0.432526	24.0385	2088	2088	MS2	19/126	20180318-iTQ-OSCC34-30ug-s17.raw
	High		vGAHAGEYGAEALER	Unambiguous	1	1	P69905	N-Term(iTRAQ4plex)	HCD	1	0	1	1	165565	Unique	Used	0.252343	0.186931	0.730496	0.213366	0.833321	1.12962	171210	59063.8	49943.4	32330.4	56	5.81502e-05	0	19.5394	12	3	558.619	1673.84	3.29708	31.0833	4234	4234	MS2	10/126	20180318-iTQ-OSCC34-30ug-s29.raw
	High		mFLSFPTTk	Unambiguous	1	1	P69905	N-Term(iTRAQ4plex); M1(Oxidation); K9(iTRAQ4plex)	HCD	1	0	1	1	103199	Unique	Used	0.0453192	0.0408737	0.889386	0.0553666	1.20405	1.34058	4.77401e+06	295778	304505	233931	55.93	6.06267e-05	0	29.6501	7	2	688.386	1375.76	7.66215	40.7279	7314	7314	MS2	7/72	20180318-iTQ-OSCC34-30ug-s18.raw
	High		mFLSFPTTk	Unambiguous	1	1	P69905	N-Term(iTRAQ4plex); M1(Oxidation); K9(iTRAQ4plex)	HCD	1	0	1	1	127184	Redundant	Not Used	0.0916741	0.0703719	0.756973	0.094974	1.02103	1.33566	599807	75172.4	65868.5	50416.5	55.92	5.96151e-05	0	25.8995	11	2	688.385	1375.76	6.68614	43.787	8127	8127	MS2	7/72	20180318-iTQ-OSCC34-30ug-s22.raw
	High		vADALTNAVAHVDDmPNALSALSDLHAHk	Unambiguous	1	1	P69905	N-Term(iTRAQ4plex); M15(Oxidation); K29(iTRAQ4plex)	HCD	1	0	1	1	318770	Unique	Used				0.122442			173740			18827.2	55.9	3.36722e-05	0	13.1378	5	5	660.945	3300.7	2.11853	52.2907	10782	10782	MS2	14/310	20180318-iTQ-OSCC34-30ug-s55.raw
	High		vGAHAGEYGAEALER	Unambiguous	1	1	P69905	N-Term(iTRAQ4plex)	HCD	1	0	1	1	171634	Redundant	Not Used	0.0308096			0.037854	1.21089		207819	8753.27		6962.28	55.88	5.90046e-05	0	10.7901	13	2	837.424	1673.84	2.86755	33.671	4961	4961	MS2	9/126	20180318-iTQ-OSCC34-30ug-s30.raw
		High	vGAHAGEYGAEALER	Unambiguous	1	1	P69905	N-Term(iTRAQ4plex)	CID	1	0	1	1	177930	Redundant	Not Used	0.221952	0.139366	0.619191	0.233429	1.03651	1.65764	142743	43312.4	31043.9	29489.3	55.87	5.95289e-05	0	9.61862	8	3	558.619	1673.84	4.17222	38.6133	6139	6139	MS2	10/126	20180318-iTQ-OSCC34-30ug-s31.raw
		High	kVADALTNAVAHVDDmPNALSALSDLHAHk	Unambiguous	1	1	P69905	N-Term(iTRAQ4plex); K1(iTRAQ4plex); M16(Oxidation); K30(iTRAQ4plex)	CID	1	0	1	1	360033	Redundant	Not Used	0.125814						723190	124389			55.83	2.19422e-05	1	12.9574	1	5	715.386	3572.9	3.73052	44.2217	8765	8765	MS2	24/332	20180318-iTQ-OSCC34-30ug-s62.raw
		High	vGAHAGEYGAEALER	Unambiguous	1	1	P69905	N-Term(iTRAQ4plex)	CID	1	0	1	1	175184	Redundant	Not Used	0.227244	0.027746	0.120403	0.110818	0.480615	3.95277	6966.01	2164.1	301.614	683.207	55.78	5.87936e-05	0	26.4956	206	3	558.618	1673.84	1.98438	61.0527	12650	12650	MS2	10/126	20180318-iTQ-OSCC34-30ug-s30.raw
		High	vGAHAGEYGAEALER	Unambiguous	1	1	P69905	N-Term(iTRAQ4plex)	CID	1	0	1	1	303377	Redundant	Not Used	0.048279	0.0815815	1.66633	0.28091	5.73439	3.40773	61643	4068.57	7847.69	15325.2	55.77	6.14452e-05	0	20.7001	34	2	837.425	1673.84	3.23219	25.7481	3191	3191	MS2	9/126	20180318-iTQ-OSCC34-30ug-s53.raw
		High	vGAHAGEYGAEALER	Unambiguous	1	1	P69905	N-Term(iTRAQ4plex)	CID	1	0	1	1	227568	Redundant	Not Used	0.117544	0.0234843	0.197019				948157	152363	34747.6		55.76	6.06577e-05	0	8.47025	4	3	558.619	1673.84	2.75012	27.215	3250	3250	MS2	9/126	20180318-iTQ-OSCC34-30ug-s40.raw
	High		mFLSFPTTk	Unambiguous	1	1	P69905	N-Term(iTRAQ4plex); M1(Oxidation); K9(iTRAQ4plex)	HCD	1	0	1	1	150158	Unique	Used	0.160724	0.111541	0.684355	0.119873	0.735055	1.0636	161072	35391.7	28036.4	17088.3	55.75	6.19949e-05	0	28.1787	38	2	688.385	1375.76	6.41995	42.2834	7591	7591	MS2	7/72	20180318-iTQ-OSCC34-30ug-s26.raw
	High		vGAHAGEYGAEALER	Unambiguous	1	1	P69905	N-Term(iTRAQ4plex)	HCD	1	0	1	1	184340	Unique	Used	0.442244	0.362934	0.80927	0.489707	1.09132	1.33536	31749.1	19195.3	17981.5	13760.2	55.73	5.98753e-05	0	49.0824	93	3	558.618	1673.84	2.09377	43.571	7990	7990	MS2	11/126	20180318-iTQ-OSCC34-30ug-s32.raw
	High		mFLSFPTTk	Unambiguous	1	1	P69905	N-Term(iTRAQ4plex); M1(Oxidation); K9(iTRAQ4plex)	HCD	1	0	1	1	161221	Unique	Used	0.106708	0.0456131	0.421523	0.061612	0.569046	1.3368	485020	70754.8	34523.6	26447.3	55.71	6.91476e-05	0	33.6337	30	2	688.383	1375.76	4.55665	41.7055	7351	7351	MS2	7/72	20180318-iTQ-OSCC34-30ug-s28.raw
	High		mFLSFPTTk	Unambiguous	1	1	P69905	N-Term(iTRAQ4plex); M1(Oxidation); K9(iTRAQ4plex)	HCD	1	0	1	1	144428	Unique	Used	0.141914	0.0252263	0.17529	0.0490092	0.340354	1.92271	386084	74904.3	15198.6	16746.2	55.64	7.88675e-05	0	39.8863	41	2	688.381	1375.75	0.475099	42.7691	7578	7578	MS2	7/72	20180318-iTQ-OSCC34-30ug-s25.raw
		High	vGAHAGEYGAEALER	Unambiguous	1	1	P69905	N-Term(iTRAQ4plex)	CID	1	0	1	1	187939	Unique	Used	0.392711	0.546185	1.3715	0.660041	1.65644	1.19597	49766.3	26718.3	42417.2	29071.2	55.64	6.31758e-05	0	21.1454	29	3	558.619	1673.84	3.29708	28.1375	3161	3161	MS2	11/126	20180318-iTQ-OSCC34-30ug-s33.raw
	High		mFLSFPTTk	Unambiguous	1	1	P69905	N-Term(iTRAQ4plex); M1(Oxidation); K9(iTRAQ4plex)	HCD	1	0	1	1	133133	Unique	Used	0.0507527	0.0248746	0.483309	0.036821	0.715014	1.46497	441738	30649.5	17147	14395.1	55.62	7.08697e-05	0	24.2698	19	2	688.384	1375.76	5.79885	44.6305	8115	8115	MS2	7/72	20180318-iTQ-OSCC34-30ug-s23.raw
		High	vGAHAGEYGAEALER	Unambiguous	1	1	P69905	N-Term(iTRAQ4plex)	CID	1	0	1	1	180630	Unique	Used	0.227927	0.124948	0.54058	0.17515	0.757343	1.38731	6945.93	2164.34	1354.33	1076.71	55.61	6.1965e-05	0	51.2553	252	3	558.618	1673.84	2.31256	60.1758	11991	11991	MS2	9/126	20180318-iTQ-OSCC34-30ug-s31.raw
	High		vGAHAGEYGAEALER	Unambiguous	1	1	P69905	N-Term(iTRAQ4plex)	HCD	1	0	1	1	171658	Unique	Used	0.0961733						1.14447e+06	150473			55.6	6.41735e-05	0	8.81187	1	3	558.619	1673.84	3.62526	33.8583	5013	5013	MS2	13/126	20180318-iTQ-OSCC34-30ug-s30.raw
		High	vGAHAGEYGAEALER	Unambiguous	1	1	P69905	N-Term(iTRAQ4plex)	CID	1	0	1	1	172318	Unique	Used	0.0663862			0.157548	2.33891		607997	55179.6		84775.5	55.58	6.46081e-05	0	9.2563	2	3	558.62	1673.84	4.71918	38.726	6437	6437	MS2	9/126	20180318-iTQ-OSCC34-30ug-s30.raw
	High		vDPVNFk	Unambiguous	1	1	P69905	N-Term(iTRAQ4plex); K7(iTRAQ4plex)	HCD	1	0	1	1	150282	Unique	Used	0.236645	0.264233	1.10108	0.480645	2.00173	1.80023	441566	142854	182075	187835	55.57	5.9765e-05	0	50.0542	21	2	553.828	1106.65	3.72845	43.2093	7862	7862	MS2	6/52	20180318-iTQ-OSCC34-30ug-s26.raw
	High		VGAHAGEYGAEALER	Unambiguous	1	1	P69905		HCD	1	0	1	1	59507	No Quan Labels	Not Used							18512.4	13127.8	19018.7	6982.91	55.57	3.95198e-05	0	7.45797	26	3	510.584	1529.74	1.20177	24.2762	2083	2083	MS2	11/126	20180318-iTQ-OSCC34-30ug-s11.raw
	High		mFLSFPTTk	Unambiguous	1	1	P69905	N-Term(iTRAQ4plex); K9(iTRAQ4plex)	HCD	1	0	1	1	104295	Unique	Used	0.0694084	0.0438313	0.622731	0.0330337	0.469055	0.74587	3.16185e+06	300022	216268	92438.8	55.53	7.99109e-05	0	21.1774	3	2	680.387	1359.77	5.71837	48.7214	9691	9691	MS2	7/72	20180318-iTQ-OSCC34-30ug-s18.raw
	High		vDPVNFk	Unambiguous	1	1	P69905	N-Term(iTRAQ4plex); K7(iTRAQ4plex)	HCD	1	0	1	1	149801	Unique	Used	0.195843	0.248505	1.25128	0.537967	2.70723	2.14245	658272	176244	255274	313413	55.51	6.05965e-05	0	58.0841	14	2	553.828	1106.65	3.50783	39.6463	6821	6821	MS2	6/52	20180318-iTQ-OSCC34-30ug-s26.raw
	High		vGAHAGEYGAEALER	Unambiguous	1	1	P69905	N-Term(iTRAQ4plex)	HCD	1	0	1	1	180582	Redundant	Not Used	0.24855	0.20165	0.800041	0.276282	1.09551	1.35595	6575.38	2234.27	2069.12	1607.79	55.49	6.58197e-05	0	40.8589	246	3	558.619	1673.84	3.51587	59.518	11890	11890	MS2	10/126	20180318-iTQ-OSCC34-30ug-s31.raw
	High		vGAHAGEYGAEALER	Unambiguous	1	1	P69905	N-Term(iTRAQ4plex)	HCD	1	0	1	1	166030	Redundant	Not Used	0.284725	0.326385	1.1304	0.301997	1.04534	0.915721	108368	42182	55194.9	28964.2	55.45	6.64287e-05	0	35.987	24	3	558.617	1673.84	0.67167	34.6368	5238	5238	MS2	10/126	20180318-iTQ-OSCC34-30ug-s29.raw
	High		mFLSFPTTk	Unambiguous	1	1	P69905	N-Term(iTRAQ4plex); M1(Oxidation); K9(iTRAQ4plex)	HCD	1	0	1	1	120697	Unique	Used	0.0387252						9.11492e+07	4.82554e+06			55.38	7.47515e-05	0	15.6329	0	2	688.384	1375.76	5.53267	39.3946	6738	6738	MS2	8/72	20180318-iTQ-OSCC34-30ug-s21.raw
	High		mFLSFPTTk	Unambiguous	1	1	P69905	N-Term(iTRAQ4plex); M1(Oxidation); K9(iTRAQ4plex)	HCD	1	0	1	1	138965	Unique	Used	0.0914603	0.0868672	0.936594	0.0726929	0.783318	0.828183	783753	97996.7	106243	50422.8	55.38	7.37374e-05	0	48.0404	12	2	688.385	1375.76	6.2425	44.922	8301	8301	MS2	7/72	20180318-iTQ-OSCC34-30ug-s24.raw
	High		vGAHAGEYGAEALER	Unambiguous	1	1	P69905	N-Term(iTRAQ4plex)	HCD	1	0	1	1	210376	Redundant	Not Used	0.0913583	0.0231926	0.250339	0.0820721	0.885372	3.50217	271876	33956.2	9839.81	19748	55.35	6.66632e-05	0	19.1403	23	3	558.619	1673.84	2.75012	25.9435	2678	2678	MS2	10/126	20180318-iTQ-OSCC34-30ug-s37.raw
	High		vGAHAGEYGAEALER	Unambiguous	1	1	P69905	N-Term(iTRAQ4plex)	HCD	1	0	1	1	315240	Redundant	Not Used	0.101296	0.0841254	0.81896	0.0758895	0.73836	0.892781	75361	10436.1	9893.28	5061.56	55.33	6.82898e-05	0	6.38378	32	2	837.425	1673.84	3.5239	25.4818	3129	3129	MS2	9/126	20180318-iTQ-OSCC34-30ug-s55.raw
	High		mFLSFPTTk	Unambiguous	1	1	P69905	N-Term(iTRAQ4plex); M1(Oxidation); K9(iTRAQ4plex)	HCD	1	0	1	1	127786	Unique	Used	0.106801	0.0774943	0.71552	0.118548	1.09395	1.51397	280976	41024.6	33978.6	29479.5	55.32	7.69664e-05	0	28.3237	31	2	688.384	1375.76	5.08902	48.1369	9429	9429	MS2	7/72	20180318-iTQ-OSCC34-30ug-s22.raw
		High	vGAHAGEYGAEALER	Unambiguous	1	1	P69905	N-Term(iTRAQ4plex)	CID	1	0	1	1	171658	Redundant	Not Used	0.0961733						1.14447e+06	150473			55.31	6.8605e-05	0	8.81187	1	3	558.619	1673.84	3.62526	33.8429	5007	5007	MS2	20/126	20180318-iTQ-OSCC34-30ug-s30.raw
	High		mFLSFPTTk	Unambiguous	1	1	P69905	N-Term(iTRAQ4plex); M1(Oxidation); K9(iTRAQ4plex)	HCD	1	0	1	1	178153	Unique	Used	0.0676866	0.0413851	0.602933	0.0541363	0.78825	1.2946	463725	42910.4	29948.2	22218	55.28	6.90806e-05	0	30.9641	16	2	688.385	1375.76	6.41995	40.3073	6627	6627	MS2	7/72	20180318-iTQ-OSCC34-30ug-s31.raw
	High		vADALTNAVAHVDDMPNALSALSDLHAHk	Unambiguous	1	1	P69905	N-Term(iTRAQ4plex); K29(iTRAQ4plex)	HCD	1	0	1	1	313089	Unique	Used	0.231225	0.139851	0.596426	0.369845	1.57639	2.61725	38279.8	12100.6	8354.12	12529.8	55.27	3.3877e-05	0	17.7726	25	5	657.75	3284.72	8.92386	54.2145	11443	11443	MS2	20/310	20180318-iTQ-OSCC34-30ug-s54.raw
	High		vGAHAGEYGAEALER	Unambiguous	1	1	P69905	N-Term(iTRAQ4plex)	HCD	1	0	1	1	175218	Redundant	Not Used	0.122617	0.0440855	0.354548				4754.2	796.941	327.069		55.24	6.88221e-05	0	30.9731	268	3	558.619	1673.84	3.95344	61.728	12748	12748	MS2	8/126	20180318-iTQ-OSCC34-30ug-s30.raw
	High		vLSPADkTNVk	Unambiguous	1	1	P69905	N-Term(iTRAQ4plex); K7(iTRAQ4plex); K11(iTRAQ4plex)	HCD	1	0	1	1	326865	Unique	Used	0.0891049	0.019096	0.211334	0.0310742	0.343698	1.61045	201042	24490	5990.96	5528.96	55.13	1.64193e-05	1	24.5125	43	2	802.498	1603.99	8.40422	22.448	2349	2349	MS2	10/98	20180318-iTQ-OSCC34-30ug-s57.raw
	High		vDPVNFk	Unambiguous	1	1	P69905	N-Term(iTRAQ4plex); K7(iTRAQ4plex)	HCD	1	0	1	1	156012	Unique	Used	0.30427	0.310381	1.00592	0.65023	2.10614	2.0733	47654.1	19822.5	23081.4	27423.5	55.04	6.75223e-05	0	44.6673	211	2	553.828	1106.65	3.50783	44.5535	7600	7600	MS2	6/52	20180318-iTQ-OSCC34-30ug-s27.raw
	High		vADALTNAVAHVDDmPNALSALSDLHAHk	Unambiguous	1	1	P69905	N-Term(iTRAQ4plex); M15(Oxidation); K29(iTRAQ4plex)	HCD	1	0	1	1	348597	Unique	Used	0.185162	0.299962	1.59751	0.475864	2.53285	1.57002	87122.3	22053.7	40781.5	36691.7	55.02	3.73008e-05	0	59.6684	15	4	825.933	3300.71	6.35716	48.8329	10169	10169	MS2	15/310	20180318-iTQ-OSCC34-30ug-s60.raw
	High		vGAHAGEYGAEALER	Unambiguous	1	1	P69905	N-Term(iTRAQ4plex)	HCD	1	0	1	1	262215	Redundant	Not Used	0.0804327	0.01	0.11148				149529	16442.1	2121.76		55.01	7.20919e-05	0	16.469	30	2	837.422	1673.84	0.096276	27.0577	3547	3547	MS2	11/126	20180318-iTQ-OSCC34-30ug-s46.raw
	High		vGAHAGEYGAEALER	Unambiguous	1	1	P69905	N-Term(iTRAQ4plex)	HCD	1	0	1	1	171724	Redundant	Not Used	0.035463	0.0249686	0.6943	0.0338518	0.940774	1.34177	183026	8873.34	7131.37	5483.4	54.99	7.08398e-05	0	10.7334	16	2	837.421	1673.84	-0.56008	34.3493	5156	5156	MS2	9/126	20180318-iTQ-OSCC34-30ug-s30.raw
	High		mFLSFPTTk	Unambiguous	1	1	P69905	N-Term(iTRAQ4plex); M1(Oxidation); K9(iTRAQ4plex)	HCD	1	0	1	1	115577	Unique	Used	0.238175	0.170642	0.70651	0.18863	0.780535	1.09399	220868	71916.6	58814.8	36872.2	54.98	8.21222e-05	0	56.4895	46	2	688.384	1375.76	5.79885	44.968	8579	8579	MS2	7/72	20180318-iTQ-OSCC34-30ug-s20.raw
	High		vGAHAGEYGAEALER	Unambiguous	1	1	P69905	N-Term(iTRAQ4plex)	HCD	1	0	1	1	174808	Redundant	Not Used	0.112312						167867	25774.4			54.96	7.24479e-05	0	15.2862	6	3	558.618	1673.84	1.54681	57.5154	11838	11838	MS2	9/126	20180318-iTQ-OSCC34-30ug-s30.raw
	High		kVADALTNAVAHVDDmPNALSALSDLHAHk	Unambiguous	1	1	P69905	N-Term(iTRAQ4plex); K1(iTRAQ4plex); M16(Oxidation); K30(iTRAQ4plex)	HCD	1	0	1	1	365928	Unique	Used	0.146429	0.195592	1.3172	0.312046	2.10024	1.57891	26090.8	5222.93	7963.52	7205.46	54.94	2.69327e-05	1	62.8411	118	6	596.323	3572.9	3.64134	44.989	8608	8608	MS2	15/332	20180318-iTQ-OSCC34-30ug-s63.raw
	High		vGAHAGEYGAEALER	Unambiguous	1	1	P69905	N-Term(iTRAQ4plex)	HCD	1	0	1	1	285656	Unique	Used	0.227685	0.166839	0.722589	1.07998	4.67475	6.40629	202168	62928.2	52635.1	193233	54.91	7.47396e-05	0	36.8275	18	3	558.619	1673.84	3.84404	26.6093	3455	3455	MS2	9/126	20180318-iTQ-OSCC34-30ug-s50.raw
	High		vGAHAGEYGAEALER	Unambiguous	1	1	P69905	N-Term(iTRAQ4plex)	HCD	1	0	1	1	164954	Excluded by Method	Not Used	0.01						247529	2449.25			54.86	7.46253e-05	0	10.5455	11	2	837.424	1673.84	2.86755	26.5937	2909	2909	MS2	9/126	20180318-iTQ-OSCC34-30ug-s29.raw
		High	vGAHAGEYGAEALER	Unambiguous	1	1	P69905	N-Term(iTRAQ4plex)	CID	1	0	1	1	176478	Unique	Used		1.79026		4.47721		2.47503	2.15446e+06		6.01895e+06	8.53691e+06	54.82	7.4327e-05	0	4.91045	0	3	558.618	1673.84	1.87499	27.3553	2993	2993	MS2	11/126	20180318-iTQ-OSCC34-30ug-s31.raw
	High		vGAHAGEYGAEALER	Unambiguous	1	1	P69905	N-Term(iTRAQ4plex)	HCD	1	0	1	1	221885	Unique	Used	0.43631	0.78227	1.76803	3.0791	6.95515	3.89544	32398.9	19325.2	39550.6	88289.5	54.76	7.58623e-05	0	4.8978	9	3	558.618	1673.84	1.43742	27.3526	3080	3080	MS2	8/126	20180318-iTQ-OSCC34-30ug-s39.raw
	High		vGAHAGEYGAEALER	Unambiguous	1	1	P69905	N-Term(iTRAQ4plex)	HCD	1	0	1	1	173332	No Quan Values	Not Used							517795				54.74	7.57088e-05	0	8.3839	3	3	558.618	1673.84	2.53134	46.4454	8640	8640	MS2	9/126	20180318-iTQ-OSCC34-30ug-s30.raw
		High	tYFPHFDLSHGSAQVk	Unambiguous	1	1	P69905	N-Term(iTRAQ4plex); K16(iTRAQ4plex)	CID	1	0	1	1	304944	Unique	Used	0.0122004						3.8381e+06	64016.3			54.72	7.52151e-05	0	12.604	1	3	708.041	2122.11	6.12864	37.5963	6591	6591	MS2	18/146	20180318-iTQ-OSCC34-30ug-s53.raw
		High	vADALTNAVAHVDDmPNALSALSDLHAHk	Unambiguous	1	1	P69905	N-Term(iTRAQ4plex); M15(Oxidation); K29(iTRAQ4plex)	CID	1	0	1	1	318800	No Quan Values	Not Used							52697.7				54.64	4.46625e-05	0	11.3323	11	4	825.93	3300.7	2.65886	52.5154	10841	10841	MS2	34/310	20180318-iTQ-OSCC34-30ug-s55.raw
	High		kVADALTNAVAHVDDmPNALSALSDLHAHk	Unambiguous	1	1	P69905	N-Term(iTRAQ4plex); K1(iTRAQ4plex); M16(Oxidation); K30(iTRAQ4plex)	HCD	1	0	1	1	359569	Unique	Used	0.119241	0.22356	1.84882	0.304282	2.51494	1.34701	48468.7	7901.12	16909.2	13052.5	54.61	3.13075e-05	1	13.5112	36	4	893.977	3572.88	-0.280177	40.6574	7761	7761	MS2	10/332	20180318-iTQ-OSCC34-30ug-s62.raw
		High	FLASVSTVLTSk	Unambiguous	1	1	P69905	K12(iTRAQ4plex)	CID	1	0	1	1	40427	Redundant	Not Used	0.48553	0.648468	1.31705	0.621352	1.26125	0.948286	6821.11	4527.62	6902.56	3751.01	54.59	5.63009e-05	0	51.1406	155	2	698.914	1396.82	2.77918	59.4015	12846	12846	MS2	9/102	20180318-iTQ-OSCC34-30ug-s07.raw
	High		vGAHAGEYGAEALER	Unambiguous	1	1	P69905	N-Term(iTRAQ4plex)	HCD	1	0	1	1	166742	Redundant	Not Used	0.412534	0.289861	0.69288	0.456208	1.08989	1.55763	68359.6	38553.1	30921.2	27600.6	54.58	8.06401e-05	0	42.9419	45	3	558.618	1673.84	1.21863	39.8167	6783	6783	MS2	10/126	20180318-iTQ-OSCC34-30ug-s29.raw
		High	mFLSFPTTk	Unambiguous	1	1	P69905	N-Term(iTRAQ4plex); M1(Oxidation); K9(iTRAQ4plex)	CID	1	0	1	1	144022	Redundant	Not Used	0.0635457	0.0154367	0.23955				2.48403e+06	215796	59838.1		54.55	9.1897e-05	0	14.953	3	2	688.384	1375.76	5.00029	39.7648	6697	6697	MS2	7/72	20180318-iTQ-OSCC34-30ug-s25.raw
		High	VADALTNAVAHVDDmPNALSALSDLHAHk	Unambiguous	1	1	P69905	M15(Oxidation); K29(iTRAQ4plex)	CID	1	0	1	1	282074	Redundant	Not Used	0.0400085						22054.5	1206.28			54.47	5.03755e-05	0	25.8619	39	3	1052.87	3156.59	0.48742	44.255	8402	8402	MS2	21/310	20180318-iTQ-OSCC34-30ug-s49.raw
		High	vGAHAGEYGAEALER	Unambiguous	1	1	P69905	N-Term(iTRAQ4plex)	CID	1	0	1	1	172978	Unique	Used	0.234307						499748	160079			54.45	8.20137e-05	0	27.2354	2	3	558.619	1673.84	2.75012	43.6938	7867	7867	MS2	9/126	20180318-iTQ-OSCC34-30ug-s30.raw
		High	kVADALTNAVAHVDDmPNALSALSDLHAHk	Unambiguous	1	1	P69905	N-Term(iTRAQ4plex); K1(iTRAQ4plex); M16(Oxidation); K30(iTRAQ4plex)	CID	1	0	1	1	360344	Unique	Used	0.0293874						292919	11768.2			54.45	3.12262e-05	1	10.2436	4	4	893.98	3572.9	3.13639	46.7772	9439	9439	MS2	22/332	20180318-iTQ-OSCC34-30ug-s62.raw
		High	vGAHAGEYGAEALER	Unambiguous	1	1	P69905	N-Term(iTRAQ4plex)	CID	1	0	1	1	185129	Redundant	Not Used	0.512881	0.514328	0.988898	0.921203	1.77018	1.77258	13051.3	9151.05	10475.2	10640.6	54.42	8.14979e-05	0	35.2602	93	3	558.618	1673.84	2.53134	49.3247	9697	9697	MS2	11/126	20180318-iTQ-OSCC34-30ug-s32.raw
	High		mFLSFPTTk	Unambiguous	1	1	P69905	N-Term(iTRAQ4plex); M1(Oxidation); K9(iTRAQ4plex)	HCD	1	0	1	1	144770	Unique	Used	0.219491	0.102643	0.461146	0.159203	0.714843	1.53501	72819.8	21850.8	11663.9	10260.2	54.37	9.43235e-05	0	24.149	61	2	688.384	1375.76	5.44394	45.2729	8319	8319	MS2	8/72	20180318-iTQ-OSCC34-30ug-s25.raw
	High		vGAHAGEYGAEALER	Unambiguous	1	1	P69905	N-Term(iTRAQ4plex)	HCD	1	0	1	1	170999	Redundant	Not Used	0.0387483	0.126791	3.22675	0.355011	9.02958	2.77104	684432	36256.2	135421	215044	54.33	8.2651e-05	0	6.99733	2	2	837.424	1673.84	2.06534	28.7088	3584	3584	MS2	15/126	20180318-iTQ-OSCC34-30ug-s30.raw
		High	vGAHAGEYGAEALER	Unambiguous	1	1	P69905	N-Term(iTRAQ4plex)	CID	1	0	1	1	165044	Unique	Used	0.0453108	0.0424444	0.923734	0.089924	1.95593	2.09674	108984	6750.95	7218.56	8673.51	54.31	8.48859e-05	0	21.4927	31	2	837.424	1673.84	2.94048	27.2508	3098	3098	MS2	21/126	20180318-iTQ-OSCC34-30ug-s29.raw
	High		mFLSFPTTk	Unambiguous	1	1	P69905	N-Term(iTRAQ4plex); K9(iTRAQ4plex)	HCD	1	0	1	1	105975	Redundant	Not Used	0.0461179	0.0304623	0.651361	0.0639043	1.36565	2.07614	16967.7	1069.78	806.591	959.642	54.18	0.000109236	0	35.8534	300	2	680.389	1359.77	8.32177	61.8885	13340	13340	MS2	8/72	20180318-iTQ-OSCC34-30ug-s18.raw
		High	vGAHAGEYGAEALER	Unambiguous	1	1	P69905	N-Term(iTRAQ4plex)	CID	1	0	1	1	179833	Redundant	Not Used	0.230288	0.173282	0.742011	0.454278	1.94414	2.59452	28957.8	9116.7	7830.44	11642.4	54.11	8.84983e-05	0	9.62844	54	3	558.618	1673.84	1.76559	53.2582	10261	10261	MS2	9/126	20180318-iTQ-OSCC34-30ug-s31.raw
	High		TYFPHFDLSHGSAQVk	Unambiguous	1	1	P69905	K16(iTRAQ4plex)	HCD	1	0	1	1	269576	Unique	Used	0.151488	0.109111	0.710264	0.135716	0.88294	1.23098	241322	49977.5	41089.7	28985.7	54.1	8.90913e-05	0	14.5779	7	3	660.004	1978	2.0762	38.4631	6726	6726	MS2	11/146	20180318-iTQ-OSCC34-30ug-s47.raw
		High	mFLSFPTTk	Unambiguous	1	1	P69905	N-Term(iTRAQ4plex); M1(Oxidation); K9(iTRAQ4plex)	CID	1	0	1	1	103936	Unique	Used	0.0898369	0.0359575	0.394696	0.0574443	0.630189	1.58106	477657	58663.9	26802.3	24284	54.08	0.0001067	0	37.7419	18	2	688.38	1375.75	-0.14601	46.0366	8906	8906	MS2	7/72	20180318-iTQ-OSCC34-30ug-s18.raw
	High		vGAHAGEYGAEALER	Unambiguous	1	1	P69905	N-Term(iTRAQ4plex)	HCD	1	0	1	1	183156	Unique	Used	0.779855	0.548738	0.693872	0.75288	0.951459	1.35785	47226.5	50350.1	40440.6	31467.9	54.03	9.01436e-05	0	40.4149	45	3	558.618	1673.84	1.6562	34.9004	5427	5427	MS2	10/126	20180318-iTQ-OSCC34-30ug-s32.raw
		High	mFLSFPTTk	Unambiguous	1	1	P69905	N-Term(iTRAQ4plex); M1(Oxidation); K9(iTRAQ4plex)	CID	1	0	1	1	127575	Redundant	Not Used	0.0930068	0.0769758	0.816146	0.0767353	0.813128	0.986577	357914	45508.6	42993.2	24306.9	54.03	9.21204e-05	0	25.5643	24	2	688.385	1375.76	6.68614	46.6911	8967	8967	MS2	7/72	20180318-iTQ-OSCC34-30ug-s22.raw
		High	mFLSFPTTk	Unambiguous	1	1	P69905	N-Term(iTRAQ4plex); M1(Oxidation); K9(iTRAQ4plex)	CID	1	0	1	1	149949	Redundant	Not Used	0.197086	0.0519139	0.259751	0.0637716	0.318897	1.21572	387589	104430	31399.4	21875.3	53.99	0.000105143	0	36.1261	28	2	688.383	1375.76	4.46792	40.6888	7131	7131	MS2	7/72	20180318-iTQ-OSCC34-30ug-s26.raw
		High	vGAHAGEYGAEALER	Unambiguous	1	1	P69905	N-Term(iTRAQ4plex)	CID	1	0	1	1	180361	Unique	Used	0.226231	0.15199	0.662505	0.258716	1.12707	1.68461	13665.6	4226.5	3241.23	3129.02	53.99	8.99801e-05	0	57.5584	233	3	558.618	1673.84	2.53134	57.3015	11405	11405	MS2	10/126	20180318-iTQ-OSCC34-30ug-s31.raw
		High	vGAHAGEYGAEALER	Unambiguous	1	1	P69905	N-Term(iTRAQ4plex)	CID	1	0	1	1	153721	Redundant	Not Used	0.302177	0.12034	0.392713	0.151586	0.494396	1.24664	160630	66357.3	30164.9	21549.7	53.95	9.14168e-05	0	16.6721	13	3	558.619	1673.84	3.0783	25.9778	2636	2636	MS2	21/126	20180318-iTQ-OSCC34-30ug-s27.raw
	High		vGAHAGEYGAEALER	Unambiguous	1	1	P69905	N-Term(iTRAQ4plex)	HCD	1	0	1	1	193481	Redundant	Not Used	0.0514501						667639	46960			53.89	9.37093e-05	0	13.4574	4	2	837.424	1673.84	3.08633	26.954	3143	3143	MS2	9/126	20180318-iTQ-OSCC34-30ug-s34.raw
	High		vGAHAGEYGAEALER	Unambiguous	1	1	P69905	N-Term(iTRAQ4plex)	HCD	1	0	1	1	173242	No Quan Values	Not Used							436384				53.88	9.47438e-05	0	8.02073	2	3	558.619	1673.84	3.84404	45.7692	8445	8445	MS2	9/126	20180318-iTQ-OSCC34-30ug-s30.raw
	High		vADALTNAVAHVDDmPNALSALSDLHAHk	Unambiguous	1	1	P69905	N-Term(iTRAQ4plex); M15(Oxidation); K29(iTRAQ4plex)	HCD	1	0	1	1	318463	Unique	Used	0.0728972						380236	37893.4			53.88	5.15668e-05	0	10.4722	3	5	660.946	3300.7	3.69031	49.8995	10118	10118	MS2	17/310	20180318-iTQ-OSCC34-30ug-s55.raw
	High		vGAHAGEYGAEALER	Unambiguous	1	1	P69905	N-Term(iTRAQ4plex)	HCD	1	0	1	1	164868	No Quan Values	Not Used							3.44704e+06				53.79	9.29673e-05	0	8.85481	1	2	837.424	1673.84	1.99241	25.9119	2725	2725	MS2	9/126	20180318-iTQ-OSCC34-30ug-s29.raw
	High		VGAHAGEYGAEALER	Unambiguous	1	1	P69905		HCD	1	0	1	1	71460	No Quan Labels	Not Used											53.77	6.21243e-05	0	1.74716	1	3	510.584	1529.74	1.44116	24.8692	2251	2251	MS2	14/126	20180318-iTQ-OSCC34-30ug-s13.raw
		High	tYFPHFDLSHGSAQVk	Unambiguous	1	1	P69905	N-Term(iTRAQ4plex); K16(iTRAQ4plex)	CID	1	0	1	1	305042	Unique	Used	0.0279465						83497.3	3190.06			53.77	9.10877e-05	0	7.33313	44	2	1061.56	2122.11	6.76773	38.3303	6801	6801	MS2	13/146	20180318-iTQ-OSCC34-30ug-s53.raw
	High		vGAHAGEYGAEALER	Unambiguous	1	1	P69905	N-Term(iTRAQ4plex)	HCD	1	0	1	1	176697	Redundant	Not Used	0.0789603	0.224327	2.80156	0.443627	5.53717	1.95716	140925	15212.4	49332.7	55330.1	53.76	9.73982e-05	0	6.4143	14	2	837.425	1673.84	3.30512	29.1805	3470	3470	MS2	9/126	20180318-iTQ-OSCC34-30ug-s31.raw
		High	mFLSFPTTk	Unambiguous	1	1	P69905	N-Term(iTRAQ4plex); M1(Oxidation); K9(iTRAQ4plex)	CID	1	0	1	1	109730	Unique	Used	0.198354	0.121598	0.604522	0.125746	0.624787	1.02343	29920.5	8113.52	5677.54	3329.81	53.75	0.000118708	0	32.1084	62	2	688.378	1375.75	-2.89664	45.4744	8439	8439	MS2	7/72	20180318-iTQ-OSCC34-30ug-s19.raw
	High		LRVDPVNFk	Unambiguous	1	1	P69905	K9(iTRAQ4plex)	HCD	1	0	1	1	216844	Unique	Used	0.0477092	0.148505	3.06949	0.298386	6.16389	1.98851	413565	26974	95841.1	109214	53.74	8.19977e-05	1	11.0608	6	3	411.248	1231.73	2.27587	31.9693	4559	4559	MS2	7/78	20180318-iTQ-OSCC34-30ug-s38.raw
		High	vGAHAGEYGAEALER	Unambiguous	1	1	P69905	N-Term(iTRAQ4plex)	CID	1	0	1	1	180819	Unique	Used	0.236294	0.251473	1.04946	0.294019	1.22631	1.15711	4235.74	1368.3	1662.22	1102.2	53.73	9.93443e-05	0	9.39737	300	2	837.424	1673.84	3.15926	62.9622	12415	12415	MS2	22/126	20180318-iTQ-OSCC34-30ug-s31.raw
		High	mFLSFPTTk	Unambiguous	1	1	P69905	N-Term(iTRAQ4plex); M1(Oxidation); K9(iTRAQ4plex)	CID	1	0	1	1	138845	Redundant	Not Used	0.0556589	0.0235074	0.416483	0.0437875	0.775343	1.84347	832764	63366	30548.7	32272.2	53.72	0.000119318	0	33.1074	11	2	688.383	1375.76	3.31444	43.9689	8035	8035	MS2	7/72	20180318-iTQ-OSCC34-30ug-s24.raw
		High	mFLSFPTTk	Unambiguous	1	1	P69905	N-Term(iTRAQ4plex); K9(iTRAQ4plex)	CID	1	0	1	1	173426	Redundant	Not Used	0.0881545	0.0677844	0.758251	0.140254	1.56801	2.04775	110938	13369.8	11734.8	13770.6	53.69	0.000114587	0	45.2323	118	2	680.387	1359.77	6.43655	47.0956	8833	8833	MS2	8/72	20180318-iTQ-OSCC34-30ug-s30.raw
	High		mFLSFPTTk	Unambiguous	1	1	P69905	N-Term(iTRAQ4plex); M1(Oxidation); K9(iTRAQ4plex)	HCD	1	0	1	1	138551	Unique	Used	0.049514						1.22372e+07	828342			53.6	0.000101708	0	18.9237	0	2	688.385	1375.76	6.50868	41.809	7404	7404	MS2	8/72	20180318-iTQ-OSCC34-30ug-s24.raw
	High		vADALTNAVAHVDDmPNALSALSDLHAHk	Unambiguous	1	1	P69905	N-Term(iTRAQ4plex); M15(Oxidation); K29(iTRAQ4plex)	HCD	1	0	1	1	372211	Unique	Used	0.197006	0.228331	1.14291	0.248516	1.24324	1.07716	76788.9	20681.3	27360.9	16889.2	53.6	5.5001e-05	0	52.0727	19	5	660.946	3300.7	3.59786	48.8072	9616	9616	MS2	15/310	20180318-iTQ-OSCC34-30ug-s64.raw
		High	mFLSFPTTk	Unambiguous	1	1	P69905	N-Term(iTRAQ4plex); M1(Oxidation); K9(iTRAQ4plex)	CID	1	0	1	1	109633	Unique	Used	0.202101	0.105372	0.514141	0.102235	0.49855	0.960209	96076.1	26545.1	15798.1	8693.02	53.58	0.000112922	0	29.0965	21	2	688.383	1375.76	4.55665	44.7212	8230	8230	MS2	7/72	20180318-iTQ-OSCC34-30ug-s19.raw
	High		vGAHAGEYGAEALER	Unambiguous	1	1	P69905	N-Term(iTRAQ4plex)	HCD	1	0	1	1	171277	Redundant	Not Used	0.0444246	0.0313252	0.695341	0.0308352	0.684072	0.97419	329964	20039.7	16129.7	9004.71	53.53	0.000102695	0	9.78089	10	2	837.426	1673.84	4.90953	30.9292	4184	4184	MS2	9/126	20180318-iTQ-OSCC34-30ug-s30.raw
	High		vGAHAGEYGAEALER	Unambiguous	1	1	P69905	N-Term(iTRAQ4plex)	HCD	1	0	1	1	174076	Redundant	Not Used	0.04056						273633	15172.9			53.46	0.000103012	0	11.8984	5	3	558.619	1673.84	2.75012	51.9499	10252	10252	MS2	9/126	20180318-iTQ-OSCC34-30ug-s30.raw
		High	VGAHAGEYGAEALER	Unambiguous	1	1	P69905		CID	1	0	1	1	71751	No Quan Labels	Not Used							10160.9	14338.8	8458.23	9409.6	53.44	6.68024e-05	0	10.4834	25	2	765.372	1529.74	1.4699	26.9357	2872	2872	MS2	23/126	20180318-iTQ-OSCC34-30ug-s13.raw
	High		vGAHAGEYGAEALER	Unambiguous	1	1	P69905	N-Term(iTRAQ4plex)	HCD	1	0	1	1	177270	Redundant	Not Used	0.16114			0.138065	0.844421		264167	58194.5		32278.9	53.42	0.000105102	0	6.45021	3	3	558.618	1673.84	2.64073	33.7357	4715	4715	MS2	10/126	20180318-iTQ-OSCC34-30ug-s31.raw
		High	vGAHAGEYGAEALER	Unambiguous	1	1	P69905	N-Term(iTRAQ4plex)	CID	1	0	1	1	180029	Redundant	Not Used	0.225062	0.229917	1.00739	0.291176	1.27506	1.25336	29314.2	9019.47	10517.6	7554.24	53.36	0.000106795	0	16.3632	86	3	558.619	1673.84	3.84404	54.7292	10681	10681	MS2	9/126	20180318-iTQ-OSCC34-30ug-s31.raw
		High	tYFPHFDLSHGSAQVk	Unambiguous	1	1	P69905	N-Term(iTRAQ4plex); K16(iTRAQ4plex)	CID	1	0	1	1	304854	Unique	Used	0.0389264						1.77374e+07	943919			53.34	0.000105666	0	13.0155	0	3	708.039	2122.1	2.84983	36.8992	6396	6396	MS2	20/146	20180318-iTQ-OSCC34-30ug-s53.raw
	High		vGAHAGEYGAEALER	Unambiguous	1	1	P69905	N-Term(iTRAQ4plex)	HCD	1	0	1	1	171365	Redundant	Not Used	0.0713519	0.0256044	0.353865				276366	26958.2	11042.5		53.33	0.000104748	0	11.6812	11	2	837.424	1673.84	2.28412	31.6115	4377	4377	MS2	9/126	20180318-iTQ-OSCC34-30ug-s30.raw
	High		vGAHAGEYGAEALER	Unambiguous	1	1	P69905	N-Term(iTRAQ4plex)	HCD	1	0	1	1	165751	Unique	Used	0.172902	0.141849	0.809012	0.134712	0.767864	0.939873	183623	43403.7	40646.3	21892.2	53.31	0.000106398	0	20.3579	15	3	558.617	1673.84	0.0153143	32.4849	4637	4637	MS2	10/126	20180318-iTQ-OSCC34-30ug-s29.raw
	High		vGAHAGEYGAEALER	Unambiguous	1	1	P69905	N-Term(iTRAQ4plex)	HCD	1	0	1	1	180717	Unique	Used	0.279008	0.253381	0.895543	0.317686	1.12217	1.24083	5030.27	1918.7	1988.99	1414.31	53.27	0.000106912	0	33.4865	182	3	558.619	1673.84	2.96891	61.5858	12199	12199	MS2	9/126	20180318-iTQ-OSCC34-30ug-s31.raw
	High		vGAHAGEYGAEALER	Unambiguous	1	1	P69905	N-Term(iTRAQ4plex)	HCD	1	0	1	1	171083	Redundant	Not Used	0.0658642	0.013364	0.200086				541882	48792.6	11300.8		53.25	0.000108825	0	9.61318	5	2	837.425	1673.84	4.18025	29.3852	3766	3766	MS2	7/126	20180318-iTQ-OSCC34-30ug-s30.raw
	High		VADALTNAVAHVDDmPNALSALSDLHAHk	Unambiguous	1	1	P69905	M15(Oxidation); K29(iTRAQ4plex)	HCD	1	0	1	1	282094	No Quan Values	Not Used							845859				53.21	6.75704e-05	0	19.5724	0	4	789.905	3156.6	3.78957	44.4482	8456	8456	MS2	8/310	20180318-iTQ-OSCC34-30ug-s49.raw
	High		vGAHAGEYGAEALER	Unambiguous	1	1	P69905	N-Term(iTRAQ4plex)	HCD	1	0	1	1	177938	Redundant	Not Used	0.212434	0.189974	0.881857	0.380402	1.76481	1.98171	27636.6	8026.15	8193.02	9304.29	53.14	0.00011016	0	26.9867	83	2	837.423	1673.84	1.62777	38.6759	6160	6160	MS2	15/126	20180318-iTQ-OSCC34-30ug-s31.raw
		High	mFLSFPTTk	Unambiguous	1	1	P69905	N-Term(iTRAQ4plex); M1(Oxidation); K9(iTRAQ4plex)	CID	1	0	1	1	132563	Unique	Used	0.0297877						3.97698e+07	1.61954e+06			53.11	0.00012705	0	17.9648	0	2	688.383	1375.76	4.02427	40.454	6874	6874	MS2	7/72	20180318-iTQ-OSCC34-30ug-s23.raw
		High	kVADALTNAVAHVDDmPNALSALSDLHAHk	Unambiguous	1	1	P69905	N-Term(iTRAQ4plex); K1(iTRAQ4plex); M16(Oxidation); K30(iTRAQ4plex)	CID	1	0	1	1	371995	No Quan Values	Not Used							53388				53.1	4.4325e-05	1	16.9836	4	5	715.384	3572.89	1.93683	47.0167	9142	9142	MS2	23/332	20180318-iTQ-OSCC34-30ug-s64.raw
		High	vGAHAGEYGAEALER	Unambiguous	1	1	P69905	N-Term(iTRAQ4plex)	CID	1	0	1	1	171568	Unique	Used	0.370514	0.242164	0.644515	0.335178	0.891557	1.3698	1.00117e+06	507120	378340	296987	53.09	0.000113645	0	20.5095	1	3	558.62	1673.84	4.82857	33.1513	4812	4812	MS2	16/126	20180318-iTQ-OSCC34-30ug-s30.raw
	High		vGAHAGEYGAEALER	Unambiguous	1	1	P69905	N-Term(iTRAQ4plex)	HCD	1	0	1	1	174346	Redundant	Not Used	0.0212036						241408	6997.79			53.06	0.00011468	0	8.35864	5	3	558.619	1673.84	3.40648	54.0383	10837	10837	MS2	9/126	20180318-iTQ-OSCC34-30ug-s30.raw
		High	vGAHAGEYGAEALER	Unambiguous	1	1	P69905	N-Term(iTRAQ4plex)	CID	1	0	1	1	182422	Unique	Used	0.276684	0.731767	2.60805	1.67873	5.97963	2.27037	100257	37922.6	114486	148953	53.04	0.000111237	0	4.26269	3	3	558.618	1673.84	2.42195	29.3682	3833	3833	MS2	10/126	20180318-iTQ-OSCC34-30ug-s32.raw
		High	mFLSFPTTk	Unambiguous	1	1	P69905	N-Term(iTRAQ4plex); K9(iTRAQ4plex)	CID	1	0	1	1	110516	Redundant	Not Used	0.112557	0.0415227	0.363781	0.0715487	0.626479	1.70532	413428	63617	26788.7	26179.3	52.85	0.000137741	0	28.939	27	2	680.388	1359.77	7.2445	51.3445	10142	10142	MS2	7/72	20180318-iTQ-OSCC34-30ug-s19.raw
	High		VADALTNAVAHVDDmPNALSALSDLHAHk	Unambiguous	1	1	P69905	M15(Oxidation); K29(iTRAQ4plex)	HCD	1	0	1	1	290005	Unique	Used	0.274845	0.291229	1.0449				2018.37	758.382	917.28		52.8	7.63595e-05	0	11.2761	160	4	789.904	3156.59	2.32006	59.9672	12879	12879	MS2	8/310	20180318-iTQ-OSCC34-30ug-s50.raw
	High		vGAHAGEYGAEALER	Unambiguous	1	1	P69905	N-Term(iTRAQ4plex)	HCD	1	0	1	1	176568	Redundant	Not Used		0.22512		0.55754		2.45104	1.71702e+06		603195	847244	52.77	0.000122335	0	5.40131	0	3	558.619	1673.84	3.84404	28.0988	3194	3194	MS2	12/126	20180318-iTQ-OSCC34-30ug-s31.raw
		High	vGAHAGEYGAEALER	Unambiguous	1	1	P69905	N-Term(iTRAQ4plex)	CID	1	0	1	1	187679	Redundant	Not Used	0.0821354	0.0385308	0.4626	0.0569305	0.683113	1.46227	154073	17300.4	9264.03	7762.94	52.75	0.000119714	0	23.0327	28	3	558.618	1673.84	2.20316	25.9922	2600	2600	MS2	11/126	20180318-iTQ-OSCC34-30ug-s33.raw
	High		vGAHAGEYGAEALER	Unambiguous	1	1	P69905	N-Term(iTRAQ4plex)	HCD	1	0	1	1	176780	Redundant	Not Used	0.0712888	0.158333	2.19017	0.395533	5.46814	2.4723	133384	12999.4	32956.5	46691.9	52.68	0.000125166	0	7.36751	19	2	837.425	1673.84	3.45097	29.8594	3651	3651	MS2	10/126	20180318-iTQ-OSCC34-30ug-s31.raw
		High	mFLSFPTTk	Unambiguous	1	1	P69905	N-Term(iTRAQ4plex); K9(iTRAQ4plex)	CID	1	0	1	1	105873	Redundant	Not Used	0.059859	0.0278488	0.45878	0.0518495	0.853677	1.84259	43930.2	3594.95	1909.13	2015.87	52.66	0.000142004	0	49.4116	225	2	680.388	1359.77	7.60359	60.3967	13104	13104	MS2	6/72	20180318-iTQ-OSCC34-30ug-s18.raw
	High		TYFPHFDLSHGSAQVk	Unambiguous	1	1	P69905	K16(iTRAQ4plex)	HCD	1	0	1	1	263632	Unique	Used	0.14067	0.215073	1.50769	0.240784	1.68695	1.10798	118165	22724.3	39658.9	25180.9	52.65	0.000124404	0	13.0382	12	3	660.004	1978	2.0762	37.5799	6616	6616	MS2	10/146	20180318-iTQ-OSCC34-30ug-s46.raw
		High	vGAHAGEYGAEALER	Unambiguous	1	1	P69905	N-Term(iTRAQ4plex)	CID	1	0	1	1	173358	Unique	Used	0.129787	0.0802808	0.609972	0.124701	0.946933	1.53727	95672.6	16975.3	11985.8	10558.8	52.61	0.000125007	0	32.9062	38	2	837.423	1673.84	1.77363	46.6225	8688	8688	MS2	20/126	20180318-iTQ-OSCC34-30ug-s30.raw
	High		vGAHAGEYGAEALER	Unambiguous	1	1	P69905	N-Term(iTRAQ4plex)	HCD	1	0	1	1	178212	Redundant	Not Used	0.211531	0.0947708	0.441803	0.248684	1.15865	2.59695	110975	32092.2	16412.2	24424.7	52.57	0.000128931	0	16.8311	9	3	558.619	1673.84	3.51587	40.7448	6756	6756	MS2	8/126	20180318-iTQ-OSCC34-30ug-s31.raw
		High	vGAHAGEYGAEALER	Unambiguous	1	1	P69905	N-Term(iTRAQ4plex)	CID	1	0	1	1	173689	Unique	Used	0.15316	0.128057	0.824494	0.225894	1.45358	1.74578	84718.4	17738.7	16929.7	16937.1	52.57	0.000128931	0	29.2594	46	2	837.425	1673.84	3.5239	49.0426	9404	9404	MS2	13/126	20180318-iTQ-OSCC34-30ug-s30.raw
	High		VADALTNAVAHVDDMPNALSALSDLHAHk	Unambiguous	1	1	P69905	K29(iTRAQ4plex)	HCD	1	0	1	1	277044	No Quan Values	Not Used											52.51	9.17313e-05	0	39.0477	25	4	785.906	3140.6	3.43354	50.562	10320	10320	MS2	10/310	20180318-iTQ-OSCC34-30ug-s48.raw
		High	aAWGkVGAHAGEYGAEALER	Unambiguous	1	1	P69905	N-Term(iTRAQ4plex); K5(iTRAQ4plex)	CID	1	0	1	1	316078	Unique	Used	0.0905465	0.0911343	0.992518	0.214017	2.32946	2.32411	336552	41660.5	47863.1	63746.7	52.51	0.000114173	1	19.9266	15	3	777.743	2331.22	2.9203	31.76	4941	4941	MS2	25/196	20180318-iTQ-OSCC34-30ug-s55.raw
		High	vGAHAGEYGAEALER	Unambiguous	1	1	P69905	N-Term(iTRAQ4plex)	CID	1	0	1	1	178393	Redundant	Not Used	0.252208	0.174618	0.682744	0.254438	0.994264	1.44206	101211	34897	27579.4	22791.2	52.5	0.000133556	0	11.4997	10	3	558.62	1673.84	4.50039	42.0868	7141	7141	MS2	9/126	20180318-iTQ-OSCC34-30ug-s31.raw
	High		vDPVNFk	Unambiguous	1	1	P69905	N-Term(iTRAQ4plex); K7(iTRAQ4plex)	HCD	1	0	1	1	154423	Unique	Used	0.294713	0.36115	1.20842	0.863927	2.88906	2.36744	985667	397127	555501	753638	52.47	0.000134765	0	9.71667	4	2	553.827	1106.65	1.30171	31.6353	4163	4163	MS2	6/52	20180318-iTQ-OSCC34-30ug-s27.raw
	High		vADALTNAVAHVDDmPNALSALSDLHAHk	Unambiguous	1	1	P69905	N-Term(iTRAQ4plex); M15(Oxidation); K29(iTRAQ4plex)	HCD	1	0	1	1	319057	Unique	Used	0.0536277	0.052379	0.963155				114552	8398.29	9363.23		52.46	7.26457e-05	0	15.2799	19	5	660.946	3300.7	3.04311	54.5247	11405	11405	MS2	18/310	20180318-iTQ-OSCC34-30ug-s55.raw
		High	mFLSFPTTk	Unambiguous	1	1	P69905	N-Term(iTRAQ4plex); K9(iTRAQ4plex)	CID	1	0	1	1	111602	Redundant	Not Used	0.0955391	0.0509838	0.526234	0.0429608	0.443169	0.833931	24078.3	3144.9	1915.69	915.492	52.43	0.000167729	0	54.5103	300	2	680.389	1359.77	9.21949	59.9766	12494	12494	MS2	7/72	20180318-iTQ-OSCC34-30ug-s19.raw
	High		vGAHAGEYGAEALER	Unambiguous	1	1	P69905	N-Term(iTRAQ4plex)	HCD	1	0	1	1	170938	Redundant	Not Used	0.0746398						6.35513e+06	648478			52.34	0.000133317	0	8.31634	0	3	558.619	1673.84	2.75012	28.2285	3453	3453	MS2	9/126	20180318-iTQ-OSCC34-30ug-s30.raw
	High		vGAHAGEYGAEALER	Unambiguous	1	1	P69905	N-Term(iTRAQ4plex)	HCD	1	0	1	1	176826	Redundant	Not Used	0.170209	0.13793	0.799103	0.149998	0.868521	1.07626	460872	107242	99198.6	61181.7	52.32	0.000139208	0	6.95426	2	3	558.62	1673.84	4.50039	30.21	3753	3753	MS2	10/126	20180318-iTQ-OSCC34-30ug-s31.raw
		High	mFLSFPTTk	Unambiguous	1	1	P69905	N-Term(iTRAQ4plex); K9(iTRAQ4plex)	CID	1	0	1	1	111541	Unique	Used	0.0970903	0.0616806	0.626471	0.0694234	0.704707	1.1139	23122.1	3069.04	2225.57	1420.65	52.32	0.000157964	0	50.9953	300	2	680.388	1359.77	8.14222	59.2071	12364	12364	MS2	7/72	20180318-iTQ-OSCC34-30ug-s19.raw
		High	vGAHAGEYGAEALER	Unambiguous	1	1	P69905	N-Term(iTRAQ4plex)	CID	1	0	1	1	178303	Redundant	Not Used	0.249406	0.130632	0.5165	0.23673	0.935458	1.79347	105321	35910.5	21469.9	22066	52.26	0.000134013	0	21.3576	13	3	558.618	1673.84	1.87499	41.4054	6946	6946	MS2	19/126	20180318-iTQ-OSCC34-30ug-s31.raw
	High		vGAHAGEYGAEALER	Unambiguous	1	1	P69905	N-Term(iTRAQ4plex)	HCD	1	0	1	1	177558	Redundant	Not Used	0.180404	0.131703	0.719909	0.179171	0.978815	1.34636	307725	75894.2	63244.8	48796.2	52.25	0.000134322	0	9.60906	5	3	558.618	1673.84	2.20316	35.8538	5339	5339	MS2	9/126	20180318-iTQ-OSCC34-30ug-s31.raw
		High	vGAHAGEYGAEALER	Unambiguous	1	1	P69905	N-Term(iTRAQ4plex)	CID	1	0	1	1	165096	Unique	Used	0.173456	0.152868	0.869073	0.146151	0.830405	0.94618	909541	215681	216974	117647	52.22	0.000138852	0	21.3052	3	3	558.619	1673.84	3.84404	27.6651	3213	3213	MS2	9/126	20180318-iTQ-OSCC34-30ug-s29.raw
	High		VADALTNAVAHVDDmPNALSALSDLHAHk	Unambiguous	1	1	P69905	M15(Oxidation); K29(iTRAQ4plex)	HCD	1	0	1	1	293763	No Quan Values	Not Used							214330				52	8.99114e-05	0	9.38854	1	4	789.904	3156.6	2.78411	43.2259	8148	8148	MS2	9/310	20180318-iTQ-OSCC34-30ug-s51.raw
		High	vGAHAGEYGAEALER	Unambiguous	1	1	P69905	N-Term(iTRAQ4plex)	CID	1	0	1	1	176916	Unique	Used	0.241888	0.288343	1.1755	0.24294	0.989837	0.833834	568329	187938	255727	122196	51.98	0.000143888	0	26.561	2	3	558.619	1673.84	3.0783	30.9067	3942	3942	MS2	10/126	20180318-iTQ-OSCC34-30ug-s31.raw
	High		tYFPHFDLSHGSAQVk	Unambiguous	1	1	P69905	N-Term(iTRAQ4plex); K16(iTRAQ4plex)	HCD	1	0	1	1	346542	Unique	Used	0.16862	0.0628665	0.367652	0.111343	0.650772	1.7528	594774	137108	58349.6	58609.7	51.96	0.000145826	0	37.8422	6	3	708.039	2122.1	2.76355	33.4163	5720	5720	MS2	8/146	20180318-iTQ-OSCC34-30ug-s60.raw
		High	vGAHAGEYGAEALER	Unambiguous	1	1	P69905	N-Term(iTRAQ4plex)	CID	1	0	1	1	166129	Unique	Used	0.305573	0.119489	0.385604	0.126014	0.406427	1.04371	162417	67849.5	30285	18113.7	51.87	0.000151155	0	33.4997	23	3	558.618	1673.84	1.10924	35.3388	5450	5450	MS2	10/126	20180318-iTQ-OSCC34-30ug-s29.raw
	High		vGAHAGEYGAEALER	Unambiguous	1	1	P69905	N-Term(iTRAQ4plex)	HCD	1	0	1	1	187854	Unique	Used	0.215668	2.44439	11.1767	6.69171	30.5795	2.70929	13569.3	4000.78	51760.3	80362.2	51.73	0.000155771	0	4.91694	64	2	837.425	1673.84	3.45097	27.4352	2984	2984	MS2	12/126	20180318-iTQ-OSCC34-30ug-s33.raw
		High	vADALTNAVAHVDDmPNALSALSDLHAHk	Unambiguous	1	1	P69905	N-Term(iTRAQ4plex); M15(Oxidation); K29(iTRAQ4plex)	CID	1	0	1	1	324156	Unique	Used	0.168732	0.17768	1.03841	0.634078	3.70359	3.53179	42036.1	9696.63	11655.4	23589.6	51.73	8.12429e-05	0	39.5426	19	4	825.932	3300.71	5.32164	47.0095	9590	9590	MS2	26/310	20180318-iTQ-OSCC34-30ug-s56.raw
	High		vGAHAGEYGAEALER	Unambiguous	1	1	P69905	N-Term(iTRAQ4plex)	HCD	1	0	1	1	165937	Redundant	Not Used	0.380127	0.307999	0.799004	0.358342	0.929067	1.15143	125492	65214.5	60315.9	39798.7	51.72	0.000155794	0	44.9963	17	3	558.616	1673.83	-1.18801	33.9359	5040	5040	MS2	10/126	20180318-iTQ-OSCC34-30ug-s29.raw
	High		vDPVNFk	Unambiguous	1	1	P69905	N-Term(iTRAQ4plex); K7(iTRAQ4plex)	HCD	1	0	1	1	159864	Unique	Used	0.602814	0.68078	1.11366	1.32279	2.16265	1.92298	251265	207069	266936	294157	51.69	0.000145354	0	48.3026	49	2	553.826	1106.64	-0.794115	31.5935	4412	4412	MS2	6/52	20180318-iTQ-OSCC34-30ug-s28.raw
		High	mFLSFPTTk	Unambiguous	1	1	P69905	N-Term(iTRAQ4plex); M1(Oxidation); K9(iTRAQ4plex)	CID	1	0	1	1	111733	Unique	Used	0.220638	0.183763	0.821307	0.248455	1.1098	1.33807	6152.88	1855.92	1764.43	1352.95	51.67	0.00017666	0	29.2876	300	2	688.384	1375.76	5.17775	61.9486	12783	12783	MS2	7/72	20180318-iTQ-OSCC34-30ug-s19.raw
		High	kVADALTNAVAHVDDMPNALSALSDLHAHk	Unambiguous	1	1	P69905	K1(iTRAQ4plex); K30(iTRAQ4plex)	CID	1	0	1	1	342388	Redundant	Not Used	0.0771229	0.135375	1.73095	0.197416	2.52277	1.44322	251082	26472.7	53042.2	43868.6	51.67	6.97789e-05	1	12.6557	16	4	853.955	3412.8	2.29788	47.994	9772	9772	MS2	32/332	20180318-iTQ-OSCC34-30ug-s59.raw
	High		vGAHAGEYGAEALER	Unambiguous	1	1	P69905	N-Term(iTRAQ4plex)	HCD	1	0	1	1	182640	Unique	Used	0.608845	0.411091	0.665823	0.25829	0.418099	0.621813	17621.2	14667	11304.2	4028.08	51.66	0.000157961	0	57.6588	27	3	558.619	1673.84	3.29708	31.0536	4309	4309	MS2	9/126	20180318-iTQ-OSCC34-30ug-s32.raw
	High		vGAHAGEYGAEALER	Unambiguous	1	1	P69905	N-Term(iTRAQ4plex)	HCD	1	0	1	1	172318	Redundant	Not Used	0.0663862			0.157548	2.33891		607997	55179.6		84775.5	51.66	0.000159326	0	9.2563	2	3	558.62	1673.84	4.71918	38.7415	6443	6443	MS2	13/126	20180318-iTQ-OSCC34-30ug-s30.raw
	High		tYFPHFDLSHGSAQVk	Unambiguous	1	1	P69905	N-Term(iTRAQ4plex); K16(iTRAQ4plex)	HCD	1	0	1	1	304854	Redundant	Not Used	0.0389264						1.77374e+07	943919			51.66	0.000155573	0	13.0155	0	3	708.039	2122.1	2.84983	36.9155	6402	6402	MS2	7/146	20180318-iTQ-OSCC34-30ug-s53.raw
		High	vGAHAGEYGAEALER	Unambiguous	1	1	P69905	N-Term(iTRAQ4plex)	CID	1	0	1	1	171112	Redundant	Not Used	0.388892	0.153967	0.390416	0.0897044	0.227333	0.576601	2.5833e+06	1.37342e+06	620683	205090	51.66	0.000160691	0	11.454	0	3	558.619	1673.84	3.73465	29.6161	3824	3824	MS2	10/126	20180318-iTQ-OSCC34-30ug-s30.raw
	High		vDPVNFk	Unambiguous	1	1	P69905	N-Term(iTRAQ4plex); K7(iTRAQ4plex)	HCD	1	0	1	1	149550	Unique	Used	0.170103	0.196895	1.14143	0.424615	2.46015	2.13428	725707	168762	222978	272717	51.64	0.000147723	0	47.6742	14	2	553.828	1106.65	3.50783	37.7945	6276	6276	MS2	6/52	20180318-iTQ-OSCC34-30ug-s26.raw
	High		mFLSFPTTk	Unambiguous	1	1	P69905	N-Term(iTRAQ4plex); M1(Oxidation); K9(iTRAQ4plex)	HCD	1	0	1	1	139165	Unique	Used	0.0800196	0.0242103	0.298354	0.0283333	0.348962	1.15821	403864	44180.6	15258.2	10127.2	51.63	0.000178638	0	28.2985	17	2	688.383	1375.76	4.02427	46.3801	8732	8732	MS2	8/72	20180318-iTQ-OSCC34-30ug-s24.raw
		High	vADALTNAVAHVDDmPNALSALSDLHAHk	Unambiguous	1	1	P69905	N-Term(iTRAQ4plex); M15(Oxidation); K29(iTRAQ4plex)	CID	1	0	1	1	313805	No Quan Values	Not Used											51.6	8.75166e-05	0	15.2319	300	4	825.925	3300.68	-2.9626	60.1345	12988	12988	MS2	30/310	20180318-iTQ-OSCC34-30ug-s54.raw
	High		kVADALTNAVAHVDDmPNALSALSDLHAHk	Unambiguous	1	1	P69905	N-Term(iTRAQ4plex); K1(iTRAQ4plex); M16(Oxidation); K30(iTRAQ4plex)	HCD	1	0	1	1	359463	Unique	Used	0.110221	0.0806696	0.721729	0.169626	1.51673	2.08101	71894.3	10833.2	9050.47	10793	51.53	6.53857e-05	1	0	27	4	893.978	3572.89	1.01812	39.8614	7536	7536	MS2	10/332	20180318-iTQ-OSCC34-30ug-s62.raw
	High		LLSHcLLVTLAAHLPAEFTPAVHASLDKFLASVSTVLTSk	Unambiguous	1	1	P69905	C5(Methylthio); K40(iTRAQ4plex)	HCD	1	0	1	1	319439	Unique	Used	0.187027	0.182049	0.959868	0.222188	1.17083	1.20788	9442.42	2414.28	2682.49	1856.78	51.52	3.51371e-05	1	18.3165	121	4	1098.61	4391.42	4.28022	57.5302	12228	12228	MS2	23/408	20180318-iTQ-OSCC34-30ug-s55.raw
		High	vGAHAGEYGAEALER	Unambiguous	1	1	P69905	N-Term(iTRAQ4plex)	CID	1	0	1	1	182332	Unique	Used						1.75115			4.92695e+06	4.94425e+06	51.51	0.000159275	0	1.60594	0	3	558.618	1673.84	1.87499	28.6737	3638	3638	MS2	10/126	20180318-iTQ-OSCC34-30ug-s32.raw
	High		kVADALTNAVAHVDDMPNALSALSDLHAHk	Unambiguous	1	1	P69905	N-Term(iTRAQ4plex); K1(iTRAQ4plex); K30(iTRAQ4plex)	HCD	1	0	1	1	354560	Unique	Used	0.120507						95911.9	15801.1			51.49	5.57019e-05	1	8.45506	7	5	712.185	3556.89	0.841957	48.6013	9716	9716	MS2	17/332	20180318-iTQ-OSCC34-30ug-s61.raw
	High		vGAHAGEYGAEALER	Unambiguous	1	1	P69905	N-Term(iTRAQ4plex)	HCD	1	0	1	1	180361	Redundant	Not Used	0.226231	0.15199	0.662505	0.258716	1.12707	1.68461	13665.6	4226.5	3241.23	3129.02	51.47	0.000160748	0	57.5584	233	3	558.618	1673.84	2.53134	57.3248	11411	11411	MS2	10/126	20180318-iTQ-OSCC34-30ug-s31.raw
	High		TYFPHFDLSHGSAQVk	Unambiguous	1	1	P69905	K16(iTRAQ4plex)	HCD	1	0	1	1	263535	No Quan Values	Not Used							1.81636e+06				51.47	0.000161818	0	6.82282	0	3	660.005	1978	3.74248	36.8628	6407	6407	MS2	7/146	20180318-iTQ-OSCC34-30ug-s46.raw
	High		mFLSFPTTk	Unambiguous	1	1	P69905	N-Term(iTRAQ4plex); K9(iTRAQ4plex)	HCD	1	0	1	1	111712	Unique	Used	0.0754462	0.0350877	0.458613	0.0244086	0.318848	0.688458	27300.6	2815.85	1494.84	589.753	51.46	0.000203989	0	41.3822	300	2	680.387	1359.77	6.16723	61.7283	12749	12749	MS2	6/72	20180318-iTQ-OSCC34-30ug-s19.raw
	High		VGAHAGEYGAEALER	Unambiguous	1	1	P69905		HCD	1	0	1	1		No Quan Labels	Not Used											51.45	0.000105989	0	0.43577	11	2	765.372	1529.74	1.3901	25.5522	2447	2447	MS2	8/126	20180318-iTQ-OSCC34-30ug-s13.raw
	High		vGAHAGEYGAEALER	Unambiguous	1	1	P69905	N-Term(iTRAQ4plex)	HCD	1	0	1	1	148139	Unique	Used	0.449351	0.237083	0.520288	0.262938	0.576695	1.0976	360035	221172	133203	83782.6	51.44	0.000160786	0	17.8834	6	3	558.618	1673.84	2.09377	27.2705	3220	3220	MS2	9/126	20180318-iTQ-OSCC34-30ug-s26.raw
	High		tYFPHFDLSHGSAQVk	Unambiguous	1	1	P69905	N-Term(iTRAQ4plex); K16(iTRAQ4plex)	HCD	1	0	1	1	310905	Unique	Used	0.101492	0.0690436	0.670844	0.0628966	0.610767	0.901559	530549	73613.2	57163.1	29533.1	51.42	0.000163331	0	39.4878	10	3	708.039	2122.1	3.62639	37.4879	6711	6711	MS2	7/146	20180318-iTQ-OSCC34-30ug-s54.raw
	High		mFLSFPTTk	Unambiguous	1	1	P69905	N-Term(iTRAQ4plex); K9(iTRAQ4plex)	HCD	1	0	1	1	121693	Unique	Used	0.0490046	0.0472184	0.950173	0.0279999	0.563117	0.586861	1.47035e+06	98505.1	108343	36436.3	51.41	0.000207796	0	29.1914	6	2	680.387	1359.77	5.35928	46.7069	8896	8896	MS2	6/72	20180318-iTQ-OSCC34-30ug-s21.raw
	High		tYFPHFDLSHGSAQVk	Unambiguous	1	1	P69905	N-Term(iTRAQ4plex); K16(iTRAQ4plex)	HCD	1	0	1	1	305892	Unique	Used	0.023666	0.0933783	3.8909	0.0864012	3.5981	0.915722	173610	5616.92	25298	13275.4	51.4	0.000166258	0	45.5478	28	3	708.039	2122.1	3.45382	44.8322	8651	8651	MS2	13/146	20180318-iTQ-OSCC34-30ug-s53.raw
		High	MFLSFPTTk	Unambiguous	1	1	P69905	K9(iTRAQ4plex)	CID	1	0	1	1	44648	Unique	Used	0.102466	0.057665	0.55496				1.19067e+06	166790	107145		51.35	0.000204824	0	14.8322	1	2	608.333	1215.66	2.49011	45.4362	8810	8810	MS2	6/72	20180318-iTQ-OSCC34-30ug-s08.raw
	High		kVADALTNAVAHVDDmPNALSALSDLHAHk	Unambiguous	1	1	P69905	N-Term(iTRAQ4plex); K1(iTRAQ4plex); M16(Oxidation); K30(iTRAQ4plex)	HCD	1	0	1	1	382656	Unique	Used	0.127739	0.238692	1.84265	0.508302	3.92173	2.10753	58604.3	10234.1	21829	26363.8	51.23	6.8932e-05	1	35.7556	14	6	596.32	3572.89	0.258948	47.2523	8091	8091	MS2	12/332	20180318-iTQ-OSCC34-30ug-s66.raw
	High		vGAHAGEYGAEALER	Unambiguous	1	1	P69905	N-Term(iTRAQ4plex)	HCD	1	0	1	1	171568	Redundant	Not Used	0.370514	0.242164	0.644515	0.335178	0.891557	1.3698	1.00117e+06	507120	378340	296987	51.22	0.000174804	0	20.5095	1	3	558.62	1673.84	4.82857	33.1671	4818	4818	MS2	9/126	20180318-iTQ-OSCC34-30ug-s30.raw
	High		mFLSFPTTk	Unambiguous	1	1	P69905	N-Term(iTRAQ4plex); K9(iTRAQ4plex)	HCD	1	0	1	1	104391	Unique	Used	0.0969979	0.0411307	0.41815	0.0312528	0.317545	0.751991	1.66613e+06	220938	106940	46084.3	51.2	0.000217332	0	13.2914	6	2	680.386	1359.77	5.26951	49.4224	9899	9899	MS2	6/72	20180318-iTQ-OSCC34-30ug-s18.raw
		High	vLSPADkTNVk	Unambiguous	1	1	P69905	N-Term(iTRAQ4plex); K7(iTRAQ4plex); K11(iTRAQ4plex)	CID	1	0	1	1	326865	Redundant	Not Used	0.0891049	0.019096	0.211334	0.0310742	0.343698	1.61045	201042	24490	5990.96	5528.96	51.17	4.08652e-05	1	24.5125	43	2	802.498	1603.99	8.40422	22.4317	2343	2343	MS2	10/98	20180318-iTQ-OSCC34-30ug-s57.raw
	High		vGAHAGEYGAEALER	Unambiguous	1	1	P69905	N-Term(iTRAQ4plex)	HCD	1	0	1	1	171996	Redundant	Not Used	0.0510194	0.0310365	0.599882	0.0664291	1.28322	2.11824	157296	10971.1	7618.27	9247.64	51.15	0.000173424	0	8.12285	21	2	837.424	1673.84	2.35705	36.4117	5743	5743	MS2	9/126	20180318-iTQ-OSCC34-30ug-s30.raw
	High		vDPVNFk	Unambiguous	1	1	P69905	N-Term(iTRAQ4plex); K7(iTRAQ4plex)	HCD	1	0	1	1	155019	Unique	Used	0.371569	0.438547	1.16387	0.994491	2.63779	2.24427	143521	72904.8	98220	126320	51.11	0.000184322	0	57.9648	68	2	553.827	1106.65	1.63263	36.4898	5452	5452	MS2	6/52	20180318-iTQ-OSCC34-30ug-s27.raw
	High		VADALTNAVAHVDDMPNALSALSDLHAHk	Unambiguous	1	1	P69905	K29(iTRAQ4plex)	HCD	1	0	1	1	277182	Unique	Used	0.400627	0.395041	0.972367	1.06354	2.61633	2.66441	13903.6	7614.97	8571.12	13086.9	51.09	0.000133044	0	13.3913	62	4	785.901	3140.58	-3.5628	51.5996	10619	10619	MS2	10/310	20180318-iTQ-OSCC34-30ug-s48.raw
	High		vGAHAGEYGAEALER	Unambiguous	1	1	P69905	N-Term(iTRAQ4plex)	HCD	1	0	1	1	176869	Redundant	Not Used	0.0983563	0.146392	1.46772	0.263569	2.64101	1.78183	126783	17047.5	28963	29574	51.07	0.000175085	0	10.8646	21	2	837.424	1673.84	2.50291	30.5432	3845	3845	MS2	16/126	20180318-iTQ-OSCC34-30ug-s31.raw
	High		vGAHAGEYGAEALER	Unambiguous	1	1	P69905	N-Term(iTRAQ4plex)	HCD	1	0	1	1	176916	Redundant	Not Used	0.241888	0.288343	1.1755	0.24294	0.989837	0.833834	568329	187938	255727	122196	51.03	0.000179071	0	26.561	2	3	558.619	1673.84	3.0783	30.9217	3948	3948	MS2	8/126	20180318-iTQ-OSCC34-30ug-s31.raw
	High		vGAHAGEYGAEALER	Unambiguous	1	1	P69905	N-Term(iTRAQ4plex)	HCD	1	0	1	1	327265	Unique	Used	0.278762	0.465885	1.64806	0.485132	1.71516	1.03056	153473	58487.7	111577	65894.1	51.02	0.000178298	0	34.5193	36	3	558.618	1673.84	2.20316	25.5655	3211	3211	MS2	10/126	20180318-iTQ-OSCC34-30ug-s57.raw
	High		mFLSFPTTk	Unambiguous	1	1	P69905	N-Term(iTRAQ4plex); M1(Oxidation); K9(iTRAQ4plex)	HCD	1	0	1	1	121105	Unique	Used	0.218341	0.155622	0.702852	0.163309	0.737144	1.03855	716704	213931	174051	103587	50.96	0.000207234	0	48.8098	15	2	688.384	1375.76	5.79885	42.404	7622	7622	MS2	7/72	20180318-iTQ-OSCC34-30ug-s21.raw
	High		vGAHAGEYGAEALER	Unambiguous	1	1	P69905	N-Term(iTRAQ4plex)	HCD	1	0	1	1	174177	Redundant	Not Used	0.118739	0.0940385	0.780979	0.215149	1.78576	2.26425	47841.4	7766.02	7020.64	9109.6	50.96	0.000183985	0	27.5785	46	2	837.423	1673.84	0.971417	52.7134	10465	10465	MS2	9/126	20180318-iTQ-OSCC34-30ug-s30.raw
	High		vGAHAGEYGAEALER	Unambiguous	1	1	P69905	N-Term(iTRAQ4plex)	HCD	1	0	1	1	250624	Redundant	Not Used	0.0578843						170354	13480.7			50.83	0.000187924	0	10.584	11	2	837.424	1673.84	2.79462	27.2786	3467	3467	MS2	8/126	20180318-iTQ-OSCC34-30ug-s44.raw
		High	vGAHAGEYGAEALER	Unambiguous	1	1	P69905	N-Term(iTRAQ4plex)	CID	1	0	1	1	172024	Unique	Used	0.0801902						911549	99931.2			50.8	0.000192553	0	8.82941	1	3	558.619	1673.84	3.84404	36.6193	5800	5800	MS2	11/126	20180318-iTQ-OSCC34-30ug-s30.raw
	High		vGAHAGEYGAEALER	Unambiguous	1	1	P69905	N-Term(iTRAQ4plex)	HCD	1	0	1	1	227766	Redundant	Not Used	0.408805	1.02213	2.46558	2.53007	6.09951	2.44971	43279.7	24188	69033.3	96911.1	50.76	0.000192236	0	17.11	20	3	558.616	1673.83	-1.62558	28.7009	3685	3685	MS2	7/126	20180318-iTQ-OSCC34-30ug-s40.raw
	High		vGAHAGEYGAEALER	Unambiguous	1	1	P69905	N-Term(iTRAQ4plex)	HCD	1	0	1	1	177614	Redundant	Not Used	0.164121	0.175503	1.05451	0.325451	1.95435	1.83523	40678.8	9127.05	11140.9	11716.8	50.76	0.000196853	0	29.8102	70	2	837.425	1673.84	3.74268	36.2476	5458	5458	MS2	16/126	20180318-iTQ-OSCC34-30ug-s31.raw
	High		kVADALTNAVAHVDDmPNALSALSDLHAHk	Unambiguous	1	1	P69905	N-Term(iTRAQ4plex); K1(iTRAQ4plex); M16(Oxidation); K30(iTRAQ4plex)	HCD	1	0	1	1	353578	Unique	Used	0.159569	0.204438	1.2634	0.516436	3.18968	2.50003	36823	8032.8	11747.6	16830.3	50.66	7.85997e-05	1	39.7242	58	4	893.977	3572.89	0.198144	40.7703	7586	7586	MS2	10/332	20180318-iTQ-OSCC34-30ug-s61.raw
	High		LLSHcLLVTLAAHLPAEFTPAVHASLDk	Unambiguous	1	1	P69905	C5(Methylthio); K28(iTRAQ4plex)	HCD	1	0	1	1	295224	Unique	Used	0.22068			0.372061	1.66161		13827.6	4171.67		4553.21	50.64	9.01813e-05	0	18.1095	20	4	790.181	3157.7	0.050687	54.4117	11310	11310	MS2	15/264	20180318-iTQ-OSCC34-30ug-s51.raw
	High		vGAHAGEYGAEALER	Unambiguous	1	1	P69905	N-Term(iTRAQ4plex)	HCD	1	0	1	1	176610	Redundant	Not Used	0.0871517	0.329889	3.73267	0.920728	10.412	2.76219	176797	21064.5	91014.4	144067	50.6	0.000199886	0	5.20761	7	2	837.424	1673.84	3.08633	28.4486	3285	3285	MS2	14/126	20180318-iTQ-OSCC34-30ug-s31.raw
	High		vGAHAGEYGAEALER	Unambiguous	1	1	P69905	N-Term(iTRAQ4plex)	HCD	1	0	1	1	179010	Unique	Used	0.136979	0.121864	0.877303	0.404158	2.90788	3.28221	68086.4	12750.1	12948	24353.8	50.55	0.000199998	0	31.1058	21	3	558.619	1673.84	3.0783	46.9472	8485	8485	MS2	11/126	20180318-iTQ-OSCC34-30ug-s31.raw
		High	vGAHAGEYGAEALER	Unambiguous	1	1	P69905	N-Term(iTRAQ4plex)	CID	1	0	1	1	165484	Unique	Used	0.403038	0.772432	1.88992	0.701843	1.71622	0.899227	20609.4	11355.6	24842.3	12801.5	50.55	0.000200879	0	43.2299	165	2	837.424	1673.84	2.57584	30.4682	4049	4049	MS2	10/126	20180318-iTQ-OSCC34-30ug-s29.raw
		High	vGAHAGEYGAEALER	Unambiguous	1	1	P69905	N-Term(iTRAQ4plex)	CID	1	0	1	1	173452	Unique	Used	0.101339	0.0872294	0.848814	0.104487	1.01616	1.18546	96372.3	13351.5	13118.4	8911.87	50.54	0.000204433	0	22.8059	41	2	837.425	1673.84	3.30512	47.3078	8894	8894	MS2	12/126	20180318-iTQ-OSCC34-30ug-s30.raw
		High	vGAHAGEYGAEALER	Unambiguous	1	1	P69905	N-Term(iTRAQ4plex)	CID	1	0	1	1	166225	Unique	Used	0.31378	0.327909	1.03052	0.253099	0.794956	0.763882	115192	49413.5	58944.1	25802.8	50.52	0.000201384	0	38.2399	24	3	558.619	1673.84	3.0783	36.0288	5658	5658	MS2	8/126	20180318-iTQ-OSCC34-30ug-s29.raw
		High	vGAHAGEYGAEALER	Unambiguous	1	1	P69905	N-Term(iTRAQ4plex)	CID	1	0	1	1	315231	Redundant	Not Used	0.15205	0.12433	0.806339	0.141913	0.919841	1.12963	524402	109006	101744	65862.9	50.52	0.000211143	0	42.2397	8	3	558.617	1673.84	0.343492	25.4109	3107	3107	MS2	11/126	20180318-iTQ-OSCC34-30ug-s55.raw
	High		vADALTNAVAHVDDmPNALSALSDLHAHk	Unambiguous	1	1	P69905	N-Term(iTRAQ4plex); M15(Oxidation); K29(iTRAQ4plex)	HCD	1	0	1	1	319860	Unique	Used				0.143027			3260.98			412.784	50.46	0.000110638	0	7.19169	300	4	825.931	3300.7	4.36008	62.9657	13166	13166	MS2	14/310	20180318-iTQ-OSCC34-30ug-s55.raw
	High		kVADALTNAVAHVDDmPNALSALSDLHAHk	Unambiguous	1	1	P69905	N-Term(iTRAQ4plex); K1(iTRAQ4plex); M16(Oxidation); K30(iTRAQ4plex)	HCD	1	0	1	1	360344	Redundant	Not Used	0.0293874						292919	11768.2			50.44	7.86175e-05	1	10.2436	4	4	893.98	3572.9	3.13639	46.793	9445	9445	MS2	12/332	20180318-iTQ-OSCC34-30ug-s62.raw
	High		vGAHAGEYGAEALER	Unambiguous	1	1	P69905	N-Term(iTRAQ4plex)	HCD	1	0	1	1	183374	Unique	Used	0.538797	0.578378	1.05856	0.697894	1.27657	1.19417	39436.5	29048.5	35594	24358.1	50.43	0.000204243	0	41.0595	48	3	558.618	1673.84	2.20316	36.4697	5897	5897	MS2	10/126	20180318-iTQ-OSCC34-30ug-s32.raw
	High		vGAHAGEYGAEALER	Unambiguous	1	1	P69905	N-Term(iTRAQ4plex)	HCD	1	0	1	1	172572	Redundant	Not Used	0.0827791	0.0269491	0.321035	0.0635972	0.757174	2.33552	135475	15331.3	5697.31	7625.21	50.41	0.00020928	0	3.51635	29	2	837.425	1673.84	4.25318	40.6291	6991	6991	MS2	10/126	20180318-iTQ-OSCC34-30ug-s30.raw
	High		vADALTNAVAHVDDMPNALSALSDLHAHk	Unambiguous	1	1	P69905	N-Term(iTRAQ4plex); K29(iTRAQ4plex)	HCD	1	0	1	1	313602	Unique	Used	0.283374	0.220156	0.766123	0.415114	1.44373	1.86607	14044.9	5440.99	4825.2	5159.91	50.4	0.000121297	0	39.901	160	4	821.93	3284.7	1.42103	58.2169	12551	12551	MS2	15/310	20180318-iTQ-OSCC34-30ug-s54.raw
		High	FLASVSTVLTSk	Unambiguous	1	1	P69905	K12(iTRAQ4plex)	CID	1	0	1	1	40502	Redundant	Not Used	0.432807	0.545166	1.24212	0.470124	1.07052	0.853441	4865.19	2878.68	4139	2024.27	50.4	0.000127682	0	38.1603	244	2	698.916	1396.82	5.66308	60.1234	13012	13012	MS2	9/102	20180318-iTQ-OSCC34-30ug-s07.raw
		High	vGAHAGEYGAEALER	Unambiguous	1	1	P69905	N-Term(iTRAQ4plex)	CID	1	0	1	1	199295	Unique	Used	1.12536	0.650316	0.569851	1.3593	1.19042	2.06862	33236.9	51134.3	33729.7	39984.5	50.39	0.000206133	0	38.7886	35	3	558.618	1673.84	2.31256	27.8532	3131	3131	MS2	10/126	20180318-iTQ-OSCC34-30ug-s35.raw
		High	vGAHAGEYGAEALER	Unambiguous	1	1	P69905	N-Term(iTRAQ4plex)	CID	1	0	1	1	165751	Redundant	Not Used	0.172902	0.141849	0.809012	0.134712	0.767864	0.939873	183623	43403.7	40646.3	21892.2	50.37	0.00020938	0	20.3579	15	3	558.617	1673.84	0.0153143	32.4685	4631	4631	MS2	11/126	20180318-iTQ-OSCC34-30ug-s29.raw
	High		tYFPHFDLSHGSAQVk	Unambiguous	1	1	P69905	N-Term(iTRAQ4plex); K16(iTRAQ4plex)	HCD	1	0	1	1	305214	Unique	Used	0.04585	0.029981	0.644814	0.0189248	0.40679	0.624705	982016	61554.2	45944.2	16447.7	50.36	0.000207101	0	15.3794	4	3	708.04	2122.11	4.40295	39.6829	7182	7182	MS2	13/146	20180318-iTQ-OSCC34-30ug-s53.raw
	High		mFLSFPTTk	Unambiguous	1	1	P69905	N-Term(iTRAQ4plex); M1(Oxidation); K9(iTRAQ4plex)	HCD	1	0	1	1	104034	Unique	Used	0.160264	0.117281	0.721638	0.128483	0.79011	1.0842	269992	59154.2	49413.3	30700.9	50.3	0.00028091	0	43.7926	46	2	688.377	1375.75	-4.84871	46.7764	9122	9122	MS2	7/72	20180318-iTQ-OSCC34-30ug-s18.raw
	High		kVADALTNAVAHVDDmPNALSALSDLHAHk	Unambiguous	1	1	P69905	N-Term(iTRAQ4plex); K1(iTRAQ4plex); M16(Oxidation); K30(iTRAQ4plex)	HCD	1	0	1	1	361916	Unique	Used	0.0469583						23157.7	1486.64			50.27	7.32984e-05	1	13.0016	111	6	596.324	3572.91	6.30625	59.4606	12851	12851	MS2	16/332	20180318-iTQ-OSCC34-30ug-s62.raw
	High		vGAHAGEYGAEALER	Unambiguous	1	1	P69905	N-Term(iTRAQ4plex)	HCD	1	0	1	1	176352	Redundant	Not Used	0.105384						1.95239e+06	281283			50.24	0.000213376	0	7.90505	1	2	837.424	1673.84	2.2112	26.337	2726	2726	MS2	9/126	20180318-iTQ-OSCC34-30ug-s31.raw
		High	vADALTNAVAHVDDMPNALSALSDLHAHk	Unambiguous	1	1	P69905	N-Term(iTRAQ4plex); K29(iTRAQ4plex)	CID	1	0	1	1	312868	Redundant	Not Used	0.0164864	0.01	0.424854	0.0180258	1.07757	2.51158	375916	8472.59	4166.73	5997.09	50.24	0.00011828	0	9.59991	15	3	1095.57	3284.7	2.37279	52.4331	10957	10957	MS2	29/310	20180318-iTQ-OSCC34-30ug-s54.raw
	High		vGAHAGEYGAEALER	Unambiguous	1	1	P69905	N-Term(iTRAQ4plex)	HCD	1	0	1	1	166647	Unique	Used	0.583832	0.299366	0.505641	0.341956	0.577246	1.13047	60137	47998.7	28093.8	18199.9	50.21	0.00021295	0	36.9256	39	3	558.617	1673.84	-0.422257	39.0934	6576	6576	MS2	10/126	20180318-iTQ-OSCC34-30ug-s29.raw
	High		vGAHAGEYGAEALER	Unambiguous	1	1	P69905	N-Term(iTRAQ4plex)	HCD	1	0	1	1	185661	Unique	Used	0.703329	0.593095	0.83156	1.02669	1.43866	1.71318	14540.8	13981.3	13458	13212.5	50.18	0.000222101	0	56.9426	76	3	558.618	1673.84	1.21863	53.3348	10851	10851	MS2	10/126	20180318-iTQ-OSCC34-30ug-s32.raw
		High	vGAHAGEYGAEALER	Unambiguous	1	1	P69905	N-Term(iTRAQ4plex)	CID	1	0	1	1	165664	Unique	Used	0.356603	0.290269	0.802681	0.355948	0.983739	1.2136	261953	127705	118656	82521.2	50.14	0.000216894	0	40.6818	15	3	558.618	1673.84	2.09377	31.7889	4439	4439	MS2	9/126	20180318-iTQ-OSCC34-30ug-s29.raw
	High		vGAHAGEYGAEALER	Unambiguous	1	1	P69905	N-Term(iTRAQ4plex)	HCD	1	0	1	1	172978	Redundant	Not Used	0.234307						499748	160079			50.11	0.000222785	0	27.2354	2	3	558.619	1673.84	2.75012	43.7098	7873	7873	MS2	9/126	20180318-iTQ-OSCC34-30ug-s30.raw
	High		vGAHAGEYGAEALER	Unambiguous	1	1	P69905	N-Term(iTRAQ4plex)	HCD	1	0	1	1	171544	Redundant	Not Used	0.0578889	0.0234079	0.398745	0.0514006	0.875087	2.17318	237942	18830.7	8691.62	10824.2	50.11	0.000226198	0	11.2526	13	2	837.425	1673.84	3.37805	32.9896	4766	4766	MS2	10/126	20180318-iTQ-OSCC34-30ug-s30.raw
	High		aAWGkVGAHAGEYGAEALER	Unambiguous	1	1	P69905	N-Term(iTRAQ4plex); K5(iTRAQ4plex)	HCD	1	0	1	1	316078	Redundant	Not Used	0.0905465	0.0911343	0.992518	0.214017	2.32946	2.32411	336552	41660.5	47863.1	63746.7	50.1	0.000198868	1	19.9266	15	3	777.743	2331.22	2.9203	31.7773	4947	4947	MS2	17/196	20180318-iTQ-OSCC34-30ug-s55.raw
		High	vADALTNAVAHVDDmPNALSALSDLHAHK	Unambiguous	1	1	P69905	N-Term(iTRAQ4plex); M15(Oxidation)	CID	1	0	1	1	282552	Unique	Used		0.339617		0.346077		1.00849	50169.2		26588.5	15366.1	50.1	0.00013779	0	12.4009	6	4	789.903	3156.59	0.61851	47.9964	9440	9440	MS2	32/310	20180318-iTQ-OSCC34-30ug-s49.raw
	High		vGAHAGEYGAEALER	Unambiguous	1	1	P69905	N-Term(iTRAQ4plex)	HCD	1	0	1	1	171186	Redundant	Not Used	0.0569729	0.0269702	0.466814				361185	28131.8	15201.3		50.06	0.000229803	0	13.4077	9	2	837.426	1673.85	5.27417	30.2104	3988	3988	MS2	9/126	20180318-iTQ-OSCC34-30ug-s30.raw
	High		VADALTNAVAHVDDmPNALSALSDLHAHk	Unambiguous	1	1	P69905	M15(Oxidation); K29(iTRAQ4plex)	HCD	1	0	1	1	293749	Unique	Used	0.111772	0.0969423	0.85528	0.251708	2.21944	2.56965	98368.7	15031.1	14881.2	21913.4	50.03	0.000144498	0	20.9188	27	5	632.125	3156.59	2.18045	43.1064	8113	8113	MS2	10/310	20180318-iTQ-OSCC34-30ug-s51.raw
	High		VGAHAGEYGAEALER	Unambiguous	1	1	P69905		HCD	1	0	1	1	77565	No Quan Labels	Not Used											50.01	0.000142172	0	0.0317869	0	3	510.584	1529.74	1.20177	26.2452	2746	2746	MS2	7/126	20180318-iTQ-OSCC34-30ug-s14.raw
		High	mFLSFPTTk	Unambiguous	1	1	P69905	N-Term(iTRAQ4plex); M1(Oxidation); K9(iTRAQ4plex)	CID	1	0	1	1	127786	Redundant	Not Used	0.106801	0.0774943	0.71552	0.118548	1.09395	1.51397	280976	41024.6	33978.6	29479.5	50	0.000262	0	28.3237	31	2	688.384	1375.76	5.08902	48.121	9423	9423	MS2	7/72	20180318-iTQ-OSCC34-30ug-s22.raw
		High	tYFPHFDLSHGSAQVk	Unambiguous	1	1	P69905	N-Term(iTRAQ4plex); K16(iTRAQ4plex)	CID	1	0	1	1	305214	Redundant	Not Used	0.04585	0.029981	0.644814	0.0189248	0.40679	0.624705	982016	61554.2	45944.2	16447.7	49.96	0.000227082	0	15.3794	4	3	708.04	2122.11	4.40295	39.6666	7176	7176	MS2	20/146	20180318-iTQ-OSCC34-30ug-s53.raw
		High	tYFPHFDLSHGSAQVk	Unambiguous	1	1	P69905	N-Term(iTRAQ4plex); K16(iTRAQ4plex)	CID	1	0	1	1	304946	Unique	Used	0.0163803						196969	4410.83			49.94	0.000231172	0	7.81728	17	2	1061.56	2122.11	5.04204	37.6008	6593	6593	MS2	15/146	20180318-iTQ-OSCC34-30ug-s53.raw
	High		vGAHAGEYGAEALER	Unambiguous	1	1	P69905	N-Term(iTRAQ4plex)	HCD	1	0	1	1	176960	Redundant	Not Used	0.129034	0.188138	1.43781	0.418984	3.20017	2.20399	77595.3	13687.9	22781.3	28773.2	49.93	0.000233229	0	2.55177	25	2	837.422	1673.84	0.169204	31.2366	4041	4041	MS2	10/126	20180318-iTQ-OSCC34-30ug-s31.raw
	High		fLASVSTVLTSk	Unambiguous	1	1	P69905	N-Term(iTRAQ4plex); K12(iTRAQ4plex)	HCD	1	0	1	1	92472	Redundant	Not Used	0.442573	0.415278	0.925299	0.804253	1.79096	1.91665	88143	53330.1	57120.7	62738.8	49.92	9.4729e-05	0	47.0111	28	2	770.965	1540.92	2.35291	49.0049	9720	9720	MS2	12/102	20180318-iTQ-OSCC34-30ug-s16.raw
		High	tYFPHFDLSHGSAQVk	Unambiguous	1	1	P69905	N-Term(iTRAQ4plex); K16(iTRAQ4plex)	CID	1	0	1	1	304764	Unique	Used	0.0212161						3.4019e+07	986701			49.92	0.000232239	0	12.4273	0	3	708.039	2122.1	2.59098	36.198	6201	6201	MS2	17/146	20180318-iTQ-OSCC34-30ug-s53.raw
		High	lLSHcLLVTLAAHLPAEFTPAVHASLDk	Unambiguous	1	1	P69905	N-Term(iTRAQ4plex); C5(Methylthio); K28(iTRAQ4plex)	CID	1	0	1	1	325352	Unique	Used	0.398393						49044.9	26712			49.91	7.14658e-05	0	16.3995	6	3	1101.28	3301.81	2.61831	56.1601	12185	12185	MS2	25/264	20180318-iTQ-OSCC34-30ug-s56.raw
		High	mFLSFPTTk	Unambiguous	1	1	P69905	N-Term(iTRAQ4plex); M1(Oxidation); K9(iTRAQ4plex)	CID	1	0	1	1	132755	Redundant	Not Used	0.0404708	0.01	0.223533				2.0536e+06	113621	29399.5		49.87	0.00024008	0	17.7077	4	2	688.385	1375.76	6.59741	41.8578	7290	7290	MS2	7/72	20180318-iTQ-OSCC34-30ug-s23.raw
		High	mFLSFPTTk	Unambiguous	1	1	P69905	N-Term(iTRAQ4plex); M1(Oxidation); K9(iTRAQ4plex)	CID	1	0	1	1	109032	Unique	Used	0.0282866						3.82875e+06	148060			49.83	0.000270379	0	15.79	1	2	688.383	1375.76	4.37919	40.1443	6929	6929	MS2	7/72	20180318-iTQ-OSCC34-30ug-s19.raw
		High	mFLSFPTTk	Unambiguous	1	1	P69905	N-Term(iTRAQ4plex); M1(Oxidation); K9(iTRAQ4plex)	CID	1	0	1	1	144112	Redundant	Not Used	0.120809	0.0141898	0.115826				1.95597e+07	3.23044e+06	433117		49.82	0.000306962	0	14.6005	0	2	688.382	1375.76	2.42715	40.4506	6892	6892	MS2	7/72	20180318-iTQ-OSCC34-30ug-s25.raw
		High	mFLSFPTTk	Unambiguous	1	1	P69905	N-Term(iTRAQ4plex); M1(Oxidation); K9(iTRAQ4plex)	CID	1	0	1	1	138461	Redundant	Not Used	0.0591535						8.44407e+07	6.82861e+06			49.81	0.000295133	0	15.4655	0	2	688.383	1375.76	3.4919	41.1045	7203	7203	MS2	7/72	20180318-iTQ-OSCC34-30ug-s24.raw
	High		vGAHAGEYGAEALER	Unambiguous	1	1	P69905	N-Term(iTRAQ4plex)	HCD	1	0	1	1	174166	Redundant	Not Used	0.0564949						314875	24319.1			49.8	0.000239269	0	7.19104	3	3	558.619	1673.84	2.75012	52.6498	10447	10447	MS2	8/126	20180318-iTQ-OSCC34-30ug-s30.raw
		High	vGAHAGEYGAEALER	Unambiguous	1	1	P69905	N-Term(iTRAQ4plex)	CID	1	0	1	1	165469	Redundant	Not Used	0.24592	0.172028	0.689814	0.256674	1.02864	1.47663	298621	100395	80165	67835.4	49.78	0.000245107	0	30.6024	10	3	558.619	1673.84	3.51587	30.3811	4020	4020	MS2	11/126	20180318-iTQ-OSCC34-30ug-s29.raw
		High	mFLSFPTTk	Unambiguous	1	1	P69905	N-Term(iTRAQ4plex); M1(Oxidation); K9(iTRAQ4plex)	CID	1	0	1	1	133037	Redundant	Not Used	0.0647376	0.0270546	0.41211	0.0405538	0.617381	1.48348	618264	54718.1	26102.5	22190.2	49.75	0.00029765	0	31.1701	15	2	688.383	1375.76	3.84682	43.9172	7901	7901	MS2	7/72	20180318-iTQ-OSCC34-30ug-s23.raw
	High		vGAHAGEYGAEALER	Unambiguous	1	1	P69905	N-Term(iTRAQ4plex)	HCD	1	0	1	1	180767	Unique	Used	0.448665	0.263904	0.580032	0.326633	0.717489	1.22491	7587.59	4654	3124.76	2193.41	49.73	0.000246349	0	38.5373	133	3	558.619	1673.84	3.84404	62.2885	12309	12309	MS2	10/126	20180318-iTQ-OSCC34-30ug-s31.raw
	High		vGAHAGEYGAEALER	Unambiguous	1	1	P69905	N-Term(iTRAQ4plex)	HCD	1	0	1	1	182422	Redundant	Not Used	0.276684	0.731767	2.60805	1.67873	5.97963	2.27037	100257	37922.6	114486	148953	49.72	0.000238918	0	4.26269	3	3	558.618	1673.84	2.42195	29.3827	3839	3839	MS2	8/126	20180318-iTQ-OSCC34-30ug-s32.raw
	High		VADALTNAVAHVDDmPNALSALSDLHAHk	Unambiguous	1	1	P69905	M15(Oxidation); K29(iTRAQ4plex)	HCD	1	0	1	1	305853	Unique	Used	0.371563	0.396191	1.05148	0.991614	2.6302	2.47701	16741.4	8504.03	10350.6	14692.3	49.71	0.000151806	0	18.1211	27	4	789.906	3156.6	5.33642	44.5219	8563	8563	MS2	9/310	20180318-iTQ-OSCC34-30ug-s53.raw
	High		MFLSFPTTk	Unambiguous	1	1	P69905	K9(iTRAQ4plex)	HCD	1	0	1	1	44455	No Quan Values	Not Used											49.67	0.000291316	0	8.74892	0	2	608.334	1215.66	3.59467	44.0751	8399	8399	MS2	6/72	20180318-iTQ-OSCC34-30ug-s08.raw
	High		vGAHAGEYGAEALER	Unambiguous	1	1	P69905	N-Term(iTRAQ4plex)	HCD	1	0	1	1	172476	Redundant	Not Used	0.0501849	0.0692593	1.36092	0.101765	1.9985	1.45415	126397	8671.79	13661	11383.9	49.66	0.000247108	0	18.2855	26	2	837.424	1673.84	2.72169	39.9224	6783	6783	MS2	9/126	20180318-iTQ-OSCC34-30ug-s30.raw
	High		vGAHAGEYGAEALER	Unambiguous	1	1	P69905	N-Term(iTRAQ4plex)	HCD	1	0	1	1	171472	Redundant	Not Used	0.0662963						1.18458e+06	107363			49.65	0.000250929	0	8.06401	1	3	558.619	1673.84	3.84404	32.4518	4610	4610	MS2	9/126	20180318-iTQ-OSCC34-30ug-s30.raw
	High		kVADALTNAVAHVDDmPNALSALSDLHAHk	Unambiguous	1	1	P69905	N-Term(iTRAQ4plex); K1(iTRAQ4plex); M16(Oxidation); K30(iTRAQ4plex)	HCD	1	0	1	1	372003	Unique	Used	0.0816893	0.159789	1.9289	0.432089	5.21299	2.67619	60719.1	6780.95	15140.4	23219.6	49.64	9.88647e-05	1	19.0632	27	4	893.977	3572.89	-0.00685073	47.0865	9163	9163	MS2	17/332	20180318-iTQ-OSCC34-30ug-s64.raw
	High		vADALTNAVAHVDDMPNALSALSDLHAHk	Unambiguous	1	1	P69905	N-Term(iTRAQ4plex); K29(iTRAQ4plex)	HCD	1	0	1	1	313140	Unique	Used	0.175961	0.179014	1.00323	0.306129	1.71461	1.69241	37871.2	9110.13	10579.4	10260.5	49.59	0.000136826	0	56.2629	57	4	821.933	3284.71	5.21167	54.5994	11550	11550	MS2	16/310	20180318-iTQ-OSCC34-30ug-s54.raw
	High		vGAHAGEYGAEALER	Unambiguous	1	1	P69905	N-Term(iTRAQ4plex)	HCD	1	0	1	1	199295	Redundant	Not Used	1.12536	0.650316	0.569851	1.3593	1.19042	2.06862	33236.9	51134.3	33729.7	39984.5	49.52	0.000251853	0	38.7886	35	3	558.618	1673.84	2.31256	27.8709	3137	3137	MS2	8/126	20180318-iTQ-OSCC34-30ug-s35.raw
		High	vGAHAGEYGAEALER	Unambiguous	1	1	P69905	N-Term(iTRAQ4plex)	CID	1	0	1	1	185661	Redundant	Not Used	0.703329	0.593095	0.83156	1.02669	1.43866	1.71318	14540.8	13981.3	13458	13212.5	49.52	0.000258554	0	56.9426	76	3	558.618	1673.84	1.21863	53.3105	10845	10845	MS2	9/126	20180318-iTQ-OSCC34-30ug-s32.raw
		High	vGAHAGEYGAEALER	Unambiguous	1	1	P69905	N-Term(iTRAQ4plex)	CID	1	0	1	1	285656	Redundant	Not Used	0.227685	0.166839	0.722589	1.07998	4.67475	6.40629	202168	62928.2	52635.1	193233	49.51	0.00025915	0	36.8275	18	3	558.619	1673.84	3.84404	26.5911	3449	3449	MS2	9/126	20180318-iTQ-OSCC34-30ug-s50.raw
		High	vGAHAGEYGAEALER	Unambiguous	1	1	P69905	N-Term(iTRAQ4plex)	CID	1	0	1	1	176436	Unique	Used						2.82477			3.62819e+06	5.87316e+06	49.48	0.000267146	0	1.91139	0	2	837.422	1673.84	0.315061	27.0235	2902	2902	MS2	12/126	20180318-iTQ-OSCC34-30ug-s31.raw
		High	vGAHAGEYGAEALER	Unambiguous	1	1	P69905	N-Term(iTRAQ4plex)	CID	1	0	1	1	180717	Redundant	Not Used	0.279008	0.253381	0.895543	0.317686	1.12217	1.24083	5030.27	1918.7	1988.99	1414.31	49.47	0.000256464	0	33.4865	182	3	558.619	1673.84	2.96891	61.5621	12193	12193	MS2	10/126	20180318-iTQ-OSCC34-30ug-s31.raw
	High		vGAHAGEYGAEALER	Unambiguous	1	1	P69905	N-Term(iTRAQ4plex)	HCD	1	0	1	1	180522	Unique	Used	0.331357	0.256056	0.762021	0.271116	0.806376	1.04788	7868.51	3564.42	3144.09	1888.01	49.46	0.00026668	0	46.225	117	3	558.619	1673.84	3.73465	58.7895	11761	11761	MS2	10/126	20180318-iTQ-OSCC34-30ug-s31.raw
		High	mFLSFPTTk	Unambiguous	1	1	P69905	N-Term(iTRAQ4plex); M1(Oxidation); K9(iTRAQ4plex)	CID	1	0	1	1	144770	Redundant	Not Used	0.219491	0.102643	0.461146	0.159203	0.714843	1.53501	72819.8	21850.8	11663.9	10260.2	49.45	0.000292833	0	24.149	61	2	688.384	1375.76	5.44394	45.2535	8313	8313	MS2	7/72	20180318-iTQ-OSCC34-30ug-s25.raw
	High		kVADALTNAVAHVDDmPNALSALSDLHAHk	Unambiguous	1	1	P69905	N-Term(iTRAQ4plex); K1(iTRAQ4plex); M16(Oxidation); K30(iTRAQ4plex)	HCD	1	0	1	1	361562	Unique	Used	0.0707595						75005.1	7255.64			49.43	8.77992e-05	1	27.603	8	5	715.389	3572.91	7.91578	56.6732	12084	12084	MS2	12/332	20180318-iTQ-OSCC34-30ug-s62.raw
	High		vGAHAGEYGAEALER	Unambiguous	1	1	P69905	N-Term(iTRAQ4plex)	HCD	1	0	1	1	179094	Redundant	Not Used	0.240538	0.105741	0.433497	0.27246	1.11634	2.55007	53285	17522.2	8792.52	12848.9	49.42	0.000265148	0	13.5421	23	3	558.619	1673.84	3.40648	47.6202	8667	8667	MS2	6/126	20180318-iTQ-OSCC34-30ug-s31.raw
	High		kVADALTNAVAHVDDMPNALSALSDLHAHk	Unambiguous	1	1	P69905	N-Term(iTRAQ4plex); K1(iTRAQ4plex); K30(iTRAQ4plex)	HCD	1	0	1	1	360951	Unique	Used	0.233083	0.190208	0.804722	0.341848	1.44544	1.77866	26676.1	8500.28	7918.04	8070.69	49.41	8.24769e-05	1	19.2309	45	4	889.984	3556.91	6.18236	51.8101	10759	10759	MS2	13/332	20180318-iTQ-OSCC34-30ug-s62.raw
		High	mFLSFPTTk	Unambiguous	1	1	P69905	N-Term(iTRAQ4plex); M1(Oxidation); K9(iTRAQ4plex)	CID	1	0	1	1	127058	Redundant	Not Used	0.0583008	0.0117541	0.198812	0.0189979	0.321152	1.59958	1.43386e+06	114283	26300.4	24108.4	49.41	0.000300124	0	20.0745	5	2	688.384	1375.76	5.08902	42.848	7848	7848	MS2	7/72	20180318-iTQ-OSCC34-30ug-s22.raw
		High	vGAHAGEYGAEALER	Unambiguous	1	1	P69905	N-Term(iTRAQ4plex)	CID	1	0	1	1	169455	Unique	Used	0.19505	0.176849	0.894098				2623.21	699.483	723.938		49.36	0.000265939	0	47.8044	300	3	558.619	1673.84	4.06283	62.0889	12669	12669	MS2	17/126	20180318-iTQ-OSCC34-30ug-s29.raw
		High	mFLSFPTTk	Unambiguous	1	1	P69905	N-Term(iTRAQ4plex); K9(iTRAQ4plex)	CID	1	0	1	1	109932	Redundant	Not Used	0.07527	0.01	0.118638	0.01	0.134597	1.12345	9.20269e+06	946970	130047	83724.2	49.32	0.000341494	0	15.9037	1	2	680.386	1359.76	4.01269	47.1194	8879	8879	MS2	7/72	20180318-iTQ-OSCC34-30ug-s19.raw
		High	vGAHAGEYGAEALER	Unambiguous	1	1	P69905	N-Term(iTRAQ4plex)	CID	1	0	1	1	172888	Unique	Used	0.03437	0.0948057	2.72009				529318	24871.1	78310.1		49.26	0.00026917	0	26.0373	2	3	558.619	1673.84	3.0783	42.9827	7672	7672	MS2	10/126	20180318-iTQ-OSCC34-30ug-s30.raw
	High		vGAHAGEYGAEALER	Unambiguous	1	1	P69905	N-Term(iTRAQ4plex)	HCD	1	0	1	1	380488	Unique	Used	0.323848	0.173812	0.529256	0.344672	1.04892	1.96253	164958	73032.1	44742.3	50319.3	49.23	0.000272229	0	35.1144	29	3	558.618	1673.84	1.76559	27.5866	3392	3392	MS2	9/126	20180318-iTQ-OSCC34-30ug-s66.raw
	High		vADALTNAVAHVDDmPNALSALSDLHAHk	Unambiguous	1	1	P69905	N-Term(iTRAQ4plex); M15(Oxidation); K29(iTRAQ4plex)	HCD	1	0	1	1	319207	Unique	Used	0.0428785	0.0745825	1.71524	0.0758664	1.74377	1.00671	45531.3	2669	5299.24	3057.14	49.19	0.00015786	0	9.78469	25	5	660.945	3300.69	1.7487	55.6427	11730	11730	MS2	20/310	20180318-iTQ-OSCC34-30ug-s55.raw
		High	kVADALTNAVAHVDDmPNALSALSDLHAHk	Unambiguous	1	1	P69905	N-Term(iTRAQ4plex); K1(iTRAQ4plex); M16(Oxidation); K30(iTRAQ4plex)	CID	1	0	1	1	361887	Unique	Used	0.124336	0.0452285	0.358709				37823.2	6429.19	2669.55		49.17	9.32161e-05	1	29.6075	26	5	715.389	3572.91	8.0866	59.1679	12781	12781	MS2	29/332	20180318-iTQ-OSCC34-30ug-s62.raw
		High	mFLSFPTTk	Unambiguous	1	1	P69905	N-Term(iTRAQ4plex); K9(iTRAQ4plex)	CID	1	0	1	1	115851	Redundant	Not Used	0.188517	0.0101731	0.0532148				206482	53214.9	3277.97		49.15	0.000372153	0	21.9679	26	2	680.381	1359.75	-3.07941	46.9902	9169	9169	MS2	6/72	20180318-iTQ-OSCC34-30ug-s20.raw
		High	vGAHAGEYGAEALER	Unambiguous	1	1	P69905	N-Term(iTRAQ4plex)	CID	1	0	1	1	176652	Redundant	Not Used	0.422832	0.274243	0.639581	0.447718	1.04356	1.6157	1.57384e+06	909763	673539	623622	49.13	0.000279181	0	10.7561	1	3	558.619	1673.84	2.75012	28.7922	3370	3370	MS2	11/126	20180318-iTQ-OSCC34-30ug-s31.raw
		High	kVADALTNAVAHVDDMPNALSALSDLHAHk	Unambiguous	1	1	P69905	N-Term(iTRAQ4plex); K1(iTRAQ4plex); K30(iTRAQ4plex)	CID	1	0	1	1	360317	Redundant	Not Used	0.123945	0.119245	0.948722	0.260695	2.07291	2.16363	38841.9	6581.56	7227.81	8961.65	49.12	0.000113277	1	86.5438	94	4	889.972	3556.87	-6.51581	46.5092	9377	9377	MS2	14/332	20180318-iTQ-OSCC34-30ug-s62.raw
	High		kVADALTNAVAHVDDmPNALSALSDLHAHk	Unambiguous	1	1	P69905	N-Term(iTRAQ4plex); K1(iTRAQ4plex); M16(Oxidation); K30(iTRAQ4plex)	HCD	1	0	1	1	382641	Unique	Used	0.119203	0.247177	2.04478	0.381407	3.1534	1.52711	36006.4	5867.7	13888.5	12154.1	49.01	9.92264e-05	1	33.2078	40	4	893.983	3572.91	6.96291	47.0869	8058	8058	MS2	17/332	20180318-iTQ-OSCC34-30ug-s66.raw
		High	mFLSFPTTk	Unambiguous	1	1	P69905	N-Term(iTRAQ4plex); M1(Oxidation); K9(iTRAQ4plex)	CID	1	0	1	1	120793	Redundant	Not Used	0.0252193						1.51071e+07	520851			49	0.000327321	0	17.0386	0	2	688.383	1375.76	4.20173	40.0919	6940	6940	MS2	8/72	20180318-iTQ-OSCC34-30ug-s21.raw
		High	tYFPHFDLSHGSAQVk	Unambiguous	1	1	P69905	N-Term(iTRAQ4plex); K16(iTRAQ4plex)	CID	1	0	1	1	316753	Unique	Used	0.0406279						1.62576e+06	90298.4			48.96	0.000285879	0	17.2387	1	3	708.041	2122.11	5.35208	36.7835	6407	6407	MS2	14/146	20180318-iTQ-OSCC34-30ug-s55.raw
	High		MFLSFPTTk	Unambiguous	1	1	P69905	K9(iTRAQ4plex)	HCD	1	0	1	1	44551	Unique	Used	0.0236862						7.86555e+06	254698			48.93	0.000339676	0	8.55953	0	2	608.335	1215.66	5.30171	44.7699	8607	8607	MS2	6/72	20180318-iTQ-OSCC34-30ug-s08.raw
	High		mFLSFPTTk	Unambiguous	1	1	P69905	M1(Oxidation); K9(iTRAQ4plex)	HCD	1	0	1	1	55845	Unique	Used	0.22632	0.0661901	0.288402				706719	218660	72997.2		48.92	0.0003411	0	27.0708	2	2	616.332	1231.66	3.61304	40.9383	7166	7166	MS2	7/72	20180318-iTQ-OSCC34-30ug-s10.raw
	High		vGAHAGEYGAEALER	Unambiguous	1	1	P69905	N-Term(iTRAQ4plex)	HCD	1	0	1	1	216394	Unique	Used	0.573828	0.908247	1.56081	2.17751	3.73988	2.37272	52538.3	41215.2	74464.1	101249	48.88	0.000301548	0	5.20128	9	3	558.617	1673.84	0.67167	28.6901	3584	3584	MS2	8/126	20180318-iTQ-OSCC34-30ug-s38.raw
	High		vADALTNAVAHVDDmPNALSALSDLHAHk	Unambiguous	1	1	P69905	N-Term(iTRAQ4plex); M15(Oxidation); K29(iTRAQ4plex)	HCD	1	0	1	1	319605	Unique	Used	0.105458						5646.32	814.039			48.88	0.000157892	0	11.8717	222	4	825.932	3300.71	5.54354	59.2388	12590	12590	MS2	14/310	20180318-iTQ-OSCC34-30ug-s55.raw
	High		TYFPHFDLSHGSAQVk	Unambiguous	1	1	P69905	K16(iTRAQ4plex)	HCD	1	0	1	1	269125	No Quan Values	Not Used							12665642				48.87	0.000291865	0	7.3076	0	3	660.005	1978	2.63163	35.022	5750	5750	MS2	10/146	20180318-iTQ-OSCC34-30ug-s47.raw
		High	VGAHAGEYGAEALER	Unambiguous	1	1	P69905		CID	1	0	1	1	71550	No Quan Labels	Not Used											48.87	0.000191983	0	0.690315	2	3	510.584	1529.74	1.32147	25.5365	2440	2440	MS2	7/126	20180318-iTQ-OSCC34-30ug-s13.raw
		High	vGAHAGEYGAEALER	Unambiguous	1	1	P69905	N-Term(iTRAQ4plex)	CID	1	0	1	1	177422	Unique	Used	0.176893	0.195425	1.08942	0.346081	1.92817	1.75262	43266.4	10463.1	13194.6	13252.1	48.84	0.000303685	0	28.6212	52	2	837.423	1673.84	1.11727	34.8312	5036	5036	MS2	11/126	20180318-iTQ-OSCC34-30ug-s31.raw
	High		VGAHAGEYGAEALER	Unambiguous	1	1	P69905		HCD	1	0	1	1	210146	No Quan Labels	Not Used							19206.9	14281.6	22435.3	14066.6	48.81	0.000199257	0	35.7091	114	3	510.583	1529.73	-0.114903	23.9278	2175	2175	MS2	8/126	20180318-iTQ-OSCC34-30ug-s37.raw
		High	vGAHAGEYGAEALER	Unambiguous	1	1	P69905	N-Term(iTRAQ4plex)	CID	1	0	1	1	179010	Redundant	Not Used	0.136979	0.121864	0.877303	0.404158	2.90788	3.28221	68086.4	12750.1	12948	24353.8	48.8	0.000299244	0	31.1058	21	3	558.619	1673.84	3.0783	46.9308	8479	8479	MS2	11/126	20180318-iTQ-OSCC34-30ug-s31.raw
	High		vGAHAGEYGAEALER	Unambiguous	1	1	P69905	N-Term(iTRAQ4plex)	HCD	1	0	1	1	172785	Redundant	Not Used	0.0428026	0.0527935	1.21629	0.0889503	2.04812	1.66747	96337	5637.2	7936.7	7583.97	48.77	0.000296673	0	0	24	2	837.421	1673.84	-0.56008	42.1737	7449	7449	MS2	9/126	20180318-iTQ-OSCC34-30ug-s30.raw
	High		lLSHcLLVTLAAHLPAEFTPAVHASLDkFLASVSTVLTSk	Unambiguous	1	1	P69905	N-Term(iTRAQ4plex); C5(Methylthio); K28(iTRAQ4plex); K40(iTRAQ4plex)	HCD	1	0	1	1	355617	Unique	Used	0.28039	0.152514	0.536383	0.382831	1.34562	2.48421	10763.3	4125.79	2561.65	3646.76	48.74	6.66448e-05	1	66.1353	104	5	936.732	4679.63	5.59972	57.0842	12005	12005	MS2	13/408	20180318-iTQ-OSCC34-30ug-s61.raw
		High	mFLSFPTTk	Unambiguous	1	1	P69905	N-Term(iTRAQ4plex); M1(Oxidation); K9(iTRAQ4plex)	CID	1	0	1	1	138737	Redundant	Not Used	0.0536784	0.01	0.125527	0.0118037	0.216719	1.70962	1.71619e+06	125940	18299.5	17928.3	48.73	0.000344967	0	18.3126	5	2	688.383	1375.76	4.55665	43.1681	7801	7801	MS2	8/72	20180318-iTQ-OSCC34-30ug-s24.raw
	High		vGAHAGEYGAEALER	Unambiguous	1	1	P69905	N-Term(iTRAQ4plex)	HCD	1	0	1	1	182314	Redundant	Not Used		23.6864		65.11		2.72043	25169.6		930342	1.45037e+06	48.72	0.00031085	0	1.99061	3	2	837.423	1673.84	1.26313	28.5519	3605	3605	MS2	11/126	20180318-iTQ-OSCC34-30ug-s32.raw
	High		MFLSFPTTk	Unambiguous	1	1	P69905	K9(iTRAQ4plex)	HCD	1	0	1	1	56356	Unique	Used	0.0838297	0.090196	1.06101	0.151836	1.78507	1.66601	399467	45780.3	56225.8	53680	48.7	0.000362871	0	23.3712	4	2	608.333	1215.66	2.18887	44.5919	8272	8272	MS2	6/72	20180318-iTQ-OSCC34-30ug-s10.raw
	High		vGAHAGEYGAEALER	Unambiguous	1	1	P69905	N-Term(iTRAQ4plex)	HCD	1	0	1	1	172289	Redundant	Not Used	0.0564006	0.0328129	0.573705	0.0670875	1.17229	2.02343	130772	10083.2	6696.14	7764.45	48.7	0.000312285	0	30.3075	18	2	837.425	1673.84	3.30512	38.5083	6379	6379	MS2	8/126	20180318-iTQ-OSCC34-30ug-s30.raw
	High		vGAHAGEYGAEALER	Unambiguous	1	1	P69905	N-Term(iTRAQ4plex)	HCD	1	0	1	1	179178	Redundant	Not Used	0.153402	0.186625	1.19968	0.297062	1.90851	1.57531	45732.4	9590.8	13318.7	12023.4	48.65	0.00031863	0	14.3658	24	3	558.619	1673.84	3.18769	48.2979	8849	8849	MS2	8/126	20180318-iTQ-OSCC34-30ug-s31.raw
		High	vGAHAGEYGAEALER	Unambiguous	1	1	P69905	N-Term(iTRAQ4plex)	CID	1	0	1	1	193550	Unique	Used	0.43699	0.151563	0.34202	0.209205	0.471824	1.36605	131615	78627.7	31129	24368.7	48.59	0.000322371	0	18.1453	26	3	558.617	1673.84	0.67167	27.4232	3283	3283	MS2	16/126	20180318-iTQ-OSCC34-30ug-s34.raw
	High		vGAHAGEYGAEALER	Unambiguous	1	1	P69905	N-Term(iTRAQ4plex)	HCD	1	0	1	1	183481	Unique	Used	0.588694	0.606957	1.01671	0.664569	1.11257	1.08361	49800.6	40079.7	47169.3	29290.8	48.51	0.000319909	0	27.4603	49	3	558.618	1673.84	1.43742	37.2221	6130	6130	MS2	8/126	20180318-iTQ-OSCC34-30ug-s32.raw
		High	vADALTNAVAHVDDmPNALSALSDLHAHk	Unambiguous	1	1	P69905	N-Term(iTRAQ4plex); M15(Oxidation); K29(iTRAQ4plex)	CID	1	0	1	1	319860	Redundant	Not Used				0.143027			3260.98			412.784	48.47	0.000174946	0	7.19169	300	4	825.931	3300.7	4.36008	62.9335	13160	13160	MS2	20/310	20180318-iTQ-OSCC34-30ug-s55.raw
	High		kVADALTNAVAHVDDMPNALSALSDLHAHk	Unambiguous	1	1	P69905	N-Term(iTRAQ4plex); K1(iTRAQ4plex); K30(iTRAQ4plex)	HCD	1	0	1	1	361389	Unique	Used	0.139506	0.232291	1.64197	0.462885	3.27008	1.97211	64649.8	12329.9	23435	26484.8	48.46	0.000103357	1	51.7436	19	5	712.189	3556.91	6.41882	55.3503	11708	11708	MS2	12/332	20180318-iTQ-OSCC34-30ug-s62.raw
	High		vGAHAGEYGAEALER	Unambiguous	1	1	P69905	N-Term(iTRAQ4plex)	HCD	1	0	1	1	173358	Redundant	Not Used	0.129787	0.0802808	0.609972	0.124701	0.946933	1.53727	95672.6	16975.3	11985.8	10558.8	48.38	0.000331081	0	32.9062	38	2	837.423	1673.84	1.77363	46.6391	8694	8694	MS2	9/126	20180318-iTQ-OSCC34-30ug-s30.raw
	High		TYFPHFDLSHGSAQVk	Unambiguous	1	1	P69905	K16(iTRAQ4plex)	HCD	1	0	1	1	280994	Redundant	Not Used	0.0867325	0.0810654	0.921684				30244	3586.08	3825.97		48.35	0.000331183	0	0	44	2	989.504	1978	3.8727	36.1118	6068	6068	MS2	7/146	20180318-iTQ-OSCC34-30ug-s49.raw
		High	vGAHAGEYGAEALER	Unambiguous	1	1	P69905	N-Term(iTRAQ4plex)	CID	1	0	1	1	180767	Redundant	Not Used	0.448665	0.263904	0.580032	0.326633	0.717489	1.22491	7587.59	4654	3124.76	2193.41	48.35	0.000338494	0	38.5373	133	3	558.619	1673.84	3.84404	62.2626	12303	12303	MS2	9/126	20180318-iTQ-OSCC34-30ug-s31.raw
	High		vGAHAGEYGAEALER	Unambiguous	1	1	P69905	N-Term(iTRAQ4plex)	HCD	1	0	1	1	174718	Redundant	Not Used	0.161566	0.08286	0.505736	0.114335	0.69744	1.3656	234515	51798.7	30323.7	23730.3	48.32	0.000334215	0	35.9135	9	3	558.619	1673.84	3.0783	56.8392	11643	11643	MS2	10/126	20180318-iTQ-OSCC34-30ug-s30.raw
	High		LLSHcLLVTLAAHLPAEFTPAVHASLDkFLASVSTVLTSk	Unambiguous	1	1	P69905	C5(Methylthio); K28(iTRAQ4plex); K40(iTRAQ4plex)	HCD	1	0	1	1	343725	Unique	Used	0.257182	0.15067	0.577716				2883.33	1013.76	677.935		48.27	7.42619e-05	1	87.2319	247	4	1134.63	4535.49	-1.67196	58.5948	12669	12669	MS2	15/408	20180318-iTQ-OSCC34-30ug-s59.raw
		High	kVADALTNAVAHVDDmPNALSALSDLHAHk	Unambiguous	1	1	P69905	K1(iTRAQ4plex); M16(Oxidation); K30(iTRAQ4plex)	CID	1	0	1	1	341698	No Quan Values	Not Used							2.10812e+06				48.26	0.000153011	1	6.21799	0	5	686.566	3428.8	5.27932	42.5263	8277	8277	MS2	19/332	20180318-iTQ-OSCC34-30ug-s59.raw
	High		VGAHAGEYGAEALER	Unambiguous	1	1	P69905		HCD	1	0	1	1	94965	No Quan Labels	Not Used							4558.94	4176.96	2912.66	2332.99	48.24	0.000228702	0	9.53329	61	2	765.371	1529.74	0.432526	24.0583	2094	2094	MS2	8/126	20180318-iTQ-OSCC34-30ug-s17.raw
		High	vGAHAGEYGAEALER	Unambiguous	1	1	P69905	N-Term(iTRAQ4plex)	CID	1	0	1	1	180816	Unique	Used	0.409415	0.246071	0.592686	0.292083	0.703107	1.17473	8822.95	4938.3	3387.98	2280.74	48.24	0.000347927	0	36.8775	114	3	558.619	1673.84	3.40648	62.9538	12412	12412	MS2	13/126	20180318-iTQ-OSCC34-30ug-s31.raw
	High		vGAHAGEYGAEALER	Unambiguous	1	1	P69905	N-Term(iTRAQ4plex)	HCD	1	0	1	1	309472	Redundant	Not Used	0.066988	0.0267049	0.393117	0.0533022	0.784201	1.97535	117898	10797	4913.18	5561.69	48.22	0.000343506	0	0	29	2	837.422	1673.84	-0.122509	26.8331	3605	3605	MS2	16/126	20180318-iTQ-OSCC34-30ug-s54.raw
	High		vGAHAGEYGAEALER	Unambiguous	1	1	P69905	N-Term(iTRAQ4plex)	HCD	1	0	1	1	184629	Unique	Used	0.598241	0.488995	0.80604	0.864865	1.42479	1.75039	21013.5	17186	16035	16084.3	48.2	0.000351146	0	31.6002	58	3	558.617	1673.84	0.452885	45.6724	8615	8615	MS2	9/126	20180318-iTQ-OSCC34-30ug-s32.raw
		High	vGAHAGEYGAEALER	Unambiguous	1	1	P69905	N-Term(iTRAQ4plex)	CID	1	0	1	1	221885	Redundant	Not Used	0.43631	0.78227	1.76803	3.0791	6.95515	3.89544	32398.9	19325.2	39550.6	88289.5	48.2	0.000343578	0	4.8978	9	3	558.618	1673.84	1.43742	27.3369	3074	3074	MS2	9/126	20180318-iTQ-OSCC34-30ug-s39.raw
		High	mFLSFPTTk	Unambiguous	1	1	P69905	N-Term(iTRAQ4plex); K9(iTRAQ4plex)	CID	1	0	1	1	104391	Redundant	Not Used	0.0969979	0.0411307	0.41815	0.0312528	0.317545	0.751991	1.66613e+06	220938	106940	46084.3	48.18	0.000435637	0	13.2914	6	2	680.386	1359.77	5.26951	49.4081	9893	9893	MS2	8/72	20180318-iTQ-OSCC34-30ug-s18.raw
		High	mFLSFPTTk	Unambiguous	1	1	P69905	N-Term(iTRAQ4plex); K9(iTRAQ4plex)	CID	1	0	1	1	109842	Unique	Used	0.0359406						5.5774e+06	274042			48.16	0.000497223	0	15.4354	1	2	680.385	1359.76	2.48655	46.4231	8684	8684	MS2	7/72	20180318-iTQ-OSCC34-30ug-s19.raw
	High		vGAHAGEYGAEALER	Unambiguous	1	1	P69905	N-Term(iTRAQ4plex)	HCD	1	0	1	1	177232	Redundant	Not Used	0.0902106	0.138824	1.51752	0.317976	3.47389	2.26684	50302.5	6203.64	10897.3	14156	48.15	0.000349853	0	24.0332	61	2	837.424	1673.84	2.72169	33.4106	4628	4628	MS2	9/126	20180318-iTQ-OSCC34-30ug-s31.raw
		High	kVADALTNAVAHVDDMPNALSALSDLHAHk	Unambiguous	1	1	P69905	N-Term(iTRAQ4plex); K1(iTRAQ4plex); K30(iTRAQ4plex)	CID	1	0	1	1	354716	Redundant	Not Used	0.0479961						2.26146e+06	148386			48.13	0.000122283	1	7.03598	1	5	712.185	3556.9	1.44255	49.8185	10048	10048	MS2	22/332	20180318-iTQ-OSCC34-30ug-s61.raw
		High	vGAHAGEYGAEALER	Unambiguous	1	1	P69905	N-Term(iTRAQ4plex)	CID	1	0	1	1	183156	Redundant	Not Used	0.779855	0.548738	0.693872	0.75288	0.951459	1.35785	47226.5	50350.1	40440.6	31467.9	48.08	0.00035476	0	40.4149	45	3	558.618	1673.84	1.6562	34.8841	5421	5421	MS2	10/126	20180318-iTQ-OSCC34-30ug-s32.raw
		High	vGAHAGEYGAEALER	Unambiguous	1	1	P69905	N-Term(iTRAQ4plex)	CID	1	0	1	1	59782	Unique	Used	0.353629	0.386739	1.07844	0.393938	1.09789	1.00809	43912.1	21229.2	26501.4	15309.7	48.06	0.000361869	0	30.2127	52	3	558.619	1673.84	3.29708	26.4059	2667	2667	MS2	14/126	20180318-iTQ-OSCC34-30ug-s11.raw
		High	vGAHAGEYGAEALER	Unambiguous	1	1	P69905	N-Term(iTRAQ4plex)	CID	1	0	1	1	184340	Redundant	Not Used	0.442244	0.362934	0.80927	0.489707	1.09132	1.33536	31749.1	19195.3	17981.5	13760.2	48.02	0.000353385	0	49.0824	93	3	558.618	1673.84	2.09377	43.5529	7984	7984	MS2	11/126	20180318-iTQ-OSCC34-30ug-s32.raw
		High	vGAHAGEYGAEALER	Unambiguous	1	1	P69905	N-Term(iTRAQ4plex)	CID	1	0	1	1	180522	Redundant	Not Used	0.331357	0.256056	0.762021	0.271116	0.806376	1.04788	7868.51	3564.42	3144.09	1888.01	47.97	0.00037583	0	46.225	117	3	558.619	1673.84	3.73465	58.771	11755	11755	MS2	11/126	20180318-iTQ-OSCC34-30ug-s31.raw
	High		vGAHAGEYGAEALER	Unambiguous	1	1	P69905	N-Term(iTRAQ4plex)	HCD	1	0	1	1	174622	Redundant	Not Used	0.0154739						255387	5402.54			47.96	0.000365499	0	7.43424	4	3	558.619	1673.84	2.85952	56.1309	11435	11435	MS2	9/126	20180318-iTQ-OSCC34-30ug-s30.raw
	High		mFLSFPTTk	Unambiguous	1	1	P69905	N-Term(iTRAQ4plex); K9(iTRAQ4plex)	HCD	1	0	1	1	111758	Redundant	Not Used	0.0807248	0.0366872	0.448163	0.0282999	0.345506	0.763414	37486.3	4136.95	2146.12	938.888	47.9	0.000428969	0	35.9752	243	2	680.388	1359.77	7.15473	62.4041	12848	12848	MS2	7/72	20180318-iTQ-OSCC34-30ug-s19.raw
		High	mFLSFPTTk	Unambiguous	1	1	P69905	N-Term(iTRAQ4plex); K9(iTRAQ4plex)	CID	1	0	1	1	104013	Unique	Used	0.015699						1.11554e+08	2.39418e+06			47.82	0.000524498	0	15.9332	0	2	680.384	1359.76	1.22973	46.6224	9074	9074	MS2	8/72	20180318-iTQ-OSCC34-30ug-s18.raw
		High	vGAHAGEYGAEALER	Unambiguous	1	1	P69905	N-Term(iTRAQ4plex)	CID	1	0	1	1	169316	Unique	Used	0.297844	0.130271	0.431307	0.399538	1.32205	3.0353	2255.03	918.206	458.422	797.382	47.8	0.000388343	0	50.3323	300	3	558.62	1673.85	5.48492	59.9424	12354	12354	MS2	11/126	20180318-iTQ-OSCC34-30ug-s29.raw
	High		mFLSFPTTk	Unambiguous	1	1	P69905	N-Term(iTRAQ4plex); K9(iTRAQ4plex)	HCD	1	0	1	1	104013	Redundant	Not Used	0.015699						1.11554e+08	2.39418e+06			47.74	0.000534249	0	15.9332	0	2	680.384	1359.76	1.22973	46.6364	9080	9080	MS2	7/72	20180318-iTQ-OSCC34-30ug-s18.raw
		High	kVADALTNAVAHVDDMPNALSALSDLHAHk	Unambiguous	1	1	P69905	N-Term(iTRAQ4plex); K1(iTRAQ4plex); K30(iTRAQ4plex)	CID	1	0	1	1	354040	Unique	Used		0.0785253					28972.7		3550.3		47.71	0.000136394	1	5.59201	21	3	1186.3	3556.89	-0.626215	44.3585	8581	8581	MS2	28/332	20180318-iTQ-OSCC34-30ug-s61.raw
	High		vGAHAGEYGAEALER	Unambiguous	1	1	P69905	N-Term(iTRAQ4plex)	HCD	1	0	1	1	159259	Redundant	Not Used	0.0700091			0.043211	0.608301		94277.9	9023.28		3605.46	47.68	0.000405195	0	0	39	2	837.426	1673.84	4.61782	26.9505	3100	3100	MS2	19/126	20180318-iTQ-OSCC34-30ug-s28.raw
		High	mFLSFPTTk	Unambiguous	1	1	P69905	N-Term(iTRAQ4plex); M1(Oxidation); K9(iTRAQ4plex)	CID	1	0	1	1	115069	Redundant	Not Used	0.0401012						1.44332e+07	791262			47.68	0.000441022	0	16.8208	0	2	688.384	1375.76	5.79885	41.2456	7477	7477	MS2	7/72	20180318-iTQ-OSCC34-30ug-s20.raw
	High		vGAHAGEYGAEALER	Unambiguous	1	1	P69905	N-Term(iTRAQ4plex)	HCD	1	0	1	1	172024	Redundant	Not Used	0.0801902						911549	99931.2			47.67	0.000395869	0	8.82941	1	3	558.619	1673.84	3.84404	36.6334	5806	5806	MS2	8/126	20180318-iTQ-OSCC34-30ug-s30.raw
	High		vADALTNAVAHVDDMPNALSALSDLHAHk	Unambiguous	1	1	P69905	N-Term(iTRAQ4plex); K29(iTRAQ4plex)	HCD	1	0	1	1	324849	Unique	Used	0.0895603	0.0224259	0.246924	0.0463323	0.509855	2.04467	173150	21200.1	6059.53	7100.06	47.67	0.000220592	0	19.4045	11	5	657.746	3284.7	2.79198	52.3615	11101	11101	MS2	23/310	20180318-iTQ-OSCC34-30ug-s56.raw
	High		mFLSFPTTk	Unambiguous	1	1	P69905	M1(Oxidation); K9(iTRAQ4plex)	HCD	1	0	1	1	49723	Unique	Used	0.0321584						1.14482e+07	503305			47.64	0.000445103	0	8.53644	0	2	616.331	1231.66	3.31571	39.3039	6519	6519	MS2	6/72	20180318-iTQ-OSCC34-30ug-s09.raw
	High		mFLSFPTTk	Unambiguous	1	1	P69905	M1(Oxidation); K9(iTRAQ4plex)	HCD	1	0	1	1	49820	Unique	Used	0.0930097	0.0620996	0.658398				566460	72027.4	54894		47.63	0.000470291	0	10.6114	3	2	616.331	1231.65	2.62193	40.0229	6728	6728	MS2	6/72	20180318-iTQ-OSCC34-30ug-s09.raw
	High		fLASVSTVLTSk	Unambiguous	1	1	P69905	N-Term(iTRAQ4plex); K12(iTRAQ4plex)	HCD	1	0	1	1	80518	Unique	Used	0.280455	0.321258	1.12959	0.537302	1.88814	1.65521	2.45916e+06	942864	1.23284e+06	1.16939e+06	47.63	0.00017431	0	8.05707	1	3	514.312	1540.92	1.43317	48.1738	9143	9143	MS2	10/102	20180318-iTQ-OSCC34-30ug-s14.raw
		High	mFLSFPTTk	Unambiguous	1	1	P69905	N-Term(iTRAQ4plex); M1(Oxidation); K9(iTRAQ4plex)	CID	1	0	1	1	126770	Redundant	Not Used	0.0250243						7.65617e+07	2.61923e+06			47.63	0.000454758	0	15.458	0	2	688.383	1375.76	4.46792	40.7426	7224	7224	MS2	7/72	20180318-iTQ-OSCC34-30ug-s22.raw
	High		mFLSFPTTk	Unambiguous	1	1	P69905	M1(Oxidation); K9(iTRAQ4plex)	HCD	1	0	1	1	49915	Unique	Used	0.0674213	0.0676677	0.989719	0.0772825	1.1297	1.13029	405946	37416.7	42866.3	27765.4	47.61	0.000442987	0	9.32389	5	2	616.331	1231.65	1.92816	40.7225	6935	6935	MS2	6/72	20180318-iTQ-OSCC34-30ug-s09.raw
		High	VGAHAGEYGAEALER	Unambiguous	1	1	P69905		CID	1	0	1	1	71460	No Quan Labels	Not Used											47.6	0.000257195	0	1.74716	1	3	510.584	1529.74	1.44116	24.8541	2245	2245	MS2	7/126	20180318-iTQ-OSCC34-30ug-s13.raw
		High	vGAHAGEYGAEALER	Unambiguous	1	1	P69905	N-Term(iTRAQ4plex)	CID	1	0	1	1	165565	Redundant	Not Used	0.252343	0.186931	0.730496	0.213366	0.833321	1.12962	171210	59063.8	49943.4	32330.4	47.57	0.00040509	0	19.5394	12	3	558.619	1673.84	3.29708	31.068	4228	4228	MS2	14/126	20180318-iTQ-OSCC34-30ug-s29.raw
		High	vGAHAGEYGAEALER	Unambiguous	1	1	P69905	N-Term(iTRAQ4plex)	CID	1	0	1	1	380488	Redundant	Not Used	0.323848	0.173812	0.529256	0.344672	1.04892	1.96253	164958	73032.1	44742.3	50319.3	47.57	0.000398965	0	35.1144	29	3	558.618	1673.84	1.76559	27.5704	3386	3386	MS2	11/126	20180318-iTQ-OSCC34-30ug-s66.raw
	High		tYFPHFDLSHGSAQVk	Unambiguous	1	1	P69905	N-Term(iTRAQ4plex); K16(iTRAQ4plex)	HCD	1	0	1	1	304946	Redundant	Not Used	0.0163803						196969	4410.83			47.56	0.000399885	0	7.81728	17	2	1061.56	2122.11	5.04204	37.6187	6599	6599	MS2	8/146	20180318-iTQ-OSCC34-30ug-s53.raw
	High		VGAHAGEYGAEALER	Unambiguous	1	1	P69905		HCD	1	0	1	1		No Quan Labels	Not Used											47.53	0.000261374	0	0.060213	0	3	510.584	1529.74	2.33889	24.1652	2069	2069	MS2	14/126	20180318-iTQ-OSCC34-30ug-s13.raw
	High		vGAHAGEYGAEALER	Unambiguous	1	1	P69905	N-Term(iTRAQ4plex)	HCD	1	0	1	1	176268	Redundant	Not Used	0.0700313						9.87841e+06	945755			47.53	0.000401774	0	7.59505	0	2	837.423	1673.84	1.40899	25.6123	2544	2544	MS2	8/126	20180318-iTQ-OSCC34-30ug-s31.raw
	High		VADALTNAVAHVDDmPNALSALSDLHAHK	Unambiguous	1	1	P69905	M15(Oxidation)	HCD	1	0	1	1	230017	No Quan Labels	Not Used							23190.1	13220.3	16993.1	27830	47.52	0.000256666	0	34.3657	25	4	753.877	3012.49	0.57111	45.3657	8561	8561	MS2	8/310	20180318-iTQ-OSCC34-30ug-s40.raw
	High		vGAHAGEYGAEALER	Unambiguous	1	1	P69905	N-Term(iTRAQ4plex)	HCD	1	0	1	1	180447	Redundant	Not Used	0.218015	0.257126	1.16302	0.5265	2.38007	2.02648	12916.7	3849.79	5182.79	6018.72	47.43	0.000421072	0	27.0595	88	3	558.619	1673.84	3.51587	58.0575	11595	11595	MS2	8/126	20180318-iTQ-OSCC34-30ug-s31.raw
	High		mFLSFPTTk	Unambiguous	1	1	P69905	M1(Oxidation); K9(iTRAQ4plex)	HCD	1	0	1	1	55749	Unique	Used	0.0591985						1.12537e+07	910764			47.42	0.000423854	0	8.10239	0	2	616.33	1231.65	1.03616	40.2496	6958	6958	MS2	6/72	20180318-iTQ-OSCC34-30ug-s10.raw
	High		tYFPHFDLSHGSAQVk	Unambiguous	1	1	P69905	N-Term(iTRAQ4plex); K16(iTRAQ4plex)	HCD	1	0	1	1	304764	Redundant	Not Used	0.0212161						3.4019e+07	986701			47.4	0.000414892	0	12.4273	0	3	708.039	2122.1	2.59098	36.2144	6207	6207	MS2	7/146	20180318-iTQ-OSCC34-30ug-s53.raw
		High	mFLSFPTTk	Unambiguous	1	1	P69905	N-Term(iTRAQ4plex); M1(Oxidation); K9(iTRAQ4plex)	CID	1	0	1	1	144202	Redundant	Not Used	0.108291	0.0314548	0.286432	0.0135832	0.123619	0.427371	1.67109e+06	247396	82026.3	20089	47.38	0.000475306	0	14.9218	4	2	688.383	1375.76	4.29046	41.1351	7087	7087	MS2	7/72	20180318-iTQ-OSCC34-30ug-s25.raw
		High	TYFPHFDLSHGSAQVK	Unambiguous	1	1	P69905		CID	1	0	1	1	188962	No Quan Labels	Not Used							4072.6		7837.82	11100.3	47.38	0.000325402	0	25.8842	33	2	917.45	1833.89	0.655821	36.2306	5381	5381	MS2	11/146	20180318-iTQ-OSCC34-30ug-s33.raw
	High		vGAHAGEYGAEALER	Unambiguous	1	1	P69905	N-Term(iTRAQ4plex)	HCD	1	0	1	1	172888	Redundant	Not Used	0.03437	0.0948057	2.72009				529318	24871.1	78310.1		47.37	0.000415935	0	26.0373	2	3	558.619	1673.84	3.0783	42.9992	7678	7678	MS2	8/126	20180318-iTQ-OSCC34-30ug-s30.raw
		High	vGAHAGEYGAEALER	Unambiguous	1	1	P69905	N-Term(iTRAQ4plex)	CID	1	0	1	1	183914	Redundant	Not Used	0.702792	0.559673	0.7853	0.715154	1.00288	1.26461	28376	27263.3	24782.9	17960	47.37	0.000413187	0	20.6476	61	3	558.618	1673.84	1.87499	40.4418	7061	7061	MS2	9/126	20180318-iTQ-OSCC34-30ug-s32.raw
		High	mFLSFPTTk	Unambiguous	1	1	P69905	N-Term(iTRAQ4plex); M1(Oxidation); K9(iTRAQ4plex)	CID	1	0	1	1	103199	Redundant	Not Used	0.0453192	0.0408737	0.889386	0.0553666	1.20405	1.34058	4.77401e+06	295778	304505	233931	47.34	0.000438191	0	29.6501	7	2	688.386	1375.76	7.66215	40.7117	7308	7308	MS2	7/72	20180318-iTQ-OSCC34-30ug-s18.raw
		High	mFLSFPTTk	Unambiguous	1	1	P69905	N-Term(iTRAQ4plex); M1(Oxidation); K9(iTRAQ4plex)	CID	1	0	1	1	132659	Redundant	Not Used	0.0521806	0.01	0.0852634				4.63322e+06	330515	32620.7		47.32	0.000480065	0	19.2714	2	2	688.384	1375.76	5.35521	41.173	7082	7082	MS2	7/72	20180318-iTQ-OSCC34-30ug-s23.raw
		High	MFLSFPTTk	Unambiguous	1	1	P69905	K9(iTRAQ4plex)	CID	1	0	1	1	45488	Unique	Used	0.290563	0.193782	0.657661	0.351055	1.19073	1.79288	161296	64071.3	48775.8	50113.5	47.29	0.00052072	0	30.7015	12	2	608.333	1215.66	2.69094	51.3594	10630	10630	MS2	6/72	20180318-iTQ-OSCC34-30ug-s08.raw
	High		vADALTNAVAHVDDmPNALSALSDLHAHK	Unambiguous	1	1	P69905	N-Term(iTRAQ4plex); M15(Oxidation)	HCD	1	0	1	1	276801	Unique	Used	0.295393	0.323658	1.08047	0.633627	2.11403	1.93748	49485.5	19983.8	24993.7	27750.3	47.28	0.000262831	0	9.2859	10	4	789.906	3156.6	4.40831	48.719	9797	9797	MS2	14/310	20180318-iTQ-OSCC34-30ug-s48.raw
		High	MFLSFPTTk	Unambiguous	1	1	P69905	K9(iTRAQ4plex)	CID	1	0	1	1	45704	Unique	Used	0.262828	0.149949	0.562601	0.617076	2.31391	4.07273	149940	53875.2	35085.5	81886.6	47.27	0.000489374	0	12.5137	13	2	608.335	1215.66	5.00047	52.8909	11098	11098	MS2	6/72	20180318-iTQ-OSCC34-30ug-s08.raw
	High		TYFPHFDLSHGSAQVk	Unambiguous	1	1	P69905	K16(iTRAQ4plex)	HCD	1	0	1	1	269673	Unique	Used	0.182861	0.142587	0.768932	0.209989	1.13176	1.45749	114100	28523.8	25388.4	21205	47.26	0.000425665	0	9.71485	9	3	660.004	1978	2.35392	39.1783	6935	6935	MS2	9/146	20180318-iTQ-OSCC34-30ug-s47.raw
	High		VLSPADk	Unambiguous	1	1	P69905	K7(iTRAQ4plex)	HCD	1	0	1	1	58974	Unique	Used	0.111458						83714.7	12755.9			47.25	0.000324929	0	8.20033	19	2	437.263	873.52	3.96856	18.9755	928	928	MS2	5/54	20180318-iTQ-OSCC34-30ug-s11.raw
	High		vADALTNAVAHVDDMPNALSALSDLHAHk	Unambiguous	1	1	P69905	N-Term(iTRAQ4plex); K29(iTRAQ4plex)	HCD	1	0	1	1	313047	Unique	Used	0.115121	0.137438	1.17729	0.239302	2.04867	1.72317	51832.7	8157.49	11116.7	10977.5	47.23	0.000251682	0	43.8957	38	4	821.93	3284.7	1.42103	53.8829	11352	11352	MS2	15/310	20180318-iTQ-OSCC34-30ug-s54.raw
		High	vGAHAGEYGAEALER	Unambiguous	1	1	P69905	N-Term(iTRAQ4plex)	CID	1	0	1	1	216394	Redundant	Not Used	0.573828	0.908247	1.56081	2.17751	3.73988	2.37272	52538.3	41215.2	74464.1	101249	47.17	0.00044705	0	5.20128	9	3	558.617	1673.84	0.67167	28.6755	3578	3578	MS2	8/126	20180318-iTQ-OSCC34-30ug-s38.raw
		High	MFLSFPTTk	Unambiguous	1	1	P69905	K9(iTRAQ4plex)	CID	1	0	1	1	38064	Unique	Used	0.313713	0.303659	0.954512	0.337112	1.05906	1.0987	196669	84346.8	93194.2	58676.8	47.15	0.000552236	0	51.3936	19	2	608.333	1215.66	1.38555	42.4535	7725	7725	MS2	6/72	20180318-iTQ-OSCC34-30ug-s07.raw
		High	vGAHAGEYGAEALER	Unambiguous	1	1	P69905	N-Term(iTRAQ4plex)	CID	1	0	1	1	148139	Redundant	Not Used	0.449351	0.237083	0.520288	0.262938	0.576695	1.0976	360035	221172	133203	83782.6	47.09	0.000437772	0	17.8834	6	3	558.618	1673.84	2.09377	27.2574	3214	3214	MS2	11/126	20180318-iTQ-OSCC34-30ug-s26.raw
	High		mFLSFPTTk	Unambiguous	1	1	P69905	N-Term(iTRAQ4plex); M1(Oxidation); K9(iTRAQ4plex)	HCD	1	0	1	1	206770	Unique	Used	0.0881937	0.0571801	0.639345	0.06191	0.691833	1.07153	758683	91474.1	67697.4	41569.7	47.07	0.00050851	0	26.119	12	2	688.384	1375.76	5.35521	41.3474	7331	7331	MS2	8/72	20180318-iTQ-OSCC34-30ug-s36.raw
		High	MFLSFPTTk	Unambiguous	1	1	P69905	K9(iTRAQ4plex)	CID	1	0	1	1	46911	Unique	Used	0.242524	0.231363	0.940735	0.372657	1.51437	1.59406	6120.3	2029.21	2209.7	2018.54	47.02	0.000517378	0	21.65	300	2	608.336	1215.66	6.70751	62.2599	13714	13714	MS2	6/72	20180318-iTQ-OSCC34-30ug-s08.raw
	High		kVADALTNAVAHVDDMPNALSALSDLHAHk	Unambiguous	1	1	P69905	K1(iTRAQ4plex); K30(iTRAQ4plex)	HCD	1	0	1	1	342568	Unique	Used	0.0309197	0.0292493	0.932844				98992.5	4184.43	4518.4		46.99	0.000199986	1	13.7157	16	6	569.64	3412.8	4.18572	49.379	10168	10168	MS2	23/332	20180318-iTQ-OSCC34-30ug-s59.raw
		High	mFLSFPTTk	Unambiguous	1	1	P69905	N-Term(iTRAQ4plex); M1(Oxidation); K9(iTRAQ4plex)	CID	1	0	1	1	120985	Redundant	Not Used	0.0624678	0.0264595	0.41769	0.0377321	0.595297	1.4113	1.13262e+06	96725.7	46766.5	37822.7	46.96	0.000519541	0	22.9733	6	2	688.384	1375.76	5.44394	41.5069	7356	7356	MS2	7/72	20180318-iTQ-OSCC34-30ug-s21.raw
		High	vADALTNAVAHVDDmPNALSALSDLHAHk	Unambiguous	1	1	P69905	N-Term(iTRAQ4plex); M15(Oxidation); K29(iTRAQ4plex)	CID	1	0	1	1	318031	Redundant	Not Used	0.0801704						269060	29489.2			46.96	0.000261784	0	20.7729	5	4	825.929	3300.7	2.21507	46.4843	9176	9176	MS2	22/310	20180318-iTQ-OSCC34-30ug-s55.raw
	High		vGAHAGEYGAEALER	Unambiguous	1	1	P69905	N-Term(iTRAQ4plex)	HCD	1	0	1	1	177422	Redundant	Not Used	0.176893	0.195425	1.08942	0.346081	1.92817	1.75262	43266.4	10463.1	13194.6	13252.1	46.89	0.000475798	0	28.6212	52	2	837.423	1673.84	1.11727	34.8465	5042	5042	MS2	8/126	20180318-iTQ-OSCC34-30ug-s31.raw
		High	mFLSFPTTk	Unambiguous	1	1	P69905	N-Term(iTRAQ4plex); M1(Oxidation); K9(iTRAQ4plex)	CID	1	0	1	1	115165	Unique	Used	0.121401	0.0515508	0.418737	0.04675	0.379523	0.897505	1.44273e+06	239445	116061	59692.8	46.85	0.000477103	0	29.8606	4	2	688.385	1375.76	6.95233	41.9562	7685	7685	MS2	7/72	20180318-iTQ-OSCC34-30ug-s20.raw
	High		vGAHAGEYGAEALER	Unambiguous	1	1	P69905	N-Term(iTRAQ4plex)	HCD	1	0	1	1	173784	Redundant	Not Used	0.106047	0.0760521	0.707201	0.17833	1.65731	2.32061	72011.4	10439.9	8546.32	11365.3	46.79	0.000485834	0	11.5306	45	2	837.425	1673.84	3.45097	49.7481	9617	9617	MS2	9/126	20180318-iTQ-OSCC34-30ug-s30.raw
	High		VGAHAGEYGAEALER	Unambiguous	1	1	P69905		HCD	1	0	1	1	71846	No Quan Labels	Not Used							54045.6	13945.8			46.75	0.000312796	0	4.05257	6	3	510.584	1529.74	1.32147	27.6332	3085	3085	MS2	13/126	20180318-iTQ-OSCC34-30ug-s13.raw
		High	vADALTNAVAHVDDMPNALSALSDLHAHk	Unambiguous	1	1	P69905	N-Term(iTRAQ4plex); K29(iTRAQ4plex)	CID	1	0	1	1	324849	Redundant	Not Used	0.0895603	0.0224259	0.246924	0.0463323	0.509855	2.04467	173150	21200.1	6059.53	7100.06	46.67	0.000277709	0	19.4045	11	5	657.746	3284.7	2.79198	52.3456	11095	11095	MS2	26/310	20180318-iTQ-OSCC34-30ug-s56.raw
		High	vGAHAGEYGAEALER	Unambiguous	1	1	P69905	N-Term(iTRAQ4plex)	CID	1	0	1	1	182242	Unique	Used	0.260557	0.0733848	0.277735	0.112741	0.42644	1.52043	444282	158257	50878.2	44330	46.6	0.000500997	0	32.5894	6	3	558.617	1673.84	0.124707	27.9782	3443	3443	MS2	17/126	20180318-iTQ-OSCC34-30ug-s32.raw
	High		kVADALTNAVAHVDDmPNALSALSDLHAHk	Unambiguous	1	1	P69905	N-Term(iTRAQ4plex); K1(iTRAQ4plex); M16(Oxidation); K30(iTRAQ4plex)	HCD	1	0	1	1	354678	Unique	Used	0.219788	0.204965	0.919611	0.488381	2.18995	2.35814	37899.5	11387.7	12122.1	16381.3	46.58	0.0002055	1	61.568	83	4	893.976	3572.88	-0.826829	49.5203	9967	9967	MS2	23/332	20180318-iTQ-OSCC34-30ug-s61.raw
		High	kVADALTNAVAHVDDmPNALSALSDLHAHk	Unambiguous	1	1	P69905	N-Term(iTRAQ4plex); K1(iTRAQ4plex); M16(Oxidation); K30(iTRAQ4plex)	CID	1	0	1	1	359877	Unique	Used	0.0671477	0.261709	3.8434	0.391627	5.74804	1.48096	85217.8	7822.78	34802.9	29536.5	46.58	0.000193412	1	16.3417	8	5	715.385	3572.9	2.87638	43.0114	8427	8427	MS2	25/332	20180318-iTQ-OSCC34-30ug-s62.raw
	High		VGAHAGEYGAEALER	Unambiguous	1	1	P69905		HCD	1	0	1	1		No Quan Labels	Not Used											46.52	0.000330923	0	0.483338	0	3	510.584	1529.74	2.93738	25.1264	2401	2401	MS2	12/126	20180318-iTQ-OSCC34-30ug-s12.raw
	High		mFLSFPTTk	Unambiguous	1	1	P69905	M1(Oxidation); K9(iTRAQ4plex)	HCD	1	0	1	1	55950	Unique	Used	0.206927	0.265732	1.26635	0.327319	1.55895	1.21904	90406.9	25575.2	37489.7	26189.6	46.5	0.000610052	0	34.7241	21	2	616.331	1231.65	2.62193	41.6774	7390	7390	MS2	7/72	20180318-iTQ-OSCC34-30ug-s10.raw
	High		vGAHAGEYGAEALER	Unambiguous	1	1	P69905	N-Term(iTRAQ4plex)	HCD	1	0	1	1	174369	Redundant	Not Used	0.095016	0.0876669	0.909844	0.1253	1.29966	1.4145	53457.8	6943.97	7313.3	5928.11	46.46	0.000518541	0	7.16934	72	2	837.421	1673.83	-1.21644	54.1929	10881	10881	MS2	8/126	20180318-iTQ-OSCC34-30ug-s30.raw
	High		vGAHAGEYGAEALER	Unambiguous	1	1	P69905	N-Term(iTRAQ4plex)	HCD	1	0	1	1	186489	Redundant	Not Used	0.365983	0.201644	0.543318	0.541611	1.4585	2.65822	2674.67	1338.23	841.636	1282.08	46.45	0.000517471	0	65.5844	300	3	558.619	1673.84	2.75012	59.8625	12645	12645	MS2	8/126	20180318-iTQ-OSCC34-30ug-s32.raw
		High	vGAHAGEYGAEALER	Unambiguous	1	1	P69905	N-Term(iTRAQ4plex)	CID	1	0	1	1	183481	Redundant	Not Used	0.588694	0.606957	1.01671	0.664569	1.11257	1.08361	49800.6	40079.7	47169.3	29290.8	46.42	0.000517638	0	27.4603	49	3	558.618	1673.84	1.43742	37.2056	6124	6124	MS2	10/126	20180318-iTQ-OSCC34-30ug-s32.raw
	High		vADALTNAVAHVDDmPNALSALSDLHAHk	Unambiguous	1	1	P69905	N-Term(iTRAQ4plex); M15(Oxidation); K29(iTRAQ4plex)	HCD	1	0	1	1	318703	Unique	Used	0.0617004						52898.2	4461.99			46.4	0.00029094	0	11.0898	10	4	825.93	3300.7	3.39852	51.78	10638	10638	MS2	12/310	20180318-iTQ-OSCC34-30ug-s55.raw
		High	vGAHAGEYGAEALER	Unambiguous	1	1	P69905	N-Term(iTRAQ4plex)	CID	1	0	1	1	279604	Redundant	Not Used	0.0900013			0.105732	1.15781		156683	19278.4		14661.7	46.39	0.000528114	0	12.4928	6	3	558.619	1673.84	4.28161	25.6223	3055	3055	MS2	18/126	20180318-iTQ-OSCC34-30ug-s49.raw
	High		vGAHAGEYGAEALER	Unambiguous	1	1	P69905	N-Term(iTRAQ4plex)	HCD	1	0	1	1	166933	Redundant	Not Used	0.471623	0.432649	0.904625	0.460322	0.961934	1.05297	46068.6	29702.9	31103.3	18768.2	46.32	0.000532028	0	31.1297	50	3	558.618	1673.84	1.6562	41.2073	7198	7198	MS2	9/126	20180318-iTQ-OSCC34-30ug-s29.raw
		High	tYFPHFDLSHGSAQVk	Unambiguous	1	1	P69905	N-Term(iTRAQ4plex); K16(iTRAQ4plex)	CID	1	0	1	1	305034	Unique	Used	0.0239445	0.0184352	0.759226	0.0255602	1.05205	1.37216	2.32421e+06	76081.6	66863.6	52576.8	46.3	0.000540345	0	20.4653	2	3	708.039	2122.1	3.19497	38.2812	6786	6786	MS2	17/146	20180318-iTQ-OSCC34-30ug-s53.raw
		High	VGAHAGEYGAEALER	Unambiguous	1	1	P69905		CID	1	0	1	1	76120	No Quan Labels	Not Used							2324.49	1551.86	1049.56	2028.58	46.27	0.000336368	0	16.0379	145	3	510.584	1529.74	1.20177	58.4953	12337	12337	MS2	11/126	20180318-iTQ-OSCC34-30ug-s13.raw
	High		mFLSFPTTk	Unambiguous	1	1	P69905	N-Term(iTRAQ4plex); K9(iTRAQ4plex)	HCD	1	0	1	1	161964	Unique	Used	0.168494	0.0890493	0.521164	0.12636	0.739102	1.40433	184979	42609.5	25705.1	20686.6	46.19	0.000644369	0	38.0874	62	2	680.387	1359.77	6.34678	47.184	8962	8962	MS2	8/72	20180318-iTQ-OSCC34-30ug-s28.raw
		High	mFLSFPTTk	Unambiguous	1	1	P69905	N-Term(iTRAQ4plex); K9(iTRAQ4plex)	CID	1	0	1	1	103925	Redundant	Not Used	0.0335534	0.01	0.0778742	0.01	0.0572475	0.727952	1.87916e+07	861989	77702.3	32414.2	46.19	0.00068885	0	31.2006	9	2	680.386	1359.77	5.17974	45.9539	8881	8881	MS2	7/72	20180318-iTQ-OSCC34-30ug-s18.raw
		High	vGAHAGEYGAEALER	Unambiguous	1	1	P69905	N-Term(iTRAQ4plex)	CID	1	0	1	1	239117	Unique	Used	0.101285	0.0915969	0.89179	0.145139	1.41226	1.56817	336425	46583.8	48087.9	43214.3	46.17	0.000550725	0	25.7854	12	3	558.618	1673.84	1.76559	27.361	3416	3416	MS2	10/126	20180318-iTQ-OSCC34-30ug-s42.raw
	High		vADALTNAVAHVDDMPNALSALSDLHAHk	Unambiguous	1	1	P69905	N-Term(iTRAQ4plex); K29(iTRAQ4plex)	HCD	1	0	1	1	318459	Unique	Used	0.224234	0.276542	1.21615	0.343419	1.50939	1.229	55938	17147.8	24139.9	17001.5	46.14	0.000344157	0	41.7435	25	4	821.929	3284.69	0.0831531	49.8602	10107	10107	MS2	14/310	20180318-iTQ-OSCC34-30ug-s55.raw
		High	VGAHAGEYGAEALER	Unambiguous	1	1	P69905		CID	1	0	1	1	71940	No Quan Labels	Not Used							61185.9	64124.3	68303.2	25288.3	46.12	0.000371401	0	12.8122	8	3	510.583	1529.73	0.304039	28.3033	3285	3285	MS2	7/126	20180318-iTQ-OSCC34-30ug-s13.raw
		High	vGAHAGEYGAEALER	Unambiguous	1	1	P69905	N-Term(iTRAQ4plex)	CID	1	0	1	1	165334	Unique	Used	0.220543	0.215338	0.962843	0.353848	1.58125	1.62625	28247.6	8516.77	9492.25	8846.15	46.09	0.000564654	0	30.2824	132	2	837.422	1673.84	0.169204	29.4101	3724	3724	MS2	12/126	20180318-iTQ-OSCC34-30ug-s29.raw
		High	vGAHAGEYGAEALER	Unambiguous	1	1	P69905	N-Term(iTRAQ4plex)	CID	1	0	1	1	165847	Unique	Used	0.214367	0.174693	0.803609	0.261307	1.20135	1.48035	137953	40428.6	37607.3	31903.4	46.05	0.000563671	0	37.1296	9	3	558.619	1673.84	2.96891	33.204	4839	4839	MS2	15/126	20180318-iTQ-OSCC34-30ug-s29.raw
	High		vGAHAGEYGAEALER	Unambiguous	1	1	P69905	N-Term(iTRAQ4plex)	HCD	1	0	1	1	173524	Redundant	Not Used	0.0507591			0.203982	3.96056		359473	24944.8		64895.5	46.03	0.000578746	0	13.6052	3	3	558.619	1673.84	3.40648	47.8275	9056	9056	MS2	13/126	20180318-iTQ-OSCC34-30ug-s30.raw
	High		vADALTNAVAHVDDmPNALSALSDLHAHk	Unambiguous	1	1	P69905	N-Term(iTRAQ4plex); M15(Oxidation); K29(iTRAQ4plex)	HCD	1	0	1	1	317953	No Quan Values	Not Used							1.26576e+06				46.01	0.000318276	0	12.9262	0	5	660.946	3300.7	3.96769	45.9132	9013	9013	MS2	12/310	20180318-iTQ-OSCC34-30ug-s55.raw
	High		mFLSFPTTk	Unambiguous	1	1	P69905	N-Term(iTRAQ4plex); M1(Oxidation); K9(iTRAQ4plex)	HCD	1	0	1	1	132563	Redundant	Not Used	0.0297877						3.97698e+07	1.61954e+06			46	0.00065309	0	17.9648	0	2	688.383	1375.76	4.02427	40.4691	6880	6880	MS2	8/72	20180318-iTQ-OSCC34-30ug-s23.raw
	High		fLASVSTVLTSk	Unambiguous	1	1	P69905	N-Term(iTRAQ4plex); K12(iTRAQ4plex)	HCD	1	0	1	1	234130	Unique	Used	0.58211	0.728975	1.23491	0.697614	1.1811	0.947093	29499	23475.4	33557.3	18212.9	45.99	0.000268133	0	40.248	63	2	770.964	1540.92	1.24384	33.2921	4907	4907	MS2	6/102	20180318-iTQ-OSCC34-30ug-s41.raw
	High		kVADALTNAVAHVDDmPNALSALSDLHAHk	Unambiguous	1	1	P69905	N-Term(iTRAQ4plex); K1(iTRAQ4plex); M16(Oxidation); K30(iTRAQ4plex)	HCD	1	0	1	1	359831	Redundant	Not Used	0.152502	0.185258	1.19793	0.498476	3.22143	2.66291	23654.5	4931.61	6838.47	10435.5	45.98	0.000198093	1	27.2484	53	4	893.982	3572.91	5.45964	42.6552	8331	8331	MS2	16/332	20180318-iTQ-OSCC34-30ug-s62.raw
		High	vGAHAGEYGAEALER	Unambiguous	1	1	P69905	N-Term(iTRAQ4plex)	CID	1	0	1	1	210544	Unique	Used	0.589354	0.349739	0.585189	0.994027	1.66227	2.81283	34253.4	27598.1	18694.5	30134.1	45.93	0.00059095	0	26.5151	14	3	558.618	1673.84	1.21863	27.34	3036	3036	MS2	10/126	20180318-iTQ-OSCC34-30ug-s37.raw
		High	mFLSFPTTk	Unambiguous	1	1	P69905	N-Term(iTRAQ4plex); M1(Oxidation); K9(iTRAQ4plex)	CID	1	0	1	1	138375	Redundant	Not Used	0.0516755	0.01	0.174792	0.0181237	0.345653	1.95821	1.91217e+06	135086	27332	30671.1	45.91	0.000671895	0	38.5718	15	2	688.384	1375.76	5.00029	40.4393	7012	7012	MS2	7/72	20180318-iTQ-OSCC34-30ug-s24.raw
		High	vGAHAGEYGAEALER	Unambiguous	1	1	P69905	N-Term(iTRAQ4plex)	CID	1	0	1	1	182418	Unique	Used	0.388195	2.04665	5.19903	6.52837	16.5742	3.15682	11350.2	6023.54	36250.4	65578.7	45.9	0.000535928	0	64.0324	50	2	837.418	1673.83	-4.6441	29.3246	3822	3822	MS2	11/126	20180318-iTQ-OSCC34-30ug-s32.raw
	High		vGAHAGEYGAEALER	Unambiguous	1	1	P69905	N-Term(iTRAQ4plex)	HCD	1	0	1	1	165044	Redundant	Not Used	0.0453108	0.0424444	0.923734	0.089924	1.95593	2.09674	108984	6750.95	7218.56	8673.51	45.89	0.000589978	0	21.4927	31	2	837.424	1673.84	2.94048	27.2669	3104	3104	MS2	9/126	20180318-iTQ-OSCC34-30ug-s29.raw
		High	mFLSFPTTk	Unambiguous	1	1	P69905	N-Term(iTRAQ4plex); M1(Oxidation); K9(iTRAQ4plex)	CID	1	0	1	1	109122	Unique	Used	0.0959682	0.0133168	0.136836				418804	54946.3	8703.16		45.86	0.000670595	0	21.0614	8	2	688.384	1375.76	5.97631	40.8246	7124	7124	MS2	7/72	20180318-iTQ-OSCC34-30ug-s19.raw
	High		FLASVSTVLTSk	Unambiguous	1	1	P69905	K12(iTRAQ4plex)	HCD	1	0	1	1	37724	Redundant	Not Used	0.281725	0.249748	0.874188				674397	259741	262836		45.83	0.000376151	0	13.3449	1	2	698.914	1396.82	3.12874	40.105	6999	6999	MS2	10/102	20180318-iTQ-OSCC34-30ug-s07.raw
		High	mFLSFPTTk	Unambiguous	1	1	P69905	N-Term(iTRAQ4plex); K9(iTRAQ4plex)	CID	1	0	1	1	109674	Unique	Used	0.0671369						1.79784e+07	1.65011e+06			45.79	0.0007764	0	14.9726	0	2	680.386	1359.76	4.46156	45.0324	8320	8320	MS2	7/72	20180318-iTQ-OSCC34-30ug-s19.raw
		High	vGAHAGEYGAEALER	Unambiguous	1	1	P69905	N-Term(iTRAQ4plex)	CID	1	0	1	1	180639	Unique	Used	0.375837	0.221498	0.581162	0.38314	1.0047	1.7119	1525.96	784.047	527.446	517.434	45.79	0.000611629	0	37.1903	300	2	837.425	1673.84	3.23219	60.3062	12010	12010	MS2	11/126	20180318-iTQ-OSCC34-30ug-s31.raw
	High		VGAHAGEYGAEALER	Unambiguous	1	1	P69905		HCD	1	0	1	1	83188	No Quan Labels	Not Used								64804.3	14207		45.75	0.00040443	0	5.78504	5	3	510.583	1529.73	0.363887	25.0813	2307	2307	MS2	8/126	20180318-iTQ-OSCC34-30ug-s15.raw
	High		fLASVSTVLTSk	Unambiguous	1	1	P69905	N-Term(iTRAQ4plex); K12(iTRAQ4plex)	HCD	1	0	1	1	80094	Unique	Used	0.349631	0.302941	0.85443	0.620993	1.75047	2.02871	71177.3	34021.3	33648.5	39118.7	45.75	0.000313966	0	13.1124	12	3	514.311	1540.92	0.00722276	44.987	8222	8222	MS2	10/102	20180318-iTQ-OSCC34-30ug-s14.raw
	High		vGAHAGEYGAEALER	Unambiguous	1	1	P69905	N-Term(iTRAQ4plex)	HCD	1	0	1	1	170909	Redundant	Not Used	0.0215164						1.62407e+06	47772.2			45.72	0.000624246	0	8.17134	1	2	837.425	1673.84	3.59683	27.9892	3389	3389	MS2	6/126	20180318-iTQ-OSCC34-30ug-s30.raw
	High		vGAHAGEYGAEALER	Unambiguous	1	1	P69905	N-Term(iTRAQ4plex)	HCD	1	0	1	1	165096	Redundant	Not Used	0.173456	0.152868	0.869073	0.146151	0.830405	0.94618	909541	215681	216974	117647	45.72	0.000620227	0	21.3052	3	3	558.619	1673.84	3.84404	27.6801	3219	3219	MS2	10/126	20180318-iTQ-OSCC34-30ug-s29.raw
	High		vGAHAGEYGAEALER	Unambiguous	1	1	P69905	N-Term(iTRAQ4plex)	HCD	1	0	1	1	166129	Redundant	Not Used	0.305573	0.119489	0.385604	0.126014	0.406427	1.04371	162417	67849.5	30285	18113.7	45.62	0.000637416	0	33.4997	23	3	558.618	1673.84	1.10924	35.3544	5456	5456	MS2	8/126	20180318-iTQ-OSCC34-30ug-s29.raw
		High	mFLSFPTTk	Unambiguous	1	1	P69905	N-Term(iTRAQ4plex); M1(Oxidation); K9(iTRAQ4plex)	CID	1	0	1	1	150041	Redundant	Not Used	0.112169	0.01	0.0405447				2.98328e+06	457476	21470.4		45.62	0.000718292	0	16.4444	2	2	688.384	1375.76	4.91156	41.3855	7335	7335	MS2	8/72	20180318-iTQ-OSCC34-30ug-s26.raw
	High		vGAHAGEYGAEALER	Unambiguous	1	1	P69905	N-Term(iTRAQ4plex)	HCD	1	0	1	1	175248	Unique	Used	0.0876456	0.0811645	0.913196				4729.4	566.677	599.016		45.57	0.000637864	0	26.7754	251	3	558.619	1673.84	3.95344	62.4008	12844	12844	MS2	13/126	20180318-iTQ-OSCC34-30ug-s30.raw
		High	mFLSFPTTk	Unambiguous	1	1	P69905	N-Term(iTRAQ4plex); M1(Oxidation); K9(iTRAQ4plex)	CID	1	0	1	1	126962	Redundant	Not Used	0.049579	0.0134145	0.266812	0.0206425	0.410339	1.52292	3.55732e+06	241113	74467.2	64989.1	45.57	0.000721063	0	17.2581	2	2	688.383	1375.76	4.113	42.1661	7640	7640	MS2	7/72	20180318-iTQ-OSCC34-30ug-s22.raw
	High		VGAHAGEYGAEALER	Unambiguous	1	1	P69905		HCD	1	0	1	1	72031	No Quan Labels	Not Used							29416.9	20251	22311.4	35486.7	45.55	0.00042349	0	17.3199	10	3	510.583	1529.73	0.304039	28.9982	3487	3487	MS2	12/126	20180318-iTQ-OSCC34-30ug-s13.raw
		High	mFLSFPTTk	Unambiguous	1	1	P69905	N-Term(iTRAQ4plex); K9(iTRAQ4plex)	CID	1	0	1	1	109758	Unique	Used	0.0677372						9.57382e+06	886568			45.54	0.000795875	0	14.9644	0	2	680.386	1359.76	4.73087	45.7259	8502	8502	MS2	7/72	20180318-iTQ-OSCC34-30ug-s19.raw
		High	VGAHAGEYGAEALER	Unambiguous	1	1	P69905		CID	1	0	1	1	72428	No Quan Labels	Not Used							139523	77026.4	30818.9	35082.1	45.53	0.000425445	0	14.9673	15	3	510.583	1529.73	0.24419	31.8755	4340	4340	MS2	7/126	20180318-iTQ-OSCC34-30ug-s13.raw
	High		mFLSFPTTk	Unambiguous	1	1	P69905	M1(Oxidation); K9(iTRAQ4plex)	HCD	1	0	1	1	67712	Unique	Used	0.243171	0.216663	0.878623	0.315232	1.27761	1.43991	66917.1	22245.8	22625	18669.1	45.5	0.000763782	0	33.564	18	2	616.331	1231.65	2.82015	40.687	7082	7082	MS2	7/72	20180318-iTQ-OSCC34-30ug-s12.raw
		High	MFLSFPTTk	Unambiguous	1	1	P69905	K9(iTRAQ4plex)	CID	1	0	1	1	44455	No Quan Values	Not Used											45.48	0.000764476	0	8.74892	0	2	608.334	1215.66	3.59467	44.0599	8393	8393	MS2	7/72	20180318-iTQ-OSCC34-30ug-s08.raw
	High		vLSPADkTNVk	Unambiguous	1	1	P69905	N-Term(iTRAQ4plex); K7(iTRAQ4plex); K11(iTRAQ4plex)	HCD	1	0	1	1	320957	Redundant	Not Used	0.0448873	0.0497592	1.09314	0.060473	1.32775	1.20276	217518	13348.1	16890.2	11641.6	45.47	0.000143315	1	30.7833	33	2	802.497	1603.99	7.41487	23.1361	2666	2666	MS2	8/98	20180318-iTQ-OSCC34-30ug-s56.raw
		High	mFLSFPTTk	Unambiguous	1	1	P69905	N-Term(iTRAQ4plex); K9(iTRAQ4plex)	CID	1	0	1	1	110414	Redundant	Not Used	0.114622	0.110982	0.954798	0.110724	0.952031	0.987369	718663	112615	124464	70424.4	45.39	0.000825289	0	26.1871	14	2	680.387	1359.77	6.25701	50.5827	9921	9921	MS2	7/72	20180318-iTQ-OSCC34-30ug-s19.raw
		High	vGAHAGEYGAEALER	Unambiguous	1	1	P69905	N-Term(iTRAQ4plex)	CID	1	0	1	1	187854	Redundant	Not Used	0.215668	2.44439	11.1767	6.69171	30.5795	2.70929	13569.3	4000.78	51760.3	80362.2	45.39	0.000670638	0	4.91694	64	2	837.425	1673.84	3.45097	27.4165	2978	2978	MS2	18/126	20180318-iTQ-OSCC34-30ug-s33.raw
	High		vGAHAGEYGAEALER	Unambiguous	1	1	P69905	N-Term(iTRAQ4plex)	HCD	1	0	1	1	173093	Redundant	Not Used	0.0807715	0.0960659	1.17284	0.110289	1.34571	1.13619	109062	12043	16349.8	10645.4	45.33	0.000677036	0	36.1868	35	2	837.425	1673.84	4.32611	44.5785	8121	8121	MS2	10/126	20180318-iTQ-OSCC34-30ug-s30.raw
		High	mFLSFPTTk	Unambiguous	1	1	P69905	N-Term(iTRAQ4plex); M1(Oxidation); K9(iTRAQ4plex)	CID	1	0	1	1	128556	Unique	Used	0.158829	0.324441	2.01434	0.182182	1.13045	0.555725	165478	35931.1	83780.3	26680.9	45.27	0.000708742	0	43.5086	55	2	688.385	1375.76	7.4847	53.5459	11089	11089	MS2	7/72	20180318-iTQ-OSCC34-30ug-s22.raw
		High	mFLSFPTTk	Unambiguous	1	1	P69905	N-Term(iTRAQ4plex); K9(iTRAQ4plex)	CID	1	0	1	1	110317	Redundant	Not Used	0.0873198	0.0138416	0.156315	0.0166507	0.187931	1.19052	1.08684e+06	129741	23475.6	16016	45.26	0.000853345	0	19.0132	10	2	680.387	1359.77	5.98769	49.905	9712	9712	MS2	7/72	20180318-iTQ-OSCC34-30ug-s19.raw
	High		vADALTNAVAHVDDmPNALSALSDLHAHk	Unambiguous	1	1	P69905	N-Term(iTRAQ4plex); M15(Oxidation); K29(iTRAQ4plex)	HCD	1	0	1	1	324089	Unique	Used	0.0920886	0.0643247	0.68881	0.0795074	0.850903	1.22326	26109.7	3287.05	2620.87	1837.23	45.24	0.000400963	0	7.31131	54	3	1100.9	3300.69	0.499421	46.5064	9452	9452	MS2	13/310	20180318-iTQ-OSCC34-30ug-s56.raw
		High	vADALTNAVAHVDDmPNALSALSDLHAHk	Unambiguous	1	1	P69905	N-Term(iTRAQ4plex); M15(Oxidation); K29(iTRAQ4plex)	CID	1	0	1	1	318277	No Quan Values	Not Used							155651				45.22	0.000410329	0	5.04755	2	3	1100.9	3300.69	-0.499128	48.4098	9709	9709	MS2	21/310	20180318-iTQ-OSCC34-30ug-s55.raw
	High		TYFPHFDLSHGSAQVk	Unambiguous	1	1	P69905	K16(iTRAQ4plex)	HCD	1	0	1	1	298910	Unique	Used	0.13117	0.0695383	0.522779	0.153506	1.15337	2.18469	217405	38985.5	23591.8	29535.9	45.18	0.000684142	0	18.2752	9	4	495.255	1978	1.39055	36.959	6524	6524	MS2	8/146	20180318-iTQ-OSCC34-30ug-s52.raw
		High	VGAHAGEYGAEALER	Unambiguous	1	1	P69905		CID	1	0	1	1	71846	No Quan Labels	Not Used							54045.6	13945.8			45.16	0.000451088	0	4.05257	6	3	510.584	1529.74	1.32147	27.6192	3079	3079	MS2	12/126	20180318-iTQ-OSCC34-30ug-s13.raw
		High	vADALTNAVAHVDDmPNALSALSDLHAHk	Unambiguous	1	1	P69905	N-Term(iTRAQ4plex); M15(Oxidation); K29(iTRAQ4plex)	CID	1	0	1	1	318703	Redundant	Not Used	0.0617004						52898.2	4461.99			45.15	0.000387975	0	11.0898	10	4	825.93	3300.7	3.39852	51.7647	10632	10632	MS2	27/310	20180318-iTQ-OSCC34-30ug-s55.raw
		High	vADALTNAVAHVDDmPNALSALSDLHAHk	Unambiguous	1	1	P69905	N-Term(iTRAQ4plex); M15(Oxidation); K29(iTRAQ4plex)	CID	1	0	1	1	318421	No Quan Values	Not Used							96181.5				45.14	0.000394993	0	9.48195	7	4	825.93	3300.7	3.25059	49.5437	10021	10021	MS2	28/310	20180318-iTQ-OSCC34-30ug-s55.raw
		High	mFLSFPTTk	Unambiguous	1	1	P69905	N-Term(iTRAQ4plex); M1(Oxidation); K9(iTRAQ4plex)	CID	1	0	1	1	178153	Redundant	Not Used	0.0676866	0.0413851	0.602933	0.0541363	0.78825	1.2946	463725	42910.4	29948.2	22218	45.13	0.000715082	0	30.9641	16	2	688.385	1375.76	6.41995	40.292	6621	6621	MS2	8/72	20180318-iTQ-OSCC34-30ug-s31.raw
		High	VGAHAGEYGAEALER	Unambiguous	1	1	P69905		CID	1	0	1	1	112762	No Quan Labels	Not Used							72010.6	166343	130359	76212.2	45.11	0.000457853	0	29.6479	9	3	510.583	1529.74	0.663131	24.5005	2477	2477	MS2	6/126	20180318-iTQ-OSCC34-30ug-s20.raw
	High		vADALTNAVAHVDDMPNALSALSDLHAHk	Unambiguous	1	1	P69905	N-Term(iTRAQ4plex); K29(iTRAQ4plex)	HCD	1	0	1	1	306206	Unique	Used	0.0262094			0.0300414	1.12964		127145	4555.72		3380.46	45.09	0.000459967	0	0	29	3	1095.57	3284.69	-2.53278	47.2518	9329	9329	MS2	15/310	20180318-iTQ-OSCC34-30ug-s53.raw
		High	mFLSFPTTK	Unambiguous	1	1	P69905	N-Term(iTRAQ4plex)	CID	1	0	1	1	38255	Unique	Used	0.0789165	0.0475266	0.593878	0.0508627	0.635199	1.05914	1.07293e+06	115755	79574.6	48297.6	45.09	0.000833206	0	34.707	9	2	608.333	1215.66	2.18887	43.8167	8140	8140	MS2	8/72	20180318-iTQ-OSCC34-30ug-s07.raw
	High		kVADALTNAVAHVDDmPNALSALSDLHAHk	Unambiguous	1	1	P69905	N-Term(iTRAQ4plex); K1(iTRAQ4plex); M16(Oxidation); K30(iTRAQ4plex)	HCD	1	0	1	1	371995	No Quan Values	Not Used							53388				45.08	0.000280963	1	16.9836	4	5	715.384	3572.89	1.93683	47.0322	9148	9148	MS2	14/332	20180318-iTQ-OSCC34-30ug-s64.raw
		High	vGAHAGEYGAEALER	Unambiguous	1	1	P69905	N-Term(iTRAQ4plex)	CID	1	0	1	1	327265	Redundant	Not Used	0.278762	0.465885	1.64806	0.485132	1.71516	1.03056	153473	58487.7	111577	65894.1	45.04	0.000706556	0	34.5193	36	3	558.618	1673.84	2.20316	25.5461	3205	3205	MS2	16/126	20180318-iTQ-OSCC34-30ug-s57.raw
	High		vGAHAGEYGAEALER	Unambiguous	1	1	P69905	N-Term(iTRAQ4plex)	HCD	1	0	1	1	171934	Redundant	Not Used	0.0592931	0.0406082	0.675364				965529	78265.3	61185.2		45.02	0.000734999	0	8.17403	1	3	558.619	1673.84	3.18769	35.937	5611	5611	MS2	13/126	20180318-iTQ-OSCC34-30ug-s30.raw
		High	tYFPHFDLSHGSAQVk	Unambiguous	1	1	P69905	N-Term(iTRAQ4plex); K16(iTRAQ4plex)	CID	1	0	1	1	305317	Redundant	Not Used	0.060119	0.0729671	1.19686	0.0880746	1.44383	1.19458	760426	62498.4	86586.6	59274	45.02	0.000708243	0	32.3718	7	3	708.041	2122.11	5.35208	40.4438	7398	7398	MS2	11/146	20180318-iTQ-OSCC34-30ug-s53.raw
	High		vGAHAGEYGAEALER	Unambiguous	1	1	P69905	N-Term(iTRAQ4plex)	HCD	1	0	1	1	166225	Redundant	Not Used	0.31378	0.327909	1.03052	0.253099	0.794956	0.763882	115192	49413.5	58944.1	25802.8	45	0.000717837	0	38.2399	24	3	558.619	1673.84	3.0783	36.0433	5664	5664	MS2	11/126	20180318-iTQ-OSCC34-30ug-s29.raw
		High	mFLSFPTTk	Unambiguous	1	1	P69905	N-Term(iTRAQ4plex); M1(Oxidation); K9(iTRAQ4plex)	CID	1	0	1	1	150158	Redundant	Not Used	0.160724	0.111541	0.684355	0.119873	0.735055	1.0636	161072	35391.7	28036.4	17088.3	45	0.000736811	0	28.1787	38	2	688.385	1375.76	6.41995	42.2667	7585	7585	MS2	7/72	20180318-iTQ-OSCC34-30ug-s26.raw
		High	mFLSFPTTk	Unambiguous	1	1	P69905	N-Term(iTRAQ4plex); K9(iTRAQ4plex)	CID	1	0	1	1	111712	Redundant	Not Used	0.0754462	0.0350877	0.458613	0.0244086	0.318848	0.688458	27300.6	2815.85	1494.84	589.753	44.96	0.000911184	0	41.3822	300	2	680.387	1359.77	6.16723	61.6998	12743	12743	MS2	7/72	20180318-iTQ-OSCC34-30ug-s19.raw
		High	mFLSFPTTk	Unambiguous	1	1	P69905	N-Term(iTRAQ4plex); M1(Oxidation); K9(iTRAQ4plex)	CID	1	0	1	1	132473	Redundant	Not Used	0.0328151						8.39253e+07	3.76502e+06			44.9	0.000909298	0	15.3739	0	2	688.383	1375.76	3.84682	39.7581	6679	6679	MS2	7/72	20180318-iTQ-OSCC34-30ug-s23.raw
		High	mFLSFPTTk	Unambiguous	1	1	P69905	N-Term(iTRAQ4plex); M1(Oxidation); K9(iTRAQ4plex)	CID	1	0	1	1	120697	Redundant	Not Used	0.0387252						9.11492e+07	4.82554e+06			44.89	0.000836796	0	15.6329	0	2	688.384	1375.76	5.53267	39.3794	6732	6732	MS2	7/72	20180318-iTQ-OSCC34-30ug-s21.raw
		High	mFLSFPTTk	Unambiguous	1	1	P69905	N-Term(iTRAQ4plex); M1(Oxidation); K9(iTRAQ4plex)	CID	1	0	1	1	128245	Redundant	Not Used	0.123303	0.0626722	0.501222	0.0782734	0.625633	1.23603	234582	39542.9	22942.3	16250.5	44.86	0.00085566	0	51.7181	38	2	688.384	1375.76	4.91156	51.3658	10414	10414	MS2	7/72	20180318-iTQ-OSCC34-30ug-s22.raw
		High	mFLSFPTTk	Unambiguous	1	1	P69905	N-Term(iTRAQ4plex); M1(Oxidation); K9(iTRAQ4plex)	CID	1	0	1	1	138641	Redundant	Not Used	0.0548713	0.01	0.165629				4.52982e+06	339802	65148		44.84	0.000846486	0	13.9342	2	2	688.384	1375.76	5.44394	42.4782	7593	7593	MS2	7/72	20180318-iTQ-OSCC34-30ug-s24.raw
		High	vGAHAGEYGAEALER	Unambiguous	1	1	P69905	N-Term(iTRAQ4plex)	CID	1	0	1	1	166647	Redundant	Not Used	0.583832	0.299366	0.505641	0.341956	0.577246	1.13047	60137	47998.7	28093.8	18199.9	44.83	0.000734983	0	36.9256	39	3	558.617	1673.84	-0.422257	39.0758	6570	6570	MS2	9/126	20180318-iTQ-OSCC34-30ug-s29.raw
		High	mFLSFPTTk	Unambiguous	1	1	P69905	N-Term(iTRAQ4plex); M1(Oxidation); K9(iTRAQ4plex)	CID	1	0	1	1	103296	Unique	Used	0.241072	0.184666	0.755385	0.180717	0.738807	0.968506	1.06622e+06	351394	307257	170531	44.79	0.000766676	0	50.4724	8	2	688.385	1375.76	6.8636	41.4094	7517	7517	MS2	6/72	20180318-iTQ-OSCC34-30ug-s18.raw
	High		MFLSFPTTk	Unambiguous	1	1	P69905	K9(iTRAQ4plex)	HCD	1	0	1	1	46697	Unique	Used	0.251873	0.250791	0.981883	0.443641	1.73592	1.75069	17791.1	6126.1	6962.78	6985.4	44.73	0.000856422	0	51.8115	169	2	608.334	1215.66	4.19716	60.0099	13252	13252	MS2	6/72	20180318-iTQ-OSCC34-30ug-s08.raw
		High	kVADALTNAVAHVDDMPNALSALSDLHAHk	Unambiguous	1	1	P69905	N-Term(iTRAQ4plex); K1(iTRAQ4plex); K30(iTRAQ4plex)	CID	1	0	1	1	354695	Redundant	Not Used	0.0357062	0.0196428	0.542486	0.0766139	2.11467	3.86005	30698.9	1498.53	941.01	2081.55	44.72	0.000264771	1	83.203	71	3	1186.3	3556.9	1.22703	49.6374	9999	9999	MS2	19/332	20180318-iTQ-OSCC34-30ug-s61.raw
		High	mFLSFPTTk	Unambiguous	1	1	P69905	N-Term(iTRAQ4plex); M1(Oxidation); K9(iTRAQ4plex)	CID	1	0	1	1	128365	Redundant	Not Used	0.0856744	0.0553191	0.636725	0.0802717	0.9234	1.43608	201215	23567.4	17370.1	14294.8	44.71	0.000860375	0	33.4015	51	2	688.385	1375.76	6.2425	52.1752	10674	10674	MS2	7/72	20180318-iTQ-OSCC34-30ug-s22.raw
		High	TYFPHFDLSHGSAQVk	Unambiguous	1	1	P69905	K16(iTRAQ4plex)	CID	1	0	1	1	263535	No Quan Values	Not Used							1.81636e+06				44.68	0.000772727	0	6.82282	0	3	660.005	1978	3.74248	36.847	6401	6401	MS2	18/146	20180318-iTQ-OSCC34-30ug-s46.raw
	High		VGAHAGEYGAEALER	Unambiguous	1	1	P69905		HCD	1	0	1	1	71550	No Quan Labels	Not Used											44.67	0.000504966	0	0.690315	2	3	510.584	1529.74	1.32147	25.5494	2446	2446	MS2	14/126	20180318-iTQ-OSCC34-30ug-s13.raw
	High		fLASVSTVLTSk	Unambiguous	1	1	P69905	N-Term(iTRAQ4plex); K12(iTRAQ4plex)	HCD	1	0	1	1	86319	Unique	Used	0.926327	0.761299	0.810437	1.24535	1.32496	1.61892	393783	498679	467820	434013	44.67	0.000361664	0	14.3042	1	3	514.312	1540.92	1.19551	47.7698	9092	9092	MS2	9/102	20180318-iTQ-OSCC34-30ug-s15.raw
		High	VGAHAGEYGAEALER	Unambiguous	1	1	P69905		CID	1	0	1	1	73040	No Quan Labels	Not Used							33603.6	22417.6	44944.4	27661.2	44.67	0.00050326	0	50.0587	30	3	510.584	1529.74	1.62071	36.2957	5666	5666	MS2	15/126	20180318-iTQ-OSCC34-30ug-s13.raw
	High		MFLSFPTTk	Unambiguous	1	1	P69905	K9(iTRAQ4plex)	HCD	1	0	1	1	45488	Redundant	Not Used	0.290563	0.193782	0.657661	0.351055	1.19073	1.79288	161296	64071.3	48775.8	50113.5	44.64	0.000958527	0	30.7015	12	2	608.333	1215.66	2.69094	51.3753	10636	10636	MS2	6/72	20180318-iTQ-OSCC34-30ug-s08.raw
	High		vGAHAGEYGAEALER	Unambiguous	1	1	P69905	N-Term(iTRAQ4plex)	HCD	1	0	1	1	173912	Redundant	Not Used	0.120732	0.0836058	0.682878	0.15125	1.23467	1.79039	96885.9	15991.2	12640.5	12969.2	44.63	0.000793727	0	34.2146	58	2	837.421	1673.83	-1.07058	50.6923	9892	9892	MS2	9/126	20180318-iTQ-OSCC34-30ug-s30.raw
	High		TYFPHFDLSHGSAQVk	Unambiguous	1	1	P69905	K16(iTRAQ4plex)	HCD	1	0	1	1	263446	Unique	Used	0.301306	0.222992	0.72981	0.352889	1.15427	1.56617	137664	56706	47904.6	42994.6	44.57	0.000787311	0	16.0591	11	3	660.004	1978	1.24306	36.1907	6213	6213	MS2	8/146	20180318-iTQ-OSCC34-30ug-s46.raw
	High		VGAHAGEYGAEALER	Unambiguous	1	1	P69905		HCD	1	0	1	1		No Quan Labels	Not Used											44.44	0.00054502	0	9.56989	22	2	765.372	1529.74	0.911316	26.2622	2668	2668	MS2	7/126	20180318-iTQ-OSCC34-30ug-s13.raw
		High	mFLSFPTTk	Unambiguous	1	1	P69905	N-Term(iTRAQ4plex); M1(Oxidation); K9(iTRAQ4plex)	CID	1	0	1	1	133325	Redundant	Not Used	0.0615911	0.0321844	0.515295	0.0541471	0.866434	1.66502	379689	31970.2	19069.5	18195.3	44.44	0.000929952	0	28.3648	21	2	688.384	1375.76	5.88758	45.9773	8525	8525	MS2	7/72	20180318-iTQ-OSCC34-30ug-s23.raw
		High	vGAHAGEYGAEALER	Unambiguous	1	1	P69905	N-Term(iTRAQ4plex)	CID	1	0	1	1	193714	Unique	Used	0.512692	0.487146	0.93698	0.987657	1.89858	2.00649	60480.8	42391	45977.3	52866.3	44.43	0.000840148	0	36.5644	13	3	558.619	1673.84	3.51587	28.8204	3641	3641	MS2	10/126	20180318-iTQ-OSCC34-30ug-s34.raw
		High	VGAHAGEYGAEALER	Unambiguous	1	1	P69905		CID	1	0	1	1	72338	No Quan Labels	Not Used							90948.2	64955.8	12727.4	75981.5	44.42	0.000538501	0	4.1804	15	3	510.583	1529.74	0.72298	31.2033	4145	4145	MS2	13/126	20180318-iTQ-OSCC34-30ug-s13.raw
	High		vADALTNAVAHVDDMPNALSALSDLHAHk	Unambiguous	1	1	P69905	N-Term(iTRAQ4plex); K29(iTRAQ4plex)	HCD	1	0	1	1	313270	Unique	Used	0.1173	0.137694	1.15756	0.236198	1.98453	1.69767	42374.3	6795.16	9105.07	8858	44.41	0.000496273	0	28.3468	55	5	657.745	3284.7	0.840908	55.6343	11834	11834	MS2	23/310	20180318-iTQ-OSCC34-30ug-s54.raw
	High		vGAHAGEYGAEALER	Unambiguous	1	1	P69905	N-Term(iTRAQ4plex)	HCD	1	0	1	1	180630	Redundant	Not Used	0.227927	0.124948	0.54058	0.17515	0.757343	1.38731	6945.93	2164.34	1354.33	1076.71	44.38	0.00082252	0	51.2553	252	3	558.618	1673.84	2.31256	60.1908	11994	11994	MS2	9/126	20180318-iTQ-OSCC34-30ug-s31.raw
	High		vGAHAGEYGAEALER	Unambiguous	1	1	P69905	N-Term(iTRAQ4plex)	HCD	1	0	1	1	178041	Redundant	Not Used	0.197965	0.250139	1.24601	0.538851	2.68261	2.13195	27229.6	7369.35	10628.9	12985.7	44.35	0.000841076	0	19.4478	97	2	837.424	1673.84	2.94048	39.4381	6382	6382	MS2	16/126	20180318-iTQ-OSCC34-30ug-s31.raw
	High		vGAHAGEYGAEALER	Unambiguous	1	1	P69905	N-Term(iTRAQ4plex)	HCD	1	0	1	1	182242	Redundant	Not Used	0.260557	0.0733848	0.277735	0.112741	0.42644	1.52043	444282	158257	50878.2	44330	44.34	0.000843015	0	32.5894	6	3	558.617	1673.84	0.124707	27.9935	3449	3449	MS2	10/126	20180318-iTQ-OSCC34-30ug-s32.raw
	High		TYFPHFDLSHGSAQVk	Unambiguous	1	1	P69905	K16(iTRAQ4plex)	HCD	1	0	1	1	280978	Unique	Used	0.0732716	0.0444199	0.59782	0.1054	1.4177	2.3483	490330	49116	33988.5	45738.9	44.3	0.000850816	0	21.4192	4	3	660.004	1978	2.16877	36.0111	6038	6038	MS2	10/146	20180318-iTQ-OSCC34-30ug-s49.raw
		High	vGAHAGEYGAEALER	Unambiguous	1	1	P69905	N-Term(iTRAQ4plex)	CID	1	0	1	1	184629	Redundant	Not Used	0.598241	0.488995	0.80604	0.864865	1.42479	1.75039	21013.5	17186	16035	16084.3	44.28	0.00086594	0	31.6002	58	3	558.617	1673.84	0.452885	45.6518	8609	8609	MS2	10/126	20180318-iTQ-OSCC34-30ug-s32.raw
	High		mFLSFPTTk	Unambiguous	1	1	P69905	N-Term(iTRAQ4plex); M1(Oxidation); K9(iTRAQ4plex)	HCD	1	0	1	1	115165	Redundant	Not Used	0.121401	0.0515508	0.418737	0.04675	0.379523	0.897505	1.44273e+06	239445	116061	59692.8	44.23	0.000872192	0	29.8606	4	2	688.385	1375.76	6.95233	41.9707	7691	7691	MS2	6/72	20180318-iTQ-OSCC34-30ug-s20.raw
	High		vGAHAGEYGAEALER	Unambiguous	1	1	P69905	N-Term(iTRAQ4plex)	HCD	1	0	1	1	182332	Redundant	Not Used						1.75115			4.92695e+06	4.94425e+06	44.14	0.000869254	0	1.60594	0	3	558.618	1673.84	1.87499	28.6876	3644	3644	MS2	7/126	20180318-iTQ-OSCC34-30ug-s32.raw
	High		mFLSFPTTk	Unambiguous	1	1	P69905	M1(Oxidation); K9(iTRAQ4plex)	HCD	1	0	1	1	56044	Unique	Used	0.231534	0.124954	0.532186	0.216522	0.921649	1.71491	156889	49660	30592.1	30064.2	44.09	0.00106454	0	34.6888	16	2	616.331	1231.65	2.42371	42.3694	7596	7596	MS2	7/72	20180318-iTQ-OSCC34-30ug-s10.raw
	High		VADALTNAVAHVDDmPNALSALSDLHAHk	Unambiguous	1	1	P69905	M15(Oxidation); K29(iTRAQ4plex)	HCD	1	0	1	1	289749	Unique	Used	0.3045	0.146654	0.474934	0.310541	1.0051	2.09564	8385.97	3490.93	1919.17	2304.78	44.07	0.000548439	0	11.6539	73	4	789.905	3156.6	3.17083	57.679	12322	12322	MS2	8/310	20180318-iTQ-OSCC34-30ug-s50.raw
	High		mFLSFPTTk	Unambiguous	1	1	P69905	N-Term(iTRAQ4plex); M1(Oxidation); K9(iTRAQ4plex)	HCD	1	0	1	1	129461	Unique	Used	0.0633706	0.0558512	0.869106	0.0482902	0.751016	0.855689	14204.3	1230.57	1237.99	607.062	44.06	0.000914863	0	58.232	300	2	688.385	1375.76	6.68614	60.6115	13057	13057	MS2	6/72	20180318-iTQ-OSCC34-30ug-s22.raw
	High		kVADALTNAVAHVDDMPNALSALSDLHAHk	Unambiguous	1	1	P69905	N-Term(iTRAQ4plex); K1(iTRAQ4plex); K30(iTRAQ4plex)	HCD	1	0	1	1	354704	Unique	Used	0.0110925						1.2508e+06	18967.8			43.98	0.000309957	1	11.9468	3	6	593.656	3556.9	2.91449	49.7446	10028	10028	MS2	17/332	20180318-iTQ-OSCC34-30ug-s61.raw
		High	vGAHAGEYGAEALER	Unambiguous	1	1	P69905	N-Term(iTRAQ4plex)	CID	1	0	1	1	182964	Unique	Used	0.500762	0.412484	0.812276	0.642278	1.26407	1.54101	51723.4	35409.4	33293.6	29401.3	43.97	0.000917985	0	40.8461	41	3	558.617	1673.84	0.124707	33.4338	5005	5005	MS2	9/126	20180318-iTQ-OSCC34-30ug-s32.raw
		High	VGAHAGEYGAEALER	Unambiguous	1	1	P69905		CID	1	0	1	1	76209	No Quan Labels	Not Used							659.398	1156.21	799.635	1200.19	43.94	0.000589322	0	12.421	291	3	510.584	1529.74	1.26162	59.3011	12531	12531	MS2	13/126	20180318-iTQ-OSCC34-30ug-s13.raw
	High		vGAHAGEYGAEALER	Unambiguous	1	1	P69905	N-Term(iTRAQ4plex)	HCD	1	0	1	1	171816	Redundant	Not Used	0.0632493	0.0297612	0.464005	0.0498916	0.777409	1.65908	166317	14381.1	7724.18	7343.76	43.93	0.000912319	0	8.96961	17	2	837.424	1673.84	2.28412	35.0336	5353	5353	MS2	14/126	20180318-iTQ-OSCC34-30ug-s30.raw
	High		vGAHAGEYGAEALER	Unambiguous	1	1	P69905	N-Term(iTRAQ4plex)	HCD	1	0	1	1	180816	Redundant	Not Used	0.409415	0.246071	0.592686	0.292083	0.703107	1.17473	8822.95	4938.3	3387.98	2280.74	43.93	0.000938616	0	36.8775	114	3	558.619	1673.84	3.40648	62.9763	12418	12418	MS2	9/126	20180318-iTQ-OSCC34-30ug-s31.raw
	High		vGAHAGEYGAEALER	Unambiguous	1	1	P69905	N-Term(iTRAQ4plex)	HCD	1	0	1	1	172090	Redundant	Not Used	0.02803	0.0404076	1.42157	0.0848188	2.98228	2.0774	144184	5525.1	9091.75	10823.4	43.92	0.000950918	0	7.28697	21	2	837.424	1673.84	3.15926	37.1062	5949	5949	MS2	13/126	20180318-iTQ-OSCC34-30ug-s30.raw
	High		VADALTNAVAHVDDmPNALSALSDLHAHk	Unambiguous	1	1	P69905	M15(Oxidation); K29(iTRAQ4plex)	HCD	1	0	1	1	293967	Unique	Used		0.103448					128246		20702.9		43.88	0.000595474	0	9.19813	4	5	632.125	3156.59	2.18045	44.8179	8590	8590	MS2	8/310	20180318-iTQ-OSCC34-30ug-s51.raw
		High	VLSPADkTNVk	Unambiguous	1	1	P69905	K7(iTRAQ4plex); K11(iTRAQ4plex)	CID	1	0	1	1	278915	Unique	Used	0.0819362	0.0882846	1.06252	0.0692777	0.83329	0.776602	51147.7	5729.3	7046.57	3136	43.79	0.000534823	1	17.0274	69	2	730.444	1459.88	5.14497	20.2982	1561	1561	MS2	8/98	20180318-iTQ-OSCC34-30ug-s49.raw
		High	VGAHAGEYGAEALER	Unambiguous	1	1	P69905		CID	1	0	1	1	83188	No Quan Labels	Not Used								64804.3	14207		43.78	0.000636566	0	5.78504	5	3	510.583	1529.73	0.363887	25.0663	2301	2301	MS2	7/126	20180318-iTQ-OSCC34-30ug-s15.raw
		High	vGAHAGEYGAEALER	Unambiguous	1	1	P69905	N-Term(iTRAQ4plex)	CID	1	0	1	1	205078	Unique	Used	1.31847	2.10431	1.57387	3.19198	2.38599	1.50121	35804.4	64536.6	117574	101147	43.73	0.00096167	0	12.5479	6	3	558.618	1673.84	1.54681	28.5832	3659	3659	MS2	10/126	20180318-iTQ-OSCC34-30ug-s36.raw
		High	VGAHAGEYGAEALER	Unambiguous	1	1	P69905		CID	1	0	1	1		No Quan Labels	Not Used											43.71	0.000629886	0	0.060213	0	3	510.584	1529.74	2.33889	24.1514	2063	2063	MS2	8/126	20180318-iTQ-OSCC34-30ug-s13.raw
	High		VLSPADk	Unambiguous	1	1	P69905	K7(iTRAQ4plex)	HCD	1	0	1	1	59028	Unique	Used	0.12912			0.0719461	0.549153		74437.1	13139.6		4739.72	43.69	0.000737546	0	13.8829	31	2	437.263	873.519	3.68907	19.6502	1044	1044	MS2	6/54	20180318-iTQ-OSCC34-30ug-s11.raw
	High		VGAHAGEYGAEALER	Unambiguous	1	1	P69905		HCD	1	0	1	1	198854	No Quan Labels	Not Used							22230	21087.1	24663.8	16154.9	43.68	0.000632109	0	18.4448	66	3	510.583	1529.73	-0.653542	24.0288	2185	2185	MS2	12/126	20180318-iTQ-OSCC34-30ug-s35.raw
	High		vLSPADk	Unambiguous	1	1	P69905	N-Term(iTRAQ4plex); K7(iTRAQ4plex)	HCD	1	0	1	1	175914	Unique	Used	0.181525	0.0152035	0.0825916	0.0356884	0.193763	2.32313	522214	129594	12389.6	16494.2	43.62	0.00103631	0	23.9943	20	2	509.315	1017.62	4.7141	22.581	1777	1777	MS2	5/54	20180318-iTQ-OSCC34-30ug-s31.raw
		High	vGAHAGEYGAEALER	Unambiguous	1	1	P69905	N-Term(iTRAQ4plex)	CID	1	0	1	1	166549	Unique	Used	0.466823	0.59195	1.25043	1.59762	3.37287	2.67103	54754.1	34943.7	50578.8	77418.8	43.61	0.00100821	0	51.1649	35	3	558.618	1673.84	1.32802	38.3872	6360	6360	MS2	10/126	20180318-iTQ-OSCC34-30ug-s29.raw
		High	vADALTNAVAHVDDmPNALSALSDLHAHk	Unambiguous	1	1	P69905	N-Term(iTRAQ4plex); M15(Oxidation); K29(iTRAQ4plex)	CID	1	0	1	1	319811	Unique	Used	0.0897695						2820.01	346.083			43.59	0.000538152	0	17.9981	300	4	825.931	3300.7	4.36008	62.2018	13049	13049	MS2	23/310	20180318-iTQ-OSCC34-30ug-s55.raw
		High	vADALTNAVAHVDDmPNALSALSDLHAHk	Unambiguous	1	1	P69905	N-Term(iTRAQ4plex); M15(Oxidation); K29(iTRAQ4plex)	CID	1	0	1	1	319016	Redundant	Not Used	0.143643	0.118845	0.815874	0.159427	1.09384	1.32761	99316.7	19503.3	18419.1	14013.3	43.58	0.000574475	0	43.2882	23	4	825.929	3300.7	1.99317	54.2002	11309	11309	MS2	24/310	20180318-iTQ-OSCC34-30ug-s55.raw
		High	mFLSFPTTk	Unambiguous	1	1	P69905	N-Term(iTRAQ4plex); M1(Oxidation); K9(iTRAQ4plex)	CID	1	0	1	1	155473	Redundant	Not Used	0.122369	0.0260334	0.209792	0.0398471	0.320926	1.5148	798740	133621	32449.2	28168.2	43.54	0.00115958	0	28.1071	16	2	688.384	1375.76	5.08902	40.1673	6432	6432	MS2	7/72	20180318-iTQ-OSCC34-30ug-s27.raw
	High		vLSPADk	Unambiguous	1	1	P69905	N-Term(iTRAQ4plex); K7(iTRAQ4plex)	HCD	1	0	1	1	158800	Unique	Used		0.01		0.0195629		2.35963	5.33209e+06		68272.4	92318.1	43.53	0.00106022	0	17.3477	2	2	509.316	1017.63	7.23316	23.4237	2109	2109	MS2	5/54	20180318-iTQ-OSCC34-30ug-s28.raw
		High	mFLSFPTTk	Unambiguous	1	1	P69905	N-Term(iTRAQ4plex); K9(iTRAQ4plex)	CID	1	0	1	1	105810	Redundant	Not Used	0.0439601	0.0414165	0.929059	0.0386892	0.86738	0.924498	119763	7197.48	7740.38	4100.79	43.53	0.00118222	0	56.1887	92	2	680.388	1359.77	6.88541	59.7107	12964	12964	MS2	7/72	20180318-iTQ-OSCC34-30ug-s18.raw
		High	tYFPHFDLSHGSAQVk	Unambiguous	1	1	P69905	N-Term(iTRAQ4plex); K16(iTRAQ4plex)	CID	1	0	1	1	305124	Excluded by Method	Not Used	0.01						393217	2275.88			43.5	0.00101174	0	15.6652	5	3	708.04	2122.11	4.23038	38.9792	6981	6981	MS2	20/146	20180318-iTQ-OSCC34-30ug-s53.raw
		High	VGAHAGEYGAEALER	Unambiguous	1	1	P69905		CID	1	0	1	1		No Quan Labels	Not Used											43.46	0.000667209	0	0.426396	2	2	765.372	1529.74	1.94869	26.1375	2714	2714	MS2	7/126	20180318-iTQ-OSCC34-30ug-s14.raw
	High		fLASVSTVLTSk	Unambiguous	1	1	P69905	N-Term(iTRAQ4plex); K12(iTRAQ4plex)	HCD	1	0	1	1	82087	Unique	Used	0.426135	0.504469	1.16739	0.820123	1.89675	1.60892	2644.96	1540.87	2082.19	1919.79	43.44	0.000339673	0	41.6135	300	3	514.313	1540.93	4.16621	59.972	12539	12539	MS2	10/102	20180318-iTQ-OSCC34-30ug-s14.raw
	High		vADALTNAVAHVDDmPNALSALSDLHAHk	Unambiguous	1	1	P69905	N-Term(iTRAQ4plex); M15(Oxidation); K29(iTRAQ4plex)	HCD	1	0	1	1	318450	Unique	Used	0.136316	0.129723	0.938429	0.167967	1.21439	1.28143	23298.8	4341.89	4716.49	3463.5	43.44	0.000600089	0	6.72303	100	3	1100.9	3300.69	1.38702	49.7734	10084	10084	MS2	18/310	20180318-iTQ-OSCC34-30ug-s55.raw
		High	mFLSFPTTk	Unambiguous	1	1	P69905	N-Term(iTRAQ4plex); M1(Oxidation); K9(iTRAQ4plex)	CID	1	0	1	1	121203	Redundant	Not Used	0.11308	0.0920425	0.802659	0.101919	0.88828	1.09587	370954	57346.2	53281.3	33460.5	43.36	0.00119251	0	31.9944	21	2	688.384	1375.76	5.97631	43.1058	7826	7826	MS2	8/72	20180318-iTQ-OSCC34-30ug-s21.raw
		High	MFLSFPTTk	Unambiguous	1	1	P69905	K9(iTRAQ4plex)	CID	1	0	1	1	44936	Unique	Used	0.72289	0.439014	0.598873	0.549882	0.749679	1.2396	421546	416597	288795	205149	43.35	0.00129698	0	46.2721	6	2	608.333	1215.66	2.3897	47.4655	9434	9434	MS2	6/72	20180318-iTQ-OSCC34-30ug-s08.raw
		High	mFLSFPTTk	Unambiguous	1	1	P69905	N-Term(iTRAQ4plex); K9(iTRAQ4plex)	CID	1	0	1	1	106007	Redundant	Not Used	0.0689026	0.0377982	0.540958	0.0514684	0.73618	1.3476	15289.6	1440.23	901.85	696.455	43.34	0.00124899	0	28.9267	300	2	680.388	1359.77	8.05245	62.5552	13434	13434	MS2	7/72	20180318-iTQ-OSCC34-30ug-s18.raw
	High		mFLSFPTTk	Unambiguous	1	1	P69905	N-Term(iTRAQ4plex); M1(Oxidation); K9(iTRAQ4plex)	HCD	1	0	1	1	223536	Unique	Used	0.121943	0.139061	1.12454	0.244041	1.97235	1.73679	360152	60040.3	78155	77786.5	43.33	0.00125419	0	46.3615	24	2	688.386	1375.76	8.37198	40.0023	6656	6656	MS2	7/72	20180318-iTQ-OSCC34-30ug-s39.raw
	High		vGAHAGEYGAEALER	Unambiguous	1	1	P69905	N-Term(iTRAQ4plex)	HCD	1	0	1	1	165664	Redundant	Not Used	0.356603	0.290269	0.802681	0.355948	0.983739	1.2136	261953	127705	118656	82521.2	43.3	0.00104773	0	40.6818	15	3	558.618	1673.84	2.09377	31.808	4445	4445	MS2	6/126	20180318-iTQ-OSCC34-30ug-s29.raw
	High		vGAHAGEYGAEALER	Unambiguous	1	1	P69905	N-Term(iTRAQ4plex)	HCD	1	0	1	1	177321	Redundant	Not Used	0.135354	0.138316	1.00769	0.287509	2.09343	2.05717	47355.4	8762.77	10221.3	12049.7	43.3	0.00108982	0	4.84726	45	2	837.425	1673.84	3.59683	34.0978	4822	4822	MS2	14/126	20180318-iTQ-OSCC34-30ug-s31.raw
	High		vADALTNAVAHVDDmPNALSALSDLHAHk	Unambiguous	1	1	P69905	N-Term(iTRAQ4plex); M15(Oxidation); K29(iTRAQ4plex)	HCD	1	0	1	1	319811	Redundant	Not Used	0.0897695						2820.01	346.083			43.29	0.00057664	0	17.9981	300	4	825.931	3300.7	4.36008	62.2294	13054	13054	MS2	12/310	20180318-iTQ-OSCC34-30ug-s55.raw
		High	mFLSFPTTk	Unambiguous	1	1	P69905	N-Term(iTRAQ4plex); M1(Oxidation); K9(iTRAQ4plex)	CID	1	0	1	1	120889	Redundant	Not Used	0.0544135	0.0250168	0.453372	0.0434946	0.787785	1.72065	2.1475e+06	159750	83836.5	82665.7	43.29	0.00111343	0	22.7413	3	2	688.386	1375.76	7.83961	40.8068	7148	7148	MS2	8/72	20180318-iTQ-OSCC34-30ug-s21.raw
	High		vLSPADk	Unambiguous	1	1	P69905	N-Term(iTRAQ4plex); K7(iTRAQ4plex)	HCD	1	0	1	1	175842	Unique	Used	0.263656	0.0824792	0.308486	0.127495	0.47658	1.52982	219074	78963.6	28196.9	24719.5	43.28	0.00112305	0	37.2117	107	2	509.316	1017.62	6.3335	21.8873	1621	1621	MS2	5/54	20180318-iTQ-OSCC34-30ug-s31.raw
		High	vGAHAGEYGAEALER	Unambiguous	1	1	P69905	N-Term(iTRAQ4plex)	CID	1	0	1	1	185757	Unique	Used	0.429501	0.385207	0.884421	0.816299	1.87311	2.09722	18179.2	10674.3	10927.9	13133.5	43.27	0.00107383	0	24.1048	62	3	558.618	1673.84	1.76559	54.04	11053	11053	MS2	9/126	20180318-iTQ-OSCC34-30ug-s32.raw
	High		vLSPADk	Unambiguous	1	1	P69905	N-Term(iTRAQ4plex); K7(iTRAQ4plex)	HCD	1	0	1	1	171587	Unique	Used	0.18142	0.0524304	0.284988	0.0720069	0.391173	1.35919	842928	209062	68966.8	53718.1	43.26	0.00119904	0	33.3153	17	2	509.317	1017.63	7.653	33.3028	4858	4858	MS2	5/54	20180318-iTQ-OSCC34-30ug-s30.raw
	High		vLSPADk	Unambiguous	1	1	P69905	N-Term(iTRAQ4plex); K7(iTRAQ4plex)	HCD	1	0	1	1	204390	Unique	Used	0.135674	0.0347487	0.252563	0.0439553	0.319296	1.25188	918104	170290	49784.9	35715.7	43.23	0.00113605	0	31.2174	19	2	509.316	1017.62	6.39347	23.3043	2172	2172	MS2	5/54	20180318-iTQ-OSCC34-30ug-s36.raw
	High		mFLSFPTTk	Unambiguous	1	1	P69905	N-Term(iTRAQ4plex); M1(Oxidation); K9(iTRAQ4plex)	HCD	1	0	1	1	103834	Unique	Used	0.113221	0.0711543	0.619732	0.1357	1.18122	1.88742	465737	72088.6	51714.1	55934	43.22	0.00123157	0	43.737	14	2	688.385	1375.76	6.06504	45.3199	8691	8691	MS2	6/72	20180318-iTQ-OSCC34-30ug-s18.raw
		High	mFLSFPTTk	Unambiguous	1	1	P69905	N-Term(iTRAQ4plex); M1(Oxidation); K9(iTRAQ4plex)	CID	1	0	1	1	161221	Redundant	Not Used	0.106708	0.0456131	0.421523	0.061612	0.569046	1.3368	485020	70754.8	34523.6	26447.3	43.21	0.00122964	0	33.6337	30	2	688.383	1375.76	4.55665	41.6877	7345	7345	MS2	7/72	20180318-iTQ-OSCC34-30ug-s28.raw
		High	mFLSFPTTk	Unambiguous	1	1	P69905	N-Term(iTRAQ4plex); M1(Oxidation); K9(iTRAQ4plex)	CID	1	0	1	1	133133	Redundant	Not Used	0.0507527	0.0248746	0.483309	0.036821	0.715014	1.46497	441738	30649.5	17147	14395.1	43.14	0.00125447	0	24.2698	19	2	688.384	1375.76	5.79885	44.6171	8109	8109	MS2	7/72	20180318-iTQ-OSCC34-30ug-s23.raw
	High		vLSPADk	Unambiguous	1	1	P69905	N-Term(iTRAQ4plex); K7(iTRAQ4plex)	HCD	1	0	1	1	171222	Unique	Used	0.17357	0.0804263	0.456933	0.077592	0.440576	0.954792	1.29801e+06	308000	162908	89135.3	43.12	0.000570408	0	30.2771	12	2	509.317	1017.63	9.03248	30.4951	4066	4066	MS2	5/54	20180318-iTQ-OSCC34-30ug-s30.raw
	High		VGAHAGEYGAEALER	Unambiguous	1	1	P69905		HCD	1	0	1	1	71652	No Quan Labels	Not Used							137224	17950.6			43.12	0.000738606	0	1.76171	3	3	510.583	1529.74	0.962374	26.2594	2667	2667	MS2	12/126	20180318-iTQ-OSCC34-30ug-s13.raw
	High		VLSPADk	Unambiguous	1	1	P69905	K7(iTRAQ4plex)	HCD	1	0	1	1	64913	Unique	Used	0.290796	0.322297	1.09294	0.216416	0.733464	0.664542	7538.43	2996.88	3791.44	1443.86	43.09	0.000846816	0	33.4745	300	2	437.263	873.52	3.75895	19.7993	1014	1014	MS2	6/54	20180318-iTQ-OSCC34-30ug-s12.raw
	High		FLASVSTVLTSk	Unambiguous	1	1	P69905	K12(iTRAQ4plex)	HCD	1	0	1	1	40731	Redundant	Not Used	0.377168	0.436317	1.14076	0.445643	1.16448	1.01082	6306.68	3251.89	4294.08	2487.39	43.05	0.000710971	0	28.0428	137	2	698.916	1396.82	5.22613	62.5313	13513	13513	MS2	7/102	20180318-iTQ-OSCC34-30ug-s07.raw
	High		VGAHAGEYGAEALER	Unambiguous	1	1	P69905		HCD	1	0	1	1	83105	No Quan Labels	Not Used							11819.8	29150.3	14571.7	7698.88	42.99	0.000761049	0	22.0897	41	3	510.584	1529.74	1.08207	24.4075	2126	2126	MS2	7/126	20180318-iTQ-OSCC34-30ug-s15.raw
	High		mFLSFPTTk	Unambiguous	1	1	P69905	N-Term(iTRAQ4plex); M1(Oxidation); K9(iTRAQ4plex)	HCD	1	0	1	1	115770	Unique	Used	0.208978	0.227331	1.07272	0.315243	1.4867	1.37239	189707	54198.1	67298.9	52927.8	42.98	0.00130155	0	36.5708	48	2	688.385	1375.76	6.06504	46.3914	8996	8996	MS2	8/72	20180318-iTQ-OSCC34-30ug-s20.raw
	High		vGAHAGEYGAEALER	Unambiguous	1	1	P69905	N-Term(iTRAQ4plex)	HCD	1	0	1	1	179553	Redundant	Not Used	0.299652	0.296571	0.975977	0.310073	1.01982	1.03473	33913.3	13892.7	15695.2	9306.58	42.98	0.00116309	0	32.6041	22	3	558.618	1673.84	2.64073	51.1328	9658	9658	MS2	8/126	20180318-iTQ-OSCC34-30ug-s31.raw
	High		vGAHAGEYGAEALER	Unambiguous	1	1	P69905	N-Term(iTRAQ4plex)	HCD	1	0	1	1	170672	Redundant	Not Used	0.0435096						2.52052e+07	1.49925e+06			42.97	0.0011582	0	8.38868	0	2	837.422	1673.84	0.169204	25.9405	2875	2875	MS2	9/126	20180318-iTQ-OSCC34-30ug-s30.raw
	High		vGAHAGEYGAEALER	Unambiguous	1	1	P69905	N-Term(iTRAQ4plex)	HCD	1	0	1	1	187939	Redundant	Not Used	0.392711	0.546185	1.3715	0.660041	1.65644	1.19597	49766.3	26718.3	42417.2	29071.2	42.95	0.00117368	0	21.1454	29	3	558.619	1673.84	3.29708	28.1569	3167	3167	MS2	7/126	20180318-iTQ-OSCC34-30ug-s33.raw
	High		vLSPADk	Unambiguous	1	1	P69905	N-Term(iTRAQ4plex); K7(iTRAQ4plex)	HCD	1	0	1	1	164670	Unique	Used	0.0281836	0.01	0.223062	0.0164053	0.573676	2.54672	4.38641e+06	169007	43638.4	63686.8	42.92	0.00129668	0	19.2538	3	2	509.317	1017.63	7.41309	24.3371	2296	2296	MS2	6/54	20180318-iTQ-OSCC34-30ug-s29.raw
	High		VLSPADk	Unambiguous	1	1	P69905	K7(iTRAQ4plex)	HCD	1	0	1	1	58921	Unique	Used	0.14499	0.0136142	0.0925935				57446.3	11386.8	1220.45		42.89	0.000886725	0	14.2187	50	2	437.263	873.519	3.26984	18.3029	812	812	MS2	5/54	20180318-iTQ-OSCC34-30ug-s11.raw
	High		vLSPADk	Unambiguous	1	1	P69905	N-Term(iTRAQ4plex); K7(iTRAQ4plex)	HCD	1	0	1	1	164514	Unique	Used	0.01						1.31886e+07	138248			42.89	0.000601431	0	17.2736	1	2	509.317	1017.63	9.03248	22.9724	1958	1958	MS2	6/54	20180318-iTQ-OSCC34-30ug-s29.raw
	High		VADALTNAVAHVDDmPNALSALSDLHAHk	Unambiguous	1	1	P69905	M15(Oxidation); K29(iTRAQ4plex)	HCD	1	0	1	1	288082	No Quan Values	Not Used							1.76106e+06				42.87	0.000735893	0	8.634	0	5	632.126	3156.6	5.27415	44.9347	8716	8716	MS2	8/310	20180318-iTQ-OSCC34-30ug-s50.raw
		High	VADALTNAVAHVDDmPNALSALSDLHAHk	Unambiguous	1	1	P69905	M15(Oxidation); K29(iTRAQ4plex)	CID	1	0	1	1	289524	Unique	Used	0.125855	0.248215	1.94485	0.232777	1.82285	0.928116	21851.1	3759.6	8463.84	4501.62	42.86	0.000729826	0	50.1215	22	5	632.125	3156.6	3.34059	55.9386	11832	11832	MS2	12/310	20180318-iTQ-OSCC34-30ug-s50.raw
	High		vLSPADk	Unambiguous	1	1	P69905	N-Term(iTRAQ4plex); K7(iTRAQ4plex)	HCD	1	0	1	1	164436	Excluded by Method	Not Used	0.01						3.15421e+07	295702			42.84	0.00124279	0	17.4599	0	2	509.316	1017.62	5.85368	22.2876	1789	1789	MS2	6/54	20180318-iTQ-OSCC34-30ug-s29.raw
	High		vLSPADk	Unambiguous	1	1	P69905	N-Term(iTRAQ4plex); K7(iTRAQ4plex)	HCD	1	0	1	1	165972	Unique	Used	0.15415	0.187123	1.19705	0.112091	0.716648	0.592833	374959	79018.1	109491	37197.2	42.82	0.00133211	0	46.0464	43	2	509.317	1017.63	8.67262	34.2323	5117	5117	MS2	5/54	20180318-iTQ-OSCC34-30ug-s29.raw
	High		vLSPADk	Unambiguous	1	1	P69905	N-Term(iTRAQ4plex); K7(iTRAQ4plex)	HCD	1	0	1	1	165510	Unique	Used	0.128009	0.0620566	0.478054	0.0643396	0.495356	1.02608	699329	122383	67723.1	39821.3	42.81	0.00133518	0	40.8743	21	2	509.317	1017.63	8.55267	30.6951	4116	4116	MS2	5/54	20180318-iTQ-OSCC34-30ug-s29.raw
	High		VLSPADk	Unambiguous	1	1	P69905	K7(iTRAQ4plex)	HCD	1	0	1	1	59154	Unique	Used	0.3498	0.137	0.386215	0.159938	0.450618	1.15536	40293.4	19268.7	8614.33	5703.48	42.8	0.000905293	0	14.0144	55	2	437.263	873.52	3.82882	21.0258	1317	1317	MS2	5/54	20180318-iTQ-OSCC34-30ug-s11.raw
	High		vLSPADk	Unambiguous	1	1	P69905	N-Term(iTRAQ4plex); K7(iTRAQ4plex)	HCD	1	0	1	1	166624	Unique	Used	0.160415	0.0602267	0.370231	0.0749734	0.460619	1.23199	186961	41001	17571.4	12405.5	42.79	0.00125718	0	43.4149	88	2	509.316	1017.63	6.81332	38.9338	6525	6525	MS2	5/54	20180318-iTQ-OSCC34-30ug-s29.raw
	High		vLSPADk	Unambiguous	1	1	P69905	N-Term(iTRAQ4plex); K7(iTRAQ4plex)	HCD	1	0	1	1	165206	Unique	Used	0.044403	0.0209035	0.464231	0.0192248	0.426706	0.910195	1.05864e+06	64263	34533	18012.2	42.79	0.00133608	0	22.378	12	2	509.317	1017.63	8.07285	28.4949	3455	3455	MS2	6/54	20180318-iTQ-OSCC34-30ug-s29.raw
		High	vADALTNAVAHVDDmPNALSALSDLHAHk	Unambiguous	1	1	P69905	N-Term(iTRAQ4plex); M15(Oxidation); K29(iTRAQ4plex)	CID	1	0	1	1	317856	Redundant	Not Used	0.0775202	0.0700403	0.890965	0.238707	3.03479	3.37294	106246	11259.7	11612.5	22445.7	42.77	0.00070019	0	22.8948	23	4	825.928	3300.69	0.291939	45.1322	8791	8791	MS2	23/310	20180318-iTQ-OSCC34-30ug-s55.raw
	High		vLSPADk	Unambiguous	1	1	P69905	N-Term(iTRAQ4plex); K7(iTRAQ4plex)	HCD	1	0	1	1	164358	Unique	Used	0.0343578	0.0128589	0.369067	0.0153731	0.440976	1.18318	4.38722e+06	206070	88035.6	59690.8	42.73	0.00126934	0	20.2721	6	2	509.315	1017.62	5.07396	21.6146	1620	1620	MS2	6/54	20180318-iTQ-OSCC34-30ug-s29.raw
	High		LLSHcLLVTLAAHLPAEFTPAVHASLDkFLASVSTVLTSk	Unambiguous	1	1	P69905	C5(Methylthio); K28(iTRAQ4plex); K40(iTRAQ4plex)	HCD	1	0	1	1	337870	Unique	Used	0.182089			0.207466	1.1229		4510.48	1122.81		828.183	42.73	0.000265929	1	90.8412	113	4	1134.64	4535.54	8.6631	59.8603	13251	13251	MS2	12/408	20180318-iTQ-OSCC34-30ug-s58.raw
		High	VDPVNFk	Unambiguous	1	1	P69905	K7(iTRAQ4plex)	CID	1	0	1	1	48140	Unique	Used	0.146079	0.227499	1.53574	0.345205	2.32899	1.50172	1.01463e+06	202627	360208	309985	42.7	0.00131036	0	10.7178	7	2	481.776	962.545	2.07997	27.5623	3082	3082	MS2	9/52	20180318-iTQ-OSCC34-30ug-s09.raw
		High	vADALTNAVAHVDDMPNALSALSDLHAHk	Unambiguous	1	1	P69905	N-Term(iTRAQ4plex); K29(iTRAQ4plex)	CID	1	0	1	1	312305	Unique	Used	0.134463	0.0828437	0.607553				73896	13583.9	9553.17		42.7	0.000781381	0	0	19	3	1095.57	3284.68	-3.20172	48.0574	9736	9736	MS2	26/310	20180318-iTQ-OSCC34-30ug-s54.raw
	High		tYFPHFDLSHGSAQVk	Unambiguous	1	1	P69905	N-Term(iTRAQ4plex); K16(iTRAQ4plex)	HCD	1	0	1	1	365004	Unique	Used	0.146161	0.034933	0.235686	0.0533925	0.360021	1.51263	452645	90445.7	24675.2	21389.2	42.67	0.00113829	0	26.1326	20	4	531.283	2122.11	7.04267	37.4872	6606	6606	MS2	10/146	20180318-iTQ-OSCC34-30ug-s63.raw
	High		VLSPADk	Unambiguous	1	1	P69905	K7(iTRAQ4plex)	HCD	1	0	1	1	59088	Unique	Used	0.605058	0.188237	0.306787	0.308671	0.502779	1.62286	37756.2	31231	11090.8	10314.3	42.66	0.000934952	0	12.4465	33	2	437.264	873.52	4.45767	20.3392	1174	1174	MS2	5/54	20180318-iTQ-OSCC34-30ug-s11.raw
	High		vLSPADk	Unambiguous	1	1	P69905	N-Term(iTRAQ4plex); K7(iTRAQ4plex)	HCD	1	0	1	1	164754	Unique	Used	0.0280123	0.014195	0.499705	0.0198788	0.699392	1.38595	3.69198e+06	141386	81782.5	64954	42.65	0.00137986	0	18.0244	4	2	509.317	1017.63	7.59303	25.0261	2478	2478	MS2	6/54	20180318-iTQ-OSCC34-30ug-s29.raw
	High		VGAHAGEYGAEALER	Unambiguous	1	1	P69905		HCD	1	0	1	1	72524	No Quan Labels	Not Used							32472.6	26610	25859.5	34152.8	42.6	0.000835302	0	13.4225	19	3	510.583	1529.73	0.363887	32.5896	4554	4554	MS2	12/126	20180318-iTQ-OSCC34-30ug-s13.raw
	High		vLSPADk	Unambiguous	1	1	P69905	N-Term(iTRAQ4plex); K7(iTRAQ4plex)	HCD	1	0	1	1	166071	Unique	Used	0.117397	0.101847	0.855498	0.150259	1.26143	1.4601	356796	57263.4	56706.8	47447.9	42.59	0.00139905	0	51.7184	41	2	509.317	1017.63	7.53305	34.9331	5328	5328	MS2	5/54	20180318-iTQ-OSCC34-30ug-s29.raw
		High	vGAHAGEYGAEALER	Unambiguous	1	1	P69905	N-Term(iTRAQ4plex)	CID	1	0	1	1	273220	Unique	Used	0.0222836						483025	14714.8			42.59	0.0013302	0	10.3231	10	2	837.426	1673.84	4.98246	21.6626	2032	2032	MS2	12/126	20180318-iTQ-OSCC34-30ug-s48.raw
		High	tYFPHFDLSHGSAQVk	Unambiguous	1	1	P69905	N-Term(iTRAQ4plex); K16(iTRAQ4plex)	CID	1	0	1	1	305676	Unique	Used	0.0105602						793092	11449.8			42.55	0.0012619	0	15.1232	3	4	531.282	2122.1	4.05148	43.1793	8177	8177	MS2	16/146	20180318-iTQ-OSCC34-30ug-s53.raw
	High		vLSPADk	Unambiguous	1	1	P69905	N-Term(iTRAQ4plex); K7(iTRAQ4plex)	HCD	1	0	1	1	166490	Unique	Used	0.085049	0.0506728	0.587534	0.0656064	0.760248	1.28133	256563	29830.7	20287.8	14896.9	42.54	0.00133167	0	44.0429	71	2	509.316	1017.63	6.93327	37.9703	6237	6237	MS2	5/54	20180318-iTQ-OSCC34-30ug-s29.raw
	High		vLSPADk	Unambiguous	1	1	P69905	N-Term(iTRAQ4plex); K7(iTRAQ4plex)	HCD	1	0	1	1	172078	Unique	Used	0.145924	0.0363463	0.24562	0.0622515	0.420439	1.69504	733923	146412	41627.2	40434.9	42.53	0.0014241	0	24.7683	23	2	509.317	1017.63	8.31276	37.0243	5923	5923	MS2	6/54	20180318-iTQ-OSCC34-30ug-s30.raw
		High	mFLSFPTTk	Unambiguous	1	1	P69905	M1(Oxidation); K9(iTRAQ4plex)	CID	1	0	1	1	49723	Redundant	Not Used	0.0321584						1.14482e+07	503305			42.53	0.00144365	0	8.53644	0	2	616.331	1231.66	3.31571	39.2891	6513	6513	MS2	8/72	20180318-iTQ-OSCC34-30ug-s09.raw
	High		kVADALTNAVAHVDDmPNALSALSDLHAHk	Unambiguous	1	1	P69905	N-Term(iTRAQ4plex); K1(iTRAQ4plex); M16(Oxidation); K30(iTRAQ4plex)	HCD	1	0	1	1	361966	Unique	Used	0.182033	0.121026	0.655624	0.0928705	0.502812	0.759435	4023.2	1001.2	759.828	330.678	42.51	0.00058349	1	41.1097	300	4	893.974	3572.87	-3.42344	60.0166	12957	12957	MS2	12/332	20180318-iTQ-OSCC34-30ug-s62.raw
	High		mFLSFPTTk	Unambiguous	1	1	P69905	M1(Oxidation); K9(iTRAQ4plex)	HCD	1	0	1	1	56329	Unique	Used	0.40327	0.312275	0.763605	0.534673	1.30668	1.6945	69534.2	38334.9	33884.6	32903.6	42.47	0.00142692	0	41.9198	38	2	616.332	1231.66	4.90147	44.3869	8210	8210	MS2	7/72	20180318-iTQ-OSCC34-30ug-s10.raw
		High	VGAHAGEYGAEALER	Unambiguous	1	1	P69905		CID	1	0	1	1	72524	No Quan Labels	Not Used							32472.6	26610	25859.5	34152.8	42.46	0.000862668	0	13.4225	19	3	510.583	1529.73	0.363887	32.5731	4548	4548	MS2	13/126	20180318-iTQ-OSCC34-30ug-s13.raw
	High		tYFPHFDLSHGSAQVk	Unambiguous	1	1	P69905	N-Term(iTRAQ4plex); K16(iTRAQ4plex)	HCD	1	0	1	1	359207	Unique	Used	0.0621597	0.0420085	0.666433	0.0814129	1.29081	1.91799	930736	79092.5	61014.1	67061.9	42.45	0.00126001	0	37.7249	9	4	531.283	2122.11	6.00726	37.8491	6979	6979	MS2	12/146	20180318-iTQ-OSCC34-30ug-s62.raw
	High		vADALTNAVAHVDDMPNALSALSDLHAHk	Unambiguous	1	1	P69905	N-Term(iTRAQ4plex); K29(iTRAQ4plex)	HCD	1	0	1	1	313766	Unique	Used	0.182584	0.0916661	0.495078	0.118078	0.637362	1.27483	8249.49	2059.16	1180.06	862.091	42.44	0.000775423	0	20.0144	170	5	657.745	3284.7	1.30545	59.6983	12911	12911	MS2	14/310	20180318-iTQ-OSCC34-30ug-s54.raw
	High		vGAHAGEYGAEALER	Unambiguous	1	1	P69905	N-Term(iTRAQ4plex)	HCD	1	0	1	1	172378	Redundant	Not Used	0.0748648			0.0806298	1.06144		102803	10521.6		7335.94	42.41	0.0013176	0	9.39583	24	2	837.424	1673.84	3.08633	39.2156	6573	6573	MS2	6/126	20180318-iTQ-OSCC34-30ug-s30.raw
		High	VGAHAGEYGAEALER	Unambiguous	1	1	P69905		CID	1	0	1	1	59507	No Quan Labels	Not Used							18512.4	13127.8	19018.7	6982.91	42.39	0.000821892	0	7.45797	26	3	510.584	1529.74	1.20177	24.2599	2077	2077	MS2	7/126	20180318-iTQ-OSCC34-30ug-s11.raw
	High		vGAHAGEYGAEALER	Unambiguous	1	1	P69905	N-Term(iTRAQ4plex)	HCD	1	0	1	1	173452	Redundant	Not Used	0.101339	0.0872294	0.848814	0.104487	1.01616	1.18546	96372.3	13351.5	13118.4	8911.87	42.37	0.00134138	0	22.8059	41	2	837.425	1673.84	3.30512	47.3217	8900	8900	MS2	16/126	20180318-iTQ-OSCC34-30ug-s30.raw
	High		VGAHAGEYGAEALER	Unambiguous	1	1	P69905		HCD	1	0	1	1	71940	No Quan Labels	Not Used							61185.9	64124.3	68303.2	25288.3	42.36	0.000882762	0	12.8122	8	3	510.583	1529.73	0.304039	28.319	3291	3291	MS2	11/126	20180318-iTQ-OSCC34-30ug-s13.raw
	High		vLSPADk	Unambiguous	1	1	P69905	N-Term(iTRAQ4plex); K7(iTRAQ4plex)	HCD	1	0	1	1	171490	Unique	Used	0.186024	0.0829083	0.439498	0.0865881	0.458741	1.03359	1.10518e+06	281061	142987	84692.8	42.35	0.00148436	0	31.6574	15	2	509.317	1017.63	8.37273	32.5838	4649	4649	MS2	6/54	20180318-iTQ-OSCC34-30ug-s30.raw
	High		VLSPADk	Unambiguous	1	1	P69905	K7(iTRAQ4plex)	HCD	1	0	1	1	59462	Unique	Used	0.346028	0.234732	0.668942	0.390073	1.111	1.64461	40725.2	19265.2	14917.7	14059.3	42.34	0.00100644	0	44.8626	56	2	437.263	873.519	3.47946	23.8741	1982	1982	MS2	5/54	20180318-iTQ-OSCC34-30ug-s11.raw
		High	VGAHAGEYGAEALER	Unambiguous	1	1	P69905		CID	1	0	1	1	193250	No Quan Labels	Not Used							7653.96	4341.21	2783.14	2431.43	42.33	0.000885957	0	28.7891	155	2	765.371	1529.73	-0.365458	25.1489	2633	2633	MS2	11/126	20180318-iTQ-OSCC34-30ug-s34.raw
	High		vLSPADk	Unambiguous	1	1	P69905	N-Term(iTRAQ4plex); K7(iTRAQ4plex)	HCD	1	0	1	1	176076	Unique	Used	0.243815	0.0582695	0.235672	0.0804619	0.325243	1.36659	246615	82201.6	22424.8	17561.7	42.32	0.00140087	0	33.4999	56	2	509.316	1017.63	6.99325	23.975	2128	2128	MS2	6/54	20180318-iTQ-OSCC34-30ug-s31.raw
	High		vLSPADk	Unambiguous	1	1	P69905	N-Term(iTRAQ4plex); K7(iTRAQ4plex)	HCD	1	0	1	1	171982	Unique	Used	0.184029	0.0631097	0.338173	0.0816757	0.437407	1.28082	798159	200805	78605.4	57695	42.3	0.00149566	0	34.3888	21	2	509.317	1017.63	7.41309	36.312	5715	5715	MS2	6/54	20180318-iTQ-OSCC34-30ug-s30.raw
	High		tYFPHFDLSHGSAQVk	Unambiguous	1	1	P69905	N-Term(iTRAQ4plex); K16(iTRAQ4plex)	HCD	1	0	1	1	347179	Unique	Used	0.0566578	0.0382097	0.665032	0.0944705	1.64329	2.44688	536852	41582.8	32010.7	44885.6	42.28	0.00134876	0	38.3071	9	3	708.039	2122.1	3.36754	38.1454	7099	7099	MS2	11/146	20180318-iTQ-OSCC34-30ug-s60.raw
		High	mFLSFPTTk	Unambiguous	1	1	P69905	N-Term(iTRAQ4plex); M1(Oxidation); K9(iTRAQ4plex)	CID	1	0	1	1	128460	Redundant	Not Used	0.107784	0.0867373	0.793561	0.145993	1.33492	1.66577	109534	16140	14825.9	14152.6	42.25	0.00137002	0	31.4277	52	2	688.385	1375.76	7.39597	52.8621	10881	10881	MS2	7/72	20180318-iTQ-OSCC34-30ug-s22.raw
		High	vADALTNAVAHVDDMPNALSALSDLHAHk	Unambiguous	1	1	P69905	N-Term(iTRAQ4plex); K29(iTRAQ4plex)	CID	1	0	1	1	306206	Redundant	Not Used	0.0262094			0.0300414	1.12964		127145	4555.72		3380.46	42.23	0.000888641	0	0	29	3	1095.57	3284.69	-2.53278	47.2342	9323	9323	MS2	25/310	20180318-iTQ-OSCC34-30ug-s53.raw
		High	vGAHAGEYGAEALER	Unambiguous	1	1	P69905	N-Term(iTRAQ4plex)	CID	1	0	1	1	169502	Unique	Used	0.298221	0.169447	0.560305	0.320632	1.05961	1.87267	2710.67	1105.13	716.767	769.2	42.2	0.001413	0	51.1251	300	3	558.619	1673.84	4.391	62.7655	12774	12774	MS2	10/126	20180318-iTQ-OSCC34-30ug-s29.raw
	High		vLSPADk	Unambiguous	1	1	P69905	N-Term(iTRAQ4plex); K7(iTRAQ4plex)	HCD	1	0	1	1	174570	Unique	Used	0.136939	0.041234	0.296931	0.0268508	0.193244	0.644453	154088	28846.7	9914.96	3661.69	42.19	0.00154007	0	27.7475	39	2	509.317	1017.63	8.43271	55.7329	11320	11320	MS2	6/54	20180318-iTQ-OSCC34-30ug-s30.raw
	High		vGAHAGEYGAEALER	Unambiguous	1	1	P69905	N-Term(iTRAQ4plex)	HCD	1	0	1	1	178484	Redundant	Not Used	0.172172	0.195191	1.11796	0.237282	1.35825	1.20308	82291.8	19369.5	25065.9	17281.3	42.18	0.00140439	0	19.3771	11	3	558.619	1673.84	3.40648	42.8261	7343	7343	MS2	12/126	20180318-iTQ-OSCC34-30ug-s31.raw
	High		vGAHAGEYGAEALER	Unambiguous	1	1	P69905	N-Term(iTRAQ4plex)	HCD	1	0	1	1	174437	No Quan Values	Not Used							290226				42.13	0.00139004	0	7.58391	2	3	558.619	1673.84	3.0783	54.734	11033	11033	MS2	10/126	20180318-iTQ-OSCC34-30ug-s30.raw
		High	mFLSFPTTk	Unambiguous	1	1	P69905	N-Term(iTRAQ4plex); K9(iTRAQ4plex)	CID	1	0	1	1	115756	Redundant	Not Used	0.200242	0.112541	0.554223	0.152088	0.748546	1.33744	350602	95977.5	61573.3	47191.7	42.13	0.0016411	0	33.3082	34	2	680.387	1359.77	6.34678	46.2763	8962	8962	MS2	7/72	20180318-iTQ-OSCC34-30ug-s20.raw
	High		VLSPADk	Unambiguous	1	1	P69905	K7(iTRAQ4plex)	HCD	1	0	1	1	59226	Unique	Used	0.752237	0.408414	0.535395	0.239251	0.313457	0.579753	31338.9	32228.3	19973.4	6635.79	42.11	0.00106118	0	27.3716	60	2	437.264	873.52	4.31793	21.7335	1473	1473	MS2	5/54	20180318-iTQ-OSCC34-30ug-s11.raw
		High	mFLSFPTTk	Unambiguous	1	1	P69905	N-Term(iTRAQ4plex); K9(iTRAQ4plex)	CID	1	0	1	1	104199	Redundant	Not Used	0.0288637	0.0246768	0.843072	0.0415897	1.42008	1.66797	5.37434e+06	212069	206957	197818	42.11	0.00176248	0	21.6258	2	2	680.387	1359.77	5.80815	48.0028	9477	9477	MS2	8/72	20180318-iTQ-OSCC34-30ug-s18.raw
		High	mFLSFPTTk	Unambiguous	1	1	P69905	N-Term(iTRAQ4plex); M1(Oxidation); K9(iTRAQ4plex)	CID	1	0	1	1	127485	Redundant	Not Used	0.140985	0.0792419	0.554255	0.155422	1.08647	1.9411	359422	69275.2	44445.3	49439.5	42.1	0.00140892	0	45.061	22	2	688.385	1375.76	7.21851	46.0189	8772	8772	MS2	7/72	20180318-iTQ-OSCC34-30ug-s22.raw
	High		kVADALTNAVAHVDDmPNALSALSDLHAHk	Unambiguous	1	1	P69905	N-Term(iTRAQ4plex); K1(iTRAQ4plex); M16(Oxidation); K30(iTRAQ4plex)	HCD	1	0	1	1	366776	Unique	Used	0.286044	0.338645	1.16745	0.569262	1.96136	1.66363	16273.3	6363.71	8599.81	8198.71	42.08	0.000520331	1	26.0621	155	4	893.98	3572.9	3.75137	52.1438	10443	10443	MS2	8/332	20180318-iTQ-OSCC34-30ug-s63.raw
		High	vGAHAGEYGAEALER	Unambiguous	1	1	P69905	N-Term(iTRAQ4plex)	CID	1	0	1	1	175248	Redundant	Not Used	0.0876456	0.0811645	0.913196				4729.4	566.677	599.016		42.08	0.00142471	0	26.7754	251	3	558.619	1673.84	3.95344	62.3965	12843	12843	MS2	10/126	20180318-iTQ-OSCC34-30ug-s30.raw
		High	MFLSFPTTk	Unambiguous	1	1	P69905	K9(iTRAQ4plex)	CID	1	0	1	1	44841	Unique	Used	0.167216	0.0872879	0.51476	0.112878	0.66529	1.27981	747812	170950	101862	74706.5	42.06	0.00173622	0	21.8907	3	2	608.333	1215.66	2.69094	46.7895	9227	9227	MS2	7/72	20180318-iTQ-OSCC34-30ug-s08.raw
		High	mFLSFPTTk	Unambiguous	1	1	P69905	N-Term(iTRAQ4plex); M1(Oxidation); K9(iTRAQ4plex)	CID	1	0	1	1	117264	Unique	Used	0.231159	0.168005	0.716704	0.135264	0.576701	0.796802	116283	36747.3	30486.3	13920.5	42.04	0.00161607	0	55.1909	32	2	688.385	1375.76	6.06504	57.3552	12227	12227	MS2	7/72	20180318-iTQ-OSCC34-30ug-s20.raw
	High		VGAHAGEYGAEALER	Unambiguous	1	1	P69905		HCD	1	0	1	1		No Quan Labels	Not Used											41.98	0.000934958	0	6.04776	6	2	765.372	1529.74	1.6295	24.8749	2253	2253	MS2	7/126	20180318-iTQ-OSCC34-30ug-s13.raw
	High		kVADALTNAVAHVDDmPNALSALSDLHAHk	Unambiguous	1	1	P69905	N-Term(iTRAQ4plex); K1(iTRAQ4plex); M16(Oxidation); K30(iTRAQ4plex)	HCD	1	0	1	1	354577	Unique	Used	0.321424	0.412608	1.26586	0.816434	2.50335	1.95828	26153	11492.1	16839.3	18897.2	41.9	0.000658567	1	60.2974	143	4	893.972	3572.87	-5.33674	48.7171	9747	9747	MS2	10/332	20180318-iTQ-OSCC34-30ug-s61.raw
	High		VADALTNAVAHVDDmPNALSALSDLHAHk	Unambiguous	1	1	P69905	M15(Oxidation); K29(iTRAQ4plex)	HCD	1	0	1	1	289973	Unique	Used	0.153873	0.13567	0.869455	0.328162	2.10186	2.39385	6277.08	1320.45	1328.95	1823.07	41.88	0.000904845	0	31.0433	125	5	632.126	3156.6	4.69408	59.619	12812	12812	MS2	7/310	20180318-iTQ-OSCC34-30ug-s50.raw
		High	mFLSFPTTk	Unambiguous	1	1	P69905	N-Term(iTRAQ4plex); K9(iTRAQ4plex)	CID	1	0	1	1	105125	Redundant	Not Used	0.0570613	0.0467661	0.808196	0.0506359	0.87457	1.07156	578765	45148.6	42237.7	25936.8	41.86	0.00173007	0	37.1934	19	2	680.388	1359.77	7.33427	54.7304	11481	11481	MS2	7/72	20180318-iTQ-OSCC34-30ug-s18.raw
	High		vGAHAGEYGAEALER	Unambiguous	1	1	P69905	N-Term(iTRAQ4plex)	HCD	1	0	1	1	176478	Redundant	Not Used		1.79026		4.47721		2.47503	2.15446e+06		6.01895e+06	8.53691e+06	41.85	0.00147281	0	4.91045	0	3	558.618	1673.84	1.87499	27.3703	2999	2999	MS2	7/126	20180318-iTQ-OSCC34-30ug-s31.raw
	High		kVADALTNAVAHVDDmPNALSALSDLHAHk	Unambiguous	1	1	P69905	N-Term(iTRAQ4plex); K1(iTRAQ4plex); M16(Oxidation); K30(iTRAQ4plex)	HCD	1	0	1	1	361442	Unique	Used	0.149977	0.254756	1.67505	0.713766	4.69039	2.77281	108320	22209.3	43062.8	68426.1	41.84	0.000464792	1	30.8988	7	5	715.39	3572.92	9.70945	55.7564	11824	11824	MS2	12/332	20180318-iTQ-OSCC34-30ug-s62.raw
	High		VLSPADk	Unambiguous	1	1	P69905	K7(iTRAQ4plex)	HCD	1	0	1	1	52991	Unique	Used	0.264903	0.0278521	0.103681	0.0604512	0.224903	2.14802	25105.8	9092.05	1091.19	1343.18	41.82	0.00113446	0	36.1973	205	2	437.263	873.52	3.75895	19.8185	980	980	MS2	5/54	20180318-iTQ-OSCC34-30ug-s10.raw
	High		vGAHAGEYGAEALER	Unambiguous	1	1	P69905	N-Term(iTRAQ4plex)	HCD	1	0	1	1	193550	Redundant	Not Used	0.43699	0.151563	0.34202	0.209205	0.471824	1.36605	131615	78627.7	31129	24368.7	41.82	0.00153234	0	18.1453	26	3	558.617	1673.84	0.67167	27.4404	3289	3289	MS2	9/126	20180318-iTQ-OSCC34-30ug-s34.raw
		High	mFLSFPTTk	Unambiguous	1	1	P69905	N-Term(iTRAQ4plex); K9(iTRAQ4plex)	CID	1	0	1	1	111476	No Quan Values	Not Used									268.418		41.78	0.00176224	0	49.1858	300	2	680.388	1359.77	7.33427	58.4964	12222	12222	MS2	7/72	20180318-iTQ-OSCC34-30ug-s19.raw
	High		vGAHAGEYGAEALER	Unambiguous	1	1	P69905	N-Term(iTRAQ4plex)	HCD	1	0	1	1	165847	Redundant	Not Used	0.214367	0.174693	0.803609	0.261307	1.20135	1.48035	137953	40428.6	37607.3	31903.4	41.76	0.00151365	0	37.1296	9	3	558.619	1673.84	2.96891	33.22	4845	4845	MS2	16/126	20180318-iTQ-OSCC34-30ug-s29.raw
	High		vGAHAGEYGAEALER	Unambiguous	1	1	P69905	N-Term(iTRAQ4plex)	HCD	1	0	1	1	291447	Redundant	Not Used	0.103691	0.0462126	0.439488	0.0421413	0.40054	0.902481	81659.8	11575.7	5888.91	3045.59	41.76	0.00155033	0	12.1965	42	2	837.427	1673.85	5.78466	25.6764	3130	3130	MS2	15/126	20180318-iTQ-OSCC34-30ug-s51.raw
		High	VGAHAGEYGAEALER	Unambiguous	1	1	P69905		CID	1	0	1	1	198854	No Quan Labels	Not Used							22230	21087.1	24663.8	16154.9	41.76	0.00098354	0	18.4448	66	3	510.583	1529.73	-0.653542	24.0132	2179	2179	MS2	7/126	20180318-iTQ-OSCC34-30ug-s35.raw
	High		VDPVNFk	Unambiguous	1	1	P69905	K7(iTRAQ4plex)	HCD	1	0	1	1	48140	Redundant	Not Used	0.146079	0.227499	1.53574	0.345205	2.32899	1.50172	1.01463e+06	202627	360208	309985	41.7	0.00164964	0	10.7178	7	2	481.776	962.545	2.07997	27.5753	3088	3088	MS2	5/52	20180318-iTQ-OSCC34-30ug-s09.raw
	High		vLSPADkTNVk	Unambiguous	1	1	P69905	N-Term(iTRAQ4plex); K7(iTRAQ4plex); K11(iTRAQ4plex)	HCD	1	0	1	1	363072	Unique	Used	0.124125	0.0969554	0.770268	0.167852	1.33275	1.71335	310783	52737	47021.4	46167.9	41.68	0.00034979	1	42.4362	44	3	535.334	1603.99	7.5587	22.0782	2420	2420	MS2	9/98	20180318-iTQ-OSCC34-30ug-s63.raw
	High		tYFPHFDLSHGSAQVk	Unambiguous	1	1	P69905	N-Term(iTRAQ4plex); K16(iTRAQ4plex)	HCD	1	0	1	1	305632	Unique	Used	0.080449	0.102848	1.26067	0.115749	1.418	1.11381	242544	26675.4	38927.2	24846.5	41.66	0.00143973	0	35.3855	20	3	708.042	2122.11	7.16405	42.8405	8083	8083	MS2	14/146	20180318-iTQ-OSCC34-30ug-s53.raw
		High	vGAHAGEYGAEALER	Unambiguous	1	1	P69905	N-Term(iTRAQ4plex)	CID	1	0	1	1	173202	Unique	Used	0.385874	0.214077	0.547082	0.270929	0.691971	1.25249	76433.3	40320.7	25534.1	18327.1	41.64	0.00153549	0	48.7116	36	2	837.423	1673.84	1.91948	45.4316	8350	8350	MS2	11/126	20180318-iTQ-OSCC34-30ug-s30.raw
		High	mFLSFPTTk	Unambiguous	1	1	P69905	N-Term(iTRAQ4plex); M1(Oxidation); K9(iTRAQ4plex)	CID	1	0	1	1	127383	Redundant	Not Used	0.0672753	0.0500317	0.733361	0.0878687	1.28723	1.73812	443197	40761.7	34602.6	34465.7	41.63	0.00180012	0	44.8038	17	2	688.384	1375.76	4.91156	45.2731	8551	8551	MS2	7/72	20180318-iTQ-OSCC34-30ug-s22.raw
	High		vLSPADKTNVk	Unambiguous	1	1	P69905	N-Term(iTRAQ4plex); K11(iTRAQ4plex)	HCD	1	0	1	1	278945	Unique	Used	0.187262	0.205267	1.08093	0.156017	0.821108	0.752216	444567	113812	142404	61385.3	41.61	0.000883507	1	37.5135	7	3	487.298	1459.88	5.40751	20.5649	1632	1632	MS2	8/98	20180318-iTQ-OSCC34-30ug-s49.raw
	High		VGAHAGEYGAEALER	Unambiguous	1	1	P69905		HCD	1	0	1	1		No Quan Labels	Not Used											41.59	0.00102627	0	0.426396	2	2	765.372	1529.74	1.94869	26.1525	2720	2720	MS2	9/126	20180318-iTQ-OSCC34-30ug-s14.raw
	High		MFLSFPTTk	Unambiguous	1	1	P69905	K9(iTRAQ4plex)	HCD	1	0	1	1	38064	Redundant	Not Used	0.313713	0.303659	0.954512	0.337112	1.05906	1.0987	196669	84346.8	93194.2	58676.8	41.56	0.00200044	0	51.3936	19	2	608.333	1215.66	1.38555	42.4729	7731	7731	MS2	6/72	20180318-iTQ-OSCC34-30ug-s07.raw
	High		vGAHAGEYGAEALER	Unambiguous	1	1	P69905	N-Term(iTRAQ4plex)	HCD	1	0	1	1	210544	Redundant	Not Used	0.589354	0.349739	0.585189	0.994027	1.66227	2.81283	34253.4	27598.1	18694.5	30134.1	41.53	0.00162761	0	26.5151	14	3	558.618	1673.84	1.21863	27.356	3042	3042	MS2	7/126	20180318-iTQ-OSCC34-30ug-s37.raw
	High		tYFPHFDLSHGSAQVk	Unambiguous	1	1	P69905	N-Term(iTRAQ4plex); K16(iTRAQ4plex)	HCD	1	0	1	1	316753	Redundant	Not Used	0.0406279						1.62576e+06	90298.4			41.49	0.00159655	0	17.2387	1	3	708.041	2122.11	5.35208	36.7995	6413	6413	MS2	6/146	20180318-iTQ-OSCC34-30ug-s55.raw
		High	mFLSFPTTk	Unambiguous	1	1	P69905	N-Term(iTRAQ4plex); M1(Oxidation); K9(iTRAQ4plex)	CID	1	0	1	1	195382	Redundant	Not Used	0.0653782	0.0197377	0.29771	0.0170192	0.256558	0.853361	900552	80489.9	27737.9	13564.5	41.49	0.00163203	0	20.915	10	2	688.385	1375.76	7.04105	41.2127	7255	7255	MS2	7/72	20180318-iTQ-OSCC34-30ug-s34.raw
	High		MFLSFPTTk	Unambiguous	1	1	P69905	K9(iTRAQ4plex)	HCD	1	0	1	1	45031	Unique	Used	0.272435	0.145359	0.526147	0.309829	1.12082	2.10946	284700	106035	64579.7	78066.6	41.48	0.00189183	0	27.4718	6	2	608.335	1215.66	5.2013	48.1551	9647	9647	MS2	6/72	20180318-iTQ-OSCC34-30ug-s08.raw
		High	vGAHAGEYGAEALER	Unambiguous	1	1	P69905	N-Term(iTRAQ4plex)	CID	1	0	1	1	184772	Redundant	Not Used	0.530817	0.323614	0.601189	0.52895	0.982083	1.61762	24073.7	17469.8	12157.3	11269.7	41.43	0.00164034	0	53.922	79	3	558.618	1673.84	1.76559	46.6947	8920	8920	MS2	11/126	20180318-iTQ-OSCC34-30ug-s32.raw
	High		vGAHAGEYGAEALER	Unambiguous	1	1	P69905	N-Term(iTRAQ4plex)	HCD	1	0	1	1	174542	Redundant	Not Used	0.181697	0.0835091	0.453226	0.161433	0.875633	1.91314	39268.9	9754.29	5117.4	5610.42	41.41	0.00164069	0	36.7469	83	2	837.423	1673.84	1.62777	55.5013	11257	11257	MS2	15/126	20180318-iTQ-OSCC34-30ug-s30.raw
	High		kVADALTNAVAHVDDmPNALSALSDLHAHk	Unambiguous	1	1	P69905	K1(iTRAQ4plex); M16(Oxidation); K30(iTRAQ4plex)	HCD	1	0	1	1	341987	Unique	Used	0.0758589	0.0651462	0.846859	0.166447	2.16246	2.52858	233582	24224	23746.3	34409	41.41	0.000889007	1	16.6016	9	5	686.563	3428.79	0.740137	44.8346	8908	8908	MS2	15/332	20180318-iTQ-OSCC34-30ug-s59.raw
	High		mFLSFPTTk	Unambiguous	1	1	P69905	N-Term(iTRAQ4plex); M1(Oxidation); K9(iTRAQ4plex)	HCD	1	0	1	1	103936	Redundant	Not Used	0.0898369	0.0359575	0.394696	0.0574443	0.630189	1.58106	477657	58663.9	26802.3	24284	41.32	0.00201448	0	37.7419	18	2	688.38	1375.75	-0.14601	46.0528	8912	8912	MS2	6/72	20180318-iTQ-OSCC34-30ug-s18.raw
		High	MFLSFPTTk	Unambiguous	1	1	P69905	K9(iTRAQ4plex)	CID	1	0	1	1	45031	Redundant	Not Used	0.272435	0.145359	0.526147	0.309829	1.12082	2.10946	284700	106035	64579.7	78066.6	41.32	0.00196283	0	27.4718	6	2	608.335	1215.66	5.2013	48.1408	9641	9641	MS2	7/72	20180318-iTQ-OSCC34-30ug-s08.raw
		High	vGAHAGEYGAEALER	Unambiguous	1	1	P69905	N-Term(iTRAQ4plex)	CID	1	0	1	1	321368	Redundant	Not Used	0.27264	0.219194	0.792804	0.2191	0.792009	0.989246	559959	208711	191536	108581	41.32	0.00170825	0	23.3323	5	3	558.618	1673.84	1.32802	26.2288	3554	3554	MS2	15/126	20180318-iTQ-OSCC34-30ug-s56.raw
	High		VLSPADkTNVK	Unambiguous	1	1	P69905	K7(iTRAQ4plex)	HCD	1	0	1	1	192581	Unique	Used	0.0912761	0.0864842	0.934346	0.115523	1.24736	1.32198	22582.9	2817.97	3047.78	2308.91	41.28	0.00150063	1	12.1725	37	2	658.391	1315.78	4.0478	19.5856	1193	1193	MS2	8/98	20180318-iTQ-OSCC34-30ug-s34.raw
		High	tYFPHFDLSHGSAQVk	Unambiguous	1	1	P69905	N-Term(iTRAQ4plex); K16(iTRAQ4plex)	CID	1	0	1	1	347179	Redundant	Not Used	0.0566578	0.0382097	0.665032	0.0944705	1.64329	2.44688	536852	41582.8	32010.7	44885.6	41.28	0.00169799	0	38.3071	9	3	708.039	2122.1	3.36754	38.1294	7093	7093	MS2	11/146	20180318-iTQ-OSCC34-30ug-s60.raw
	High		tYFPHFDLSHGSAQVk	Unambiguous	1	1	P69905	N-Term(iTRAQ4plex); K16(iTRAQ4plex)	HCD	1	0	1	1	310921	Redundant	Not Used	0.0517268						905024	63999.3			41.27	0.0017019	0	6.54416	4	2	1061.56	2122.1	3.31635	37.6137	6748	6748	MS2	10/146	20180318-iTQ-OSCC34-30ug-s54.raw
		High	vADALTNAVAHVDDmPNALSALSDLHAHk	Unambiguous	1	1	P69905	N-Term(iTRAQ4plex); M15(Oxidation); K29(iTRAQ4plex)	CID	1	0	1	1	366262	Unique	Used	0.177118	0.153717	0.855826	0.231034	1.28556	1.48746	62703.1	15182.8	15041	12821	41.27	0.000959187	0	22.9853	12	5	660.946	3300.7	3.32048	47.8406	9328	9328	MS2	19/310	20180318-iTQ-OSCC34-30ug-s63.raw
	High		VADALTNAVAHVDDmPNALSALSDLHAHk	Unambiguous	1	1	P69905	M15(Oxidation); K29(iTRAQ4plex)	HCD	1	0	1	1	288630	Unique	Used	0.308016	0.339896	1.08818	0.306459	0.980569	0.89231	34993.1	14735.2	18560.8	9490.98	41.24	0.00107106	0	16.1966	20	5	632.127	3156.6	5.46751	49.1271	9901	9901	MS2	9/310	20180318-iTQ-OSCC34-30ug-s50.raw
	High		VDPVNFk	Unambiguous	1	1	P69905	K7(iTRAQ4plex)	HCD	1	0	1	1	48327	Unique	Used	0.26677	0.279219	1.03213	0.430938	1.59205	1.52743	102638	37432.1	44721.8	39145.2	41.23	0.00135604	0	6.04343	18	2	481.778	962.549	6.26502	28.9954	3492	3492	MS2	5/52	20180318-iTQ-OSCC34-30ug-s09.raw
		High	lLSHcLLVTLAAHLPAEFTPAVHASLDk	Unambiguous	1	1	P69905	N-Term(iTRAQ4plex); C5(Methylthio); K28(iTRAQ4plex)	CID	1	0	1	1	331197	Unique	Used	0.485432	0.737441	1.49805	0.417073	0.846763	0.559725	55600.5	36898.3	63984.2	20523.3	41.21	0.000465452	0	21.8475	9	4	826.212	3301.83	6.40371	55.429	11729	11729	MS2	27/264	20180318-iTQ-OSCC34-30ug-s57.raw
	High		vADALTNAVAHVDDmPNALSALSDLHAHk	Unambiguous	1	1	P69905	N-Term(iTRAQ4plex); M15(Oxidation); K29(iTRAQ4plex)	HCD	1	0	1	1	319561	Unique	Used	0.177171						11041.4	2674.36			41.18	0.000998324	0	12.3542	53	5	660.945	3300.7	2.76574	58.7218	12497	12497	MS2	12/310	20180318-iTQ-OSCC34-30ug-s55.raw
		High	vGAHAGEYGAEALER	Unambiguous	1	1	P69905	N-Term(iTRAQ4plex)	CID	1	0	1	1	184143	Redundant	Not Used	0.528182	0.489756	0.914374	0.778034	1.45175	1.5722	27589.3	19921.6	21085.7	18997.5	41.15	0.00178412	0	48.4032	61	3	558.618	1673.84	1.10924	42.1488	7556	7556	MS2	9/126	20180318-iTQ-OSCC34-30ug-s32.raw
	High		tYFPHFDLSHGSAQVk	Unambiguous	1	1	P69905	N-Term(iTRAQ4plex); K16(iTRAQ4plex)	HCD	1	0	1	1	305034	Redundant	Not Used	0.0239445	0.0184352	0.759226	0.0255602	1.05205	1.37216	2.32421e+06	76081.6	66863.6	52576.8	41.13	0.00177693	0	20.4653	2	3	708.039	2122.1	3.19497	38.2968	6792	6792	MS2	11/146	20180318-iTQ-OSCC34-30ug-s53.raw
	High		kVADALTNAVAHVDDMPNALSALSDLHAHk	Unambiguous	1	1	P69905	N-Term(iTRAQ4plex); K1(iTRAQ4plex); K30(iTRAQ4plex)	HCD	1	0	1	1	353840	Unique	Used	0.10836	0.184067	1.67508	0.243698	2.21647	1.31029	118186	17508	33947.7	25490.4	41.12	0.000594964	1	54.1335	18	5	712.184	3556.89	0.327167	42.816	8156	8156	MS2	9/332	20180318-iTQ-OSCC34-30ug-s61.raw
		High	vLSPADkTNVk	Unambiguous	1	1	P69905	N-Term(iTRAQ4plex); K7(iTRAQ4plex); K11(iTRAQ4plex)	CID	1	0	1	1	327012	Redundant	Not Used	0.141281	0.0763984	0.533248	0.0865849	0.604	1.12163	60137	11615.2	7169.57	4608.29	41.12	0.000390204	1	11.4941	140	2	802.497	1603.99	7.41487	23.5683	2658	2658	MS2	7/98	20180318-iTQ-OSCC34-30ug-s57.raw
		High	VADALTNAVAHVDDmPNALSALSDLHAHk	Unambiguous	1	1	P69905	M15(Oxidation); K29(iTRAQ4plex)	CID	1	0	1	1	288095	No Quan Values	Not Used							346679				41.09	0.00112815	0	3.09133	1	3	1052.87	3156.59	1.53155	45.0079	8737	8737	MS2	20/310	20180318-iTQ-OSCC34-30ug-s50.raw
		High	VLSPADk	Unambiguous	1	1	P69905	K7(iTRAQ4plex)	CID	1	0	1	1	58974	Redundant	Not Used	0.111458						83714.7	12755.9			41.03	0.00136078	0	8.20033	19	2	437.263	873.52	3.96856	18.9598	922	922	MS2	4/54	20180318-iTQ-OSCC34-30ug-s11.raw
		High	MFLSFPTTk	Unambiguous	1	1	P69905	K9(iTRAQ4plex)	CID	1	0	1	1	44551	Redundant	Not Used	0.0236862						7.86555e+06	254698			41.03	0.00209442	0	8.55953	0	2	608.335	1215.66	5.30171	44.7551	8601	8601	MS2	7/72	20180318-iTQ-OSCC34-30ug-s08.raw
	High		vLSPADk	Unambiguous	1	1	P69905	N-Term(iTRAQ4plex); K7(iTRAQ4plex)	HCD	1	0	1	1	173521	Unique	Used	0.13255	0.0422085	0.314013	0.061575	0.457828	1.44376	135804	24608.9	8944.95	7400.68	41.02	0.00200832	0	44.9297	47	2	509.317	1017.63	7.653	47.7949	9046	9046	MS2	6/54	20180318-iTQ-OSCC34-30ug-s30.raw
		High	vADALTNAVAHVDDmPNALSALSDLHAHk	Unambiguous	1	1	P69905	N-Term(iTRAQ4plex); M15(Oxidation); K29(iTRAQ4plex)	CID	1	0	1	1	319718	Unique	Used	0.0726825						2083.33	207.008			41.02	0.000960675	0	0	300	4	825.932	3300.71	5.69147	60.7614	12833	12833	MS2	26/310	20180318-iTQ-OSCC34-30ug-s55.raw
		High	kVADALTNAVAHVDDmPNALSALSDLHAHk	Unambiguous	1	1	P69905	K1(iTRAQ4plex); M16(Oxidation); K30(iTRAQ4plex)	CID	1	0	1	1		No Quan Values	Not Used											41.02	0.000881607	1	6.20258	1	4	857.955	3428.8	3.84139	42.5307	8279	8279	MS2	29/332	20180318-iTQ-OSCC34-30ug-s59.raw
	High		VDPVNFk	Unambiguous	1	1	P69905	K7(iTRAQ4plex)	HCD	1	0	1	1	54113	Unique	Used	0.446293	0.187558	0.414423	0.501959	1.10848	2.64864	828636	505573	242530	368119	40.98	0.00200297	0	11.614	2	2	481.775	962.544	0.748361	28.4733	3411	3411	MS2	5/52	20180318-iTQ-OSCC34-30ug-s10.raw
		High	VGAHAGEYGAEALER	Unambiguous	1	1	P69905		CID	1	0	1	1		No Quan Labels	Not Used											40.95	0.00119324	0	0.483338	0	3	510.584	1529.74	2.93738	25.1128	2395	2395	MS2	8/126	20180318-iTQ-OSCC34-30ug-s12.raw
		High	vGAHAGEYGAEALER	Unambiguous	1	1	P69905	N-Term(iTRAQ4plex)	CID	1	0	1	1	180674	Unique	Used	0.206147	0.229074	1.09579	0.18533	0.886029	0.800681	4504.2	1269.39	1610.13	738.787	40.89	0.00191863	0	37.3291	223	3	558.619	1673.84	3.73465	60.8844	12094	12094	MS2	15/126	20180318-iTQ-OSCC34-30ug-s31.raw
		High	vGAHAGEYGAEALER	Unambiguous	1	1	P69905	N-Term(iTRAQ4plex)	CID	1	0	1	1	180721	Unique	Used	0.260778	0.220815	0.834998	0.328059	1.23982	1.47033	2712.05	966.868	934.526	787.417	40.87	0.00189475	0	60.4605	300	2	837.425	1673.84	3.30512	61.5742	12197	12197	MS2	12/126	20180318-iTQ-OSCC34-30ug-s31.raw
		High	VDPVNFk	Unambiguous	1	1	P69905	K7(iTRAQ4plex)	CID	1	0	1	1	48238	Unique	Used	0.256747	0.196443	0.754502	0.311914	1.19731	1.5714	408833	143500	125329	112859	40.85	0.00200627	0	7.54364	7	2	481.776	962.545	2.46043	28.279	3292	3292	MS2	6/52	20180318-iTQ-OSCC34-30ug-s09.raw
		High	VGAHAGEYGAEALER	Unambiguous	1	1	P69905		CID	1	0	1	1	72127	No Quan Labels	Not Used							62926.7	51350.9	35079.7	36011.8	40.8	0.00122685	0	18.972	12	3	510.584	1529.74	1.50101	29.688	3689	3689	MS2	13/126	20180318-iTQ-OSCC34-30ug-s13.raw
	High		mFLSFPTTk	Unambiguous	1	1	P69905	M1(Oxidation); K9(iTRAQ4plex)	HCD	1	0	1	1	50144	Unique	Used	0.403662	0.221054	0.540017	0.267101	0.652133	1.19583	79752.5	44011.1	27511.2	18852.8	40.71	0.00231826	0	48.359	25	2	616.331	1231.66	3.11748	42.3953	7430	7430	MS2	6/72	20180318-iTQ-OSCC34-30ug-s09.raw
		High	mFLSFPTTk	Unambiguous	1	1	P69905	N-Term(iTRAQ4plex); M1(Oxidation); K9(iTRAQ4plex)	CID	1	0	1	1	115468	Unique	Used	0.297731	0.208788	0.691527	0.219179	0.725526	1.03892	328635	133763	107074	63748.2	40.7	0.00198315	0	43.5807	22	2	688.385	1375.76	6.77487	44.1503	8338	8338	MS2	7/72	20180318-iTQ-OSCC34-30ug-s20.raw
		High	mFLSFPTTk	Unambiguous	1	1	P69905	M1(Oxidation); K9(iTRAQ4plex)	CID	1	0	1	1	49820	Redundant	Not Used	0.0930097	0.0620996	0.658398				566460	72027.4	54894		40.67	0.00233543	0	10.6114	3	2	616.331	1231.65	2.62193	40.0071	6722	6722	MS2	8/72	20180318-iTQ-OSCC34-30ug-s09.raw
		High	TYFPHFDLSHGSAQVk	Unambiguous	1	1	P69905	K16(iTRAQ4plex)	CID	1	0	1	1	269405	Redundant	Not Used	0.296934	0.249083	0.827203	0.224581	0.745404	0.892318	19069.5	7741.05	7412.26	3790.26	40.62	0.00203736	0	25.9783	83	2	989.505	1978	4.61327	37.1223	6346	6346	MS2	7/146	20180318-iTQ-OSCC34-30ug-s47.raw
	High		MFLSFPTTk	Unambiguous	1	1	P69905	K9(iTRAQ4plex)	HCD	1	0	1	1	45394	Unique	Used	0.475305	0.803993	1.66804	0.572457	1.18699	0.704661	143634	93332.2	180209	72770.8	40.57	0.00224074	0	57.4985	12	2	608.334	1215.66	4.09674	50.7008	10430	10430	MS2	6/72	20180318-iTQ-OSCC34-30ug-s08.raw
	High		MFLSFPTTk	Unambiguous	1	1	P69905	K9(iTRAQ4plex)	HCD	1	0	1	1	45611	Unique	Used	0.273824	0.38501	1.38653	1.71217	6.16247	4.40115	127607	47769	76667.8	193365	40.55	0.00233918	0	25.6355	15	2	608.335	1215.66	5.30171	52.2265	10899	10899	MS2	6/72	20180318-iTQ-OSCC34-30ug-s08.raw
		High	mFLSFPTTk	Unambiguous	1	1	P69905	N-Term(iTRAQ4plex); M1(Oxidation); K9(iTRAQ4plex)	CID	1	0	1	1	144428	Redundant	Not Used	0.141914	0.0252263	0.17529	0.0490092	0.340354	1.92271	386084	74904.3	15198.6	16746.2	40.54	0.0025521	0	39.8863	41	2	688.381	1375.75	0.475099	42.7525	7572	7572	MS2	7/72	20180318-iTQ-OSCC34-30ug-s25.raw
	High		VGAHAGEYGAEALER	Unambiguous	1	1	P69905		HCD	1	0	1	1	76120	No Quan Labels	Not Used							2324.49	1551.86	1049.56	2028.58	40.46	0.00128178	0	16.0379	145	3	510.584	1529.74	1.20177	58.5196	12343	12343	MS2	11/126	20180318-iTQ-OSCC34-30ug-s13.raw
	High		kVADALTNAVAHVDDmPNALSALSDLHAHk	Unambiguous	1	1	P69905	N-Term(iTRAQ4plex); K1(iTRAQ4plex); M16(Oxidation); K30(iTRAQ4plex)	HCD	1	0	1	1	366034	Unique	Used		0.123983		0.167918		1.34038	258760		50063.8	38454.8	40.38	0.000810855	1	11.533	4	6	596.321	3572.89	1.28392	45.9335	8840	8840	MS2	12/332	20180318-iTQ-OSCC34-30ug-s63.raw
	High		vGAHAGEYGAEALER	Unambiguous	1	1	P69905	N-Term(iTRAQ4plex)	HCD	1	0	1	1	172873	Redundant	Not Used	0.0570625	0.0404972	0.699846	0.056342	0.973105	1.37688	119857	9350.05	7574.52	5976.56	40.3	0.00216048	0	8.92628	28	2	837.423	1673.84	1.26313	42.8628	7642	7642	MS2	8/126	20180318-iTQ-OSCC34-30ug-s30.raw
	High		tYFPHFDLSHGSAQVk	Unambiguous	1	1	P69905	N-Term(iTRAQ4plex); K16(iTRAQ4plex)	HCD	1	0	1	1	299094	Unique	Used	0.0214458	0.0395152	1.81698	0.102557	4.71304	2.56857	1.09482e+06	32098.6	67510.9	99372	40.3	0.00209982	0	14.3947	4	3	708.04	2122.11	4.74809	38.3274	6925	6925	MS2	6/146	20180318-iTQ-OSCC34-30ug-s52.raw
		High	MFLSFPTTk	Unambiguous	1	1	P69905	K9(iTRAQ4plex)	CID	1	0	1	1	50287	Unique	Used	0.0993439	0.0982299	0.975057				1.1068e+06	150318	169661		40.3	0.00251979	0	8.08227	1	2	608.334	1215.66	3.39384	43.4285	7735	7735	MS2	5/72	20180318-iTQ-OSCC34-30ug-s09.raw
		High	kVADALTNAVAHVDDmPNALSALSDLHAHk	Unambiguous	1	1	P69905	N-Term(iTRAQ4plex); K1(iTRAQ4plex); M16(Oxidation); K30(iTRAQ4plex)	CID	1	0	1	1	361562	Redundant	Not Used	0.0707595						75005.1	7255.64			40.3	0.000718606	1	27.603	8	5	715.389	3572.91	7.91578	56.6571	12078	12078	MS2	21/332	20180318-iTQ-OSCC34-30ug-s62.raw
	High		tYFPHFDLSHGSAQVk	Unambiguous	1	1	P69905	N-Term(iTRAQ4plex); K16(iTRAQ4plex)	HCD	1	0	1	1	306554	Unique	Used	0.048399						215240	14241.6			40.27	0.00214727	0	38.0501	16	4	531.281	2122.1	3.5913	49.8981	10083	10083	MS2	9/146	20180318-iTQ-OSCC34-30ug-s53.raw
	High		vADALTNAVAHVDDMPNALSALSDLHAHk	Unambiguous	1	1	P69905	N-Term(iTRAQ4plex); K29(iTRAQ4plex)	HCD	1	0	1	1	319594	Unique	Used	0.0916477	0.0990533	1.0658	0.195677	2.10425	1.95507	3756.24	470.625	580.616	650.504	40.23	0.00119975	0	24.0715	227	5	657.746	3284.7	2.60616	59.0861	12565	12565	MS2	12/310	20180318-iTQ-OSCC34-30ug-s55.raw
	High		tYFPHFDLSHGSAQVk	Unambiguous	1	1	P69905	N-Term(iTRAQ4plex); K16(iTRAQ4plex)	HCD	1	0	1	1	310509	Unique	Used	0.103903	0.070922	0.673101	0.113784	1.07927	1.58778	760540	108032	84172.4	76587.6	40.16	0.00220235	0	22.9213	5	4	531.281	2122.1	3.5913	34.5518	5853	5853	MS2	9/146	20180318-iTQ-OSCC34-30ug-s54.raw
		High	vGAHAGEYGAEALER	Unambiguous	1	1	P69905	N-Term(iTRAQ4plex)	CID	1	0	1	1	351636	Redundant	Not Used					2.33004			5120.29		7836.74	40.11	0.0021986	0	29.5795	21	3	558.618	1673.84	2.31256	25.6788	3369	3369	MS2	14/126	20180318-iTQ-OSCC34-30ug-s61.raw
		High	mFLSFPTTk	Unambiguous	1	1	P69905	N-Term(iTRAQ4plex); M1(Oxidation); K9(iTRAQ4plex)	CID	1	0	1	1	129511	Unique	Used	0.0836289	0.0563274	0.664188	0.139129	1.6396	2.44448	3938.21	450.251	346.166	484.921	40.1	0.00225742	0	35.918	300	2	688.385	1375.76	6.95233	61.278	13160	13160	MS2	7/72	20180318-iTQ-OSCC34-30ug-s22.raw
		High	mFLSFPTTk	Unambiguous	1	1	P69905	N-Term(iTRAQ4plex); M1(Oxidation); K9(iTRAQ4plex)	CID	1	0	1	1	138551	Redundant	Not Used	0.049514						1.22372e+07	828342			40.09	0.00228221	0	18.9237	0	2	688.385	1375.76	6.50868	41.7943	7398	7398	MS2	7/72	20180318-iTQ-OSCC34-30ug-s24.raw
		High	tYFPHFDLSHGSAQVk	Unambiguous	1	1	P69905	N-Term(iTRAQ4plex); K16(iTRAQ4plex)	CID	1	0	1	1	346542	Redundant	Not Used	0.16862	0.0628665	0.367652	0.111343	0.650772	1.7528	594774	137108	58349.6	58609.7	40.09	0.00224303	0	37.8422	6	3	708.039	2122.1	2.76355	33.4011	5714	5714	MS2	15/146	20180318-iTQ-OSCC34-30ug-s60.raw
		High	vGAHAGEYGAEALER	Unambiguous	1	1	P69905	N-Term(iTRAQ4plex)	CID	1	0	1	1	369512	Redundant	Not Used	0.401446	0.434373	1.067	0.562203	1.38021	1.28092	78629.1	43152.9	53298.2	39123	40.07	0.00220418	0	33.3654	53	3	558.618	1673.84	2.09377	27.1126	3762	3762	MS2	16/126	20180318-iTQ-OSCC34-30ug-s64.raw
	High		kVADALTNAVAHVDDMPNALSALSDLHAHk	Unambiguous	1	1	P69905	N-Term(iTRAQ4plex); K1(iTRAQ4plex); K30(iTRAQ4plex)	HCD	1	0	1	1		No Quan Values	Not Used											40.06	0.000784092	1	11.0953	8	4	889.979	3556.89	1.03449	48.5566	9703	9703	MS2	6/332	20180318-iTQ-OSCC34-30ug-s61.raw
		High	vGAHAGEYGAEALER	Unambiguous	1	1	P69905	N-Term(iTRAQ4plex)	CID	1	0	1	1	193691	Unique	Used	0.376383	2.34977	6.15636	5.7633	15.0911	2.42737	9143.47	4704.79	33527.7	46637.8	40.05	0.00237747	0	6.99561	37	2	837.426	1673.85	5.12831	28.6192	3590	3590	MS2	19/126	20180318-iTQ-OSCC34-30ug-s34.raw
	High		TYFPHFDLSHGSAQVk	Unambiguous	1	1	P69905	K16(iTRAQ4plex)	HCD	1	0	1	1	275547	Unique	Used	0.284376	0.208999	0.724733	0.48478	1.68008	2.29557	195158	75871.7	63649.7	83731.1	40.03	0.00225437	0	41.0622	10	3	660.004	1978	1.61335	39.1604	7080	7080	MS2	8/146	20180318-iTQ-OSCC34-30ug-s48.raw
	High		vADALTNAVAHVDDMPNALSALSDLHAHk	Unambiguous	1	1	P69905	N-Term(iTRAQ4plex); K29(iTRAQ4plex)	HCD	1	0	1	1	318868	Unique	Used	0.0997215	0.109006	1.07792	0.141161	1.39509	1.28161	41349.2	5637.11	7033.7	5165.8	40.01	0.00127207	0	12.7603	21	5	657.747	3284.71	4.2785	53.0551	10992	10992	MS2	13/310	20180318-iTQ-OSCC34-30ug-s55.raw
	High		vGAHAGEYGAEALER	Unambiguous	1	1	P69905	N-Term(iTRAQ4plex)	HCD	1	0	1	1	199208	Unique	Used	1.25751	0.323766	0.253892	0.844122	0.661565	2.58026	42475.1	73020.5	21460.1	31731.8	40	0.002385	0	41.1259	29	3	558.621	1673.85	6.79761	27.1867	2952	2952	MS2	6/126	20180318-iTQ-OSCC34-30ug-s35.raw
	High		MFLSFPTTk	Unambiguous	1	1	P69905	K9(iTRAQ4plex)	HCD	1	0	1	1	45201	Unique	Used	0.186535	0.190614	1.00768	0.281886	1.48933	1.46355	296712	75665	88258.5	74022.5	39.95	0.00267563	0	15.3324	7	2	608.336	1215.66	6.00461	49.3425	10013	10013	MS2	7/72	20180318-iTQ-OSCC34-30ug-s08.raw
	High		vADALTNAVAHVDDmPNALSALSDLHAHk	Unambiguous	1	1	P69905	N-Term(iTRAQ4plex); M15(Oxidation); K29(iTRAQ4plex)	HCD	1	0	1	1	312262	Unique	Used	0.111265	0.100739	0.892821	0.189556	1.67902	1.86222	96017.3	14605.3	15094.3	16108	39.95	0.00139092	0	29.4383	23	4	825.926	3300.68	-1.40929	47.7538	9650	9650	MS2	10/310	20180318-iTQ-OSCC34-30ug-s54.raw
	High		tYFPHFDLSHGSAQVk	Unambiguous	1	1	P69905	N-Term(iTRAQ4plex); K16(iTRAQ4plex)	HCD	1	0	1	1	306331	Unique	Used	0.0540336	0.0473624	0.864366	0.105808	1.9299	2.21094	249255	18412.3	18422.3	23341.1	39.93	0.00228656	0	15.8611	9	4	531.282	2122.11	4.39662	48.2019	9601	9601	MS2	9/146	20180318-iTQ-OSCC34-30ug-s53.raw
	High		vLSPADk	Unambiguous	1	1	P69905	N-Term(iTRAQ4plex); K7(iTRAQ4plex)	HCD	1	0	1	1	172368	Unique	Used	0.145143	0.0555817	0.377628	0.0800579	0.543609	1.42548	567051	112517	49183.6	40177.4	39.91	0.00242984	0	29.6678	29	2	509.316	1017.62	5.67374	39.1262	6549	6549	MS2	6/54	20180318-iTQ-OSCC34-30ug-s30.raw
	High		vLSPADk	Unambiguous	1	1	P69905	N-Term(iTRAQ4plex); K7(iTRAQ4plex)	HCD	1	0	1	1	174982	Unique	Used	0.14181	0.0349635	0.243129	0.0391485	0.272075	1.10813	55327.8	10726.3	3018.73	1916.97	39.89	0.00261541	0	38.2766	255	2	509.317	1017.63	8.91253	58.872	12215	12215	MS2	6/54	20180318-iTQ-OSCC34-30ug-s30.raw
	High		vGAHAGEYGAEALER	Unambiguous	1	1	P69905	N-Term(iTRAQ4plex)	HCD	1	0	1	1	182964	Redundant	Not Used	0.500762	0.412484	0.812276	0.642278	1.26407	1.54101	51723.4	35409.4	33293.6	29401.3	39.89	0.00234874	0	40.8461	41	3	558.617	1673.84	0.124707	33.4513	5011	5011	MS2	9/126	20180318-iTQ-OSCC34-30ug-s32.raw
		High	vADALTNAVAHVDDmPNALSALSDLHAHkLR	Unambiguous	1	1	P69905	N-Term(iTRAQ4plex); M15(Oxidation); K29(iTRAQ4plex)	CID	1	0	1	1	348443	Redundant	Not Used	0.179244	0.109874	0.604475	0.211107	1.16074	1.90151	89214.2	21861.5	15296.7	16668.4	39.89	0.00109232	1	41.6666	39	4	893.224	3569.87	-0.245608	47.6417	9827	9827	MS2	32/330	20180318-iTQ-OSCC34-30ug-s60.raw
	High		mFLSFPTTk	Unambiguous	1	1	P69905	M1(Oxidation); K9(iTRAQ4plex)	HCD	1	0	1	1	50043	Unique	Used	0.286279	0.226788	0.781194	0.179236	0.617041	0.782159	149787	58622.3	53010.4	23760.5	39.88	0.00273452	0	34.4733	18	2	616.332	1231.66	3.61304	41.6523	7210	7210	MS2	7/72	20180318-iTQ-OSCC34-30ug-s09.raw
	High		vLSPADk	Unambiguous	1	1	P69905	N-Term(iTRAQ4plex); K7(iTRAQ4plex)	HCD	1	0	1	1	173740	Unique	Used	0.134771	0.0337564	0.246996	0.0552141	0.403769	1.61876	255405	47057.1	13454.1	12480.6	39.87	0.00246262	0	40.0599	61	2	509.316	1017.63	6.93327	49.4365	9524	9524	MS2	6/54	20180318-iTQ-OSCC34-30ug-s30.raw
		High	MFLSFPTTk	Unambiguous	1	1	P69905	K9(iTRAQ4plex)	CID	1	0	1	1	46066	Unique	Used	0.147599	0.125136	0.83604	0.40435	2.69992	3.19789	152511	30774	29781.7	54577.4	39.84	0.00270795	0	20.1232	6	2	608.335	1215.66	4.90006	55.4447	11880	11880	MS2	5/72	20180318-iTQ-OSCC34-30ug-s08.raw
	High		kVADALTNAVAHVDDmPNALSALSDLHAHk	Unambiguous	1	1	P69905	N-Term(iTRAQ4plex); K1(iTRAQ4plex); M16(Oxidation); K30(iTRAQ4plex)	HCD	1	0	1	1	359158	Unique	Used	0.263896	0.145214	0.542629	0.260123	0.971459	1.77281	53082.4	19150.7	12028.9	12220.4	39.82	0.00101626	1	11.363	26	4	893.975	3572.88	-1.98847	37.4868	6874	6874	MS2	9/332	20180318-iTQ-OSCC34-30ug-s62.raw
	High		VGAHAGEYGAEALER	Unambiguous	1	1	P69905		HCD	1	0	1	1	65633	No Quan Labels	Not Used							4990.99		6342.68	2632.79	39.8	0.00159687	0	0	35	2	765.371	1529.74	0.432526	25.7229	2574	2574	MS2	8/126	20180318-iTQ-OSCC34-30ug-s12.raw
	High		vLSPADk	Unambiguous	1	1	P69905	N-Term(iTRAQ4plex); K7(iTRAQ4plex)	HCD	1	0	1	1	181631	Unique	Used	0.061726	0.0106772	0.170576				3.60705e+06	304383	60100.5		39.74	0.00124218	0	16.5286	3	2	509.318	1017.63	9.27239	23.3034	2124	2124	MS2	5/54	20180318-iTQ-OSCC34-30ug-s32.raw
	High		mFLSFPTTkTYFPHFDLSHGSAQVk	Unambiguous	1	1	P69905	N-Term(iTRAQ4plex); K9(iTRAQ4plex); K25(iTRAQ4plex)	HCD	1	0	1	1	342470	Unique	Used	0.0820412	0.116885	1.40493	0.25435	3.05547	2.15359	67837.8	7608.58	12373.6	15270.7	39.73	0.00121312	1	24.3123	61	4	830.442	3318.75	3.78841	48.6187	9951	9951	MS2	13/258	20180318-iTQ-OSCC34-30ug-s59.raw
		High	mFLSFPTTk	Unambiguous	1	1	P69905	N-Term(iTRAQ4plex); K9(iTRAQ4plex)	CID	1	0	1	1	111669	Redundant	Not Used	0.0738404	0.0356353	0.475898	0.0524028	0.699421	1.45534	19451.1	1963.53	1081.66	902.1	39.72	0.00286914	0	53.322	300	2	680.387	1359.77	6.52632	61.0191	12646	12646	MS2	7/72	20180318-iTQ-OSCC34-30ug-s19.raw
	High		kVADALTNAVAHVDDmPNALSALSDLHAHk	Unambiguous	1	1	P69905	N-Term(iTRAQ4plex); K1(iTRAQ4plex); M16(Oxidation); K30(iTRAQ4plex)	HCD	1	0	1	1	361887	Redundant	Not Used	0.124336	0.0452285	0.358709				37823.2	6429.19	2669.55		39.71	0.000823172	1	29.6075	26	5	715.389	3572.91	8.0866	59.1852	12787	12787	MS2	11/332	20180318-iTQ-OSCC34-30ug-s62.raw
	High		fLASVSTVLTSk	Unambiguous	1	1	P69905	N-Term(iTRAQ4plex); K12(iTRAQ4plex)	HCD	1	0	1	1	80989	Unique	Used	0.581087	0.537612	0.912338	0.869842	1.47529	1.60126	29008.6	23044.5	24336.7	22331.8	39.68	0.00114105	0	22.078	36	3	514.312	1540.92	1.19551	51.6594	10160	10160	MS2	9/102	20180318-iTQ-OSCC34-30ug-s14.raw
	High		TYFPHFDLSHGSAQVk	Unambiguous	1	1	P69905	K16(iTRAQ4plex)	HCD	1	0	1	1	263726	Unique	Used	0.308813	0.279974	0.894026	0.408951	1.30513	1.44558	77229.6	32604.7	33741.8	27951.9	39.67	0.00255171	0	38.2851	26	3	660.006	1978	4.20533	38.2648	6815	6815	MS2	9/146	20180318-iTQ-OSCC34-30ug-s46.raw
		High	vGAHAGEYGAEALER	Unambiguous	1	1	P69905	N-Term(iTRAQ4plex)	CID	1	0	1	1	169253	Unique	Used	0.130511	0.179593	1.35697	0.179316	1.3541	0.988143	3483.75	621.574	976.344	552.868	39.66	0.00245486	0	64.5793	300	3	558.618	1673.84	1.43742	59.1009	12214	12214	MS2	9/126	20180318-iTQ-OSCC34-30ug-s29.raw
		High	VGAHAGEYGAEALER	Unambiguous	1	1	P69905		CID	1	0	1	1	210146	No Quan Labels	Not Used							19206.9	14281.6	22435.3	14066.6	39.65	0.00164215	0	35.7091	114	3	510.583	1529.73	-0.114903	23.9053	2169	2169	MS2	15/126	20180318-iTQ-OSCC34-30ug-s37.raw
		High	MFLSFPTTk	Unambiguous	1	1	P69905	K9(iTRAQ4plex)	CID	1	0	1	1	46789	Unique	Used	0.270292	0.211997	0.773437	0.449728	1.63982	2.09947	7755.94	2865.94	2565.85	3087.02	39.64	0.00288446	0	39.0053	300	2	608.335	1215.66	5.30171	60.8559	13447	13447	MS2	7/72	20180318-iTQ-OSCC34-30ug-s08.raw
	High		mFLSFPTTk	Unambiguous	1	1	P69905	N-Term(iTRAQ4plex); M1(Oxidation); K9(iTRAQ4plex)	HCD	1	0	1	1	128556	Redundant	Not Used	0.158829	0.324441	2.01434	0.182182	1.13045	0.555725	165478	35931.1	83780.3	26680.9	39.61	0.00260909	0	43.5086	55	2	688.385	1375.76	7.4847	53.5651	11095	11095	MS2	6/72	20180318-iTQ-OSCC34-30ug-s22.raw
	High		vLSPADk	Unambiguous	1	1	P69905	N-Term(iTRAQ4plex); K7(iTRAQ4plex)	HCD	1	0	1	1	170457	Unique	Used	0.124321	0.012737	0.10103	0.0134008	0.106234	1.04125	6.84118e+06	1.16272e+06	135977	81136.6	39.6	0.00251642	0	18.0254	2	2	509.315	1017.62	3.81443	24.3031	2409	2409	MS2	5/54	20180318-iTQ-OSCC34-30ug-s30.raw
	High		vLSPADk	Unambiguous	1	1	P69905	N-Term(iTRAQ4plex); K7(iTRAQ4plex)	HCD	1	0	1	1	170271	Unique	Used	0.149044						2.45947e+08	5.01137e+07			39.57	0.00264979	0	16.0262	0	2	509.314	1017.62	1.47528	22.8829	2006	2006	MS2	5/54	20180318-iTQ-OSCC34-30ug-s30.raw
		High	mFLSFPTTk	Unambiguous	1	1	P69905	N-Term(iTRAQ4plex); K9(iTRAQ4plex)	CID	1	0	1	1	121693	Redundant	Not Used	0.0490046	0.0472184	0.950173	0.0279999	0.563117	0.586861	1.47035e+06	98505.1	108343	36436.3	39.57	0.00317423	0	29.1914	6	2	680.387	1359.77	5.35928	46.692	8890	8890	MS2	8/72	20180318-iTQ-OSCC34-30ug-s21.raw
	High		vLSPADk	Unambiguous	1	1	P69905	N-Term(iTRAQ4plex); K7(iTRAQ4plex)	HCD	1	0	1	1	170361	Unique	Used	0.103807						2.91687e+07	4.13947e+06			39.51	0.00266426	0	15.9581	0	2	509.315	1017.62	5.01399	23.585	2201	2201	MS2	5/54	20180318-iTQ-OSCC34-30ug-s30.raw
	High		vLSPADk	Unambiguous	1	1	P69905	N-Term(iTRAQ4plex); K7(iTRAQ4plex)	HCD	1	0	1	1	175180	Unique	Used	0.109494	0.0294133	0.264899				9380.55	1404.17	430.565		39.49	0.00131579	0	58.051	300	2	509.318	1017.63	9.69224	60.9816	12641	12641	MS2	5/54	20180318-iTQ-OSCC34-30ug-s30.raw
		High	vGAHAGEYGAEALER	Unambiguous	1	1	P69905	N-Term(iTRAQ4plex)	CID	1	0	1	1	167333	Unique	Used	0.0699651	0.0697691	0.983354	0.0748865	1.05487	1.06226	113028	10811.1	12306	7491.1	39.48	0.00254183	0	60.3756	94	3	558.618	1673.84	2.31256	44.2522	8054	8054	MS2	11/126	20180318-iTQ-OSCC34-30ug-s29.raw
		High	TYFPHFDLSHGSAQVk	Unambiguous	1	1	P69905	K16(iTRAQ4plex)	CID	1	0	1	1	269576	Redundant	Not Used	0.151488	0.109111	0.710264	0.135716	0.88294	1.23098	241322	49977.5	41089.7	28985.7	39.47	0.00258723	0	14.5779	7	3	660.004	1978	2.0762	38.4475	6720	6720	MS2	16/146	20180318-iTQ-OSCC34-30ug-s47.raw
	High		vLSPADk	Unambiguous	1	1	P69905	N-Term(iTRAQ4plex); K7(iTRAQ4plex)	HCD	1	0	1	1	192991	Unique	Used	0.1147	0.0354389	0.30468	0.0529991	0.455389	1.48005	639726	100313	35378.7	30006.7	39.4	0.00274409	0	32.1912	40	2	509.316	1017.62	6.45345	23.0938	2079	2079	MS2	5/54	20180318-iTQ-OSCC34-30ug-s34.raw
	High		TYFPHFDLSHGSAQVk	Unambiguous	1	1	P69905	K16(iTRAQ4plex)	HCD	1	0	1	1	269756	Unique	Used	0.104101	0.0544885	0.516153				239585	34096.8	20371.9		39.37	0.00261859	0	7.51176	4	4	495.255	1978	2.25455	39.8126	7116	7116	MS2	8/146	20180318-iTQ-OSCC34-30ug-s47.raw
		High	vGAHAGEYGAEALER	Unambiguous	1	1	P69905	N-Term(iTRAQ4plex)	CID	1	0	1	1	186574	Unique	Used	0.506129	0.423442	0.825013	0.599618	1.1676	1.40143	960.09	664.313	634.414	509.499	39.36	0.00269995	0	84.2595	300	3	558.619	1673.84	3.62526	60.9783	12831	12831	MS2	6/126	20180318-iTQ-OSCC34-30ug-s32.raw
	High		MFLSFPTTK	Unambiguous	1	1	P69905		HCD	1	0	1	1	20132	No Quan Labels	Not Used								21268.9		33324.3	39.34	0.00198483	0	27.4487	5	2	536.281	1071.56	1.24152	44.3339	7907	7907	MS2	7/72	20180318-iTQ-OSCC34-30ug-s04.raw
	High		TYFPHFDLSHGSAQVk	Unambiguous	1	1	P69905	K16(iTRAQ4plex)	HCD	1	0	1	1	292789	Unique	Used	0.27412	0.490407	1.76418	0.482305	1.73404	0.97332	172505	64646.1	132016	73634.2	39.33	0.00256698	0	37.9153	10	3	660.004	1978	1.05792	35.7924	6033	6033	MS2	8/146	20180318-iTQ-OSCC34-30ug-s51.raw
	High		vLSPADk	Unambiguous	1	1	P69905	N-Term(iTRAQ4plex); K7(iTRAQ4plex)	HCD	1	0	1	1	165018	Unique	Used	0.0473287	0.04532	0.944262	0.0344107	0.71655	0.751439	1.496e+06	96796	105801	45559.8	39.3	0.00299599	0	31.0552	8	2	509.317	1017.63	8.37273	27.0714	3050	3050	MS2	5/54	20180318-iTQ-OSCC34-30ug-s29.raw
	High		vLSPADk	Unambiguous	1	1	P69905	N-Term(iTRAQ4plex); K7(iTRAQ4plex)	HCD	1	0	1	1	171881	Unique	Used	0.198702	0.0819057	0.406481	0.0667951	0.3313	0.807088	773331	210071	98843.1	45715.8	39.3	0.00299599	0	30.6401	20	2	509.317	1017.63	8.97251	35.5514	5495	5495	MS2	5/54	20180318-iTQ-OSCC34-30ug-s30.raw
	High		vLSPADk	Unambiguous	1	1	P69905	N-Term(iTRAQ4plex); K7(iTRAQ4plex)	HCD	1	0	1	1	175064	Unique	Used	0.12217	0.0254179	0.205164	0.0438068	0.35339	1.70566	34953.2	5837.85	1386.42	1355.14	39.28	0.00138098	0	32.5598	300	2	509.317	1017.63	9.21242	59.6062	12388	12388	MS2	5/54	20180318-iTQ-OSCC34-30ug-s30.raw
	High		TYFPHFDLSHGSAQVk	Unambiguous	1	1	P69905	K16(iTRAQ4plex)	HCD	1	0	1	1	280967	Unique	Used	0.1726	0.120785	0.69008	0.204314	1.16663	1.67407	121288	28619.3	22861.1	21931.6	39.28	0.00268523	0	18.0228	16	4	495.256	1978	3.30368	35.9229	6013	6013	MS2	7/146	20180318-iTQ-OSCC34-30ug-s49.raw
	High		vLSPADk	Unambiguous	1	1	P69905	N-Term(iTRAQ4plex); K7(iTRAQ4plex)	HCD	1	0	1	1	171311	Unique	Used	0.154176	0.0496354	0.31747	0.0747103	0.477574	1.48963	1.02665e+06	216392	79521.1	67882.8	39.24	0.00284707	0	29.3264	11	2	509.316	1017.63	7.23316	31.2022	4260	4260	MS2	5/54	20180318-iTQ-OSCC34-30ug-s30.raw
	High		vGAHAGEYGAEALER	Unambiguous	1	1	P69905	N-Term(iTRAQ4plex)	HCD	1	0	1	1	185757	Redundant	Not Used	0.429501	0.385207	0.884421	0.816299	1.87311	2.09722	18179.2	10674.3	10927.9	13133.5	39.19	0.00274748	0	24.1048	62	3	558.618	1673.84	1.76559	54.0589	11059	11059	MS2	8/126	20180318-iTQ-OSCC34-30ug-s32.raw
	High		vLSPADk	Unambiguous	1	1	P69905	N-Term(iTRAQ4plex); K7(iTRAQ4plex)	HCD	1	0	1	1	174221	Unique	Used	0.126389	0.0256268	0.199946	0.0524159	0.408726	2.02423	204385	35314.9	8173.52	9481.29	39.14	0.00309623	0	38.4111	49	2	509.317	1017.63	7.35312	53.0647	10565	10565	MS2	5/54	20180318-iTQ-OSCC34-30ug-s30.raw
	High		kVADALTNAVAHVDDMPNALSALSDLHAHk	Unambiguous	1	1	P69905	N-Term(iTRAQ4plex); K1(iTRAQ4plex); K30(iTRAQ4plex)	HCD	1	0	1	1	360650	Unique	Used	0.094424	0.12573	1.31306				266507	34402.6	52289.6		39.13	0.000995767	1	17.2313	2	5	712.183	3556.89	-1.30301	49.3303	10108	10108	MS2	14/332	20180318-iTQ-OSCC34-30ug-s62.raw
	High		vLSPADk	Unambiguous	1	1	P69905	N-Term(iTRAQ4plex); K7(iTRAQ4plex)	HCD	1	0	1	1	172552	Unique	Used	0.135139	0.0280919	0.204988	0.048962	0.357074	1.72492	571162	105521	25038.4	24749.9	39.12	0.00311053	0	28.0976	27	2	509.317	1017.63	7.47307	40.4959	6950	6950	MS2	5/54	20180318-iTQ-OSCC34-30ug-s30.raw
	High		vDPVNFk	Unambiguous	1	1	P69905	N-Term(iTRAQ4plex); K7(iTRAQ4plex)	HCD	1	0	1	1	154507	Unique	Used	0.342024	0.375575	1.08285	0.824302	2.37524	2.1721	822624	384643	482131	600128	39.12	0.00291459	0	30.7629	7	2	553.827	1106.65	1.52232	32.3223	4345	4345	MS2	5/52	20180318-iTQ-OSCC34-30ug-s27.raw
	High		vLSPADk	Unambiguous	1	1	P69905	N-Term(iTRAQ4plex); K7(iTRAQ4plex)	HCD	1	0	1	1	169364	Unique	Used	0.0249475	0.0105251	0.416034	0.0280071	1.10642	2.63349	12000.4	409.282	197.101	297.454	39.09	0.00313209	0	69.0823	300	2	509.317	1017.63	7.83294	60.7006	12468	12468	MS2	5/54	20180318-iTQ-OSCC34-30ug-s29.raw
	High		vLSPADk	Unambiguous	1	1	P69905	N-Term(iTRAQ4plex); K7(iTRAQ4plex)	HCD	1	0	1	1	165399	Unique	Used	0.113628	0.0345456	0.299802	0.0441759	0.383157	1.26556	802284	124628	43250.2	31366.8	39.06	0.0031538	0	33.651	23	2	509.317	1017.63	7.95289	29.8911	3872	3872	MS2	5/54	20180318-iTQ-OSCC34-30ug-s29.raw
	High		vDPVNFk	Unambiguous	1	1	P69905	N-Term(iTRAQ4plex); K7(iTRAQ4plex)	HCD	1	0	1	1	150481	Unique	Used	0.17785	0.204423	1.13345	0.471978	2.61545	2.28498	373754	90873.9	119229	156122	39.05	0.00268193	0	44.9636	25	2	553.828	1106.65	4.39028	44.6466	8292	8292	MS2	5/52	20180318-iTQ-OSCC34-30ug-s26.raw
	High		vLSPADk	Unambiguous	1	1	P69905	N-Term(iTRAQ4plex); K7(iTRAQ4plex)	HCD	1	0	1	1	166167	Unique	Used	0.104919	0.068485	0.64368	0.0819153	0.769467	1.18375	319617	45844.2	34158	23171.4	39.02	0.00318298	0	49.3938	41	2	509.317	1017.63	7.95289	35.627	5536	5536	MS2	5/54	20180318-iTQ-OSCC34-30ug-s29.raw
	High		tYFPHFDLSHGSAQVk	Unambiguous	1	1	P69905	N-Term(iTRAQ4plex); K16(iTRAQ4plex)	HCD	1	0	1	1	304681	Redundant	Not Used	0.01						4.40898e+07	502722			39.02	0.00280077	0	12.0195	0	3	708.038	2122.1	1.81441	35.5355	6027	6027	MS2	11/146	20180318-iTQ-OSCC34-30ug-s53.raw
		High	mFLSFPTTk	Unambiguous	1	1	P69905	N-Term(iTRAQ4plex); K9(iTRAQ4plex)	CID	1	0	1	1	109581	Unique	Used	0.238063	0.181382	0.75133	0.137322	0.568493	0.749264	78285.7	25478.5	22158.7	9514.31	39.02	0.00399125	0	48.8474	62	2	680.385	1359.76	3.56383	44.3231	8115	8115	MS2	7/72	20180318-iTQ-OSCC34-30ug-s19.raw
	High		vLSPADk	Unambiguous	1	1	P69905	N-Term(iTRAQ4plex); K7(iTRAQ4plex)	HCD	1	0	1	1	172175	Unique	Used	0.191837	0.0396126	0.203623	0.0823315	0.422971	2.05695	620627	162766	38364.6	45222.3	38.96	0.00323996	0	22.5622	22	2	509.317	1017.63	8.61264	37.6994	6132	6132	MS2	5/54	20180318-iTQ-OSCC34-30ug-s30.raw
	High		vLSPADk	Unambiguous	1	1	P69905	N-Term(iTRAQ4plex); K7(iTRAQ4plex)	HCD	1	0	1	1	165108	Unique	Used	0.0612381	0.0668353	1.07625	0.074126	1.19296	1.09763	1.28898e+06	107911	134437	84561.5	38.96	0.00323996	0	28.647	11	2	509.317	1017.63	8.67262	27.7744	3245	3245	MS2	5/54	20180318-iTQ-OSCC34-30ug-s29.raw
		High	mFLSFPTTk	Unambiguous	1	1	P69905	N-Term(iTRAQ4plex); M1(Oxidation); K9(iTRAQ4plex)	CID	1	0	1	1	206770	Redundant	Not Used	0.0881937	0.0571801	0.639345	0.06191	0.691833	1.07153	758683	91474.1	67697.4	41569.7	38.96	0.00329079	0	26.119	12	2	688.384	1375.76	5.35521	41.333	7325	7325	MS2	6/72	20180318-iTQ-OSCC34-30ug-s36.raw
	High		vLSPADk	Unambiguous	1	1	P69905	N-Term(iTRAQ4plex); K7(iTRAQ4plex)	HCD	1	0	1	1	174130	Unique	Used	0.116538	0.0296624	0.250996	0.0355812	0.300907	1.18715	246316	39242.7	11401.6	7756.55	38.91	0.00326463	0	32.6316	44	2	509.317	1017.63	7.89291	52.3737	10369	10369	MS2	5/54	20180318-iTQ-OSCC34-30ug-s30.raw
		High	VLSPADkTNVK	Unambiguous	1	1	P69905	K7(iTRAQ4plex)	CID	1	0	1	1	186895	Unique	Used	0.247105	0.239088	0.954126	0.398283	1.58851	1.64863	2670.41	902.11	996.331	941.295	38.9	0.00280194	1	25.4462	300	2	658.391	1315.77	2.65619	18.3223	899	899	MS2	7/98	20180318-iTQ-OSCC34-30ug-s33.raw
	High		vGAHAGEYGAEALER	Unambiguous	1	1	P69905	N-Term(iTRAQ4plex)	HCD	1	0	1	1	273893	Redundant	Not Used	0.0652493						63683.9	5680.75			38.89	0.00293107	0	8.08476	17	2	837.423	1673.84	1.84656	26.7002	3495	3495	MS2	9/126	20180318-iTQ-OSCC34-30ug-s48.raw
	High		vLSPADk	Unambiguous	1	1	P69905	N-Term(iTRAQ4plex); K7(iTRAQ4plex)	HCD	1	0	1	1	164928	Unique	Used	0.0347031	0.0193325	0.549348	0.013308	0.377939	0.681261	2.3948e+06	113616	72247.8	28205.7	38.87	0.00310026	0	19.0265	7	2	509.316	1017.62	5.85368	26.3995	2855	2855	MS2	5/54	20180318-iTQ-OSCC34-30ug-s29.raw
		High	mFLSFPTTk	Unambiguous	1	1	P69905	N-Term(iTRAQ4plex); M1(Oxidation); K9(iTRAQ4plex)	CID	1	0	1	1	144299	Redundant	Not Used	0.141895	0.0368371	0.256003	0.037525	0.260634	1.00815	578904	112299	33278.1	19225.8	38.87	0.00334024	0	50.5489	13	2	688.383	1375.76	4.55665	41.8139	7296	7296	MS2	6/72	20180318-iTQ-OSCC34-30ug-s25.raw
		High	vGAHAGEYGAEALER	Unambiguous	1	1	P69905	N-Term(iTRAQ4plex)	CID	1	0	1	1	182541	Unique	Used	0.233328	0.572479	2.41947	1.31042	5.53504	2.26537	11413.9	3640.83	10196.7	13237.3	38.87	0.00304837	0	50.9923	252	2	837.427	1673.85	5.63881	30.2893	4085	4085	MS2	12/126	20180318-iTQ-OSCC34-30ug-s32.raw
		High	vADALTNAVAHVDDmPNALSALSDLHAHk	Unambiguous	1	1	P69905	N-Term(iTRAQ4plex); M15(Oxidation); K29(iTRAQ4plex)	CID	1	0	1	1	318608	Unique	Used	0.119211	0.151919	1.25668	0.123664	1.02236	0.805605	317052	51671	75163.9	34700.1	38.86	0.00168372	0	13.2587	2	5	660.945	3300.7	2.48836	51.005	10425	10425	MS2	18/310	20180318-iTQ-OSCC34-30ug-s55.raw
		High	vGAHAGEYGAEALER	Unambiguous	1	1	P69905	N-Term(iTRAQ4plex)	CID	1	0	1	1	166837	Redundant	Not Used	0.479228	0.313607	0.645314	0.410327	0.843852	1.2949	28287.1	18532.3	13843.3	10272.4	38.85	0.00299728	0	28.7864	44	3	558.619	1673.84	3.95344	40.4955	6984	6984	MS2	10/126	20180318-iTQ-OSCC34-30ug-s29.raw
	High		vLSPADk	Unambiguous	1	1	P69905	N-Term(iTRAQ4plex); K7(iTRAQ4plex)	HCD	1	0	1	1	165698	Unique	Used	0.0642563	0.0226269	0.347246	0.0408026	0.625822	1.78465	574295	50448.8	20278.1	20738.6	38.82	0.00313616	0	21.5439	29	2	509.316	1017.63	7.23316	32.0692	4521	4521	MS2	5/54	20180318-iTQ-OSCC34-30ug-s29.raw
	High		vLSPADk	Unambiguous	1	1	P69905	N-Term(iTRAQ4plex); K7(iTRAQ4plex)	HCD	1	0	1	1	173628	Unique	Used	0.153774	0.0538372	0.345246	0.0830652	0.532373	1.52696	264418	55586.9	22214.7	19438.6	38.81	0.00334067	0	36.8495	56	2	509.317	1017.63	8.13282	48.6214	9279	9279	MS2	5/54	20180318-iTQ-OSCC34-30ug-s30.raw
	High		vGAHAGEYGAEALER	Unambiguous	1	1	P69905	N-Term(iTRAQ4plex)	HCD	1	0	1	1	193691	Redundant	Not Used	0.376383	2.34977	6.15636	5.7633	15.0911	2.42737	9143.47	4704.79	33527.7	46637.8	38.76	0.00319974	0	6.99561	37	2	837.426	1673.85	5.12831	28.6352	3596	3596	MS2	8/126	20180318-iTQ-OSCC34-30ug-s34.raw
	High		vLSPADk	Unambiguous	1	1	P69905	N-Term(iTRAQ4plex); K7(iTRAQ4plex)	HCD	1	0	1	1	173935	Unique	Used	0.128568	0.0360821	0.276749	0.0742103	0.568866	2.03546	236264	41527	13303.2	15517.3	38.72	0.00341062	0	39.1265	58	2	509.317	1017.63	7.71298	50.8753	9943	9943	MS2	5/54	20180318-iTQ-OSCC34-30ug-s30.raw
	High		TYFPHFDLSHGSAQVk	Unambiguous	1	1	P69905	K16(iTRAQ4plex)	HCD	1	0	1	1	269762	Unique	Used	0.13811	0.158881	1.13443	0.259526	1.85198	1.61659	114249	21571.4	28326.5	26241.6	38.71	0.00303492	0	15.5094	11	3	660.005	1978	3.18705	39.858	7129	7129	MS2	8/146	20180318-iTQ-OSCC34-30ug-s47.raw
	High		vGAHAGEYGAEALER	Unambiguous	1	1	P69905	N-Term(iTRAQ4plex)	HCD	1	0	1	1	205078	Redundant	Not Used	1.31847	2.10431	1.57387	3.19198	2.38599	1.50121	35804.4	64536.6	117574	101147	38.69	0.0030692	0	12.5479	6	3	558.618	1673.84	1.54681	28.5966	3665	3665	MS2	8/126	20180318-iTQ-OSCC34-30ug-s36.raw
	High		VGAHAGEYGAEALER	Unambiguous	1	1	P69905		HCD	1	0	1	1	72338	No Quan Labels	Not Used							90948.2	64955.8	12727.4	75981.5	38.64	0.00203792	0	4.1804	15	3	510.583	1529.74	0.72298	31.2192	4151	4151	MS2	11/126	20180318-iTQ-OSCC34-30ug-s13.raw
	High		vDPVNFk	Unambiguous	1	1	P69905	N-Term(iTRAQ4plex); K7(iTRAQ4plex)	HCD	1	0	1	1	149082	Unique	Used	0.401491	0.41483	1.01888	0.608472	1.49363	1.45165	1.4058e+06	771612	910038	757041	38.62	0.00323587	0	61.0588	8	2	553.825	1106.64	-1.23534	34.2112	5262	5262	MS2	5/52	20180318-iTQ-OSCC34-30ug-s26.raw
	High		vDPVNFk	Unambiguous	1	1	P69905	N-Term(iTRAQ4plex); K7(iTRAQ4plex)	HCD	1	0	1	1	154676	Unique	Used	0.807384	0.822406	1.00446	1.09497	1.33659	1.31766	343664	379327	441049	333035	38.61	0.00327776	0	54.8458	27	2	553.827	1106.65	1.30171	33.6853	4710	4710	MS2	5/52	20180318-iTQ-OSCC34-30ug-s27.raw
		High	vADALTNAVAHVDDMPNALSALSDLHAHk	Unambiguous	1	1	P69905	N-Term(iTRAQ4plex); K29(iTRAQ4plex)	CID	1	0	1	1	318459	Redundant	Not Used	0.224234	0.276542	1.21615	0.343419	1.50939	1.229	55938	17147.8	24139.9	17001.5	38.54	0.00198042	0	41.7435	25	4	821.929	3284.69	0.0831531	49.8432	10101	10101	MS2	28/310	20180318-iTQ-OSCC34-30ug-s55.raw
	High		TYFPHFDLSHGSAQVk	Unambiguous	1	1	P69905	K16(iTRAQ4plex)	HCD	1	0	1	1	275257	Unique	Used	0.177453	0.175248	0.973864	0.266197	1.47842	1.50328	84360.6	20465.5	23070.7	19874.6	38.52	0.00308627	0	21.7076	23	4	495.254	1978	0.711697	36.9687	6447	6447	MS2	7/146	20180318-iTQ-OSCC34-30ug-s48.raw
	High		vLSPADk	Unambiguous	1	1	P69905	N-Term(iTRAQ4plex); K7(iTRAQ4plex)	HCD	1	0	1	1	171400	Unique	Used	0.177896	0.0738915	0.409596	0.0703385	0.389677	0.942082	1.08121e+06	262951	124672	67306.6	38.49	0.00338375	0	44.2507	12	2	509.316	1017.63	7.11321	31.896	4454	4454	MS2	5/54	20180318-iTQ-OSCC34-30ug-s30.raw
	High		vLSPADk	Unambiguous	1	1	P69905	N-Term(iTRAQ4plex); K7(iTRAQ4plex)	HCD	1	0	1	1	174363	Unique	Used	0.156863	0.0286877	0.180344	0.0479666	0.301368	1.65475	194291	41665.2	8697.9	8247.98	38.45	0.00362939	0	37.0973	68	2	509.317	1017.63	7.53305	54.1436	10868	10868	MS2	5/54	20180318-iTQ-OSCC34-30ug-s30.raw
	High		vLSPADk	Unambiguous	1	1	P69905	N-Term(iTRAQ4plex); K7(iTRAQ4plex)	HCD	1	0	1	1	169448	Unique	Used	0.054833	0.0199982	0.359647				14079.9	1055.46	439.396		38.4	0.00344015	0	72.5649	300	2	509.315	1017.62	5.13394	61.9809	12655	12655	MS2	5/54	20180318-iTQ-OSCC34-30ug-s29.raw
	High		vLSPADk	Unambiguous	1	1	P69905	N-Term(iTRAQ4plex); K7(iTRAQ4plex)	HCD	1	0	1	1	169506	Unique	Used	0.058909	0.0165426	0.276917	0.0315347	0.527576	1.88658	14863.5	1197.03	383.7	414.826	38.4	0.0034546	0	65.1531	300	2	509.316	1017.63	7.17318	62.8423	12785	12785	MS2	5/54	20180318-iTQ-OSCC34-30ug-s29.raw
	High		mFLSFPTTk	Unambiguous	1	1	P69905	N-Term(iTRAQ4plex); M1(Oxidation); K9(iTRAQ4plex)	HCD	1	0	1	1	103296	Redundant	Not Used	0.241072	0.184666	0.755385	0.180717	0.738807	0.968506	1.06622e+06	351394	307257	170531	38.4	0.00333897	0	50.4724	8	2	688.385	1375.76	6.8636	41.4258	7523	7523	MS2	8/72	20180318-iTQ-OSCC34-30ug-s18.raw
		High	VLSPADk	Unambiguous	1	1	P69905	K7(iTRAQ4plex)	CID	1	0	1	1	59028	Redundant	Not Used	0.12912			0.0719461	0.549153		74437.1	13139.6		4739.72	38.39	0.00249913	0	13.8829	31	2	437.263	873.519	3.68907	19.6343	1038	1038	MS2	5/54	20180318-iTQ-OSCC34-30ug-s11.raw
		High	mFLSFPTTk	Unambiguous	1	1	P69905	N-Term(iTRAQ4plex); M1(Oxidation); K9(iTRAQ4plex)	CID	1	0	1	1	103834	Redundant	Not Used	0.113221	0.0711543	0.619732	0.1357	1.18122	1.88742	465737	72088.6	51714.1	55934	38.37	0.00376236	0	43.737	14	2	688.385	1375.76	6.06504	45.3039	8685	8685	MS2	8/72	20180318-iTQ-OSCC34-30ug-s18.raw
	High		MFLSFPTTk	Unambiguous	1	1	P69905	K9(iTRAQ4plex)	HCD	1	0	1	1	46972	Unique	Used	0.202044	0.190287	0.928732	0.335696	1.63749	1.74593	7064.9	1951.43	2097.89	2098.98	38.31	0.00396965	0	22.9456	214	2	608.335	1215.66	5.70337	62.9958	13851	13851	MS2	7/72	20180318-iTQ-OSCC34-30ug-s08.raw
	High		mVLSPADk	Unambiguous	1	1	P69905	N-Term(iTRAQ4plex); M1(Oxidation); K8(iTRAQ4plex)	HCD	1	0	1	1	170231	Unique	Used	0.718773	0.131573	0.180511	0.118041	0.161852	0.887879	166050	163167	34093.8	17347.1	38.21	0.0047794	0	21.4301	57	2	582.831	1164.65	0.752424	22.587	1917	1917	MS2	5/62	20180318-iTQ-OSCC34-30ug-s30.raw
	High		vLSPADk	Unambiguous	1	1	P69905	N-Term(iTRAQ4plex); K7(iTRAQ4plex)	HCD	1	0	1	1	169264	Unique	Used	0.0781506	0.0325573	0.410813				10929.4	1167.69	555.28		38.19	0.00358024	0	61.3449	300	2	509.312	1017.62	-0.803898	59.2932	12245	12245	MS2	5/54	20180318-iTQ-OSCC34-30ug-s29.raw
	High		mFLSFPTTk	Unambiguous	1	1	P69905	N-Term(iTRAQ4plex); M1(Oxidation); K9(iTRAQ4plex)	HCD	1	0	1	1	109032	Redundant	Not Used	0.0282866						3.82875e+06	148060			38.19	0.00394433	0	15.79	1	2	688.383	1375.76	4.37919	40.1595	6935	6935	MS2	8/72	20180318-iTQ-OSCC34-30ug-s19.raw
	High		kVADALTNAVAHVDDMPNALSALSDLHAHk	Unambiguous	1	1	P69905	N-Term(iTRAQ4plex); K1(iTRAQ4plex); K30(iTRAQ4plex)	HCD	1	0	1	1	377273	Unique	Used	0.274346	0.333438	1.19852	0.538238	1.93354	1.59753	16398.9	6150.54	8532.91	7811.69	38.19	0.00131983	1	47.7957	181	5	712.181	3556.87	-4.82076	44.8667	7833	7833	MS2	10/332	20180318-iTQ-OSCC34-30ug-s65.raw
	High		kVADALTNAVAHVDDmPNALSALSDLHAHk	Unambiguous	1	1	P69905	N-Term(iTRAQ4plex); K1(iTRAQ4plex); M16(Oxidation); K30(iTRAQ4plex)	HCD	1	0	1	1	354639	Unique	Used	0.188635	0.19917	1.04119	0.41356	2.1607	2.05497	69994.9	18050.5	21754.9	25619	38.18	0.00153575	1	48.191	16	5	715.381	3572.88	-2.84638	49.221	9886	9886	MS2	9/332	20180318-iTQ-OSCC34-30ug-s61.raw
	High		vLSPADk	Unambiguous	1	1	P69905	N-Term(iTRAQ4plex); K7(iTRAQ4plex)	HCD	1	0	1	1	171136	Unique	Used	0.275681	0.143315	0.512639	0.156226	0.558501	1.07883	1.35015e+06	508850	301954	186677	38.15	0.0036593	0	49.1791	13	2	509.316	1017.63	7.05323	29.8157	3882	3882	MS2	5/54	20180318-iTQ-OSCC34-30ug-s30.raw
	High		vLSPADk	Unambiguous	1	1	P69905	N-Term(iTRAQ4plex); K7(iTRAQ4plex)	HCD	1	0	1	1	165607	Unique	Used	0.10615	0.0488795	0.454083	0.0587053	0.545049	1.18861	599144	86946.3	45700.9	31128.9	38.15	0.00390427	0	41.6311	22	2	509.317	1017.63	8.91253	31.3918	4325	4325	MS2	5/54	20180318-iTQ-OSCC34-30ug-s29.raw
	High		kVADALTNAVAHVDDMPNALSALSDLHAHk	Unambiguous	1	1	P69905	N-Term(iTRAQ4plex); K1(iTRAQ4plex); K30(iTRAQ4plex)	HCD	1	0	1	1	359511	Unique	Used	0.235104	0.266953	1.1197	0.296497	1.24291	1.0992	66335.9	21321	27634.4	17407	38.15	0.00143157	1	89.7307	18	5	712.179	3556.87	-6.96575	40.2306	7640	7640	MS2	8/332	20180318-iTQ-OSCC34-30ug-s62.raw
	High		vLSPADk	Unambiguous	1	1	P69905	N-Term(iTRAQ4plex); K7(iTRAQ4plex)	HCD	1	0	1	1	187298	Unique	Used	0.244259	0.112037	0.452314	0.139138	0.561402	1.22906	83776.9	27975.3	14647.2	10316.4	38.13	0.00367619	0	45.3109	188	2	509.316	1017.63	7.05323	22.5382	1777	1777	MS2	5/54	20180318-iTQ-OSCC34-30ug-s33.raw
	High		kVADALTNAVAHVDDMPNALSALSDLHAHk	Unambiguous	1	1	P69905	N-Term(iTRAQ4plex); K1(iTRAQ4plex); K30(iTRAQ4plex)	HCD	1	0	1	1	354191	Unique	Used	0.147359	0.159999	1.0707	0.530467	3.54782	3.2812	26631.7	5365.06	6649.4	12503	38.12	0.00134899	1	0	74	4	889.973	3556.87	-5.76078	45.5684	8913	8913	MS2	7/332	20180318-iTQ-OSCC34-30ug-s61.raw
		High	mFLSFPTTk	Unambiguous	1	1	P69905	N-Term(iTRAQ4plex); K9(iTRAQ4plex)	CID	1	0	1	1	161964	Redundant	Not Used	0.168494	0.0890493	0.521164	0.12636	0.739102	1.40433	184979	42609.5	25705.1	20686.6	38.11	0.00414128	0	38.0874	62	2	680.387	1359.77	6.34678	47.1676	8956	8956	MS2	7/72	20180318-iTQ-OSCC34-30ug-s28.raw
		High	tYFPHFDLSHGSAQVk	Unambiguous	1	1	P69905	N-Term(iTRAQ4plex); K16(iTRAQ4plex)	CID	1	0	1	1	340962	Unique	Used	0.0715898	0.0688055	0.947764	0.146894	2.02223	2.11286	449330	43976.1	48245.4	58415.1	38.09	0.00352392	0	38.3898	11	3	708.04	2122.11	5.09323	36.9846	6680	6680	MS2	18/146	20180318-iTQ-OSCC34-30ug-s59.raw
		High	tYFPHFDLSHGSAQVk	Unambiguous	1	1	P69905	N-Term(iTRAQ4plex); K16(iTRAQ4plex)	CID	1	0	1	1	328791	Unique	Used	0.0535468						2.51061e+06	183786			38.09	0.00347735	0	12.4689	1	4	531.282	2122.11	5.54708	36.9771	6516	6516	MS2	14/146	20180318-iTQ-OSCC34-30ug-s57.raw
		High	kVADALTNAVAHVDDMPNALSALSDLHAHk	Unambiguous	1	1	P69905	N-Term(iTRAQ4plex); K1(iTRAQ4plex); K30(iTRAQ4plex)	CID	1	0	1	1	354560	Redundant	Not Used	0.120507						95911.9	15801.1			38.04	0.00123273	1	8.45506	7	5	712.185	3556.89	0.841957	48.5854	9710	9710	MS2	31/332	20180318-iTQ-OSCC34-30ug-s61.raw
		High	vGAHAGEYGAEALER	Unambiguous	1	1	P69905	N-Term(iTRAQ4plex)	CID	1	0	1	1	375177	Redundant	Not Used	0.296854	0.29217	0.970556	0.403867	1.34083	1.36802	65972	26773.3	30078.9	23580.5	38	0.00359771	0	24.4772	82	3	558.618	1673.84	1.43742	25.977	3283	3283	MS2	17/126	20180318-iTQ-OSCC34-30ug-s65.raw
	High		VLSPADkTNVk	Unambiguous	1	1	P69905	K7(iTRAQ4plex); K11(iTRAQ4plex)	HCD	1	0	1	1	278915	Redundant	Not Used	0.0819362	0.0882846	1.06252	0.0692777	0.83329	0.776602	51147.7	5729.3	7046.57	3136	37.89	0.0020807	1	17.0274	69	2	730.444	1459.88	5.14497	20.3151	1567	1567	MS2	7/98	20180318-iTQ-OSCC34-30ug-s49.raw
	High		kVADALTNAVAHVDDmPNALSALSDLHAHk	Unambiguous	1	1	P69905	N-Term(iTRAQ4plex); K1(iTRAQ4plex); M16(Oxidation); K30(iTRAQ4plex)	HCD	1	0	1	1	359962	Unique	Used	0.215117	0.146793	0.672911	0.240336	1.10109	1.62033	72218.1	21238.4	16543.1	15361	37.89	0.00136546	1	36.4297	18	6	596.323	3572.9	3.84634	43.6872	8616	8616	MS2	10/332	20180318-iTQ-OSCC34-30ug-s62.raw
	High		vDPVNFk	Unambiguous	1	1	P69905	N-Term(iTRAQ4plex); K7(iTRAQ4plex)	HCD	1	0	1	1	151418	Unique	Used	0.137587	0.15184	1.08827	0.475667	3.40726	3.10033	189796	35699.6	44971.7	79900	37.86	0.00352734	0	18.3384	47	2	553.83	1106.65	6.26547	51.515	10321	10321	MS2	5/52	20180318-iTQ-OSCC34-30ug-s26.raw
	High		fLASVSTVLTSk	Unambiguous	1	1	P69905	N-Term(iTRAQ4plex); K12(iTRAQ4plex)	HCD	1	0	1	1	92457	Unique	Used	0.406382	0.222521	0.539964	0.482153	1.16931	2.14439	183992	102219	63890.6	78512.5	37.86	0.00174321	0	18.3946	5	3	514.312	1540.92	1.31434	48.9083	9691	9691	MS2	9/102	20180318-iTQ-OSCC34-30ug-s16.raw
	High		VADALTNAVAHVDDmPNALSALSDLHAHk	Unambiguous	1	1	P69905	M15(Oxidation); K29(iTRAQ4plex)	HCD	1	0	1	1	288095	No Quan Values	Not Used							346679				37.81	0.00240087	0	3.09133	1	3	1052.87	3156.59	1.53155	45.0246	8743	8743	MS2	7/310	20180318-iTQ-OSCC34-30ug-s50.raw
		High	vADALTNAVAHVDDmPNALSALSDLHAHk	Unambiguous	1	1	P69905	N-Term(iTRAQ4plex); M15(Oxidation); K29(iTRAQ4plex)	CID	1	0	1	1	319057	Redundant	Not Used	0.0536277	0.052379	0.963155				114552	8398.29	9363.23		37.81	0.00211939	0	15.2799	19	5	660.946	3300.7	3.04311	54.5083	11399	11399	MS2	25/310	20180318-iTQ-OSCC34-30ug-s55.raw
	High		mFLSFPTTk	Unambiguous	1	1	P69905	N-Term(iTRAQ4plex); K9(iTRAQ4plex)	HCD	1	0	1	1	111541	Redundant	Not Used	0.0970903	0.0616806	0.626471	0.0694234	0.704707	1.1139	23122.1	3069.04	2225.57	1420.65	37.77	0.00450359	0	50.9953	300	2	680.388	1359.77	8.14222	59.2289	12370	12370	MS2	7/72	20180318-iTQ-OSCC34-30ug-s19.raw
	High		kVADALTNAVAHVDDMPNALSALSDLHAHk	Unambiguous	1	1	P69905	N-Term(iTRAQ4plex); K1(iTRAQ4plex); K30(iTRAQ4plex)	HCD	1	0	1	1	366569	Unique	Used	0.147394	0.093833	0.627776	0.156812	1.04852	1.65392	168143	33881.2	24620.8	23335.4	37.77	0.00134523	1	37.7776	8	5	712.184	3556.89	-0.530818	50.389	9998	9998	MS2	9/332	20180318-iTQ-OSCC34-30ug-s63.raw
		High	tYFPHFDLSHGSAQVk	Unambiguous	1	1	P69905	N-Term(iTRAQ4plex); K16(iTRAQ4plex)	CID	1	0	1	1	306041	Redundant	Not Used	0.181721	0.14072	0.763626	0.190707	1.03429	1.34122	109511	27205.9	24048.2	18483.4	37.74	0.00381126	0	38.3076	50	3	708.04	2122.11	4.23038	45.9603	8962	8962	MS2	17/146	20180318-iTQ-OSCC34-30ug-s53.raw
	High		VADALTNAVAHVDDmPNALSALSDLHAHk	Unambiguous	1	1	P69905	M15(Oxidation); K29(iTRAQ4plex)	HCD	1	0	1	1	282064	Unique	Used		0.210714		0.633666		2.97617	58285.2		19165.4	32687	37.72	0.0024765	0	18.6758	9	5	632.122	3156.58	-1.00996	44.2146	8391	8391	MS2	7/310	20180318-iTQ-OSCC34-30ug-s49.raw
		High	vLSPADk	Unambiguous	1	1	P69905	N-Term(iTRAQ4plex); K7(iTRAQ4plex)	CID	1	0	1	1	164358	Redundant	Not Used	0.0343578	0.0128589	0.369067	0.0153731	0.440976	1.18318	4.38722e+06	206070	88035.6	59690.8	37.72	0.00402325	0	20.2721	6	2	509.315	1017.62	5.07396	21.5996	1614	1614	MS2	4/54	20180318-iTQ-OSCC34-30ug-s29.raw
		High	tYFPHFDLSHGSAQVk	Unambiguous	1	1	P69905	N-Term(iTRAQ4plex); K16(iTRAQ4plex)	CID	1	0	1	1	299094	Redundant	Not Used	0.0214458	0.0395152	1.81698	0.102557	4.71304	2.56857	1.09482e+06	32098.6	67510.9	99372	37.62	0.00389209	0	14.3947	4	3	708.04	2122.11	4.74809	38.3121	6919	6919	MS2	18/146	20180318-iTQ-OSCC34-30ug-s52.raw
	High		vLSPADk	Unambiguous	1	1	P69905	N-Term(iTRAQ4plex); K7(iTRAQ4plex)	HCD	1	0	1	1	193077	Unique	Used	0.262444	0.119541	0.449168	0.146004	0.548284	1.20875	193422	69397.3	36082	24993.4	37.61	0.0044212	0	58.4011	84	2	509.317	1017.63	8.31276	23.778	2263	2263	MS2	5/54	20180318-iTQ-OSCC34-30ug-s34.raw
	High		FLASVSTVLTSk	Unambiguous	1	1	P69905	K12(iTRAQ4plex)	HCD	1	0	1	1	38034	Redundant	Not Used	0.390711	0.687851	1.73607	0.764424	1.92822	1.09984	158835	84840.3	170494	107458	37.61	0.00278276	0	65.8556	11	2	698.914	1396.82	2.25483	42.26	7666	7666	MS2	6/102	20180318-iTQ-OSCC34-30ug-s07.raw
	High		kVADALTNAVAHVDDmPNALSALSDLHAHk	Unambiguous	1	1	P69905	N-Term(iTRAQ4plex); K1(iTRAQ4plex); M16(Oxidation); K30(iTRAQ4plex)	HCD	1	0	1	1	365798	Unique	Used	0.291873	0.278887	0.942242	0.478123	1.61445	1.69669	41378.4	16510.8	18008.2	17509.3	37.58	0.00133555	1	45.9491	59	5	715.387	3572.91	5.69503	43.9045	8324	8324	MS2	12/332	20180318-iTQ-OSCC34-30ug-s63.raw
	High		vGAHAGEYGAEALER	Unambiguous	1	1	P69905	N-Term(iTRAQ4plex)	HCD	1	0	1	1	169502	Redundant	Not Used	0.298221	0.169447	0.560305	0.320632	1.05961	1.87267	2710.67	1105.13	716.767	769.2	37.57	0.00410339	0	51.1251	300	3	558.619	1673.84	4.391	62.7924	12779	12779	MS2	7/126	20180318-iTQ-OSCC34-30ug-s29.raw
		High	MFLSFPTTk	Unambiguous	1	1	P69905	K9(iTRAQ4plex)	CID	1	0	1	1	46697	Redundant	Not Used	0.251873	0.250791	0.981883	0.443641	1.73592	1.75069	17791.1	6126.1	6962.78	6985.4	37.56	0.00446363	0	51.8115	169	2	608.334	1215.66	4.19716	59.9879	13246	13246	MS2	13/72	20180318-iTQ-OSCC34-30ug-s08.raw
	High		vADALTNAVAHVDDmPNALSALSDLHAHk	Unambiguous	1	1	P69905	N-Term(iTRAQ4plex); M15(Oxidation); K29(iTRAQ4plex)	HCD	1	0	1	1	318295	No Quan Values	Not Used							1.85679e+06				37.52	0.00217723	0	42.9686	1	5	660.946	3300.7	4.1526	48.5576	9754	9754	MS2	13/310	20180318-iTQ-OSCC34-30ug-s55.raw
	High		vDPVNFk	Unambiguous	1	1	P69905	N-Term(iTRAQ4plex); K7(iTRAQ4plex)	HCD	1	0	1	1	159383	Unique	Used	0.179792	0.22791	1.25003	0.638894	3.50217	2.77431	523259	128614	186100	295871	37.5	0.00384997	0	42.4642	18	2	553.829	1106.65	5.38303	27.9084	3371	3371	MS2	6/52	20180318-iTQ-OSCC34-30ug-s28.raw
		High	vADALTNAVAHVDDmPNALSALSDLHAHk	Unambiguous	1	1	P69905	N-Term(iTRAQ4plex); M15(Oxidation); K29(iTRAQ4plex)	CID	1	0	1	1	318859	No Quan Values	Not Used							51105.2				37.48	0.00229564	0	10.4666	6	5	660.946	3300.7	3.13557	52.9844	10970	10970	MS2	17/310	20180318-iTQ-OSCC34-30ug-s55.raw
		High	vLSPADk	Unambiguous	1	1	P69905	N-Term(iTRAQ4plex); K7(iTRAQ4plex)	CID	1	0	1	1	171311	Redundant	Not Used	0.154176	0.0496354	0.31747	0.0747103	0.477574	1.48963	1.02665e+06	216392	79521.1	67882.8	37.47	0.00427955	0	29.3264	11	2	509.316	1017.63	7.23316	31.186	4254	4254	MS2	4/54	20180318-iTQ-OSCC34-30ug-s30.raw
		High	VGAHAGEYGAEALER	Unambiguous	1	1	P69905		CID	1	0	1	1	71978	No Quan Labels	Not Used							11052.8	26317.5	12652.3	15328.2	37.42	0.00264456	0	0	32	2	765.37	1529.73	-1.16344	28.5631	3365	3365	MS2	13/126	20180318-iTQ-OSCC34-30ug-s13.raw
	High		vGAHAGEYGAEALER	Unambiguous	1	1	P69905	N-Term(iTRAQ4plex)	HCD	1	0	1	1	180674	Redundant	Not Used	0.206147	0.229074	1.09579	0.18533	0.886029	0.800681	4504.2	1269.39	1610.13	738.787	37.4	0.0042854	0	37.3291	223	3	558.619	1673.84	3.73465	60.898	12097	12097	MS2	9/126	20180318-iTQ-OSCC34-30ug-s31.raw
	High		vGAHAGEYGAEALER	Unambiguous	1	1	P69905	N-Term(iTRAQ4plex)	HCD	1	0	1	1	273220	Redundant	Not Used	0.0222836						483025	14714.8			37.39	0.00440471	0	10.3231	10	2	837.426	1673.84	4.98246	21.6775	2038	2038	MS2	12/126	20180318-iTQ-OSCC34-30ug-s48.raw
		High	mFLSFPTTk	Unambiguous	1	1	P69905	N-Term(iTRAQ4plex); M1(Oxidation); K9(iTRAQ4plex)	CID	1	0	1	1	132852	Redundant	Not Used	0.0398962	0.0157812	0.390064	0.0125829	0.310832	0.789096	1.32161e+06	72083.6	32547	14717.7	37.39	0.00474213	0	22.9826	7	2	688.383	1375.76	4.29046	42.533	7499	7499	MS2	8/72	20180318-iTQ-OSCC34-30ug-s23.raw
		High	mFLSFPTTk	Unambiguous	1	1	P69905	N-Term(iTRAQ4plex); M1(Oxidation); K9(iTRAQ4plex)	CID	1	0	1	1	103419	Unique	Used	0.211742	0.14057	0.654658	0.157982	0.735323	1.11225	654196	189371	143505	91468.2	37.39	0.00472389	0	43.4468	15	2	688.384	1375.76	5.6214	42.3071	7787	7787	MS2	7/72	20180318-iTQ-OSCC34-30ug-s18.raw
	High		tYFPHFDLSHGSAQVk	Unambiguous	1	1	P69905	N-Term(iTRAQ4plex); K16(iTRAQ4plex)	HCD	1	0	1	1	304944	Redundant	Not Used	0.0122004						3.8381e+06	64016.3			37.33	0.00412387	0	12.604	1	3	708.041	2122.11	6.12864	37.613	6597	6597	MS2	6/146	20180318-iTQ-OSCC34-30ug-s53.raw
		High	FLASVSTVLTSk	Unambiguous	1	1	P69905	K12(iTRAQ4plex)	CID	1	0	1	1	37629	Unique	Used	0.308298	0.418427	1.33837	0.62891	2.01046	1.4875	194364	81919.4	126912	108183	37.31	0.00298178	0	13.1171	2	3	466.278	1396.82	2.35444	39.4086	6786	6786	MS2	13/102	20180318-iTQ-OSCC34-30ug-s07.raw
		High	VGAHAGEYGAEALER	Unambiguous	1	1	P69905		CID	1	0	1	1	83105	No Quan Labels	Not Used							11819.8	29150.3	14571.7	7698.88	37.31	0.00281457	0	22.0897	41	3	510.584	1529.74	1.08207	24.3903	2120	2120	MS2	7/126	20180318-iTQ-OSCC34-30ug-s15.raw
		High	VGAHAGEYGAEALER	Unambiguous	1	1	P69905		CID	1	0	1	1	71749	No Quan Labels	Not Used							142508	53661			37.31	0.00274955	0	5.20853	5	3	510.584	1529.74	1.9798	26.9318	2870	2870	MS2	8/126	20180318-iTQ-OSCC34-30ug-s13.raw
		High	VADALTNAVAHVDDmPNALSALSDLHAHk	Unambiguous	1	1	P69905	M15(Oxidation); K29(iTRAQ4plex)	CID	1	0	1	1	288920	Unique	Used	0.148751	0.216878	1.43775	0.234293	1.55231	1.06914	36486.1	7419.71	12348.4	7565.57	37.22	0.00270281	0	24.407	21	5	632.124	3156.59	1.79373	51.3212	10521	10521	MS2	22/310	20180318-iTQ-OSCC34-30ug-s50.raw
	High		LRVDPVNFk	Unambiguous	1	1	P69905	K9(iTRAQ4plex)	HCD	1	0	1	1	216848	Unique	Used	0.104824	0.171311	1.61158	0.355247	3.34	2.05227	534538	76601.9	142899	168060	37.17	0.00383734	1	47.4628	24	2	616.369	1231.73	2.65843	31.9814	4563	4563	MS2	8/78	20180318-iTQ-OSCC34-30ug-s38.raw
	High		VGAHAGEYGAEALER	Unambiguous	1	1	P69905		HCD	1	0	1	1	76209	No Quan Labels	Not Used							659.398	1156.21	799.635	1200.19	37.14	0.00282067	0	12.421	291	3	510.584	1529.74	1.26162	59.3244	12537	12537	MS2	7/126	20180318-iTQ-OSCC34-30ug-s13.raw
		High	vADALTNAVAHVDDmPNALSALSDLHAHk	Unambiguous	1	1	P69905	N-Term(iTRAQ4plex); M15(Oxidation); K29(iTRAQ4plex)	CID	1	0	1	1	317941	Redundant	Not Used	0.0390868	0.015649	0.394806	0.0291888	0.735978	1.84595	1.31458e+06	70245.2	32102.5	33959.3	37.14	0.00252122	0	13.5847	10	4	825.93	3300.7	2.8068	45.8072	8981	8981	MS2	26/310	20180318-iTQ-OSCC34-30ug-s55.raw
	High		VDPVNFk	Unambiguous	1	1	P69905	K7(iTRAQ4plex)	HCD	1	0	1	1	48419	Unique	Used	0.273238	0.268565	0.96925	0.441171	1.59127	1.62573	107748	40248.5	45156.9	42069.9	37.13	0.00478296	0	16.5694	24	2	481.777	962.547	4.67978	29.71	3689	3689	MS2	5/52	20180318-iTQ-OSCC34-30ug-s09.raw
		High	tYFPHFDLSHGSAQVk	Unambiguous	1	1	P69905	N-Term(iTRAQ4plex); K16(iTRAQ4plex)	CID	1	0	1	1	305533	Redundant	Not Used	0.102769	0.159891	1.53422	0.166911	1.60067	1.03312	294221	41336.9	73411.5	43462.6	37.12	0.00439611	0	31.7351	16	3	708.04	2122.11	5.00694	42.0777	7866	7866	MS2	17/146	20180318-iTQ-OSCC34-30ug-s53.raw
	High		VDPVNFk	Unambiguous	1	1	P69905	K7(iTRAQ4plex)	HCD	1	0	1	1	48238	Redundant	Not Used	0.256747	0.196443	0.754502	0.311914	1.19731	1.5714	408833	143500	125329	112859	37.11	0.00474668	0	7.54364	7	2	481.776	962.545	2.46043	28.2959	3298	3298	MS2	5/52	20180318-iTQ-OSCC34-30ug-s09.raw
	High		MFLSFPTTk	Unambiguous	1	1	P69905	K9(iTRAQ4plex)	HCD	1	0	1	1	50287	Redundant	Not Used	0.0993439	0.0982299	0.975057				1.1068e+06	150318	169661		37.08	0.00528888	0	8.08227	1	2	608.334	1215.66	3.39384	43.4421	7741	7741	MS2	6/72	20180318-iTQ-OSCC34-30ug-s09.raw
	High		kVADALTNAVAHVDDmPNALSALSDLHAHk	Unambiguous	1	1	P69905	N-Term(iTRAQ4plex); K1(iTRAQ4plex); M16(Oxidation); K30(iTRAQ4plex)	HCD	1	0	1	1	365248	Unique	Used	0.172088	0.134037	0.768071	0.446452	2.55683	3.2964	59676.9	14039.7	12482.4	23579.6	37.06	0.00201708	1	10.4379	23	4	893.972	3572.86	-5.95173	39.4215	7137	7137	MS2	8/332	20180318-iTQ-OSCC34-30ug-s63.raw
		High	tYFPHFDLSHGSAQVk	Unambiguous	1	1	P69905	N-Term(iTRAQ4plex); K16(iTRAQ4plex)	CID	1	0	1	1	307922	Unique	Used	0.0590806	0.0638435	1.06561	0.0635522	1.06014	0.985154	10740.7	867.52	1070.08	604.117	36.97	0.00457069	0	26.3483	300	3	708.04	2122.11	4.66181	62.5629	13063	13063	MS2	18/146	20180318-iTQ-OSCC34-30ug-s53.raw
		High	mFLSFPTTk	Unambiguous	1	1	P69905	N-Term(iTRAQ4plex); K9(iTRAQ4plex)	CID	1	0	1	1	104295	Redundant	Not Used	0.0694084	0.0438313	0.622731	0.0330337	0.469055	0.74587	3.16185e+06	300022	216268	92438.8	36.93	0.00578903	0	21.1774	3	2	680.387	1359.77	5.71837	48.7067	9685	9685	MS2	8/72	20180318-iTQ-OSCC34-30ug-s18.raw
	High		tYFPHFDLSHGSAQVK	Unambiguous	1	1	P69905	N-Term(iTRAQ4plex)	HCD	1	0	1	1	252058	Unique	Used	0.0590603	0.0540767	0.902907	0.0714323	1.192	1.3073	446079	36016.9	37643.4	28200.8	36.9	0.00465516	0	26.2408	15	3	660.004	1978	1.70592	38.0227	6574	6574	MS2	12/146	20180318-iTQ-OSCC34-30ug-s44.raw
		High	MFLSFPTTk	Unambiguous	1	1	P69905	K9(iTRAQ4plex)	CID	1	0	1	1	56356	Redundant	Not Used	0.0838297	0.090196	1.06101	0.151836	1.78507	1.66601	399467	45780.3	56225.8	53680	36.85	0.00555587	0	23.3712	4	2	608.333	1215.66	2.18887	44.5765	8266	8266	MS2	5/72	20180318-iTQ-OSCC34-30ug-s10.raw
		High	mFLSFPTTk	Unambiguous	1	1	P69905	N-Term(iTRAQ4plex); M1(Oxidation); K9(iTRAQ4plex)	CID	1	0	1	1	129385	Redundant	Not Used	0.0885968	0.0562148	0.625692	0.0655386	0.72905	1.15382	34573.7	4187.59	3032.94	2005.39	36.83	0.00539478	0	58.8001	300	2	688.383	1375.76	4.37919	59.7038	12884	12884	MS2	8/72	20180318-iTQ-OSCC34-30ug-s22.raw
	High		VADALTNAVAHVDDmPNALSALSDLHAHkLR	Unambiguous	1	1	P69905	M15(Oxidation); K29(iTRAQ4plex)	HCD	1	0	1	1	329619	Unique	Used	0.278565	0.362116	1.28189	0.727878	2.5752	1.9893	42264.8	16095.5	23883.3	27226.6	36.82	0.00259962	1	23.4284	24	5	685.96	3425.77	-0.933324	43.2043	8316	8316	MS2	9/330	20180318-iTQ-OSCC34-30ug-s57.raw
	High		kVADALTNAVAHVDDmPNALSALSDLHAHk	Unambiguous	1	1	P69905	N-Term(iTRAQ4plex); K1(iTRAQ4plex); M16(Oxidation); K30(iTRAQ4plex)	HCD	1	0	1	1	361310	No Quan Values	Not Used											36.82	0.00161176	1	21.6732	15	6	596.324	3572.91	5.48628	54.7439	11538	11538	MS2	11/332	20180318-iTQ-OSCC34-30ug-s62.raw
		High	vADALTNAVAHVDDmPNALSALSDLHAHk	Unambiguous	1	1	P69905	N-Term(iTRAQ4plex); M15(Oxidation); K29(iTRAQ4plex)	CID	1	0	1	1	319474	Redundant	Not Used	0.107112	0.0729728	0.671817	0.0397714	0.365941	0.539387	17684.5	2589.59	2013.82	622.473	36.82	0.00267241	0	19.2711	117	5	660.946	3300.7	3.32048	57.8014	12299	12299	MS2	28/310	20180318-iTQ-OSCC34-30ug-s55.raw
	High		VADALTNAVAHVDDMPNALSALSDLHAHK	Unambiguous	1	1	P69905		HCD	1	0	1	1	224743	No Quan Labels	Not Used							9190.01	11310.8	7485.98	8162.18	36.77	0.00350279	0	18.0213	18	5	600.105	2996.49	1.56138	49.4038	9270	9270	MS2	7/310	20180318-iTQ-OSCC34-30ug-s39.raw
		High	vGAHAGEYGAEALER	Unambiguous	1	1	P69905	N-Term(iTRAQ4plex)	CID	1	0	1	1	210542	Unique	Used	0.153323	1.06023	6.81902	2.82758	18.1755	2.63939	7832.56	1641.76	12959	19600.8	36.75	0.00481876	0	0	81	2	837.423	1673.84	1.77363	27.3016	3027	3027	MS2	12/126	20180318-iTQ-OSCC34-30ug-s37.raw
		High	mFLSFPTTk	Unambiguous	1	1	P69905	N-Term(iTRAQ4plex); K9(iTRAQ4plex)	CID	1	0	1	1	110028	Redundant	Not Used	0.0952248	0.0446058	0.461923	0.0279331	0.2891	0.619753	4.82414e+06	628015	335798	119260	36.73	0.00606186	0	23.0684	2	2	680.387	1359.77	5.44906	47.808	9087	9087	MS2	7/72	20180318-iTQ-OSCC34-30ug-s19.raw
	High		tYFPHFDLSHGSAQVk	Unambiguous	1	1	P69905	N-Term(iTRAQ4plex); K16(iTRAQ4plex)	HCD	1	0	1	1	307678	Unique	Used	0.0505579	0.0613321	1.19626	0.0779458	1.51944	1.25775	8134.08	562.209	778.508	561.122	36.72	0.00471383	0	15.5363	300	3	708.041	2122.11	6.30121	59.1215	12516	12516	MS2	7/146	20180318-iTQ-OSCC34-30ug-s53.raw
		High	VDPVNFk	Unambiguous	1	1	P69905	K7(iTRAQ4plex)	CID	1	0	1	1	48327	Redundant	Not Used	0.26677	0.279219	1.03213	0.430938	1.59205	1.52743	102638	37432.1	44721.8	39145.2	36.71	0.00383948	0	6.04343	18	2	481.778	962.549	6.26502	28.9786	3486	3486	MS2	6/52	20180318-iTQ-OSCC34-30ug-s09.raw
	High		TYFPHFDLSHGSAQVk	Unambiguous	1	1	P69905	K16(iTRAQ4plex)	HCD	1	0	1	1	269209	No Quan Values	Not Used							15280686				36.62	0.0049434	0	6.89037	0	4	495.255	1978	2.43969	35.6521	5932	5932	MS2	7/146	20180318-iTQ-OSCC34-30ug-s47.raw
		High	VGAHAGEYGAEALER	Unambiguous	1	1	P69905		CID	1	0	1	1	72031	No Quan Labels	Not Used							29416.9	20251	22311.4	35486.7	36.62	0.00331012	0	17.3199	10	3	510.583	1529.73	0.304039	28.983	3481	3481	MS2	11/126	20180318-iTQ-OSCC34-30ug-s13.raw
	High		mFLSFPTTKTYFPHFDLSHGSAQVk	Unambiguous	1	1	P69905	N-Term(iTRAQ4plex); M1(Oxidation); K25(iTRAQ4plex)	HCD	1	0	1	1	324123	Unique	Used	0.0841055	0.165308	1.93819	0.287927	3.37393	1.72376	118655	13643	30608.8	30235.9	36.59	0.00254365	1	17.0829	9	5	638.934	3190.64	4.71129	46.7896	9528	9528	MS2	10/258	20180318-iTQ-OSCC34-30ug-s56.raw
	High		fLASVSTVLTSk	Unambiguous	1	1	P69905	N-Term(iTRAQ4plex); K12(iTRAQ4plex)	HCD	1	0	1	1	86550	Unique	Used	0.714646	0.446273	0.615797	0.593769	0.818852	1.31676	39770.6	38855.5	27696.8	20899.5	36.57	0.00259945	0	27.449	17	3	514.311	1540.92	0.126051	49.4326	9589	9589	MS2	8/102	20180318-iTQ-OSCC34-30ug-s15.raw
	High		vADALTNAVAHVDDmPNALSALSDLHAHk	Unambiguous	1	1	P69905	N-Term(iTRAQ4plex); M15(Oxidation); K29(iTRAQ4plex)	HCD	1	0	1	1	313854	Unique	Used	0.144718	0.0515872	0.351519				3453.71	683.292	278.032		36.53	0.00299035	0	0	300	4	825.928	3300.69	0.661772	60.8289	13102	13102	MS2	13/310	20180318-iTQ-OSCC34-30ug-s54.raw
		High	VADALTNAVAHVDDmPNALSALSDLHAHk	Unambiguous	1	1	P69905	M15(Oxidation); K29(iTRAQ4plex)	CID	1	0	1	1	275941	No Quan Values	Not Used							5991.24				36.53	0.00325715	0	12.2408	30	3	1052.87	3156.58	-1.02077	42.0929	7923	7923	MS2	22/310	20180318-iTQ-OSCC34-30ug-s48.raw
	High		tYFPHFDLSHGSAQVk	Unambiguous	1	1	P69905	N-Term(iTRAQ4plex); K16(iTRAQ4plex)	HCD	1	0	1	1	340962	Redundant	Not Used	0.0715898	0.0688055	0.947764	0.146894	2.02223	2.11286	449330	43976.1	48245.4	58415.1	36.52	0.00505855	0	38.3898	11	3	708.04	2122.11	5.09323	37.0008	6686	6686	MS2	6/146	20180318-iTQ-OSCC34-30ug-s59.raw
	High		MFLSFPTTk	Unambiguous	1	1	P69905	K9(iTRAQ4plex)	HCD	1	0	1	1	44648	Redundant	Not Used	0.102466	0.057665	0.55496				1.19067e+06	166790	107145		36.51	0.00624283	0	14.8322	1	2	608.333	1215.66	2.49011	45.4508	8816	8816	MS2	5/72	20180318-iTQ-OSCC34-30ug-s08.raw
	High		LLSHcLLVTLAAHLPAEFTPAVHASLDkFLASVSTVLTSk	Unambiguous	1	1	P69905	C5(Methylthio); K28(iTRAQ4plex); K40(iTRAQ4plex)	HCD	1	0	1	1	337772	Unique	Used	0.125758						27524.3	4732.08			36.41	0.00113964	1	5.36177	16	4	1134.64	4535.53	6.50998	58.8167	13041	13041	MS2	11/408	20180318-iTQ-OSCC34-30ug-s58.raw
		High	vADALTNAVAHVDDmPNALSALSDLHAHk	Unambiguous	1	1	P69905	N-Term(iTRAQ4plex); M15(Oxidation); K29(iTRAQ4plex)	CID	1	0	1	1	319538	Redundant	Not Used	0.0971587	0.0554034	0.562319				13336.2	1771.39	1153.02		36.32	0.00294016	0	46.6494	120	4	825.931	3300.7	3.62042	58.444	12440	12440	MS2	25/310	20180318-iTQ-OSCC34-30ug-s55.raw
	High		VGAHAGEYGAEALER	Unambiguous	1	1	P69905		HCD	1	0	1	1	193250	No Quan Labels	Not Used							7653.96	4341.21	2783.14	2431.43	36.29	0.00355969	0	28.7891	155	2	765.371	1529.73	-0.365458	25.1671	2639	2639	MS2	7/126	20180318-iTQ-OSCC34-30ug-s34.raw
	High		vLSPADk	Unambiguous	1	1	P69905	N-Term(iTRAQ4plex); K7(iTRAQ4plex)	HCD	1	0	1	1	164592	Unique	Used	0.022358	0.01	0.117755				7.06263e+06	215873	29425		36.25	0.00566758	0	16.7436	2	2	509.316	1017.63	7.17318	23.6636	2127	2127	MS2	5/54	20180318-iTQ-OSCC34-30ug-s29.raw
	High		tYFPHFDLSHGSAQVk	Unambiguous	1	1	P69905	N-Term(iTRAQ4plex); K16(iTRAQ4plex)	HCD	1	0	1	1	304806	Excluded by Method	Not Used	0.01						1.49253e+08	60812.1			36.19	0.00557812	0	71.2607	0	4	531.281	2122.1	3.13111	36.54	6298	6298	MS2	9/146	20180318-iTQ-OSCC34-30ug-s53.raw
	High		TYFPHFDLSHGSAQVk	Unambiguous	1	1	P69905	K16(iTRAQ4plex)	HCD	1	0	1	1	269486	Unique	Used				0.95704			435246			368656	36.13	0.00536318	0	8.16549	1	3	660.004	1978	1.05792	37.7788	6531	6531	MS2	6/146	20180318-iTQ-OSCC34-30ug-s47.raw
	High		VGAHAGEYGAEALER	Unambiguous	1	1	P69905		HCD	1	0	1	1	72127	No Quan Labels	Not Used							62926.7	51350.9	35079.7	36011.8	35.99	0.00371357	0	18.972	12	3	510.584	1529.74	1.50101	29.7018	3695	3695	MS2	12/126	20180318-iTQ-OSCC34-30ug-s13.raw
	High		KVADALTNAVAHVDDmPNALSALSDLHAHk	Unambiguous	1	1	P69905	M16(Oxidation); K30(iTRAQ4plex)	HCD	1	0	1	1	312278	Unique	Used	0.252916	0.173874	0.67793	0.364037	1.41856	2.07206	62458.1	21595.6	16946.9	20122.9	35.94	0.00373111	1	28.6571	26	5	657.737	3284.65	-8.27306	47.8852	9687	9687	MS2	6/332	20180318-iTQ-OSCC34-30ug-s54.raw
	High		vLSPADk	Unambiguous	1	1	P69905	N-Term(iTRAQ4plex); K7(iTRAQ4plex)	HCD	1	0	1	1	173840	Unique	Used	0.134	0.0405986	0.298769	0.0426573	0.313738	1.03985	246723	45197.4	15631	9314.49	35.88	0.0061716	0	62.478	69	2	509.316	1017.63	6.75334	50.1577	9736	9736	MS2	5/54	20180318-iTQ-OSCC34-30ug-s30.raw
		High	tYFPHFDLSHGSAQVK	Unambiguous	1	1	P69905	N-Term(iTRAQ4plex)	CID	1	0	1	1	252058	Redundant	Not Used	0.0590603	0.0540767	0.902907	0.0714323	1.192	1.3073	446079	36016.9	37643.4	28200.8	35.86	0.00591473	0	26.2408	15	3	660.004	1978	1.70592	38.0053	6568	6568	MS2	17/146	20180318-iTQ-OSCC34-30ug-s44.raw
	High		mFLSFPTTk	Unambiguous	1	1	P69905	N-Term(iTRAQ4plex); M1(Oxidation); K9(iTRAQ4plex)	HCD	1	0	1	1	103419	Redundant	Not Used	0.211742	0.14057	0.654658	0.157982	0.735323	1.11225	654196	189371	143505	91468.2	35.85	0.00673441	0	43.4468	15	2	688.384	1375.76	5.6214	42.3217	7793	7793	MS2	8/72	20180318-iTQ-OSCC34-30ug-s18.raw
	High		mFLSFPTTk	Unambiguous	1	1	P69905	N-Term(iTRAQ4plex); M1(Oxidation); K9(iTRAQ4plex)	HCD	1	0	1	1	129562	Unique	Used	0.103333	0.0588804	0.561903	0.0825173	0.787021	1.38696	6301.3	890.159	578.986	460.184	35.85	0.00672141	0	12.8856	300	2	688.385	1375.76	6.06504	62.66	13348	13348	MS2	5/72	20180318-iTQ-OSCC34-30ug-s22.raw
	High		mFLSFPTTk	Unambiguous	1	1	P69905	N-Term(iTRAQ4plex); M1(Oxidation); K9(iTRAQ4plex)	HCD	1	0	1	1	127274	Unique	Used	0.144256	0.110419	0.754809	0.12536	0.856453	1.12358	485283	95703.9	83619.2	53840.7	35.82	0.00675491	0	38.7092	14	2	688.384	1375.76	5.44394	44.471	8322	8322	MS2	6/72	20180318-iTQ-OSCC34-30ug-s22.raw
	High		vLSPADkTNVk	Unambiguous	1	1	P69905	N-Term(iTRAQ4plex); K7(iTRAQ4plex); K11(iTRAQ4plex)	HCD	1	0	1	1	327490	Unique	Used	0.134186	0.0769144	0.565235	0.114588	0.841612	1.47443	505151	92667.6	60631.1	51229.2	35.82	0.00132218	1	50.9834	22	3	535.333	1603.99	7.21623	27.2651	3702	3702	MS2	8/98	20180318-iTQ-OSCC34-30ug-s57.raw
		High	mFLSFPTTk	Unambiguous	1	1	P69905	M1(Oxidation); K9(iTRAQ4plex)	CID	1	0	1	1	55845	Redundant	Not Used	0.22632	0.0661901	0.288402				706719	218660	72997.2		35.82	0.00696437	0	27.0708	2	2	616.332	1231.66	3.61304	40.9229	7160	7160	MS2	8/72	20180318-iTQ-OSCC34-30ug-s10.raw
		High	kVADALTNAVAHVDDmPNALSALSDLHAHk	Unambiguous	1	1	P69905	N-Term(iTRAQ4plex); K1(iTRAQ4plex); M16(Oxidation); K30(iTRAQ4plex)	CID	1	0	1	1	354639	Redundant	Not Used	0.188635	0.19917	1.04119	0.41356	2.1607	2.05497	69994.9	18050.5	21754.9	25619	35.81	0.00265046	1	48.191	16	5	715.381	3572.88	-2.84638	49.205	9880	9880	MS2	18/332	20180318-iTQ-OSCC34-30ug-s61.raw
	High		kVADALTNAVAHVDDmPNALSALSDLHAHk	Unambiguous	1	1	P69905	N-Term(iTRAQ4plex); K1(iTRAQ4plex); M16(Oxidation); K30(iTRAQ4plex)	HCD	1	0	1	1	365242	Unique	Used	0.136154	0.0918449	0.665202	0.322318	2.3331	3.47312	184685	34376.4	26469.9	52683.2	35.8	0.00272233	1	20.0044	9	5	715.379	3572.87	-4.89634	39.3762	7124	7124	MS2	9/332	20180318-iTQ-OSCC34-30ug-s63.raw
		High	mFLSFPTTk	Unambiguous	1	1	P69905	N-Term(iTRAQ4plex); M1(Oxidation); K9(iTRAQ4plex)	CID	1	0	1	1	115577	Redundant	Not Used	0.238175	0.170642	0.70651	0.18863	0.780535	1.09399	220868	71916.6	58814.8	36872.2	35.8	0.00679924	0	56.4895	46	2	688.384	1375.76	5.79885	44.9485	8573	8573	MS2	7/72	20180318-iTQ-OSCC34-30ug-s20.raw
		High	kVADALTNAVAHVDDMPNALSALSDLHAHk	Unambiguous	1	1	P69905	N-Term(iTRAQ4plex); K1(iTRAQ4plex); K30(iTRAQ4plex)	CID	1	0	1	1	366569	Redundant	Not Used	0.147394	0.093833	0.627776	0.156812	1.04852	1.65392	168143	33881.2	24620.8	23335.4	35.8	0.00211737	1	37.7776	8	5	712.184	3556.89	-0.530818	50.3721	9992	9992	MS2	21/332	20180318-iTQ-OSCC34-30ug-s63.raw
		High	mFLSFPTTk	Unambiguous	1	1	P69905	N-Term(iTRAQ4plex); M1(Oxidation); K9(iTRAQ4plex)	CID	1	0	1	1	104034	Redundant	Not Used	0.160264	0.117281	0.721638	0.128483	0.79011	1.0842	269992	59154.2	49413.3	30700.9	35.72	0.0080643	0	43.7926	46	2	688.377	1375.75	-4.84871	46.7582	9116	9116	MS2	7/72	20180318-iTQ-OSCC34-30ug-s18.raw
	High		TYFPHFDLSHGSAQVk	Unambiguous	1	1	P69905	K16(iTRAQ4plex)	HCD	1	0	1	1	270758	Unique	Used	0.0726557						53913.8	5355.12			35.71	0.00609573	0	9.06625	26	4	495.256	1978	3.73568	47.5468	9287	9287	MS2	7/146	20180318-iTQ-OSCC34-30ug-s47.raw
		High	mFLSFPTTk	Unambiguous	1	1	P69905	N-Term(iTRAQ4plex); M1(Oxidation); K9(iTRAQ4plex)	CID	1	0	1	1	115770	Redundant	Not Used	0.208978	0.227331	1.07272	0.315243	1.4867	1.37239	189707	54198.1	67298.9	52927.8	35.7	0.00695762	0	36.5708	48	2	688.385	1375.76	6.06504	46.3708	8990	8990	MS2	7/72	20180318-iTQ-OSCC34-30ug-s20.raw
		High	VGAHAGEYGAEALER	Unambiguous	1	1	P69905		CID	1	0	1	1	77479	No Quan Labels	Not Used							118503	55544.7	26652	13733	35.69	0.00384428	0	3.49926	47	3	510.584	1529.74	1.20177	25.5247	2549	2549	MS2	10/126	20180318-iTQ-OSCC34-30ug-s14.raw
		High	vADALTNAVAHVDDmPNALSALSDLHAHk	Unambiguous	1	1	P69905	N-Term(iTRAQ4plex); M15(Oxidation); K29(iTRAQ4plex)	CID	1	0	1	1	318613	No Quan Values	Not Used							57504.2				35.64	0.00362954	0	13.7467	7	4	825.929	3300.69	1.2535	51.0457	10437	10437	MS2	25/310	20180318-iTQ-OSCC34-30ug-s55.raw
		High	vADALTNAVAHVDDmPNALSALSDLHAHk	Unambiguous	1	1	P69905	N-Term(iTRAQ4plex); M15(Oxidation); K29(iTRAQ4plex)	CID	1	0	1	1	318205	No Quan Values	Not Used							20521608				35.63	0.00344644	0	38.2414	0	4	825.931	3300.7	3.69439	47.8302	9553	9553	MS2	22/310	20180318-iTQ-OSCC34-30ug-s55.raw
		High	kVADALTNAVAHVDDmPNALSALSDLHAHk	Unambiguous	1	1	P69905	N-Term(iTRAQ4plex); K1(iTRAQ4plex); M16(Oxidation); K30(iTRAQ4plex)	CID	1	0	1	1	361966	Redundant	Not Used	0.182033	0.121026	0.655624	0.0928705	0.502812	0.759435	4023.2	1001.2	759.828	330.678	35.61	0.00285781	1	41.1097	300	4	893.974	3572.87	-3.42344	59.9886	12951	12951	MS2	16/332	20180318-iTQ-OSCC34-30ug-s62.raw
	High		VDPVNFk	Unambiguous	1	1	P69905	K7(iTRAQ4plex)	HCD	1	0	1	1	48513	Unique	Used	0.72118	0.717484	0.981062	0.814353	1.11288	1.12329	61830.9	60960.6	69228.5	44563	35.59	0.00673581	0	56.9856	34	2	481.776	962.545	1.88974	30.4135	3895	3895	MS2	5/52	20180318-iTQ-OSCC34-30ug-s09.raw
	High		vADALTNAVAHVDDMPNALSALSDLHAHk	Unambiguous	1	1	P69905	N-Term(iTRAQ4plex); K29(iTRAQ4plex)	HCD	1	0	1	1	318984	Unique	Used	0.0847171	0.149354	1.73849	0.691935	8.04957	4.585	56387.1	6530.57	13142.1	34530.4	35.57	0.00328638	0	41.8338	11	5	657.749	3284.72	6.87991	53.95	11241	11241	MS2	13/310	20180318-iTQ-OSCC34-30ug-s55.raw
	High		vGAHAGEYGAEALER	Unambiguous	1	1	P69905	N-Term(iTRAQ4plex)	HCD	1	0	1	1	166549	Redundant	Not Used	0.466823	0.59195	1.25043	1.59762	3.37287	2.67103	54754.1	34943.7	50578.8	77418.8	35.53	0.00647964	0	51.1649	35	3	558.618	1673.84	1.32802	38.4017	6366	6366	MS2	9/126	20180318-iTQ-OSCC34-30ug-s29.raw
[truncated: 157,471 more rows]
