# Supplementary material for: Upregulation of ENAH by a PI3K/AKT/β-catenin cascade promotes oral cancer cell migration and growth via an ITGB5/Src axis
Source: Cell Mol Biol Lett. 2024 Nov 7;29:136. doi: 10.1186/s11658-024-00651-0 (PMC11545229; doi:10.1186/s11658-024-00651-0)
Supplement: Supplementary file 7 — Supplementary material 7: Supplementary Table S3-4. List of proteins identified in iTRAQ analysis of OSCC #44 group [file 11658_2024_651_MOESM7_ESM.xlsx]

## Sheet: Table S3-4
Supplemental Table S3-4. List of proteins identified in iTRAQ analysis of OSCC#44 group
Accession number	Protein name	Sequence coverage (%)	No. of total protein	No. of unique peptide	No. of total peptide	No. of total spectra	T/N (115/114)			P1/N (116/114)			P1/T (116/115)			P2/N (117/114)			P2/T (117/115)			P2/P1 (117/116)			Mascot score	Coverage A(4,7)	# Peptides A(4,7)	# PSM A(4,7)	No. of amino acids	M.W. (kDa)	calc. pI
							ratio	No. of spectra	Variability (%)	ratio	No. of spectra	Variability (%)	ratio	No. of spectra	Variability (%)	ratio	No. of spectra	Variability (%)	ratio	No. of spectra	Variability (%)	ratio	No. of spectra	Variability (%)
P68871	Hemoglobin subunit beta OS=Homo sapiens OX=9606 GN=HBB PE=1 SV=2 - [HBB_HUMAN]	95.24	1	13	20	1316	0.593907	483	28.472	0.13772	322	103.199	0.251277	323	116.519	0.238683	256	82.797	0.398616	257	82.3325	1.27567	239	45.4045	43724.7	95.24	39	1316	147	15.9883	7.28369
	A4	A7	Sequence	PSM Ambiguity	# Proteins	# Protein Groups	Protein Group Accessions	Modifications	Activation Type	ΔScore	ΔCn	Rank	Search Engine Rank	QuanResultID	Quan Info	Quan Usage	115/114	116/114	116/115	117/114	117/115	117/116	114	115	116	117	IonScore	Exp Value	# Missed Cleavages	Isolation Interference [%]	Ion Inject Time [ms]	Charge	m/z [Da]	MH+ [Da]	ΔM [ppm]	RT [min]	First Scan	Last Scan	MS Order	Ions Matched	Spectrum File
		High	vVAGVANALAHk	Unambiguous	2	2	P68871;P02042	N-Term(iTRAQ4plex); K12(iTRAQ4plex)	CID	1	0	1	1	367667	Not Unique	Not Used	0.719759	0.103595	0.142329	0.0530433	0.0720001	0.50238	6132.25	6400.86	628.758	243.522	113.85	2.90529e-11	0	20.9624	260	2	719.445	1437.88	2.57613	58.3052	14540	14540	MS2	11/100	20190307-iTQ-s57.raw
		High	vLGAFSDGLAHLDNLk	Unambiguous	2	2	P68871;P02042	N-Term(iTRAQ4plex); K16(iTRAQ4plex)	CID	1	0	1	1	325481	Not Unique	Not Used	0.377223	0.01	0.01				3.53589e+06	1.93432e+06	3373.86		112.22	9.89655e-11	0	7.46331	2	2	979.553	1958.1	1.62649	41.5055	9531	9531	MS2	13/138	20190307-iTQ-s51.raw
		High	vLGAFSDGLAHLDNLk	Unambiguous	2	2	P68871;P02042	N-Term(iTRAQ4plex); K16(iTRAQ4plex)	CID	1	0	1	1	332487	Not Unique	Not Used	0.670359	0.129083	0.190416	0.152842	0.222753	1.16175	83950	81613	10725.5	9606.16	111.66	1.05421e-10	0	16.6849	16	2	979.55	1958.09	-0.742478	45.0795	10300	10300	MS2	13/138	20190307-iTQ-s52.raw
		High	vLGAFSDGLAHLDNLk	Unambiguous	2	2	P68871;P02042	N-Term(iTRAQ4plex); K16(iTRAQ4plex)	CID	1	0	1	1	338444	Not Unique	Not Used	1.28764	0.0354441	0.0272203	0.160693	0.121926	4.44829	61683.8	115185	2163.92	7420.89	109.1	1.95613e-10	0	33.5498	16	2	979.55	1958.09	-1.17887	39.4768	9014	9014	MS2	13/138	20190307-iTQ-s53.raw
		High	vLGAFSDGLAHLDNLk	Unambiguous	2	2	P68871;P02042	N-Term(iTRAQ4plex); K16(iTRAQ4plex)	CID	1	0	1	1	332236	Not Unique	Not Used	0.662024	0.01	0.01				1.00735e+06	967133	6446.28		104.25	6.29528e-10	0	5.93653	1	2	979.552	1958.1	0.816056	43.2911	9762	9762	MS2	14/138	20190307-iTQ-s52.raw
		High	vLGAFSDGLAHLDNLk	Unambiguous	2	2	P68871;P02042	N-Term(iTRAQ4plex); K16(iTRAQ4plex)	CID	1	0	1	1	332038	Not Unique	Not Used	0.685557						1.2414e+07	1.2342e+07			101.6	1.07926e-09	0	6.15132	0	2	979.55	1958.09	-0.80482	41.8326	9333	9333	MS2	14/138	20190307-iTQ-s52.raw
		High	fFESFGDLSTPDAVMGNPk	Unambiguous	1	1	P68871	N-Term(iTRAQ4plex); K19(iTRAQ4plex)	CID	1	0	1	1	160274	Unique	Used	0.716907						260566	270901			100.81	1.52693e-09	0	17.603	2	2	1174.08	2347.16	1.53713	40.8697	8951	8951	MS2	15/166	20190307-iTQ-s26.raw
		High	vLGAFSDGLAHLDNLk	Unambiguous	2	2	P68871;P02042	N-Term(iTRAQ4plex); K16(iTRAQ4plex)	CID	1	0	1	1	325130	Not Unique	Not Used	0.53071	0.0136054	0.025351				182634	140562	2459.34		100.03	1.53436e-09	0	9.91785	16	2	979.55	1958.09	-0.742478	38.9456	8767	8767	MS2	21/138	20190307-iTQ-s51.raw
	High		vVAGVANALAHk	Unambiguous	2	2	P68871;P02042	N-Term(iTRAQ4plex); K12(iTRAQ4plex)	HCD	1	0	1	1	367360	Not Unique	Not Used	0.63362	0.0480465	0.0749852	0.0909132	0.140181	1.85654	54390.8	49978.8	2586.51	3702.03	99.64	7.6593e-10	0	29.4627	52	2	719.444	1437.88	2.32144	55.4784	13882	13882	MS2	11/100	20190307-iTQ-s57.raw
		High	vLGAFSDGLAHLDNLk	Unambiguous	2	2	P68871;P02042	N-Term(iTRAQ4plex); K16(iTRAQ4plex)	CID	1	0	1	1	352080	Not Unique	Not Used	0.796855	0.0626804	0.0777848				149473	172732	9273.03		96.73	3.45027e-09	0	20.6669	6	2	979.553	1958.1	1.75117	41.7696	9803	9803	MS2	14/138	20190307-iTQ-s55.raw
		High	lLGNVLVcVLAHHFGk	Unambiguous	1	1	P68871	N-Term(iTRAQ4plex); C8(Methylthio); K16(iTRAQ4plex)	CID	1	0	1	1	427308	Unique	Used	0.476648	0.12229	0.25371	0.247848	0.508018	1.98853	39682.3	27430	4803.05	7363.27	96.45	2.49111e-09	0	30.5574	24	2	1027.59	2054.17	2.12963	52.1516	12654	12654	MS2	22/146	20190307-iTQ-s66.raw
		High	vVAGVANALAHk	Unambiguous	2	2	P68871;P02042	N-Term(iTRAQ4plex); K12(iTRAQ4plex)	CID	1	0	1	1	363307	Not Unique	Not Used	0.890963						5.43443e+07	7.02174e+07			95.71	2.73905e-09	0	13.4333	0	2	719.442	1437.88	-0.649921	26.0043	5095	5095	MS2	11/100	20190307-iTQ-s57.raw
		High	vLGAFSDGLAHLDNLk	Unambiguous	2	2	P68871;P02042	N-Term(iTRAQ4plex); K16(iTRAQ4plex)	CID	1	0	1	1	332140	Not Unique	Not Used	0.75059						3.00203e+06	3.26775e+06			95.61	4.32793e-09	0	6.3511	0	2	979.544	1958.08	-6.97666	42.5904	9554	9554	MS2	15/138	20190307-iTQ-s52.raw
		High	lLGNVLVcVLAHHFGk	Unambiguous	1	1	P68871	N-Term(iTRAQ4plex); C8(Methylthio); K16(iTRAQ4plex)	CID	1	0	1	1	427219	Unique	Used	0.490231	0.22776	0.459431	0.211458	0.421418	0.910928	73089.8	51962.3	16476.4	11570.9	95.58	3.04364e-09	0	25.5546	10	2	1027.59	2054.17	2.12963	51.4815	12460	12460	MS2	13/146	20190307-iTQ-s66.raw
		High	kVLGAFSDGLAHLDNLk	Unambiguous	2	2	P68871;P02042	N-Term(iTRAQ4plex); K1(iTRAQ4plex); K17(iTRAQ4plex)	CID	1	0	1	1	431987	Not Unique	Not Used	0.570324						73820.5	61056.2			94.37	1.90109e-09	1	0	13	2	1115.65	2230.3	2.40801	37.2202	8482	8482	MS2	13/174	20190307-iTQ-s67.raw
		High	vLGAFSDGLAHLDNLk	Unambiguous	2	2	P68871;P02042	N-Term(iTRAQ4plex); K16(iTRAQ4plex)	CID	1	0	1	1	332368	Not Unique	Not Used	0.864794	0.0388435	0.0444169	0.0503729	0.0569082	1.27238	245256	307584	9429	9249.21	94.01	6.17633e-09	0	15.4453	7	2	979.551	1958.09	-0.119064	44.2488	10048	10048	MS2	26/138	20190307-iTQ-s52.raw
		High	vLGAFSDGLAHLDNLk	Unambiguous	2	2	P68871;P02042	N-Term(iTRAQ4plex); K16(iTRAQ4plex)	CID	1	0	1	1	331936	Not Unique	Not Used	0.768923						1.57733e+07	1.75889e+07			93.92	6.28538e-09	0	6.61302	0	2	979.551	1958.09	-0.493112	41.0735	9112	9112	MS2	15/138	20190307-iTQ-s52.raw
	High		vVAGVANALAHk	Unambiguous	2	2	P68871;P02042	N-Term(iTRAQ4plex); K12(iTRAQ4plex)	HCD	1	0	1	1	367605	Not Unique	Not Used	0.734616	0.0348423	0.0469017	0.0592457	0.0787928	1.66836	6359.8	6775.4	219.32	282.09	93.6	3.07744e-09	0	23.8769	253	2	719.444	1437.88	2.49123	57.6431	14414	14414	MS2	11/100	20190307-iTQ-s57.raw
		High	vVAGVANALAHk	Unambiguous	2	2	P68871;P02042	N-Term(iTRAQ4plex); K12(iTRAQ4plex)	CID	1	0	1	1	367267	Not Unique	Not Used	0.70054	0.071636	0.101121	0.142796	0.199146	1.95579	53950	54809.4	3825.16	5767.58	92.63	3.71115e-09	0	45.3591	36	2	719.445	1437.88	3.50998	54.7811	13678	13678	MS2	10/100	20190307-iTQ-s57.raw
		High	vVAGVANALAHk	Unambiguous	2	2	P68871;P02042	N-Term(iTRAQ4plex); K12(iTRAQ4plex)	CID	1	0	1	1	363595	Not Unique	Not Used	0.595036						8.51036e+06	7.34381e+06			91.91	6.57053e-09	0	13.3482	0	2	719.443	1437.88	0.708418	28.1125	5719	5719	MS2	11/100	20190307-iTQ-s57.raw
		High	vVAGVANALAHk	Unambiguous	2	2	P68871;P02042	N-Term(iTRAQ4plex); K12(iTRAQ4plex)	CID	1	0	1	1	356779	Not Unique	Not Used	0.4454	0.01	0.0146283				3.03649e+07	1.96134e+07	198017		91.56	6.21427e-09	0	13.1247	0	2	719.444	1437.88	1.81206	28.0401	5397	5397	MS2	11/100	20190307-iTQ-s56.raw
		High	vVAGVANALAHk	Unambiguous	2	2	P68871;P02042	N-Term(iTRAQ4plex); K12(iTRAQ4plex)	CID	1	0	1	1	356875	Not Unique	Not Used	0.270783						4.43431e+07	1.74132e+07			90.42	8.0796e-09	0	13.4137	0	2	719.444	1437.88	1.55738	28.7221	5605	5605	MS2	17/100	20190307-iTQ-s56.raw
		High	gTFATLSELHcDk	Unambiguous	1	1	P68871	N-Term(iTRAQ4plex); C11(Methylthio); K13(iTRAQ4plex)	CID	1	0	1	1	337712	Unique	Used	0.836568	0.0789111	0.093278	0.0867993	0.101369	1.07924	102673	124562	8018.99	6672.04	90.22	1.90121e-08	0	34.417	15	2	878.435	1755.86	-1.14344	34.1817	7428	7428	MS2	11/116	20190307-iTQ-s53.raw
		High	vVAGVANALAHk	Unambiguous	2	2	P68871;P02042	N-Term(iTRAQ4plex); K12(iTRAQ4plex)	CID	1	0	1	1	363692	Not Unique	Not Used	0.697004	0.0278383	0.0394956				1.33835e+06	1.3528e+06	36875.5		90.04	1.06514e-08	0	21.4402	2	2	719.443	1437.88	-0.0556471	28.8169	5928	5928	MS2	11/100	20190307-iTQ-s57.raw
		High	lLGNVLVcVLAHHFGk	Unambiguous	1	1	P68871	N-Term(iTRAQ4plex); C8(Methylthio); K16(iTRAQ4plex)	CID	1	0	1	1	433767	Unique	Used	0.573625	0.148352	0.255745	0.161954	0.275837	1.07112	57191.6	47576.4	8397.54	6934.43	89.59	1.48915e-08	0	47.9522	28	2	1027.58	2054.15	-5.4769	50.2106	12341	12341	MS2	12/146	20190307-iTQ-s67.raw
		High	vVAGVANALAHk	Unambiguous	2	2	P68871;P02042	N-Term(iTRAQ4plex); K12(iTRAQ4plex)	CID	1	0	1	1	356402	Not Unique	Not Used	0.333705	0.326505	0.967542	0.179999	0.526984	0.540902	281577	136267	90994.4	37945	88.35	1.03083e-08	0	17.5912	3	2	719.444	1437.88	2.49123	25.3067	4579	4579	MS2	11/100	20190307-iTQ-s56.raw
	High		vVAGVANALAHk	Unambiguous	2	2	P68871;P02042	N-Term(iTRAQ4plex); K12(iTRAQ4plex)	HCD	1	0	1	1	397245	Not Unique	Not Used	0.569496	0.140102	0.243274	0.193208	0.331455	1.35307	294620	243323	40853.8	42616.1	87.71	1.19451e-08	0	23.4303	7	2	719.444	1437.88	2.15165	29.0554	5802	5802	MS2	11/100	20190307-iTQ-s62.raw
		High	vLGAFSDGLAHLDNLk	Unambiguous	2	2	P68871;P02042	N-Term(iTRAQ4plex); K16(iTRAQ4plex)	CID	1	0	1	1	331707	Not Unique	Not Used	1.34611	0.0221176	0.016248				100931	197031	2209.48		87.65	2.64558e-08	0	13.5048	7	2	979.551	1958.09	-0.617795	39.4203	8610	8610	MS2	14/138	20190307-iTQ-s52.raw
	High		lLGNVLVcVLAHHFGk	Unambiguous	1	1	P68871	N-Term(iTRAQ4plex); C8(Methylthio); K16(iTRAQ4plex)	HCD	1	0	1	1	459853	Unique	Used	0.577293	0.020566	0.0352286	0.0175875	0.0297646	0.839064	739799	619357	15058.8	9741.07	87.23	2.15727e-08	0	15.4646	7	3	685.394	2054.17	1.88538	49.9487	11908	11908	MS2	11/146	20190307-iTQ-s71.raw
		High	vNVDEVGGEALGR	Unambiguous	1	1	P68871	N-Term(iTRAQ4plex)	CID	1	0	1	1	92167	Unique	Used	0.673193						1.45647e+08	1.42191e+08			87.11	4.66886e-08	0	7.2651	0	2	729.887	1458.77	-0.801795	25.4817	4209	4209	MS2	11/128	20190307-iTQ-s16.raw
		High	vVAGVANALAHk	Unambiguous	2	2	P68871;P02042	N-Term(iTRAQ4plex); K12(iTRAQ4plex)	CID	1	0	1	1	356971	Not Unique	Not Used	0.414257	0.136222	0.325176	0.100356	0.236682	0.722832	4.15043e+06	2.49341e+06	559586	311835	86.89	1.39158e-08	0	24.7808	0	2	719.445	1437.88	2.83081	29.4128	5813	5813	MS2	11/100	20190307-iTQ-s56.raw
		High	vVAGVANALAHk	Unambiguous	2	2	P68871;P02042	N-Term(iTRAQ4plex); K12(iTRAQ4plex)	CID	1	0	1	1	366946	Not Unique	Not Used	0.637026	0.121562	0.188704	0.238791	0.366228	1.92735	60980.4	56335	7336.93	10901.8	86.75	2.10292e-08	0	37.1539	45	2	719.443	1437.88	1.048	52.4109	12979	12979	MS2	11/100	20190307-iTQ-s57.raw
		High	vVAGVANALAHk	Unambiguous	2	2	P68871;P02042	N-Term(iTRAQ4plex); K12(iTRAQ4plex)	CID	1	0	1	1	367723	Not Unique	Not Used	0.674306	0.0327223	0.0479877				8097.55	7918.48	262.256		85.78	2.35174e-08	0	28.3546	232	2	719.444	1437.88	1.89696	58.9918	14664	14664	MS2	11/100	20190307-iTQ-s57.raw
	High		vVAGVANALAHk	Unambiguous	2	2	P68871;P02042	N-Term(iTRAQ4plex); K12(iTRAQ4plex)	HCD	1	0	1	1	363983	Not Unique	Not Used	0.681954	0.205922	0.2986	0.306989	0.439803	1.46271	131076	129631	26714.8	30125.3	85.64	2.78356e-08	0	27.3774	21	2	719.442	1437.88	-0.480128	30.9091	6561	6561	MS2	11/100	20190307-iTQ-s57.raw
		High	vVAGVANALAHk	Unambiguous	2	2	P68871;P02042	N-Term(iTRAQ4plex); K12(iTRAQ4plex)	CID	1	0	1	1	367360	Redundant	Not Used	0.63362	0.0480465	0.0749852	0.0909132	0.140181	1.85654	54390.8	49978.8	2586.51	3702.03	85.53	1.97328e-08	0	29.4627	52	2	719.444	1437.88	2.32144	55.4616	13876	13876	MS2	11/100	20190307-iTQ-s57.raw
	High		vVAGVANALAHk	Unambiguous	2	2	P68871;P02042	N-Term(iTRAQ4plex); K12(iTRAQ4plex)	HCD	1	0	1	1	364092	Not Unique	Not Used	0.588883	0.179645	0.301668	0.228649	0.379342	1.2488	185043	158027	32901.4	31675.9	85.4	2.79751e-08	0	47.1769	17	2	719.442	1437.88	-1.0744	31.6948	6796	6796	MS2	10/100	20190307-iTQ-s57.raw
	High		fFESFGDLSTPDAVMGNPk	Unambiguous	1	1	P68871	N-Term(iTRAQ4plex); K19(iTRAQ4plex)	HCD	1	0	1	1	173665	Unique	Used	0.74299	0.0626762	0.0834185				382737	412396	23742.7		85.36	5.34117e-08	0	14.8521	2	3	783.057	2347.16	1.45339	42.1247	9439	9439	MS2	15/166	20190307-iTQ-s28.raw
		High	gTFATLSELHcDk	Unambiguous	1	1	P68871	N-Term(iTRAQ4plex); C11(Methylthio); K13(iTRAQ4plex)	CID	1	0	1	1	331054	Unique	Used	1.20896	0.01	0.01				995695	1.7457e+06	7250.22		85.3	6.00571e-08	0	12.4715	1	2	878.435	1755.86	-0.795837	34.709	7201	7201	MS2	11/116	20190307-iTQ-s52.raw
		High	fFESFGDLSTPDAVMGNPK	Unambiguous	1	1	P68871	N-Term(iTRAQ4plex)	CID	1	0	1	1	68816	Unique	Used	0.397184	0.0875157	0.21789				430038	247702	37249.5		85.2	4.95272e-08	0	13.3569	2	2	1102.03	2203.05	1.31076	42.8494	8945	8945	MS2	12/166	20190307-iTQ-s12.raw
		High	vVAGVANALAHk	Unambiguous	2	2	P68871;P02042	N-Term(iTRAQ4plex); K12(iTRAQ4plex)	CID	1	0	1	1	403936	Not Unique	Not Used	0.498439	0.134943	0.267719	0.250683	0.491363	1.8227	243966	176348	32584.1	45786.8	85.19	3.08745e-08	0	31.2213	13	2	719.443	1437.88	0.87821	28.0211	5797	5797	MS2	11/100	20190307-iTQ-s63.raw
	High		vVAGVANALAHk	Unambiguous	2	2	P68871;P02042	N-Term(iTRAQ4plex); K12(iTRAQ4plex)	HCD	1	0	1	1	356779	Redundant	Not Used	0.4454	0.01	0.0146283				3.03649e+07	1.96134e+07	198017		84.96	2.84047e-08	0	13.1247	0	2	719.444	1437.88	1.81206	28.0546	5403	5403	MS2	11/100	20190307-iTQ-s56.raw
	High		vVAGVANALAHk	Unambiguous	2	2	P68871;P02042	N-Term(iTRAQ4plex); K12(iTRAQ4plex)	HCD	1	0	1	1	367152	Not Unique	Not Used	0.659476	0.0908214	0.136186	0.0534402	0.0791698	0.577324	60381.8	57747.9	5427.77	2415.81	83.95	4.04731e-08	0	30.2552	43	2	719.444	1437.88	1.30269	53.9181	13429	13429	MS2	11/100	20190307-iTQ-s57.raw
		High	fFESFGDLSTPDAVMGNPk	Unambiguous	1	1	P68871	N-Term(iTRAQ4plex); K19(iTRAQ4plex)	CID	1	0	1	1	160558	Unique	Used	0.701744						2.30591e+06	2.34668e+06			83.53	8.00714e-08	0	8.52844	0	2	1174.08	2347.15	0.705004	42.9341	9571	9571	MS2	13/166	20190307-iTQ-s26.raw
		High	gTFATLSELHcDk	Unambiguous	1	1	P68871	N-Term(iTRAQ4plex); C11(Methylthio); K13(iTRAQ4plex)	CID	1	0	1	1	331210	Unique	Used	0.881619	0.0895803	0.100479	0.230088	0.254978	2.52012	87600.9	112001	7766.91	15090	83.48	9.31147e-08	0	18.3357	10	2	878.436	1755.86	-0.448229	35.8524	7539	7539	MS2	10/116	20190307-iTQ-s52.raw
		High	vLGAFSDGLAHLDNLK	Unambiguous	2	2	P68871;P02042	N-Term(iTRAQ4plex)	CID	1	0	1	1	220121	Not Unique	Not Used	0.550355	0.0607113	0.109086				324538	259024	19501.2		83.43	9.55547e-08	0	11.8017	3	2	907.5	1813.99	-0.323668	41.7995	9743	9743	MS2	13/138	20190307-iTQ-s35.raw
	High		fFESFGDLSTPDAVMGNPk	Unambiguous	1	1	P68871	N-Term(iTRAQ4plex); K19(iTRAQ4plex)	HCD	1	0	1	1	160557	Unique	Used	0.70843	0.0596061	0.0832024				2.18382e+07	2.2436e+07	1.28835e+06		83.08	9.9392e-08	0	24.1093	0	3	783.058	2347.16	3.09163	42.9475	9576	9576	MS2	17/166	20190307-iTQ-s26.raw
	High		vLGAFSDGLAHLDNLk	Unambiguous	2	2	P68871;P02042	N-Term(iTRAQ4plex); K16(iTRAQ4plex)	HCD	1	0	1	1	358729	Not Unique	Not Used	0.706705	0.0614943	0.0860478	0.065169	0.0900936	1.03979	464935	476498	28297.9	22684.1	82.77	8.1909e-08	0	21.0719	8	3	653.37	1958.1	0.123434	42.037	9628	9628	MS2	16/138	20190307-iTQ-s56.raw
		High	vVAGVANALAHk	Unambiguous	2	2	P68871;P02042	N-Term(iTRAQ4plex); K12(iTRAQ4plex)	CID	1	0	1	1	383631	Not Unique	Not Used	0.79141	0.434642	0.543091	0.616532	0.761105	1.39176	167088	191769	71879.4	77123.9	82.6	3.87426e-08	0	32.2507	3	2	719.444	1437.88	2.23654	27.8822	5405	5405	MS2	11/100	20190307-iTQ-s60.raw
	High		fFESFGDLSTPDAVMGNPk	Unambiguous	1	1	P68871	N-Term(iTRAQ4plex); K19(iTRAQ4plex)	HCD	1	0	1	1	160365	Unique	Used	0.7584						4.68707e+07	5.15503e+07			82.2	1.20813e-07	0	23.6816	0	3	783.057	2347.16	1.92146	41.5513	9160	9160	MS2	15/166	20190307-iTQ-s26.raw
	High		vLGAFSDGLAHLDNLk	Unambiguous	2	2	P68871;P02042	N-Term(iTRAQ4plex); K16(iTRAQ4plex)	HCD	1	0	1	1	338552	Not Unique	Not Used	1.11099	0.353242	0.314416	0.400219	0.351948	1.11164	238132	383670	83256.2	71351.4	82.09	1.00428e-07	0	52.3821	9	3	653.371	1958.1	1.80665	40.2731	9254	9254	MS2	16/138	20190307-iTQ-s53.raw
	High		VVAGVANALAHk	Unambiguous	2	2	P68871;P02042	K12(iTRAQ4plex)	HCD	1	0	1	1	263638	Not Unique	Not Used	1.04993	0.196849	0.185402	0.288733	0.268675	1.43914	184232	280515	35894.3	39824.4	81.9	1.07179e-07	0	30.3017	4	2	647.393	1293.78	2.21204	21.4725	3169	3169	MS2	10/100	20190307-iTQ-s42.raw
		High	vVAGVANALAHk	Unambiguous	2	2	P68871;P02042	N-Term(iTRAQ4plex); K12(iTRAQ4plex)	CID	1	0	1	1	357068	Not Unique	Not Used	0.29249	0.0520736	0.176055	0.0586125	0.19578	1.10436	1.07584e+06	456341	55448.7	47209	81.46	6.35902e-08	0	18.7051	2	2	719.444	1437.88	2.06675	30.1003	6022	6022	MS2	17/100	20190307-iTQ-s56.raw
		High	lLGNVLVcVLAHHFGk	Unambiguous	1	1	P68871	N-Term(iTRAQ4plex); C8(Methylthio); K16(iTRAQ4plex)	CID	1	0	1	1	427120	Unique	Used	0.569535	0.0968489	0.168158	0.0645557	0.11074	0.654002	282841	233611	27112.1	13669.9	81.31	8.13566e-08	0	18.819	5	2	1027.59	2054.17	2.12963	50.7685	12249	12249	MS2	13/146	20190307-iTQ-s66.raw
		High	vVAGVANALAHk	Unambiguous	2	2	P68871;P02042	N-Term(iTRAQ4plex); K12(iTRAQ4plex)	CID	1	0	1	1	357197	Not Unique	Not Used	0.470608	0.0730143	0.153423	0.211156	0.438365	2.8375	254877	173948	18419	40292.3	81.07	6.95649e-08	0	37.1615	11	2	719.444	1437.88	1.55738	31.0044	6298	6298	MS2	17/100	20190307-iTQ-s56.raw
	High		lLGNVLVcVLAHHFGk	Unambiguous	1	1	P68871	N-Term(iTRAQ4plex); C8(Methylthio); K16(iTRAQ4plex)	HCD	1	0	1	1	433767	Redundant	Not Used	0.573625	0.148352	0.255745	0.161954	0.275837	1.07112	57191.6	47576.4	8397.54	6934.43	80.98	1.08128e-07	0	47.9522	28	2	1027.58	2054.15	-5.4769	50.2272	12347	12347	MS2	17/146	20190307-iTQ-s67.raw
	High		vVAGVANALAHk	Unambiguous	2	2	P68871;P02042	N-Term(iTRAQ4plex); K12(iTRAQ4plex)	HCD	1	0	1	1	403936	Redundant	Not Used	0.498439	0.134943	0.267719	0.250683	0.491363	1.8227	243966	176348	32584.1	45786.8	80.65	8.78214e-08	0	31.2213	13	2	719.443	1437.88	0.87821	28.0388	5803	5803	MS2	10/100	20190307-iTQ-s63.raw
		High	vNVDEVGGEALGR	Unambiguous	1	1	P68871	N-Term(iTRAQ4plex)	CID	1	0	1	1	92263	Unique	Used	0.592816						5.04013e+07	4.33303e+07			80.65	2.07499e-07	0	7.50247	0	2	729.886	1458.76	-1.97332	26.1736	4417	4417	MS2	12/128	20190307-iTQ-s16.raw
	High		vVAGVANALAHk	Unambiguous	2	2	P68871;P02042	N-Term(iTRAQ4plex); K12(iTRAQ4plex)	HCD	1	0	1	1	363499	Not Unique	Not Used	0.619467	0.0235761	0.0376354				4.49461e+07	4.03777e+07	1.0488e+06		80.55	8.9867e-08	0	13.5055	0	2	719.442	1437.88	-0.480128	27.4282	5517	5517	MS2	16/100	20190307-iTQ-s57.raw
	High		vVAGVANALAHk	Unambiguous	2	2	P68871;P02042	N-Term(iTRAQ4plex); K12(iTRAQ4plex)	HCD	1	0	1	1	367784	Not Unique	Not Used	0.62644						21905.9	19900.8			80.21	9.52796e-08	0	21.6481	57	2	719.443	1437.88	1.1329	59.7477	14801	14801	MS2	10/100	20190307-iTQ-s57.raw
	High		vVAGVANALAHk	Unambiguous	2	2	P68871;P02042	N-Term(iTRAQ4plex); K12(iTRAQ4plex)	HCD	1	0	1	1	370315	Not Unique	Not Used	0.625556	0.0365906	0.0578423	0.0899633	0.140504	2.41232	873022	791995	31617.1	58800.1	80.09	9.9908e-08	0	26.4533	7	2	719.442	1437.88	-0.989506	28.8293	5678	5678	MS2	11/100	20190307-iTQ-s58.raw
	High		vLGAFSDGLAHLDNLk	Unambiguous	2	2	P68871;P02042	N-Term(iTRAQ4plex); K16(iTRAQ4plex)	HCD	1	0	1	1	332260	Not Unique	Not Used	0.665982						1.52358e+07	1.47149e+07			79.64	1.81976e-07	0	11.1859	0	3	653.37	1958.1	0.87153	43.4765	9820	9820	MS2	14/138	20190307-iTQ-s52.raw
		High	lLGNVLVcVLAHHFGk	Unambiguous	1	1	P68871	N-Term(iTRAQ4plex); C8(Methylthio); K16(iTRAQ4plex)	CID	1	0	1	1	426928	Unique	Used	0.496847	0.0240231	0.0478134				1.73246e+06	1.2483e+06	41192.8		79.53	1.28701e-07	0	6.73851	1	2	1027.58	2054.16	-1.43592	49.3492	11833	11833	MS2	13/146	20190307-iTQ-s66.raw
		High	vVAGVANALAHk	Unambiguous	2	2	P68871;P02042	N-Term(iTRAQ4plex); K12(iTRAQ4plex)	CID	1	0	1	1	363499	Redundant	Not Used	0.619467	0.0235761	0.0376354				4.49461e+07	4.03777e+07	1.0488e+06		79.38	1.17652e-07	0	13.5055	0	2	719.442	1437.88	-0.480128	27.4126	5511	5511	MS2	11/100	20190307-iTQ-s57.raw
		High	gTFATLSELHcDk	Unambiguous	1	1	P68871	N-Term(iTRAQ4plex); C11(Methylthio); K13(iTRAQ4plex)	CID	1	0	1	1	324477	Unique	Used	0.715348						660575	685284			79.17	2.50594e-07	0	14.4397	1	2	878.436	1755.86	-0.170143	34.2401	7358	7358	MS2	8/116	20190307-iTQ-s51.raw
		High	VNVDEVGGEALGR	Unambiguous	1	1	P68871		CID	1	0	1	1		No Quan Labels	Not Used											78.98	2.49153e-07	0	0.715284	0	2	657.836	1314.67	0.419553	22.6231	3204	3204	MS2	9/128	20190307-iTQ-s07.raw
		High	gTFATLSELHcDk	Unambiguous	1	1	P68871	N-Term(iTRAQ4plex); C11(Methylthio); K13(iTRAQ4plex)	CID	1	0	1	1	324207	Unique	Used	0.546468						1.49017e+07	1.18095e+07			78.3	2.89166e-07	0	11.746	0	2	878.434	1755.86	-2.6034	32.2086	6773	6773	MS2	10/116	20190307-iTQ-s51.raw
		High	lLGNVLVcVLAHHFGk	Unambiguous	1	1	P68871	N-Term(iTRAQ4plex); C8(Methylthio); K16(iTRAQ4plex)	CID	1	0	1	1	433670	Unique	Used	0.664918	0.0407719	0.0606367				1.16466e+06	1.12305e+06	46999		78.25	1.76556e-07	0	6.68443	1	2	1027.58	2054.16	-2.62444	49.5038	12132	12132	MS2	13/146	20190307-iTQ-s67.raw
	High		vLGAFSDGLAHLDNLk	Unambiguous	2	2	P68871;P02042	N-Term(iTRAQ4plex); K16(iTRAQ4plex)	HCD	1	0	1	1	332368	Redundant	Not Used	0.864794	0.0388435	0.0444169	0.0503729	0.0569082	1.27238	245256	307584	9429	9249.21	78.16	2.37537e-07	0	15.4453	7	2	979.551	1958.09	-0.119064	44.2648	10054	10054	MS2	16/138	20190307-iTQ-s52.raw
	High		vVAGVANALAHk	Unambiguous	2	2	P68871;P02042	N-Term(iTRAQ4plex); K12(iTRAQ4plex)	HCD	1	0	1	1	356971	Redundant	Not Used	0.414257	0.136222	0.325176	0.100356	0.236682	0.722832	4.15043e+06	2.49341e+06	559586	311835	77.86	1.11304e-07	0	24.7808	0	2	719.445	1437.88	2.83081	29.4283	5819	5819	MS2	9/100	20190307-iTQ-s56.raw
	High		vLGAFSDGLAHLDNLk	Unambiguous	2	2	P68871;P02042	N-Term(iTRAQ4plex); K16(iTRAQ4plex)	HCD	1	0	1	1	332236	Redundant	Not Used	0.662024	0.01	0.01				1.00735e+06	967133	6446.28		77.75	2.812e-07	0	5.93653	1	2	979.552	1958.1	0.816056	43.3056	9768	9768	MS2	17/138	20190307-iTQ-s52.raw
	High		LLGNVLVcVLAHHFGk	Unambiguous	1	1	P68871	C8(Methylthio); K16(iTRAQ4plex)	HCD	1	0	1	1	386426	Unique	Used	0.5352	0.0188453	0.0348201	0.0255398	0.0466221	1.3297	535342	415507	9985.31	10236.1	77.1	3.60721e-07	0	13.6712	10	4	478.271	1910.06	-0.0820206	48.0012	11468	11468	MS2	9/146	20190307-iTQ-s60.raw
	High		vLGAFSDGLAHLDNLk	Unambiguous	2	2	P68871;P02042	N-Term(iTRAQ4plex); K16(iTRAQ4plex)	HCD	1	0	1	1	332452	Not Unique	Not Used	0.843212						1.90696e+06	2.3319e+06			76.95	3.32021e-07	0	11.4068	1	3	653.371	1958.1	1.15207	44.8699	10236	10236	MS2	15/138	20190307-iTQ-s52.raw
		High	vVAGVANALAHk	Unambiguous	2	2	P68871;P02042	N-Term(iTRAQ4plex); K12(iTRAQ4plex)	CID	1	0	1	1	367784	Redundant	Not Used	0.62644						21905.9	19900.8			76.89	2.04644e-07	0	21.6481	57	2	719.443	1437.88	1.1329	59.7293	14795	14795	MS2	11/100	20190307-iTQ-s57.raw
		High	vLGAFSDGLAHLDNLk	Unambiguous	2	2	P68871;P02042	N-Term(iTRAQ4plex); K16(iTRAQ4plex)	CID	1	0	1	1	338734	Not Unique	Not Used	0.694429	0.0264845	0.0377144				817680	823459	21434		76.84	3.18802e-07	0	11.1708	3	2	979.55	1958.09	-0.680137	41.5801	9647	9647	MS2	19/138	20190307-iTQ-s53.raw
	High		vLGAFSDGLAHLDNLk	Unambiguous	2	2	P68871;P02042	N-Term(iTRAQ4plex); K16(iTRAQ4plex)	HCD	1	0	1	1	345343	Not Unique	Not Used	0.825161	0.0316367	0.0379136				1.80143e+06	2.15569e+06	56407.2		76.76	3.36326e-07	0	19.2238	1	3	653.369	1958.09	-1.27925	42.0448	9472	9472	MS2	15/138	20190307-iTQ-s54.raw
		High	vNVDEVGGEALGR	Unambiguous	1	1	P68871	N-Term(iTRAQ4plex)	CID	1	0	1	1	92071	Unique	Used	0.553028						2.39968e+08	1.92456e+08			76.75	5.23089e-07	0	7.21969	0	2	729.887	1458.77	-0.04867	24.7895	4001	4001	MS2	10/128	20190307-iTQ-s16.raw
	High		vVAGVANALAHk	Unambiguous	2	2	P68871;P02042	N-Term(iTRAQ4plex); K12(iTRAQ4plex)	HCD	1	0	1	1	365262	Not Unique	Not Used	0.679321	0.214508	0.312256	0.368137	0.529451	1.68386	33382.1	32886.7	7087.37	9200.51	76.64	2.12435e-07	0	37.2701	85	2	719.441	1437.87	-2.26295	40.1878	9334	9334	MS2	16/100	20190307-iTQ-s57.raw
		High	sAVTALWGk	Unambiguous	1	1	P68871	N-Term(iTRAQ4plex); K9(iTRAQ4plex)	CID	1	0	1	1	231710	Unique	Used	0.376066						9.80692e+06	5.34844e+06			76.49	3.74728e-07	0	13.8675	0	2	610.865	1220.72	-0.498851	29.2376	5894	5894	MS2	8/70	20190307-iTQ-s37.raw
	High		vLGAFSDGLAHLDNLk	Unambiguous	2	2	P68871;P02042	N-Term(iTRAQ4plex); K16(iTRAQ4plex)	HCD	1	0	1	1	399081	Not Unique	Not Used	0.619312	0.0662045	0.105711	0.0901143	0.142159	1.33551	638355	573327	41828.9	43066.9	76.48	3.49728e-07	0	34.5911	4	3	653.37	1958.09	-0.0635898	42.2762	9780	9780	MS2	15/138	20190307-iTQ-s62.raw
		High	sAVTALWGk	Unambiguous	1	1	P68871	N-Term(iTRAQ4plex); K9(iTRAQ4plex)	CID	1	0	1	1	231807	Unique	Used	0.264806	0.0147628	0.0551295				5.97713e+06	2.29536e+06	87335.1		76.42	3.10127e-07	0	12.8349	0	2	610.866	1220.72	0.301135	29.9441	6103	6103	MS2	8/70	20190307-iTQ-s37.raw
	High		vLGAFSDGLAHLDNLk	Unambiguous	2	2	P68871;P02042	N-Term(iTRAQ4plex); K16(iTRAQ4plex)	HCD	1	0	1	1	327450	Not Unique	Not Used	0.412616	0.109797	0.26314	0.147951	0.350319	1.32211	18929.8	11327.2	2057.14	2096.78	76.36	3.81491e-07	0	25.9745	99	3	653.372	1958.1	3.0223	55.6846	13802	13802	MS2	16/138	20190307-iTQ-s51.raw
		High	sAVTALWGk	Unambiguous	1	1	P68871	N-Term(iTRAQ4plex); K9(iTRAQ4plex)	CID	1	0	1	1	238359	Unique	Used	0.825035						1.02848e+08	1.23055e+08			76.28	3.88583e-07	0	13.7405	0	2	610.865	1220.72	-1.79883	29.9285	5767	5767	MS2	8/70	20190307-iTQ-s38.raw
		High	sAVTALWGk	Unambiguous	1	1	P68871	N-Term(iTRAQ4plex); K9(iTRAQ4plex)	CID	1	0	1	1	231902	Unique	Used	0.241263	0.0235127	0.0963728				5.6963e+06	1.99303e+06	132563		76.12	3.55519e-07	0	13.2275	1	2	610.867	1220.73	1.60111	30.6407	6310	6310	MS2	8/70	20190307-iTQ-s37.raw
		High	vNVDEVGGEALGR	Unambiguous	1	1	P68871	N-Term(iTRAQ4plex)	CID	1	0	1	1	105299	Unique	Used	0.620395	0.100042	0.159461	0.169928	0.2676	1.66657	416517	374742	41242.1	52988.9	76.06	5.98297e-07	0	11.2239	2	2	729.887	1458.77	-0.718114	25.3228	4190	4190	MS2	11/128	20190307-iTQ-s18.raw
		High	kVLGAFSDGLAHLDNLk	Unambiguous	2	2	P68871;P02042	N-Term(iTRAQ4plex); K1(iTRAQ4plex); K17(iTRAQ4plex)	CID	1	0	1	1	438634	Not Unique	Not Used	0.950721						63906.2	88110.4			75.84	1.64188e-07	1	7.33111	12	2	1115.65	2230.29	-1.42329	37.9462	8373	8373	MS2	20/174	20190307-iTQ-s68.raw
		High	vVAGVANALAHk	Unambiguous	2	2	P68871;P02042	N-Term(iTRAQ4plex); K12(iTRAQ4plex)	CID	1	0	1	1	367534	Not Unique	Not Used	0.803929	0.149875	0.184354	0.0806689	0.0980345	0.528102	8613.53	10042.2	1277.72	520.206	75.8	1.5124e-07	0	19.1361	102	2	719.446	1437.89	5.29278	56.9051	14253	14253	MS2	11/100	20190307-iTQ-s57.raw
		High	VVAGVANALAHk	Unambiguous	2	2	P68871;P02042	K12(iTRAQ4plex)	CID	1	0	1	1	263638	Redundant	Not Used	1.04993	0.196849	0.185402	0.288733	0.268675	1.43914	184232	280515	35894.3	39824.4	75.66	4.50929e-07	0	30.3017	4	2	647.393	1293.78	2.21204	21.4569	3163	3163	MS2	10/100	20190307-iTQ-s42.raw
		High	eFTPPVQAAYQk	Unambiguous	1	1	P68871	N-Term(iTRAQ4plex); K12(iTRAQ4plex)	CID	1	0	1	1	244356	Unique	Used	0.531199	0.049402	0.0919665	0.0473761	0.0871349	0.940922	125745	96867.6	6148.39	4460.02	75.42	6.21524e-07	0	12.3494	14	2	833.957	1666.91	1.84709	24.9119	4533	4533	MS2	10/102	20190307-iTQ-s39.raw
		High	gTFATLSELHcDk	Unambiguous	1	1	P68871	N-Term(iTRAQ4plex); C11(Methylthio); K13(iTRAQ4plex)	CID	1	0	1	1	324002	Unique	Used	0.907925	0.111674	0.121631				188564	248279	20842		75.4	6.40255e-07	0	11.3278	6	2	878.438	1755.87	2.2631	30.716	6323	6323	MS2	10/116	20190307-iTQ-s51.raw
		High	gTFATLSELHcDk	Unambiguous	1	1	P68871	N-Term(iTRAQ4plex); C11(Methylthio); K13(iTRAQ4plex)	CID	1	0	1	1	324297	Unique	Used	0.654433						1.10689e+07	1.05051e+07			75.38	5.41803e-07	0	16.9544	0	2	878.433	1755.86	-3.36814	32.8928	6968	6968	MS2	11/116	20190307-iTQ-s51.raw
		High	vLGAFSDGLAHLDNLk	Unambiguous	2	2	P68871;P02042	N-Term(iTRAQ4plex); K16(iTRAQ4plex)	CID	1	0	1	1	325191	Not Unique	Not Used	0.532397	0.0285675	0.0530614				4.35325e+06	3.36109e+06	123087		74.85	5.38475e-07	0	11.6526	0	3	653.371	1958.1	1.05855	39.4217	8905	8905	MS2	17/138	20190307-iTQ-s51.raw
		High	fFESFGDLSTPDAVMGNPk	Unambiguous	1	1	P68871	N-Term(iTRAQ4plex); K19(iTRAQ4plex)	CID	1	0	1	1	153984	Unique	Used	0.33236						2.76421e+06	1.33232e+06			74.79	6.12345e-07	0	7.85549	0	2	1174.08	2347.16	1.84917	42.2157	9683	9683	MS2	21/166	20190307-iTQ-s25.raw
		High	vVAGVANALAHk	Unambiguous	2	2	P68871;P02042	N-Term(iTRAQ4plex); K12(iTRAQ4plex)	CID	1	0	1	1	367605	Redundant	Not Used	0.734616	0.0348423	0.0469017	0.0592457	0.0787928	1.66836	6359.8	6775.4	219.32	282.09	74.57	2.46144e-07	0	23.8769	253	2	719.444	1437.88	2.49123	57.6213	14408	14408	MS2	16/100	20190307-iTQ-s57.raw
		High	sAVTALWGk	Unambiguous	1	1	P68871	N-Term(iTRAQ4plex); K9(iTRAQ4plex)	CID	1	0	1	1	238544	Unique	Used	0.7126	0.01	0.01				3.4096e+07	3.52354e+07	100759		74.53	5.6027e-07	0	13.9773	0	2	610.867	1220.73	2.0011	31.3075	6168	6168	MS2	7/70	20190307-iTQ-s38.raw
	High		vVAGVANALAHK	Unambiguous	2	2	P68871;P02042	N-Term(iTRAQ4plex)	HCD	1	0	1	1	251130	Not Unique	Not Used	0.385445	0.0919997	0.23603	0.0979786	0.248347	1.04492	628906	351543	57266.4	46132.3	74.52	7.2226e-07	0	18.0476	3	2	647.392	1293.78	1.07982	26.6041	4750	4750	MS2	9/100	20190307-iTQ-s40.raw
		High	vNVDEVGGEALGR	Unambiguous	1	1	P68871	N-Term(iTRAQ4plex)	CID	1	0	1	1	144942	Unique	Used	0.624183	0.047665	0.0755144	0.106045	0.165985	2.18289	335408	303610	15823.4	26628.8	74.49	8.96191e-07	0	17.8288	7	2	729.888	1458.77	0.871815	25.6803	4295	4295	MS2	10/128	20190307-iTQ-s24.raw
	High		vVAGVANALAHk	Unambiguous	2	2	P68871;P02042	N-Term(iTRAQ4plex); K12(iTRAQ4plex)	HCD	1	0	1	1	367723	Redundant	Not Used	0.674306	0.0327223	0.0479877				8097.55	7918.48	262.256		74.47	3.17973e-07	0	28.3546	232	2	719.444	1437.88	1.89696	59.0128	14670	14670	MS2	16/100	20190307-iTQ-s57.raw
	High		vVAGVANALAHk	Unambiguous	2	2	P68871;P02042	N-Term(iTRAQ4plex); K12(iTRAQ4plex)	HCD	1	0	1	1	367267	Redundant	Not Used	0.70054	0.071636	0.101121	0.142796	0.199146	1.95579	53950	54809.4	3825.16	5767.58	74.39	2.47462e-07	0	45.3591	36	2	719.445	1437.88	3.50998	54.7971	13684	13684	MS2	16/100	20190307-iTQ-s57.raw
		High	vVAGVANALAHk	Unambiguous	2	2	P68871;P02042	N-Term(iTRAQ4plex); K12(iTRAQ4plex)	CID	1	0	1	1	397245	Redundant	Not Used	0.569496	0.140102	0.243274	0.193208	0.331455	1.35307	294620	243323	40853.8	42616.1	74.27	2.63748e-07	0	23.4303	7	2	719.444	1437.88	2.15165	29.0381	5796	5796	MS2	16/100	20190307-iTQ-s62.raw
	High		vLGAFSDGLAHLDNLk	Unambiguous	2	2	P68871;P02042	N-Term(iTRAQ4plex); K16(iTRAQ4plex)	HCD	1	0	1	1	325699	Not Unique	Not Used	0.385448	0.0753797	0.193388	0.220595	0.559139	2.87132	183639	102651	13700.8	30328.3	73.96	5.88624e-07	0	46.6808	10	3	653.374	1958.11	6.29519	43.0784	10007	10007	MS2	16/138	20190307-iTQ-s51.raw
	High		vVAGVANALAHk	Unambiguous	2	2	P68871;P02042	N-Term(iTRAQ4plex); K12(iTRAQ4plex)	HCD	1	0	1	1	363884	Not Unique	Not Used	0.672088	0.111089	0.163451	0.196893	0.286217	1.739	160897	156822	17690.8	23717.4	73.95	4.10771e-07	0	11.7776	14	2	719.443	1437.88	0.623522	30.2034	6350	6350	MS2	10/100	20190307-iTQ-s57.raw
	High		vLGAFSDGLAHLDNLk	Unambiguous	2	2	P68871;P02042	N-Term(iTRAQ4plex); K16(iTRAQ4plex)	HCD	1	0	1	1	332068	Not Unique	Not Used	0.915059						7.28158e+07	9.66286e+07			73.83	6.39629e-07	0	11.9182	0	3	653.365	1958.08	-6.70299	42.0731	9404	9404	MS2	15/138	20190307-iTQ-s52.raw
	High		vLGAFSDGLAHLDNLk	Unambiguous	2	2	P68871;P02042	N-Term(iTRAQ4plex); K16(iTRAQ4plex)	HCD	1	0	1	1	331978	Not Unique	Not Used	0.736912						1.60677e+08	1.71712e+08			73.83	6.41699e-07	0	11.7235	0	3	653.37	1958.09	-0.53115	41.3996	9209	9209	MS2	15/138	20190307-iTQ-s52.raw
		High	lLGNVLVcVLAHHFGk	Unambiguous	1	1	P68871	N-Term(iTRAQ4plex); C8(Methylthio); K16(iTRAQ4plex)	CID	1	0	1	1	440333	Unique	Used	0.471385	0.0579895	0.121651				221839	151651	12732.5		73.8	4.81484e-07	0	15.1097	5	2	1027.59	2054.16	-0.247401	50.3663	12053	12053	MS2	13/146	20190307-iTQ-s68.raw
		High	vNVDEVGGEALGR	Unambiguous	1	1	P68871	N-Term(iTRAQ4plex)	CID	1	0	1	1	93107	Unique	Used	0.54503	0.30507	0.553506	0.21132	0.378801	0.679643	211904	167491	63983.2	33524.9	73.62	1.00155e-06	0	27.8589	9	2	729.886	1458.76	-1.55492	32.0687	6241	6241	MS2	10/128	20190307-iTQ-s16.raw
		High	fFESFGDLSTPDAVMGNPk	Unambiguous	1	1	P68871	N-Term(iTRAQ4plex); K19(iTRAQ4plex)	CID	1	0	1	1	153855	Unique	Used	0.549869						187278	149340			73.53	7.65225e-07	0	6.38697	3	2	1174.08	2347.15	-0.0231057	41.2995	9400	9400	MS2	20/166	20190307-iTQ-s25.raw
		High	vVAGVANALAHk	Unambiguous	2	2	P68871;P02042	N-Term(iTRAQ4plex); K12(iTRAQ4plex)	CID	1	0	1	1	363788	Not Unique	Not Used	0.595369	0.01	0.01	0.130495	0.214141	16.8396	383661	331256	2887.2	37482.7	73.09	5.00726e-07	0	19.6547	5	2	719.442	1437.88	-0.480128	29.5031	6136	6136	MS2	9/100	20190307-iTQ-s57.raw
	High		fFESFGDLSTPDAVMGNPk	Unambiguous	1	1	P68871	N-Term(iTRAQ4plex); K19(iTRAQ4plex)	HCD	1	0	1	1	153918	Unique	Used	0.318191						4.21946e+07	1.94705e+07			72.79	1.07308e-06	0	73.4417	0	3	783.058	2347.16	3.40367	41.7657	9546	9546	MS2	15/166	20190307-iTQ-s25.raw
		High	sAVTALWGk	Unambiguous	1	1	P68871	N-Term(iTRAQ4plex); K9(iTRAQ4plex)	CID	1	0	1	1	238929	Unique	Used	0.736631	0.0944888	0.126845	0.0698459	0.0926364	0.72527	1.21181e+06	1.29454e+06	113329	63367.1	72.65	9.18093e-07	0	15.0364	2	2	610.866	1220.72	-0.0988576	34.0592	7001	7001	MS2	8/70	20190307-iTQ-s38.raw
	High		vVAGVANALAHk	Unambiguous	2	2	P68871;P02042	N-Term(iTRAQ4plex); K12(iTRAQ4plex)	HCD	1	0	1	1	363692	Redundant	Not Used	0.697004	0.0278383	0.0394956				1.33835e+06	1.3528e+06	36875.5		72.64	5.8534e-07	0	21.4402	2	2	719.443	1437.88	-0.0556471	28.8321	5934	5934	MS2	9/100	20190307-iTQ-s57.raw
		High	eFTPPVQAAYQk	Unambiguous	1	1	P68871	N-Term(iTRAQ4plex); K12(iTRAQ4plex)	CID	1	0	1	1	204424	Unique	Used	0.57671						2.57645e+06	2.15481e+06			72.46	1.32522e-06	0	11.7679	0	2	833.956	1666.9	-0.276625	24.8052	4483	4483	MS2	11/102	20190307-iTQ-s33.raw
	High		fFESFGDLSTPDAVMGNPk	Unambiguous	1	1	P68871	N-Term(iTRAQ4plex); K19(iTRAQ4plex)	HCD	1	0	1	1	153820	Unique	Used	0.398064	0.143573	0.356668	0.229776	0.563952	1.57025	157038	90654.2	22315.4	27014.5	72.44	1.17454e-06	0	13.3442	4	3	783.058	2347.16	3.63771	41.0692	9329	9329	MS2	15/166	20190307-iTQ-s25.raw
	High		vLGAFSDGLAHLDNLk	Unambiguous	2	2	P68871;P02042	N-Term(iTRAQ4plex); K16(iTRAQ4plex)	HCD	1	0	1	1	332164	Not Unique	Not Used	0.810561	0.0200232	0.0244282				3.65936e+07	4.30152e+07	725214		72.36	8.97281e-07	0	11.9176	0	3	653.37	1958.1	0.590994	42.7831	9612	9612	MS2	16/138	20190307-iTQ-s52.raw
		High	vVAGVANALAHk	Unambiguous	2	2	P68871;P02042	N-Term(iTRAQ4plex); K12(iTRAQ4plex)	CID	1	0	1	1	364092	Redundant	Not Used	0.588883	0.179645	0.301668	0.228649	0.379342	1.2488	185043	158027	32901.4	31675.9	72.28	5.73815e-07	0	47.1769	17	2	719.442	1437.88	-1.0744	31.6768	6790	6790	MS2	17/100	20190307-iTQ-s57.raw
		High	vVAGVANALAHkYH	Unambiguous	2	2	P68871;P02042	N-Term(iTRAQ4plex); K12(iTRAQ4plex)	CID	1	0	1	1	410976	Not Unique	Not Used	0.816305	0.180098	0.218172	0.243121	0.290979	1.32451	93242.1	110381	16620.6	16971.6	72.25	9.23276e-07	1	7.26509	13	2	869.503	1738	-1.19146	30.8159	6333	6333	MS2	21/116	20190307-iTQ-s64.raw
	High		vVAGVANALAHk	Unambiguous	2	2	P68871;P02042	N-Term(iTRAQ4plex); K12(iTRAQ4plex)	HCD	1	0	1	1	363403	Not Unique	Not Used	0.546352	0.025213	0.0456346				5.95582e+07	4.71895e+07	1.48625e+06		72.08	6.3183e-07	0	13.4766	0	2	719.442	1437.88	-0.480128	26.7248	5309	5309	MS2	10/100	20190307-iTQ-s57.raw
	High		vVAGVANALAHk	Unambiguous	2	2	P68871;P02042	N-Term(iTRAQ4plex); K12(iTRAQ4plex)	HCD	1	0	1	1	363788	Redundant	Not Used	0.595369	0.01	0.01	0.130495	0.214141	16.8396	383661	331256	2887.2	37482.7	72	6.43576e-07	0	19.6547	5	2	719.442	1437.88	-0.480128	29.5195	6142	6142	MS2	10/100	20190307-iTQ-s57.raw
	High		lLGNVLVcVLAHHFGk	Unambiguous	1	1	P68871	N-Term(iTRAQ4plex); C8(Methylthio); K16(iTRAQ4plex)	HCD	1	0	1	1	440416	Unique	Used	0.589137	0.0789188	0.132467				199448	170403	15578.9		71.96	7.16395e-07	0	23.47	5	3	685.393	2054.17	0.63744	51.003	12240	12240	MS2	13/146	20190307-iTQ-s68.raw
		High	vVAGVANALAHk	Unambiguous	2	2	P68871;P02042	N-Term(iTRAQ4plex); K12(iTRAQ4plex)	CID	1	0	1	1	363884	Redundant	Not Used	0.672088	0.111089	0.163451	0.196893	0.286217	1.739	160897	156822	17690.8	23717.4	71.67	6.94385e-07	0	11.7776	14	2	719.443	1437.88	0.623522	30.1879	6344	6344	MS2	11/100	20190307-iTQ-s57.raw
	High		vLGAFSDGLAHLDNLk	Unambiguous	2	2	P68871;P02042	N-Term(iTRAQ4plex); K16(iTRAQ4plex)	HCD	1	0	1	1	338734	Redundant	Not Used	0.694429	0.0264845	0.0377144				817680	823459	21434		71.49	1.09275e-06	0	11.1708	3	2	979.55	1958.09	-0.680137	41.5949	9653	9653	MS2	16/138	20190307-iTQ-s53.raw
	High		lLGNVLVcVLAHHFGk	Unambiguous	1	1	P68871	N-Term(iTRAQ4plex); C8(Methylthio); K16(iTRAQ4plex)	HCD	1	0	1	1	453416	Unique	Used	0.625787	0.0182658	0.0288639	0.0150837	0.0235489	0.810227	1.15851e+06	1.05137e+06	20944.3	13082.6	71.46	8.25243e-07	0	13.8902	4	3	685.394	2054.17	1.52882	50.3819	11935	11935	MS2	17/146	20190307-iTQ-s70.raw
	High		lLGNVLVcVLAHHFGKEFTPPVQAAYQk	Unambiguous	1	1	P68871	N-Term(iTRAQ4plex); C8(Methylthio); K28(iTRAQ4plex)	HCD	1	0	1	1	433610	Unique	Used	0.507151	0.0470403	0.0917224	0.180154	0.347055	3.75763	165087	121418	7686.18	22266.2	71.45	5.55011e-07	1	8.64392	6	4	854.216	3413.84	-1.04393	49.0863	12008	12008	MS2	17/268	20190307-iTQ-s67.raw
	High		vLGAFSDGLAHLDNLk	Unambiguous	2	2	P68871;P02042	N-Term(iTRAQ4plex); K16(iTRAQ4plex)	HCD	1	0	1	1	332753	Not Unique	Not Used	0.714162	0.0509568	0.0705582	0.0414882	0.0567569	0.798844	277714	287624	14006.4	8626.01	71.38	1.1972e-06	0	17.934	6	3	653.371	1958.1	1.05855	47.0334	10887	10887	MS2	16/138	20190307-iTQ-s52.raw
	High		vVAGVANALAHk	Unambiguous	2	2	P68871;P02042	N-Term(iTRAQ4plex); K12(iTRAQ4plex)	HCD	1	0	1	1	363013	Not Unique	Not Used	0.664492	0.0231852	0.0345036	0.01	0.01	0.417359	1.04618e+07	1.00815e+07	240073	77245.7	71.22	6.72032e-07	0	27.4309	1	3	479.965	1437.88	1.59047	23.9088	4464	4464	MS2	15/100	20190307-iTQ-s57.raw
	High		vLGAFSDGLAHLDNLk	Unambiguous	2	2	P68871;P02042	N-Term(iTRAQ4plex); K16(iTRAQ4plex)	HCD	1	0	1	1	365214	Not Unique	Not Used	0.679503	0.166323	0.242048				30532.9	30087.8	5026.27		71.21	1.16931e-06	0	0	26	2	979.551	1958.09	-0.36843	39.8111	9231	9231	MS2	8/138	20190307-iTQ-s57.raw
		High	vVAGVANALAHK	Unambiguous	2	2	P68871;P02042	N-Term(iTRAQ4plex)	CID	1	0	1	1	251130	Redundant	Not Used	0.385445	0.0919997	0.23603	0.0979786	0.248347	1.04492	628906	351543	57266.4	46132.3	71.02	1.61694e-06	0	18.0476	3	2	647.392	1293.78	1.07982	26.5885	4744	4744	MS2	9/100	20190307-iTQ-s40.raw
	High		vVAGVANALAHk	Unambiguous	2	2	P68871;P02042	N-Term(iTRAQ4plex); K12(iTRAQ4plex)	HCD	1	0	1	1	366984	Not Unique	Not Used	0.523245	0.0492217	0.0930238				104808	79530	5105.98		70.96	8.17712e-07	0	16.3788	15	3	479.965	1437.88	0.82641	52.6982	13065	13065	MS2	15/100	20190307-iTQ-s57.raw
		High	vVAGVANALAHk	Unambiguous	2	2	P68871;P02042	N-Term(iTRAQ4plex); K12(iTRAQ4plex)	CID	1	0	1	1	367450	No Quan Values	Not Used											70.49	6.07448e-07	0	25.9677	44	2	719.445	1437.88	3.42508	56.1514	14071	14071	MS2	11/100	20190307-iTQ-s57.raw
	High		vVAGVANALAHk	Unambiguous	2	2	P68871;P02042	N-Term(iTRAQ4plex); K12(iTRAQ4plex)	HCD	1	0	1	1	366672	Not Unique	Not Used	0.687233	0.23269	0.334824	0.344871	0.490278	1.45418	54278.7	54095.9	12500.7	14014.3	70.38	6.2303e-07	0	49.7403	49	2	719.445	1437.88	3.59487	50.4252	12389	12389	MS2	10/100	20190307-iTQ-s57.raw
		High	lLGNVLVcVLAHHFGk	Unambiguous	1	1	P68871	N-Term(iTRAQ4plex); C8(Methylthio); K16(iTRAQ4plex)	CID	1	0	1	1	427498	Unique	Used	0.543315			0.0846657	0.152246		127810	100704		8101.41	70.19	1.10556e-06	0	11.6794	8	3	685.394	2054.17	1.43969	53.6071	13068	13068	MS2	11/146	20190307-iTQ-s66.raw
		High	gTFATLSELHcDk	Unambiguous	1	1	P68871	N-Term(iTRAQ4plex); C11(Methylthio); K13(iTRAQ4plex)	CID	1	0	1	1	324574	Unique	Used	0.681648	0.030456	0.044183				266458	263403	8032.09		70.13	1.93131e-06	0	13.1521	5	2	878.435	1755.86	-1.6301	34.9411	7567	7567	MS2	10/116	20190307-iTQ-s51.raw
		High	fFESFGDLSTPDAVMGNPk	Unambiguous	1	1	P68871	N-Term(iTRAQ4plex); K19(iTRAQ4plex)	CID	1	0	1	1	173673	Unique	Used	0.542553	0.0285565	0.0520481				152428	119933	4308.2		70.12	1.67799e-06	0	5.49514	7	2	1174.08	2347.15	-0.0231057	42.156	9448	9448	MS2	18/166	20190307-iTQ-s28.raw
		High	vVAGVANALAHk	Unambiguous	2	2	P68871;P02042	N-Term(iTRAQ4plex); K12(iTRAQ4plex)	CID	1	0	1	1	367152	Redundant	Not Used	0.659476	0.0908214	0.136186	0.0534402	0.0791698	0.577324	60381.8	57747.9	5427.77	2415.81	70.06	9.91211e-07	0	30.2552	43	2	719.444	1437.88	1.30269	53.9	13423	13423	MS2	11/100	20190307-iTQ-s57.raw
	High		sAVTALWGk	Unambiguous	1	1	P68871	N-Term(iTRAQ4plex); K9(iTRAQ4plex)	HCD	1	0	1	1	231614	Unique	Used	0.406366						1.72298e+07	1.01538e+07			69.97	1.46509e-06	0	15.1804	1	2	610.866	1220.73	1.20112	28.5673	5692	5692	MS2	8/70	20190307-iTQ-s37.raw
	High		sAVTALWGk	Unambiguous	1	1	P68871	N-Term(iTRAQ4plex); K9(iTRAQ4plex)	HCD	1	0	1	1	231902	Redundant	Not Used	0.241263	0.0235127	0.0963728				5.6963e+06	1.99303e+06	132563		69.96	1.46846e-06	0	13.2275	1	2	610.867	1220.73	1.60111	30.6551	6316	6316	MS2	8/70	20190307-iTQ-s37.raw
	High		vVAGVANALAHk	Unambiguous	2	2	P68871;P02042	N-Term(iTRAQ4plex); K12(iTRAQ4plex)	HCD	1	0	1	1	366946	Redundant	Not Used	0.637026	0.121562	0.188704	0.238791	0.366228	1.92735	60980.4	56335	7336.93	10901.8	69.87	1.02523e-06	0	37.1539	45	2	719.443	1437.88	1.048	52.4299	12985	12985	MS2	15/100	20190307-iTQ-s57.raw
	High		sAVTALWGk	Unambiguous	1	1	P68871	N-Term(iTRAQ4plex); K9(iTRAQ4plex)	HCD	1	0	1	1	291289	Unique	Used	0.514851	0.056669	0.108845	0.0886333	0.168192	1.53458	448088	334562	25132.6	29733.7	69.78	1.54112e-06	0	25.5014	8	2	610.867	1220.73	1.9011	31.8677	6216	6216	MS2	8/70	20190307-iTQ-s46.raw
	High		sAVTALWGk	Unambiguous	1	1	P68871	N-Term(iTRAQ4plex); K9(iTRAQ4plex)	HCD	1	0	1	1	278206	Unique	Used	0.611657	0.0282348	0.0456478	0.0572072	0.0913762	1.98795	604590	536290	16895.6	25894	69.67	1.58066e-06	0	19.8058	8	2	610.867	1220.73	1.9011	31.6823	6256	6256	MS2	8/70	20190307-iTQ-s44.raw
	High		sAVTALWGk	Unambiguous	1	1	P68871	N-Term(iTRAQ4plex); K9(iTRAQ4plex)	HCD	1	0	1	1	304292	Unique	Used	0.628193	0.10023	0.157779	0.123319	0.191791	1.20718	299973	273279	29758.3	27695	69.66	1.57349e-06	0	39.3847	29	2	610.867	1220.73	1.50111	31.3365	6048	6048	MS2	8/70	20190307-iTQ-s48.raw
		High	sAVTALWGk	Unambiguous	1	1	P68871	N-Term(iTRAQ4plex); K9(iTRAQ4plex)	CID	1	0	1	1	238640	Unique	Used	0.878936	0.0159775	0.017976				2.02611e+07	2.58256e+07	320404		69.65	1.71802e-06	0	13.7356	0	2	610.867	1220.73	2.50109	32.0004	6376	6376	MS2	8/70	20190307-iTQ-s38.raw
		High	vLGAFSDGLAHLDNLk	Unambiguous	2	2	P68871;P02042	N-Term(iTRAQ4plex); K16(iTRAQ4plex)	CID	1	0	1	1	338801	Not Unique	Not Used	1.10553						786340	1.2607e+06			69.65	1.65841e-06	0	11.2211	1	3	653.37	1958.09	-0.250614	42.0531	9791	9791	MS2	19/138	20190307-iTQ-s53.raw
		High	vVAGVANALAHk	Unambiguous	2	2	P68871;P02042	N-Term(iTRAQ4plex); K12(iTRAQ4plex)	CID	1	0	1	1	363983	Redundant	Not Used	0.681954	0.205922	0.2986	0.306989	0.439803	1.46271	131076	129631	26714.8	30125.3	69.63	1.11071e-06	0	27.3774	21	2	719.442	1437.88	-0.480128	30.8915	6555	6555	MS2	11/100	20190307-iTQ-s57.raw
	High		vLGAFSDGLAHLDNLk	Unambiguous	2	2	P68871;P02042	N-Term(iTRAQ4plex); K16(iTRAQ4plex)	HCD	1	0	1	1	332356	Not Unique	Not Used	1.03474						4.07022e+06	6.10775e+06			69.6	1.78178e-06	0	11.6796	0	3	653.371	1958.1	1.80665	44.1761	10028	10028	MS2	17/138	20190307-iTQ-s52.raw
	High		sAVTALWGk	Unambiguous	1	1	P68871	N-Term(iTRAQ4plex); K9(iTRAQ4plex)	HCD	1	0	1	1	245130	Unique	Used	0.975618	0.0811916	0.0822951	0.19046	0.190728	2.30161	673495	952895	54121.9	96034.1	69.56	1.89233e-06	0	43.5385	10	2	610.865	1220.72	-1.49884	30.3895	6216	6216	MS2	8/70	20190307-iTQ-s39.raw
	High		vLGAFSDGLAHLDNLk	Unambiguous	2	2	P68871;P02042	N-Term(iTRAQ4plex); K16(iTRAQ4plex)	HCD	1	0	1	1	331781	Not Unique	Not Used	0.884878	0.01	0.01				1.24496e+06	1.59761e+06	1021.36		69.55	1.71368e-06	0	15.1799	1	3	653.37	1958.09	-0.157102	39.9837	8781	8781	MS2	16/138	20190307-iTQ-s52.raw
	High		vLGAFSDGLAHLDNLk	Unambiguous	2	2	P68871;P02042	N-Term(iTRAQ4plex); K16(iTRAQ4plex)	HCD	1	0	1	1	332644	Not Unique	Not Used	0.9366	0.123343	0.130227				299289	406514	36536.9		69.53	1.83301e-06	0	13.187	3	3	653.371	1958.1	1.15207	46.2598	10652	10652	MS2	14/138	20190307-iTQ-s52.raw
	High		sAVTALWGk	Unambiguous	1	1	P68871	N-Term(iTRAQ4plex); K9(iTRAQ4plex)	HCD	1	0	1	1	232355	Unique	Used	0.348189	0.111703	0.317243	0.0951049	0.266857	0.835368	442042	223208	48871.4	31474.2	69.34	1.70544e-06	0	43.0271	11	2	610.868	1220.73	3.30107	33.8284	7294	7294	MS2	8/70	20190307-iTQ-s37.raw
	High		sAVTALWGk	Unambiguous	1	1	P68871	N-Term(iTRAQ4plex); K9(iTRAQ4plex)	HCD	1	0	1	1	239141	Unique	Used	0.816191	0.181405	0.219786	0.186665	0.22344	1.00961	486893	576310	87419.6	68042.9	69.3	1.9797e-06	0	40.8206	8	2	610.866	1220.72	-0.198856	35.565	7464	7464	MS2	8/70	20190307-iTQ-s38.raw
	High		sAVTALWGk	Unambiguous	1	1	P68871	N-Term(iTRAQ4plex); K9(iTRAQ4plex)	HCD	1	0	1	1	239235	Unique	Used	0.796004	0.218937	0.271987	0.261951	0.321511	1.17392	223091	257530	48342.5	43751.2	69.12	2.07572e-06	0	32.5486	14	2	610.865	1220.72	-1.39884	36.2457	7670	7670	MS2	8/70	20190307-iTQ-s38.raw
		High	eFTPPVQAAYQk	Unambiguous	1	1	P68871	N-Term(iTRAQ4plex); K12(iTRAQ4plex)	CID	1	0	1	1	191295	Unique	Used	0.529918						1.65807e+06	1.27422e+06			69.04	2.83156e-06	0	12.6298	1	2	833.956	1666.91	0.602156	25.5179	4607	4607	MS2	9/102	20190307-iTQ-s31.raw
	High		sAVTALWGk	Unambiguous	1	1	P68871	N-Term(iTRAQ4plex); K9(iTRAQ4plex)	HCD	1	0	1	1	232470	Unique	Used	0.500868	0.293934	0.580323	0.191882	0.374284	0.640505	344815	250461	100315	49534.5	68.99	1.82334e-06	0	31.1378	13	2	610.869	1220.73	4.90103	34.6286	7542	7542	MS2	8/70	20190307-iTQ-s37.raw
		High	vVAGVANALAHk	Unambiguous	2	2	P68871;P02042	N-Term(iTRAQ4plex); K12(iTRAQ4plex)	CID	1	0	1	1	363403	Redundant	Not Used	0.546352	0.025213	0.0456346				5.95582e+07	4.71895e+07	1.48625e+06		68.92	1.30798e-06	0	13.4766	0	2	719.442	1437.88	-0.480128	26.7095	5303	5303	MS2	10/100	20190307-iTQ-s57.raw
	High		vLGAFSDGLAHLDNLk	Unambiguous	2	2	P68871;P02042	N-Term(iTRAQ4plex); K16(iTRAQ4plex)	HCD	1	0	1	1	331936	Redundant	Not Used	0.768923						1.57733e+07	1.75889e+07			68.76	2.0622e-06	0	6.61302	0	2	979.551	1958.09	-0.493112	41.089	9118	9118	MS2	16/138	20190307-iTQ-s52.raw
	High		fFESFGDLSTPDAVMGNPk	Unambiguous	1	1	P68871	N-Term(iTRAQ4plex); K19(iTRAQ4plex)	HCD	1	0	1	1	273212	Unique	Used	0.609215	0.203667	0.330593	0.314182	0.50385	1.51356	99445.9	87859.5	20046.4	23391.4	68.74	2.46602e-06	0	16.842	8	3	783.057	2347.16	1.68742	42.4282	9764	9764	MS2	16/166	20190307-iTQ-s43.raw
	High		fFESFGDLSTPDAVMGNPk	Unambiguous	1	1	P68871	N-Term(iTRAQ4plex); K19(iTRAQ4plex)	HCD	1	0	1	1	240188	Unique	Used	0.64521			0.152216	0.230488		151583	141834		17274.1	68.51	2.60014e-06	0	12.576	4	3	783.057	2347.16	1.76543	43.0225	9736	9736	MS2	15/166	20190307-iTQ-s38.raw
	High		vLGAFSDGLAHLDNLk	Unambiguous	2	2	P68871;P02042	N-Term(iTRAQ4plex); K16(iTRAQ4plex)	HCD	1	0	1	1	331707	Redundant	Not Used	1.34611	0.0221176	0.016248				100931	197031	2209.48		68.36	2.24657e-06	0	13.5048	7	2	979.551	1958.09	-0.617795	39.4382	8616	8616	MS2	15/138	20190307-iTQ-s52.raw
		High	vNVDEVGGEALGR	Unambiguous	1	1	P68871	N-Term(iTRAQ4plex)	CID	1	0	1	1	92359	Unique	Used	0.514104	0.0404959	0.0778938				1.66844e+07	1.24392e+07	668726		68.24	3.44178e-06	0	9.21576	0	2	729.886	1458.77	-1.30388	26.8554	4625	4625	MS2	12/128	20190307-iTQ-s16.raw
	High		vLGAFSDGLAHLDNLk	Unambiguous	2	2	P68871;P02042	N-Term(iTRAQ4plex); K16(iTRAQ4plex)	HCD	1	0	1	1	325491	Not Unique	Not Used	0.343385						9.67022e+07	4.81558e+07			68.2	2.33088e-06	0	12.303	0	3	653.37	1958.1	0.684506	41.6024	9561	9561	MS2	14/138	20190307-iTQ-s51.raw
	High		fFESFGDLSTPDAVMGNPk	Unambiguous	1	1	P68871	N-Term(iTRAQ4plex); K19(iTRAQ4plex)	HCD	1	0	1	1	160461	Unique	Used	0.628922	0.0962386	0.15132				3.90539e+07	3.56198e+07	3.71998e+06		68.14	2.793e-06	0	23.7176	0	3	783.056	2347.15	1.21935	42.2513	9368	9368	MS2	14/166	20190307-iTQ-s26.raw
	High		vLGAFSDGLAHLDNLk	Unambiguous	2	2	P68871;P02042	N-Term(iTRAQ4plex); K16(iTRAQ4plex)	HCD	1	0	1	1	331684	Not Unique	Not Used	0.795517	0.0436772	0.0542935	0.113102	0.138903	2.54072	360123	415461	15568	30493.7	68.06	2.57138e-06	0	32.7875	6	3	653.37	1958.1	0.965042	39.295	8572	8572	MS2	16/138	20190307-iTQ-s52.raw
		High	FFESFGDLSTPDAVMGNPk	Unambiguous	1	1	P68871	K19(iTRAQ4plex)	CID	1	0	1	1	87726	Unique	Used	0.943762						155657	213041			68.05	2.54597e-06	0	3.06038	1	2	1102.03	2203.05	-0.794807	39.6615	8792	8792	MS2	10/166	20190307-iTQ-s15.raw
	High		vLGAFSDGLAHLDNLk	Unambiguous	2	2	P68871;P02042	N-Term(iTRAQ4plex); K16(iTRAQ4plex)	HCD	1	0	1	1	465403	Not Unique	Not Used	0.789371	0.22818	0.285851	0.26595	0.329162	1.14357	166769	190909	37663.4	33204.9	67.99	2.64493e-06	0	45.5456	12	3	653.371	1958.1	1.24558	42.6268	9850	9850	MS2	16/138	20190307-iTQ-s72.raw
	High		gTFATLSELHcDk	Unambiguous	1	1	P68871	N-Term(iTRAQ4plex); C11(Methylthio); K13(iTRAQ4plex)	HCD	1	0	1	1	324477	Redundant	Not Used	0.715348						660575	685284			67.97	3.30347e-06	0	14.4397	1	2	878.436	1755.86	-0.170143	34.255	7364	7364	MS2	13/116	20190307-iTQ-s51.raw
		High	vNVDEVGGEALGR	Unambiguous	1	1	P68871	N-Term(iTRAQ4plex)	CID	1	0	1	1	92179	Unique	Used	0.529028						3.83837e+06	2.94481e+06			67.42	4.51929e-06	0	6.51782	0	3	486.927	1458.77	0.339595	25.5703	4235	4235	MS2	17/128	20190307-iTQ-s16.raw
	High		vLGAFSDGLAHLDNLk	Unambiguous	2	2	P68871;P02042	N-Term(iTRAQ4plex); K16(iTRAQ4plex)	HCD	1	0	1	1	332140	Redundant	Not Used	0.75059						3.00203e+06	3.26775e+06			67.39	2.87264e-06	0	6.3511	0	2	979.544	1958.08	-6.97666	42.606	9560	9560	MS2	12/138	20190307-iTQ-s52.raw
		High	vVAGVANALAHk	Unambiguous	2	2	P68871;P02042	N-Term(iTRAQ4plex); K12(iTRAQ4plex)	CID	1	0	1	1	356778	Not Unique	Not Used	0.457163	0.01	0.01				4.02049e+07	2.66551e+07	236078		67.3	1.65726e-06	0	12.9296	0	3	479.965	1437.88	1.84516	28.0381	5396	5396	MS2	10/100	20190307-iTQ-s56.raw
	High		gTFATLSELHcDk	Unambiguous	1	1	P68871	N-Term(iTRAQ4plex); C11(Methylthio); K13(iTRAQ4plex)	HCD	1	0	1	1	317950	Unique	Used	0.422091	0.0262306	0.0614532	0.0687582	0.159151	2.57191	987006	604167	25624.5	50808	67.11	4.20198e-06	0	14.3676	1	3	585.961	1755.87	1.9426	35.4742	7386	7386	MS2	14/116	20190307-iTQ-s50.raw
		High	sAVTALWGk	Unambiguous	1	1	P68871	N-Term(iTRAQ4plex); K9(iTRAQ4plex)	CID	1	0	1	1	239026	Unique	Used	0.753384	0.0987701	0.129644	0.108884	0.141202	1.08163	618780	676058	60490.8	50441.7	67.09	2.84356e-06	0	24.9098	4	2	610.866	1220.73	0.801126	34.7359	7210	7210	MS2	8/70	20190307-iTQ-s38.raw
	High		vVAGVANALAHk	Unambiguous	2	2	P68871;P02042	N-Term(iTRAQ4plex); K12(iTRAQ4plex)	HCD	1	0	1	1	366398	Not Unique	Not Used	0.666205	0.0325157	0.0482644				69086.4	66746.9	2223.37		67.03	2.13014e-06	0	14.9415	22	3	479.964	1437.88	-0.319687	48.4627	11800	11800	MS2	15/100	20190307-iTQ-s57.raw
		High	sAVTALWGk	Unambiguous	1	1	P68871	N-Term(iTRAQ4plex); K9(iTRAQ4plex)	CID	1	0	1	1	284732	Unique	Used	0.535409	0.0445221	0.0822303	0.0468897	0.0855622	1.03334	778209	604245	34292.5	27318.8	66.96	2.95011e-06	0	29.1111	6	2	610.867	1220.73	1.70111	30.9382	6282	6282	MS2	8/70	20190307-iTQ-s45.raw
	High		vVAGVANALAHk	Unambiguous	2	2	P68871;P02042	N-Term(iTRAQ4plex); K12(iTRAQ4plex)	HCD	1	0	1	1	377014	Not Unique	Not Used	0.985329	0.328734	0.329918	0.325772	0.323015	0.972316	1.5916e+06	2.2743e+06	517854	388183	66.89	2.04644e-06	0	30.1761	2	3	479.963	1437.88	-1.91149	28.0523	5746	5746	MS2	14/100	20190307-iTQ-s59.raw
		High	vVAGVANALAHk	Unambiguous	2	2	P68871;P02042	N-Term(iTRAQ4plex); K12(iTRAQ4plex)	CID	1	0	1	1	367263	Not Unique	Not Used	0.697696	0.061948	0.0878018				88112.9	89153.2	5402.49		66.89	2.06691e-06	0	15.6669	13	3	479.965	1437.88	1.46313	54.7418	13667	13667	MS2	9/100	20190307-iTQ-s57.raw
	High		lLGNVLVcVLAHHFGk	Unambiguous	1	1	P68871	N-Term(iTRAQ4plex); C8(Methylthio); K16(iTRAQ4plex)	HCD	1	0	1	1	427024	Unique	Used	0.533617	0.0370011	0.068569	0.0296952	0.0543684	0.787427	1.5755e+06	1.21921e+06	57698	35026.2	66.86	2.32851e-06	0	19.2067	1	2	1027.58	2054.16	-0.960511	50.0799	12047	12047	MS2	15/146	20190307-iTQ-s66.raw
		High	sAVTALWGk	Unambiguous	1	1	P68871	N-Term(iTRAQ4plex); K9(iTRAQ4plex)	CID	1	0	1	1	291289	Redundant	Not Used	0.514851	0.056669	0.108845	0.0886333	0.168192	1.53458	448088	334562	25132.6	29733.7	66.85	3.02578e-06	0	25.5014	8	2	610.867	1220.73	1.9011	31.852	6210	6210	MS2	8/70	20190307-iTQ-s46.raw
	High		sAVTALWGk	Unambiguous	1	1	P68871	N-Term(iTRAQ4plex); K9(iTRAQ4plex)	HCD	1	0	1	1	238929	Redundant	Not Used	0.736631	0.0944888	0.126845	0.0698459	0.0926364	0.72527	1.21181e+06	1.29454e+06	113329	63367.1	66.78	3.54721e-06	0	15.0364	2	2	610.866	1220.72	-0.0988576	34.0734	7007	7007	MS2	8/70	20190307-iTQ-s38.raw
	High		sAVTALWGk	Unambiguous	1	1	P68871	N-Term(iTRAQ4plex); K9(iTRAQ4plex)	HCD	1	0	1	1	310630	Unique	Used	0.657467	0.0850096	0.127861	0.0869397	0.129192	1.00344	194562	185508	16370.1	12663.8	66.72	3.55399e-06	0	16.765	17	2	610.865	1220.72	-0.598849	29.3508	5782	5782	MS2	8/70	20190307-iTQ-s49.raw
	High		vVAGVANALAHk	Unambiguous	2	2	P68871;P02042	N-Term(iTRAQ4plex); K12(iTRAQ4plex)	HCD	1	0	1	1	356875	Redundant	Not Used	0.270783						4.43431e+07	1.74132e+07			66.5	1.99246e-06	0	13.4137	0	2	719.444	1437.88	1.55738	28.7375	5611	5611	MS2	15/100	20190307-iTQ-s56.raw
	High		lLGNVLVcVLAHHFGk	Unambiguous	1	1	P68871	N-Term(iTRAQ4plex); C8(Methylthio); K16(iTRAQ4plex)	HCD	1	0	1	1	427228	Unique	Used	0.529654	0.0380781	0.0710928				1.24791e+06	958528	47031		66.41	2.60558e-06	0	12.0958	1	3	685.394	2054.17	1.88538	51.5767	12489	12489	MS2	12/146	20190307-iTQ-s66.raw
	High		vVAGVANALAHk	Unambiguous	2	2	P68871;P02042	N-Term(iTRAQ4plex); K12(iTRAQ4plex)	HCD	1	0	1	1	366789	Not Unique	Not Used	0.737988	0.0539897	0.0723443				74945.4	80209.4	4004.82		66.28	2.36682e-06	0	15.183	13	3	479.965	1437.88	1.39946	51.2873	12646	12646	MS2	15/100	20190307-iTQ-s57.raw
	High		vLGAFSDGLAHLDNLk	Unambiguous	2	2	P68871;P02042	N-Term(iTRAQ4plex); K16(iTRAQ4plex)	HCD	1	0	1	1	325481	Redundant	Not Used	0.377223	0.01	0.01				3.53589e+06	1.93432e+06	3373.86		66.24	3.92179e-06	0	7.46331	2	2	979.553	1958.1	1.62649	41.5223	9537	9537	MS2	16/138	20190307-iTQ-s51.raw
		High	gTFATLSELHcDk	Unambiguous	1	1	P68871	N-Term(iTRAQ4plex); C11(Methylthio); K13(iTRAQ4plex)	CID	1	0	1	1	327824	Unique	Used	0.841994	0.0263889	0.0309923	0.162083	0.18807	6.02638	7078.24	8643.01	184.873	858.916	66.18	5.39819e-06	0	19.2461	104	2	878.438	1755.87	2.33262	59.5325	14610	14610	MS2	9/116	20190307-iTQ-s51.raw
		High	fFESFGDLSTPDAVMGNPk	Unambiguous	1	1	P68871	N-Term(iTRAQ4plex); K19(iTRAQ4plex)	CID	1	0	1	1	160860	Unique	Used	0.725996	0.131805	0.179531				230462	242641	30064.7		66.07	4.42439e-06	0	8.77475	3	2	1174.08	2347.15	-0.439169	45.0776	10223	10223	MS2	12/166	20190307-iTQ-s26.raw
	High		vLGAFSDGLAHLDNLk	Unambiguous	2	2	P68871;P02042	N-Term(iTRAQ4plex); K16(iTRAQ4plex)	HCD	1	0	1	1	338444	Redundant	Not Used	1.28764	0.0354441	0.0272203	0.160693	0.121926	4.44829	61683.8	115185	2163.92	7420.89	66.03	3.96641e-06	0	33.5498	16	2	979.55	1958.09	-1.17887	39.4942	9020	9020	MS2	8/138	20190307-iTQ-s53.raw
		High	fFESFGDLSTPDAVMGNPk	Unambiguous	1	1	P68871	N-Term(iTRAQ4plex); K19(iTRAQ4plex)	CID	1	0	1	1	160462	Unique	Used	0.436451						9.30805e+06	5.89148e+06			65.97	4.5148e-06	0	10.9307	0	2	1174.08	2347.15	-1.06326	42.2381	9363	9363	MS2	24/166	20190307-iTQ-s26.raw
		High	sAVTALWGKVNVDEVGGEALGR	Unambiguous	1	1	P68871	N-Term(iTRAQ4plex)	CID	1	0	1	1	179717	Unique	Used	0.412346	0.244054	0.585285				341291	204088	82440.1		65.88	3.84757e-06	1	8.24789	1	3	791.43	2372.27	2.33028	37.0027	8273	8273	MS2	18/228	20190307-iTQ-s29.raw
		High	fFESFGDLSTPDAVMGNPk	Unambiguous	1	1	P68871	N-Term(iTRAQ4plex); K19(iTRAQ4plex)	CID	1	0	1	1	160654	Unique	Used	0.745711	0.0521038	0.0690942				796856	861751	41093.8		65.6	4.95761e-06	0	5.07008	1	2	1174.08	2347.15	0.496973	43.6214	9779	9779	MS2	21/166	20190307-iTQ-s26.raw
	High		sAVTALWGk	Unambiguous	1	1	P68871	N-Term(iTRAQ4plex); K9(iTRAQ4plex)	HCD	1	0	1	1	251919	Unique	Used	0.718342	0.278728	0.383701	0.26536	0.360907	0.9341	149289	155521	41184.6	29658.6	65.54	4.73336e-06	0	64.5446	32	2	610.865	1220.72	-1.19884	32.1805	6456	6456	MS2	8/70	20190307-iTQ-s40.raw
		High	gTFATLSELHcDk	Unambiguous	1	1	P68871	N-Term(iTRAQ4plex); C11(Methylthio); K13(iTRAQ4plex)	CID	1	0	1	1	327572	Unique	Used	0.738382	0.125649	0.168275	0.213438	0.282411	1.66668	6789.12	7269.85	844.305	1084.86	65.53	5.93384e-06	0	26.1053	197	2	878.437	1755.87	0.9422	56.6234	14058	14058	MS2	10/116	20190307-iTQ-s51.raw
		High	gTFATLSELHcDk	Unambiguous	1	1	P68871	N-Term(iTRAQ4plex); C11(Methylthio); K13(iTRAQ4plex)	CID	1	0	1	1	327654	Unique	Used	0.609797	0.110568	0.179303	0.146563	0.234818	1.30057	3922.37	3468.68	429.245	430.389	65.47	5.87449e-06	0	14.1493	285	2	878.437	1755.87	1.56789	57.4308	14238	14238	MS2	10/116	20190307-iTQ-s51.raw
	High		vVAGVANALAHk	Unambiguous	2	2	P68871;P02042	N-Term(iTRAQ4plex); K12(iTRAQ4plex)	HCD	1	0	1	1	366884	Not Unique	Not Used	0.624331	0.01	0.01				86937.7	78714.3	254.899		65.22	3.08123e-06	0	16.3456	16	3	479.964	1437.88	0.50805	51.9825	12853	12853	MS2	15/100	20190307-iTQ-s57.raw
	High		lLGNVLVcVLAHHFGk	Unambiguous	1	1	P68871	N-Term(iTRAQ4plex); C8(Methylthio); K16(iTRAQ4plex)	HCD	1	0	1	1	426839	Unique	Used	0.559682						4.28704e+06	3.4796e+06			65.19	3.45068e-06	0	5.67722	0	2	1027.59	2054.16	-0.722807	48.6642	11646	11646	MS2	15/146	20190307-iTQ-s66.raw
	High		vVAGVANALAHk	Unambiguous	2	2	P68871;P02042	N-Term(iTRAQ4plex); K12(iTRAQ4plex)	HCD	1	0	1	1	390335	Not Unique	Not Used	0.590765	0.21429	0.358698	0.346265	0.572643	1.58543	280437	240260	59479.1	72699.5	65.02	2.8015e-06	0	24.0116	5	3	479.965	1437.88	2.03618	27.193	5517	5517	MS2	14/100	20190307-iTQ-s61.raw
		High	vNVDEVGGEALGR	Unambiguous	1	1	P68871	N-Term(iTRAQ4plex)	CID	1	0	1	1	91987	Unique	Used	0.726996						3.46272e+06	3.65073e+06			64.77	8.58573e-06	0	6.54432	0	3	486.928	1458.77	1.09272	24.2044	3819	3819	MS2	16/128	20190307-iTQ-s16.raw
		High	gTFATLSELHcDk	Unambiguous	1	1	P68871	N-Term(iTRAQ4plex); C11(Methylthio); K13(iTRAQ4plex)	CID	1	0	1	1	327769	Unique	Used	0.82341			0.250892	0.297688		2599.01	3103.53		488.184	64.77	6.66853e-06	0	13.6085	300	2	878.435	1755.86	-0.656794	58.7832	14486	14486	MS2	11/116	20190307-iTQ-s51.raw
	High		vNVDEVGGEALGR	Unambiguous	1	1	P68871	N-Term(iTRAQ4plex)	HCD	1	0	1	1	85623	Unique	Used	0.19139						169803	47129.8			64.68	8.61233e-06	0	13.542	3	3	486.928	1458.77	1.97136	24.8994	4238	4238	MS2	12/128	20190307-iTQ-s15.raw
		High	eFTPPVQAAYQk	Unambiguous	1	1	P68871	N-Term(iTRAQ4plex); K12(iTRAQ4plex)	CID	1	0	1	1	191103	Unique	Used	0.460073						8.04445e+07	5.36727e+07			64.68	7.76131e-06	0	12.6491	0	2	833.956	1666.91	0.748619	24.1396	4191	4191	MS2	10/102	20190307-iTQ-s31.raw
		High	vNVDEVGGEALGR	Unambiguous	1	1	P68871	N-Term(iTRAQ4plex)	CID	1	0	1	1	91767	Unique	Used	0.947092	0.38164	0.398478	0.699156	0.721227	1.79746	183525	252068	69322.9	96063.2	64.6	8.73777e-06	0	17.0235	2	3	486.928	1458.77	0.841677	22.684	3340	3340	MS2	15/128	20190307-iTQ-s16.raw
		High	lLGNVLVcVLAHHFGk	Unambiguous	1	1	P68871	N-Term(iTRAQ4plex); C8(Methylthio); K16(iTRAQ4plex)	CID	1	0	1	1	427408	No Quan Values	Not Used											64.51	3.71697e-06	0	16.2418	6	3	685.395	2054.17	2.77676	52.9277	12873	12873	MS2	16/146	20190307-iTQ-s66.raw
		High	vVAGVANALAHk	Unambiguous	2	2	P68871;P02042	N-Term(iTRAQ4plex); K12(iTRAQ4plex)	CID	1	0	1	1	377014	Redundant	Not Used	0.985329	0.328734	0.329918	0.325772	0.323015	0.972316	1.5916e+06	2.2743e+06	517854	388183	64.45	3.58922e-06	0	30.1761	2	3	479.963	1437.88	-1.91149	28.038	5740	5740	MS2	9/100	20190307-iTQ-s59.raw
	High		vVAGVANALAHK	Unambiguous	2	2	P68871;P02042	N-Term(iTRAQ4plex)	HCD	1	0	1	1	251129	Not Unique	Not Used	0.379848	0.182415	0.474891	0.122642	0.315442	0.659656	874340	481639	157859	80280	64.42	5.9994e-06	0	9.50225	1	3	431.931	1293.78	2.03653	26.6013	4749	4749	MS2	11/100	20190307-iTQ-s40.raw
		High	eFTPPVQAAYQk	Unambiguous	1	1	P68871	N-Term(iTRAQ4plex); K12(iTRAQ4plex)	CID	1	0	1	1	264319	Unique	Used	0.518527	0.138084	0.26334	0.21019	0.396032	1.4935	61241.6	46052	8369.86	9637.08	64.29	8.76982e-06	0	7.90789	38	2	833.955	1666.9	-0.423089	26.2849	4635	4635	MS2	9/102	20190307-iTQ-s42.raw
		High	eFTPPVQAAYQk	Unambiguous	1	1	P68871	N-Term(iTRAQ4plex); K12(iTRAQ4plex)	CID	1	0	1	1	191392	Unique	Used	0.588318	0.0970625	0.163148	0.0657624	0.109208	0.664761	765895	653450	73578	37708.1	64.28	8.11819e-06	0	11.5536	2	2	833.957	1666.91	1.55417	26.1976	4816	4816	MS2	9/102	20190307-iTQ-s31.raw
	High		kVLGAFSDGLAHLDNLk	Unambiguous	2	2	P68871;P02042	N-Term(iTRAQ4plex); K1(iTRAQ4plex); K17(iTRAQ4plex)	HCD	1	0	1	1	458193	Not Unique	Not Used	0.646158	0.0854422	0.13076	0.0687096	0.103889	0.789014	205745	192796	17399.2	10583.6	64.27	2.1229e-06	1	32.8198	32	4	558.333	2230.31	7.48606	37.5584	8309	8309	MS2	16/174	20190307-iTQ-s71.raw
		High	lLGNVLVcVLAHHFGk	Unambiguous	1	1	P68871	N-Term(iTRAQ4plex); C8(Methylthio); K16(iTRAQ4plex)	CID	1	0	1	1	427595	Unique	Used	0.458024						50080.3	33264.9			64.24	3.95539e-06	0	19.8183	12	3	685.395	2054.17	2.68762	54.3307	13277	13277	MS2	18/146	20190307-iTQ-s66.raw
	High		kVLGAFSDGLAHLDNLk	Unambiguous	2	2	P68871;P02042	K1(iTRAQ4plex); K17(iTRAQ4plex)	HCD	1	0	1	1	398097	Not Unique	Not Used	0.689474	0.156236	0.224082	0.334117	0.473447	2.09824	521297	521235	80611.1	130398	64.18	3.78125e-06	1	40.465	3	3	696.069	2086.19	1.22795	35.1775	7648	7648	MS2	16/174	20190307-iTQ-s62.raw
		High	eFTPPVQAAYQk	Unambiguous	1	1	P68871	N-Term(iTRAQ4plex); K12(iTRAQ4plex)	CID	1	0	1	1	211051	Unique	Used	0.736721	0.0824767	0.110706	0.082446	0.109335	0.980794	165526	176848	13512.1	10217	64.13	8.80917e-06	0	11.0842	9	2	833.956	1666.91	0.748619	25.5104	4316	4316	MS2	9/102	20190307-iTQ-s34.raw
	High		vVAGVANALAHk	Unambiguous	2	2	P68871;P02042	N-Term(iTRAQ4plex); K12(iTRAQ4plex)	HCD	1	0	1	1	363595	Redundant	Not Used	0.595036						8.51036e+06	7.34381e+06			64.07	3.99577e-06	0	13.3482	0	2	719.443	1437.88	0.708418	28.1273	5725	5725	MS2	14/100	20190307-iTQ-s57.raw
		High	vVAGVANALAHk	Unambiguous	2	2	P68871;P02042	N-Term(iTRAQ4plex); K12(iTRAQ4plex)	CID	1	0	1	1	363415	No Quan Values	Not Used											64.05	3.89615e-06	0	13.6447	0	3	479.963	1437.88	-2.03884	26.797	5329	5329	MS2	10/100	20190307-iTQ-s57.raw
		High	vVAGVANALAHk	Unambiguous	2	2	P68871;P02042	N-Term(iTRAQ4plex); K12(iTRAQ4plex)	CID	1	0	1	1	366694	Not Unique	Not Used	0.585346						95935.7	81437.3			63.92	4.09564e-06	0	10.8497	14	3	479.965	1437.88	1.46313	50.5749	12433	12433	MS2	9/100	20190307-iTQ-s57.raw
		High	eFTPPVQAAYQk	Unambiguous	1	1	P68871	N-Term(iTRAQ4plex); K12(iTRAQ4plex)	CID	1	0	1	1	191635	Unique	Used	0.576597	0.119573	0.20507	0.148916	0.252324	1.22193	193743	162005	22929	21600	63.84	8.94248e-06	0	14.9369	9	2	833.957	1666.91	1.6274	27.8786	5339	5339	MS2	9/102	20190307-iTQ-s31.raw
	High		vVAGVANALAHk	Unambiguous	2	2	P68871;P02042	N-Term(iTRAQ4plex); K12(iTRAQ4plex)	HCD	1	0	1	1	363805	Not Unique	Not Used	0.763672	0.0966646	0.125171	0.122509	0.156729	1.24348	627546	694998	60040	57557.3	63.83	2.9187e-06	0	26.8816	3	3	479.965	1437.88	2.54555	29.6461	6180	6180	MS2	15/100	20190307-iTQ-s57.raw
		High	lLGNVLVcVLAHHFGk	Unambiguous	1	1	P68871	N-Term(iTRAQ4plex); C8(Methylthio); K16(iTRAQ4plex)	CID	1	0	1	1	427024	Redundant	Not Used	0.533617	0.0370011	0.068569	0.0296952	0.0543684	0.787427	1.5755e+06	1.21921e+06	57698	35026.2	63.76	4.75421e-06	0	19.2067	1	2	1027.58	2054.16	-0.960511	50.0638	12041	12041	MS2	14/146	20190307-iTQ-s66.raw
	High		vNVDEVGGEALGR	Unambiguous	1	1	P68871	N-Term(iTRAQ4plex)	HCD	1	0	1	1	98584	Unique	Used	1.15729						327439	549544			63.75	1.07322e-05	0	15.3254	1	3	486.927	1458.77	0.527875	23.8528	4055	4055	MS2	13/128	20190307-iTQ-s17.raw
	High		vVAGVANALAHk	Unambiguous	2	2	P68871;P02042	N-Term(iTRAQ4plex); K12(iTRAQ4plex)	HCD	1	0	1	1	365260	Not Unique	Not Used	0.711998	0.093078	0.129274				50953.2	52611.5	4694.02		63.73	4.32116e-06	0	0	23	3	479.964	1437.88	-0.892737	40.1807	9332	9332	MS2	14/100	20190307-iTQ-s57.raw
		High	fFESFGDLSTPDAVMGNPk	Unambiguous	1	1	P68871	N-Term(iTRAQ4plex); K19(iTRAQ4plex)	CID	1	0	1	1	167062	Unique	Used	0.653186						161185	152683			63.7	7.78508e-06	0	14.022	7	2	1174.08	2347.15	1.12107	41.6464	9500	9500	MS2	11/166	20190307-iTQ-s27.raw
		High	eFTPPVQAAYQk	Unambiguous	1	1	P68871	N-Term(iTRAQ4plex); K12(iTRAQ4plex)	CID	1	0	1	1	197799	Unique	Used	1.60301						2.05653e+07	4.78084e+07			63.64	1.0229e-05	0	12.401	0	2	833.955	1666.9	-0.716016	25.6375	4336	4336	MS2	10/102	20190307-iTQ-s32.raw
	High		vVAGVANALAHk	Unambiguous	2	2	P68871;P02042	N-Term(iTRAQ4plex); K12(iTRAQ4plex)	HCD	1	0	1	1	363307	Redundant	Not Used	0.890963						5.43443e+07	7.02174e+07			63.58	4.47301e-06	0	13.4333	0	2	719.442	1437.88	-0.649921	26.0178	5101	5101	MS2	16/100	20190307-iTQ-s57.raw
		High	gTFATLSELHcDk	Unambiguous	1	1	P68871	N-Term(iTRAQ4plex); C11(Methylthio); K13(iTRAQ4plex)	CID	1	0	1	1	326263	Unique	Used	0.731241	0.0690566	0.0933872	0.217679	0.290836	3.0928	129314	137131	8838.49	21074.2	63.58	8.9241e-06	0	12.2728	7	3	585.959	1755.86	-0.768734	47.1223	11223	11223	MS2	9/116	20190307-iTQ-s51.raw
	High		vVAGVANALAHk	Unambiguous	2	2	P68871;P02042	N-Term(iTRAQ4plex); K12(iTRAQ4plex)	HCD	1	0	1	1	356874	Not Unique	Not Used	0.34284						6.84948e+07	3.40549e+07			63.54	4.40375e-06	0	13.8925	0	3	479.965	1437.88	1.01743	28.7348	5610	5610	MS2	15/100	20190307-iTQ-s56.raw
	High		vLGAFSDGLAHLDNLk	Unambiguous	2	2	P68871;P02042	N-Term(iTRAQ4plex); K16(iTRAQ4plex)	HCD	1	0	1	1	325130	Redundant	Not Used	0.53071	0.0136054	0.025351				182634	140562	2459.34		63.52	6.86955e-06	0	9.91785	16	2	979.55	1958.09	-0.742478	38.9648	8773	8773	MS2	14/138	20190307-iTQ-s51.raw
		High	vVAGVANALAHk	Unambiguous	2	2	P68871;P02042	N-Term(iTRAQ4plex); K12(iTRAQ4plex)	CID	1	0	1	1	367171	Not Unique	Not Used	0.741392						82577.9	88785.6			63.43	4.51672e-06	0	13.9745	13	3	479.965	1437.88	1.0811	54.064	13470	13470	MS2	9/100	20190307-iTQ-s57.raw
	High		VNVDEVGGEALGR	Unambiguous	1	1	P68871		HCD	1	0	1	1		No Quan Labels	Not Used											63.41	8.98393e-06	0	0.715284	0	2	657.836	1314.67	0.419553	22.6378	3210	3210	MS2	10/128	20190307-iTQ-s07.raw
		High	vVAGVANALAHk	Unambiguous	2	2	P68871;P02042	N-Term(iTRAQ4plex); K12(iTRAQ4plex)	CID	1	0	1	1	370315	Redundant	Not Used	0.625556	0.0365906	0.0578423	0.0899633	0.140504	2.41232	873022	791995	31617.1	58800.1	63.35	4.71629e-06	0	26.4533	7	2	719.442	1437.88	-0.989506	28.8119	5672	5672	MS2	11/100	20190307-iTQ-s58.raw
	High		gTFATLSELHcDk	Unambiguous	1	1	P68871	N-Term(iTRAQ4plex); C11(Methylthio); K13(iTRAQ4plex)	HCD	1	0	1	1	317759	Unique	Used	0.36748	0.01	0.021211	0.01	0.0293606	1.37466	3.92113e+06	2.08966e+06	30590.9	32419.6	63.31	1.05932e-05	0	27.7046	4	3	585.962	1755.87	3.92395	34.0809	6971	6971	MS2	17/116	20190307-iTQ-s50.raw
	High		sAVTALWGk	Unambiguous	1	1	P68871	N-Term(iTRAQ4plex); K9(iTRAQ4plex)	HCD	1	0	1	1	235706	Unique	Used	0.300484	0.142598	0.469283	0.174993	0.568969	1.20405	14908.9	6496.77	2104.2	1953.23	63.21	6.9958e-06	0	34.8161	222	2	610.869	1220.73	6.001	58.272	14558	14558	MS2	8/70	20190307-iTQ-s37.raw
	High		gTFATLSELHcDk	Unambiguous	1	1	P68871	N-Term(iTRAQ4plex); C11(Methylthio); K13(iTRAQ4plex)	HCD	1	0	1	1	331043	Unique	Used	1.58662			0.0651296	0.0401048		2.0359e+06	4.68447e+06		99271.2	63.15	9.65924e-06	0	19.6791	1	3	585.959	1755.86	-1.49871	34.6399	7182	7182	MS2	16/116	20190307-iTQ-s52.raw
	High		lLGNVLVcVLAHHFGk	Unambiguous	1	1	P68871	N-Term(iTRAQ4plex); C8(Methylthio); K16(iTRAQ4plex)	HCD	1	0	1	1	466538	Unique	Used	0.544125	0.150849	0.274148	0.331795	0.595747	2.15808	32141.3	25362.5	4798.78	7984	63.06	5.68457e-06	0	31.7136	51	3	685.394	2054.17	2.06365	51.2659	12308	12308	MS2	13/146	20190307-iTQ-s72.raw
		High	fFESFGDLSTPDAVmGNPk	Unambiguous	1	1	P68871	N-Term(iTRAQ4plex); M15(Oxidation); K19(iTRAQ4plex)	CID	1	0	1	1	166639	Unique	Used	0.549612	0.0158406	0.0285009				899846	717225	14108.1		63.02	9.35408e-06	0	6.02036	1	2	1182.08	2363.15	2.12884	38.6845	8587	8587	MS2	12/166	20190307-iTQ-s27.raw
	High		kVLGAFSDGLAHLDNLk	Unambiguous	2	2	P68871;P02042	N-Term(iTRAQ4plex); K1(iTRAQ4plex); K17(iTRAQ4plex)	HCD	1	0	1	1	439036	Not Unique	Not Used	0.787874	0.102879	0.129125	0.0949767	0.117774	0.905798	117781	134574	11992.9	8374.88	62.98	2.99583e-06	1	16.8942	6	4	558.329	2230.29	0.15191	40.9107	9250	9250	MS2	14/174	20190307-iTQ-s68.raw
		High	vVAGVANALAHk	Unambiguous	2	2	P68871;P02042	N-Term(iTRAQ4plex); K12(iTRAQ4plex)	CID	1	0	1	1	397244	Not Unique	Not Used	0.594594	0.0753313	0.125285	0.111532	0.183262	1.45266	432783	373183	32268	36137.6	62.95	3.44754e-06	0	25.5888	4	3	479.966	1437.88	2.99125	29.0361	5795	5795	MS2	12/100	20190307-iTQ-s62.raw
	High		vVAGVANALAHk	Unambiguous	2	2	P68871;P02042	N-Term(iTRAQ4plex); K12(iTRAQ4plex)	HCD	1	0	1	1	367525	Not Unique	Not Used	0.66367	0.0995536	0.148336				54304.8	52266.2	5350.84		62.94	2.99814e-06	0	17.8386	14	3	479.967	1437.89	5.60179	56.8569	14243	14243	MS2	12/100	20190307-iTQ-s57.raw
	High		vVAGVANALAHk	Unambiguous	2	2	P68871;P02042	N-Term(iTRAQ4plex); K12(iTRAQ4plex)	HCD	1	0	1	1	367534	Redundant	Not Used	0.803929	0.149875	0.184354	0.0806689	0.0980345	0.528102	8613.53	10042.2	1277.72	520.206	62.93	2.92865e-06	0	19.1361	102	2	719.446	1437.89	5.29278	56.9239	14259	14259	MS2	9/100	20190307-iTQ-s57.raw
		High	kVLGAFSDGLAHLDNLk	Unambiguous	2	2	P68871;P02042	N-Term(iTRAQ4plex); K1(iTRAQ4plex); K17(iTRAQ4plex)	CID	1	0	1	1	431600	Not Unique	Not Used	0.710883	0.0778296	0.108265				555621	572806	42800.7		62.89	3.18707e-06	1	19.1207	3	3	744.101	2230.29	-1.26512	34.418	7647	7647	MS2	10/174	20190307-iTQ-s67.raw
		High	kVLGAFSDGLAHLDNLk	Unambiguous	2	2	P68871;P02042	N-Term(iTRAQ4plex); K1(iTRAQ4plex); K17(iTRAQ4plex)	CID	1	0	1	1	458193	Redundant	Not Used	0.646158	0.0854422	0.13076	0.0687096	0.103889	0.789014	205745	192796	17399.2	10583.6	62.84	2.10598e-06	1	32.8198	32	4	558.333	2230.31	7.48606	37.5395	8303	8303	MS2	20/174	20190307-iTQ-s71.raw
	High		sAVTALWGk	Unambiguous	1	1	P68871	N-Term(iTRAQ4plex); K9(iTRAQ4plex)	HCD	1	0	1	1	235571	Unique	Used	0.370821	0.141018	0.376055	0.138906	0.365972	0.96647	33203.8	17856	4634.35	3453.01	62.78	6.45857e-06	0	25.9693	91	2	610.87	1220.73	6.90097	56.9105	14262	14262	MS2	7/70	20190307-iTQ-s37.raw
		High	vNVDEVGGEALGR	Unambiguous	1	1	P68871	N-Term(iTRAQ4plex)	CID	1	0	1	1	96842	Unique	Used	0.701257	0.106186	0.149739	0.157788	0.21983	1.45796	4458.2	4533.86	468.549	526.648	62.77	1.33168e-05	0	32.7978	300	2	729.888	1458.77	0.704454	59.713	14338	14338	MS2	9/128	20190307-iTQ-s16.raw
	High		fFESFGDLSTPDAVmGNPk	Unambiguous	1	1	P68871	N-Term(iTRAQ4plex); M15(Oxidation); K19(iTRAQ4plex)	HCD	1	0	1	1	173490	Unique	Used	0.896926						114492	148924			62.73	1.00267e-05	0	12.8463	4	3	788.387	2363.15	0.00526344	40.8913	9061	9061	MS2	14/166	20190307-iTQ-s28.raw
		High	gTFATLSELHcDk	Unambiguous	1	1	P68871	N-Term(iTRAQ4plex); C11(Methylthio); K13(iTRAQ4plex)	CID	1	0	1	1	324273	Unique	Used	0.665398						9.78692e+07	9.44406e+07			62.72	1.01033e-05	0	11.9554	0	3	585.958	1755.86	-3.58437	32.7156	6916	6916	MS2	10/116	20190307-iTQ-s51.raw
		High	VNVDEVGGEALGR	Unambiguous	1	1	P68871		CID	1	0	1	1	47550	No Quan Labels	Not Used							14553.1	13885.3	9204.48	5210.01	62.69	1.02002e-05	0	27.3561	31	2	657.836	1314.66	-0.787534	22.9531	3129	3129	MS2	8/128	20190307-iTQ-s09.raw
		High	vNVDEVGGEALGR	Unambiguous	1	1	P68871	N-Term(iTRAQ4plex)	CID	1	0	1	1	91870	Unique	Used	0.573454	0.29045	0.50086	0.29809	0.507854	1.00696	621523	516876	178672	138705	62.63	1.35075e-05	0	28.18	3	2	729.886	1458.76	-1.6386	23.3928	3562	3562	MS2	12/128	20190307-iTQ-s16.raw
		High	gTFATLSELHcDk	Unambiguous	1	1	P68871	N-Term(iTRAQ4plex); C11(Methylthio); K13(iTRAQ4plex)	CID	1	0	1	1	325781	Unique	Used	0.723748	0.0860214	0.117533	0.0818339	0.110468	0.933397	185976	195198	15834	11394	62.45	1.21735e-05	0	11.734	5	3	585.96	1755.87	0.482653	43.6647	10181	10181	MS2	9/116	20190307-iTQ-s51.raw
		High	eFTPPVQAAYQk	Unambiguous	1	1	P68871	N-Term(iTRAQ4plex); K12(iTRAQ4plex)	CID	1	0	1	1	191199	Unique	Used	0.489993						4.07311e+07	2.89432e+07			62.42	1.30597e-05	0	12.9964	0	2	833.956	1666.91	0.748619	24.8368	4399	4399	MS2	9/102	20190307-iTQ-s31.raw
		High	fFESFGDLSTPDAVMGNPk	Unambiguous	1	1	P68871	N-Term(iTRAQ4plex); K19(iTRAQ4plex)	CID	1	0	1	1	233559	Unique	Used	0.55086	0.137357	0.246576	0.112368	0.199294	0.802663	148048	118270	20127	12454.7	62.27	1.05837e-05	0	19.8618	4	3	783.055	2347.15	-1.121	42.3598	9899	9899	MS2	15/166	20190307-iTQ-s37.raw
	High		vVAGVANALAHk	Unambiguous	2	2	P68871;P02042	N-Term(iTRAQ4plex); K12(iTRAQ4plex)	HCD	1	0	1	1	365173	Not Unique	Not Used	0.693108	0.0207162	0.0295564	0.0776438	0.109445	3.67736	46188.2	46426.1	947.037	2684.88	61.96	6.33612e-06	0	41.8168	41	3	479.965	1437.88	0.953754	39.4951	9141	9141	MS2	15/100	20190307-iTQ-s57.raw
		High	eFTPPVQAAYQk	Unambiguous	1	1	P68871	N-Term(iTRAQ4plex); K12(iTRAQ4plex)	CID	1	0	1	1	197896	Unique	Used	1.34557						1.13551e+06	2.21578e+06			61.95	1.51907e-05	0	13.9592	1	2	833.953	1666.9	-2.91298	26.3198	4545	4545	MS2	9/102	20190307-iTQ-s32.raw
	High		vVAGVANALAHk	Unambiguous	2	2	P68871;P02042	N-Term(iTRAQ4plex); K12(iTRAQ4plex)	HCD	1	0	1	1	356778	Redundant	Not Used	0.457163	0.01	0.01				4.02049e+07	2.66551e+07	236078		61.92	5.71992e-06	0	12.9296	0	3	479.965	1437.88	1.84516	28.0519	5402	5402	MS2	15/100	20190307-iTQ-s56.raw
		High	gTFATLSELHcDk	Unambiguous	1	1	P68871	N-Term(iTRAQ4plex); C11(Methylthio); K13(iTRAQ4plex)	CID	1	0	1	1	364374	Unique	Used	0.592264	0.272496	0.454974	0.45237	0.746223	1.62882	76862.1	66017.5	20730	26031.2	61.91	1.34631e-05	0	45.2028	12	2	878.438	1755.87	1.77646	33.6905	7401	7401	MS2	11/116	20190307-iTQ-s57.raw
		High	vVAGVANALAHk	Unambiguous	2	2	P68871;P02042	N-Term(iTRAQ4plex); K12(iTRAQ4plex)	CID	1	0	1	1	367721	Not Unique	Not Used	0.425938	0.246674	0.572688				10095.1	6235.77	2464.69		61.88	6.51878e-06	0	21.1073	48	3	479.965	1437.88	1.27211	58.9873	14662	14662	MS2	10/100	20190307-iTQ-s57.raw
	High		vLGAFSDGLAHLDNLk	Unambiguous	2	2	P68871;P02042	N-Term(iTRAQ4plex); K16(iTRAQ4plex)	HCD	1	0	1	1	372171	Not Unique	Not Used	0.549142	0.0847168	0.152555				1.58981e+06	1.26608e+06	133304		61.81	1.05138e-05	0	20.9594	1	3	653.371	1958.1	2.18069	42.1663	9704	9704	MS2	15/138	20190307-iTQ-s58.raw
		High	gTFATLSELHcDk	Unambiguous	1	1	P68871	N-Term(iTRAQ4plex); C11(Methylthio); K13(iTRAQ4plex)	CID	1	0	1	1	327383	Unique	Used	0.68772	0.17691	0.25438	0.344635	0.489597	1.91138	11378.4	11348.1	1992.33	2935.82	61.81	1.31835e-05	0	30.9624	100	2	878.435	1755.86	-0.656794	55.1779	13652	13652	MS2	9/116	20190307-iTQ-s51.raw
		High	eFTPPVQAAYQk	Unambiguous	1	1	P68871	N-Term(iTRAQ4plex); K12(iTRAQ4plex)	CID	1	0	1	1	277453	Unique	Used	0.626335	0.0913281	0.144192	0.249079	0.388527	2.67591	43940.6	39912	3971.89	8193.9	61.8	1.46674e-05	0	13.5251	26	2	833.957	1666.91	0.968314	26.2707	4615	4615	MS2	9/102	20190307-iTQ-s44.raw
		High	gTFATLSELHcDk	Unambiguous	1	1	P68871	N-Term(iTRAQ4plex); C11(Methylthio); K13(iTRAQ4plex)	CID	1	0	1	1	324113	Unique	Used	0.751013	0.0435113	0.0572923				236302	257362	10176.4		61.79	1.38072e-05	0	13.7721	4	2	878.436	1755.86	-0.239665	31.5334	6567	6567	MS2	11/116	20190307-iTQ-s51.raw
	High		vHLTPEEk	Unambiguous	2	2	P68871;P02042	N-Term(iTRAQ4plex); K8(iTRAQ4plex)	HCD	1	0	1	1	368789	Not Unique	Not Used	0.780698	0.101324	0.128342	0.0610664	0.0764205	0.591332	898880	1.01769e+06	90144.6	41095.3	61.7	1.46372e-05	0	31.2185	3	2	620.862	1240.72	2.89316	17.8268	2374	2374	MS2	7/62	20190307-iTQ-s58.raw
	High		vVAGVANALAHk	Unambiguous	2	2	P68871;P02042	N-Term(iTRAQ4plex); K12(iTRAQ4plex)	HCD	1	0	1	1	366808	Not Unique	Not Used	0.634849	0.14403	0.22435	0.22319	0.343474	1.52041	55486.1	51084.1	7909.8	9271.42	61.67	6.94385e-06	0	50.3144	44	2	719.443	1437.88	0.87821	51.4222	12686	12686	MS2	16/100	20190307-iTQ-s57.raw
	High		vVAGVANALAHk	Unambiguous	2	2	P68871;P02042	N-Term(iTRAQ4plex); K12(iTRAQ4plex)	HCD	1	0	1	1	363415	No Quan Values	Not Used											61.57	6.8966e-06	0	13.6447	0	3	479.963	1437.88	-2.03884	26.8124	5335	5335	MS2	14/100	20190307-iTQ-s57.raw
	High		lLGNVLVcVLAHHFGk	Unambiguous	1	1	P68871	N-Term(iTRAQ4plex); C8(Methylthio); K16(iTRAQ4plex)	HCD	1	0	1	1	440333	Redundant	Not Used	0.471385	0.0579895	0.121651				221839	151651	12732.5		61.55	8.08318e-06	0	15.1097	5	2	1027.59	2054.16	-0.247401	50.3832	12059	12059	MS2	13/146	20190307-iTQ-s68.raw
	High		vVAGVANALAHk	Unambiguous	2	2	P68871;P02042	N-Term(iTRAQ4plex); K12(iTRAQ4plex)	HCD	1	0	1	1	366298	Not Unique	Not Used	0.753871			0.06164	0.0798833		71884.9	78589.7		3317.32	61.48	7.64555e-06	0	11.7764	19	3	479.964	1437.88	-0.0649987	47.7336	11581	11581	MS2	14/100	20190307-iTQ-s57.raw
	High		vVAGVANALAHk	Unambiguous	2	2	P68871;P02042	N-Term(iTRAQ4plex); K12(iTRAQ4plex)	HCD	1	0	1	1	367667	Redundant	Not Used	0.719759	0.103595	0.142329	0.0530433	0.0720001	0.50238	6132.25	6400.86	628.758	243.522	61.46	5.0372e-06	0	20.9624	260	2	719.445	1437.88	2.57613	58.3289	14546	14546	MS2	14/100	20190307-iTQ-s57.raw
		High	vVAGVANALAHk	Unambiguous	2	2	P68871;P02042	N-Term(iTRAQ4plex); K12(iTRAQ4plex)	CID	1	0	1	1	365173	Redundant	Not Used	0.693108	0.0207162	0.0295564	0.0776438	0.109445	3.67736	46188.2	46426.1	947.037	2684.88	61.4	7.20814e-06	0	41.8168	41	3	479.965	1437.88	0.953754	39.4762	9135	9135	MS2	10/100	20190307-iTQ-s57.raw
	High		vVAGVANALAHk	Unambiguous	2	2	P68871;P02042	N-Term(iTRAQ4plex); K12(iTRAQ4plex)	HCD	1	0	1	1	370311	Not Unique	Not Used	0.803675	0.417408	0.513598	0.457749	0.556464	1.07598	911032	1.06181e+06	376376	312211	61.32	7.56352e-06	0	35.6834	3	3	479.964	1437.88	0.126018	28.8178	5674	5674	MS2	15/100	20190307-iTQ-s58.raw
		High	eFTPPVQAAYQk	Unambiguous	1	1	P68871	N-Term(iTRAQ4plex); K12(iTRAQ4plex)	CID	1	0	1	1	192151	Unique	Used	0.611989	0.234476	0.378877	0.203251	0.324473	0.850496	52255	46377	12127	7951.48	61.27	1.73923e-05	0	55.6482	34	2	833.951	1666.9	-5.25641	31.5217	6457	6457	MS2	9/102	20190307-iTQ-s31.raw
	High		kVLGAFSDGLAHLDNLk	Unambiguous	2	2	P68871;P02042	N-Term(iTRAQ4plex); K1(iTRAQ4plex); K17(iTRAQ4plex)	HCD	1	0	1	1	438766	Not Unique	Not Used	0.714171	0.0114203	0.0158131				1.94497e+06	2.0144e+06	21984.5		61.11	4.3947e-06	1	14.7977	1	4	558.33	2230.3	1.90336	38.9415	8665	8665	MS2	16/174	20190307-iTQ-s68.raw
		High	vLGAFSDGLAHLDNLk	Unambiguous	2	2	P68871;P02042	N-Term(iTRAQ4plex); K16(iTRAQ4plex)	CID	1	0	1	1	365214	Redundant	Not Used	0.679503	0.166323	0.242048				30532.9	30087.8	5026.27		61.04	1.21599e-05	0	0	26	2	979.551	1958.09	-0.36843	39.7911	9225	9225	MS2	10/138	20190307-iTQ-s57.raw
	High		vNVDEVGGEALGR	Unambiguous	1	1	P68871	N-Term(iTRAQ4plex)	HCD	1	0	1	1	92071	Redundant	Not Used	0.553028						2.39968e+08	1.92456e+08			60.89	2.01639e-05	0	7.21969	0	2	729.887	1458.77	-0.04867	24.8043	4007	4007	MS2	11/128	20190307-iTQ-s16.raw
	High		vLGAFSDGLAHLDNLk	Unambiguous	2	2	P68871;P02042	N-Term(iTRAQ4plex); K16(iTRAQ4plex)	HCD	1	0	1	1	331876	Not Unique	Not Used	0.832529	0.163458	0.194155	0.172953	0.202965	1.03815	218859	264238	35407.7	28338.8	60.86	1.31666e-05	0	20.4655	5	3	653.369	1958.09	-1.55978	40.6656	8988	8988	MS2	14/138	20190307-iTQ-s52.raw
	High		vVAGVANALAHk	Unambiguous	2	2	P68871;P02042	N-Term(iTRAQ4plex); K12(iTRAQ4plex)	HCD	1	0	1	1	357067	Not Unique	Not Used	0.366417	0.106151	0.286478	0.219096	0.584184	2.02511	1.82846e+06	971609	192104	299921	60.83	8.34298e-06	0	13.9366	1	3	479.965	1437.88	1.46313	30.1143	6027	6027	MS2	13/100	20190307-iTQ-s56.raw
		High	vNVDEVGGEALGR	Unambiguous	1	1	P68871	N-Term(iTRAQ4plex)	CID	1	0	1	1	98729	Unique	Used	1.06439	0.372919	0.346462	0.365077	0.335099	0.960525	108832	167992	40169.7	29746	60.81	1.97919e-05	0	12.0141	12	2	729.886	1458.77	-1.13652	24.8286	4362	4362	MS2	9/128	20190307-iTQ-s17.raw
	High		vLGAFSDGLAHLDNLk	Unambiguous	2	2	P68871;P02042	N-Term(iTRAQ4plex); K16(iTRAQ4plex)	HCD	1	0	1	1	332487	Redundant	Not Used	0.670359	0.129083	0.190416	0.152842	0.222753	1.16175	83950	81613	10725.5	9606.16	60.76	1.29697e-05	0	16.6849	16	2	979.55	1958.09	-0.742478	45.0987	10306	10306	MS2	8/138	20190307-iTQ-s52.raw
	High		gTFATLSELHcDk	Unambiguous	1	1	P68871	N-Term(iTRAQ4plex); C11(Methylthio); K13(iTRAQ4plex)	HCD	1	0	1	1	444795	Unique	Used	0.784471	0.344302	0.434016	0.404579	0.503868	1.15293	101252	115189	34504.2	30668.7	60.73	1.72014e-05	0	28.4372	15	3	585.959	1755.86	-0.768734	34.5072	7579	7579	MS2	11/116	20190307-iTQ-s69.raw
		High	vNVDEVGGEALGR	Unambiguous	1	1	P68871	N-Term(iTRAQ4plex)	CID	1	0	1	1	96787	Unique	Used	0.727063	0.147491	0.200602	0.206972	0.278118	1.37685	4192.39	4420.43	612.002	649.621	60.73	2.0329e-05	0	29.4287	300	2	729.89	1458.77	4.21902	58.9767	14215	14215	MS2	10/128	20190307-iTQ-s16.raw
		High	lLGNVLVcVLAHHFGk	Unambiguous	1	1	P68871	N-Term(iTRAQ4plex); C8(Methylthio); K16(iTRAQ4plex)	CID	1	0	1	1	426940	Unique	Used	0.542953						2.3459e+07	1.84715e+07			60.73	9.63618e-06	0	9.82717	0	3	685.392	2054.16	-1.0562	49.4385	11859	11859	MS2	16/146	20190307-iTQ-s66.raw
	High		eFTPPVQAAYQk	Unambiguous	1	1	P68871	N-Term(iTRAQ4plex); K12(iTRAQ4plex)	HCD	1	0	1	1	224449	Unique	Used	0.663803	0.0816051	0.121568	0.0916471	0.134887	1.1019	166055	159853	13412.1	11393.5	60.71	1.90216e-05	0	17.4327	9	2	833.959	1666.91	3.38495	25.7557	4509	4509	MS2	7/102	20190307-iTQ-s36.raw
	High		VVAGVANALAHk	Unambiguous	2	2	P68871;P02042	K12(iTRAQ4plex)	HCD	1	0	1	1	270146	Not Unique	Not Used	0.944227	0.535709	0.561042	0.907737	0.939235	1.66253	30623.7	41933.9	16237.3	20811.6	60.66	1.70944e-05	0	11.4831	9	2	647.392	1293.78	-0.0524009	20.4469	3121	3121	MS2	9/100	20190307-iTQ-s43.raw
		High	sAVTALWGk	Unambiguous	1	1	P68871	N-Term(iTRAQ4plex); K9(iTRAQ4plex)	CID	1	0	1	1	231998	Unique	Used	0.2603	0.0391234	0.148629	0.0308876	0.115931	0.774618	5.75331e+06	2.17181e+06	222782	133042	60.65	1.25275e-05	0	25.1028	1	2	610.866	1220.73	0.801126	31.3255	6518	6518	MS2	6/70	20190307-iTQ-s37.raw
		High	lLGNVLVcVLAHHFGk	Unambiguous	1	1	P68871	N-Term(iTRAQ4plex); C8(Methylthio); K16(iTRAQ4plex)	CID	1	0	1	1	440320	Unique	Used	0.543496	0.0270601	0.0492353				5.78113e+06	4.55659e+06	154835		60.64	9.66536e-06	0	12.4688	1	3	685.394	2054.17	0.815717	50.2795	12026	12026	MS2	21/146	20190307-iTQ-s68.raw
	High		vLGAFSDGLAHLDNLk	Unambiguous	2	2	P68871;P02042	N-Term(iTRAQ4plex); K16(iTRAQ4plex)	HCD	1	0	1	1	432610	Not Unique	Not Used	0.552695	0.0796962	0.142592	0.197761	0.34958	2.43469	368738	295553	29085.9	54594.3	60.62	1.42615e-05	0	49.59	7	3	653.37	1958.1	0.965042	41.7565	9839	9839	MS2	16/138	20190307-iTQ-s67.raw
		High	vLGAFSDGLAHLDNLk	Unambiguous	2	2	P68871;P02042	N-Term(iTRAQ4plex); K16(iTRAQ4plex)	CID	1	0	1	1	332753	Redundant	Not Used	0.714162	0.0509568	0.0705582	0.0414882	0.0567569	0.798844	277714	287624	14006.4	8626.01	60.62	1.42615e-05	0	17.934	6	3	653.371	1958.1	1.05855	47.0171	10881	10881	MS2	20/138	20190307-iTQ-s52.raw
	High		vLGAFSDGLAHLDNLk	Unambiguous	2	2	P68871;P02042	N-Term(iTRAQ4plex); K16(iTRAQ4plex)	HCD	1	0	1	1	333807	Not Unique	Not Used	0.67432	0.0944262	0.138474	0.193374	0.28017	2.0093	25418.1	24856.5	2375.54	3679.83	60.6	1.34564e-05	0	28.063	66	3	653.37	1958.09	-0.157102	54.6815	13166	13166	MS2	16/138	20190307-iTQ-s52.raw
	High		eFTPPVQAAYQk	Unambiguous	1	1	P68871	N-Term(iTRAQ4plex); K12(iTRAQ4plex)	HCD	1	0	1	1	191103	Redundant	Not Used	0.460073						8.04445e+07	5.36727e+07			60.57	1.99956e-05	0	12.6491	0	2	833.956	1666.91	0.748619	24.1538	4197	4197	MS2	7/102	20190307-iTQ-s31.raw
	High		lLGNVLVcVLAHHFGk	Unambiguous	1	1	P68871	N-Term(iTRAQ4plex); C8(Methylthio); K16(iTRAQ4plex)	HCD	1	0	1	1	427692	Unique	Used	0.515092	0.101941	0.195708	0.166528	0.315858	1.60278	49814.2	37210.8	5026.09	6210.51	60.55	9.95585e-06	0	13.0539	22	3	685.394	2054.17	0.726578	55.0626	13492	13492	MS2	12/146	20190307-iTQ-s66.raw
		High	sAVTALWGk	Unambiguous	1	1	P68871	N-Term(iTRAQ4plex); K9(iTRAQ4plex)	CID	1	0	1	1	239141	Redundant	Not Used	0.816191	0.181405	0.219786	0.186665	0.22344	1.00961	486893	576310	87419.6	68042.9	60.52	1.49486e-05	0	40.8206	8	2	610.866	1220.72	-0.198856	35.5475	7458	7458	MS2	6/70	20190307-iTQ-s38.raw
	High		vNVDEVGGEALGR	Unambiguous	1	1	P68871	N-Term(iTRAQ4plex)	HCD	1	0	1	1	91987	Redundant	Not Used	0.726996						3.46272e+06	3.65073e+06			60.45	2.32155e-05	0	6.54432	0	3	486.928	1458.77	1.09272	24.2187	3825	3825	MS2	13/128	20190307-iTQ-s16.raw
		High	vLGAFSDGLAHLDNLk	Unambiguous	2	2	P68871;P02042	N-Term(iTRAQ4plex); K16(iTRAQ4plex)	CID	1	0	1	1	372171	Redundant	Not Used	0.549142	0.0847168	0.152555				1.58981e+06	1.26608e+06	133304		60.39	1.45801e-05	0	20.9594	1	3	653.371	1958.1	2.18069	42.1504	9698	9698	MS2	20/138	20190307-iTQ-s58.raw
	High		eFTPPVQAAYQk	Unambiguous	1	1	P68871	N-Term(iTRAQ4plex); K12(iTRAQ4plex)	HCD	1	0	1	1	264319	Redundant	Not Used	0.518527	0.138084	0.26334	0.21019	0.396032	1.4935	61241.6	46052	8369.86	9637.08	60.34	2.17766e-05	0	7.90789	38	2	833.955	1666.9	-0.423089	26.3033	4641	4641	MS2	7/102	20190307-iTQ-s42.raw
	High		kVLGAFSDGLAHLDNLk	Unambiguous	2	2	P68871;P02042	N-Term(iTRAQ4plex); K1(iTRAQ4plex); K17(iTRAQ4plex)	HCD	1	0	1	1	464779	Not Unique	Not Used	0.638872	0.0799488	0.123749	0.0687857	0.10519	0.844162	270200	250340	21380.8	13914.6	60.34	5.40948e-06	1	16.6006	7	4	558.329	2230.29	0.91817	38.0129	8498	8498	MS2	16/174	20190307-iTQ-s72.raw
	High		vVAGVANALAHk	Unambiguous	2	2	P68871;P02042	N-Term(iTRAQ4plex); K12(iTRAQ4plex)	HCD	1	0	1	1	363319	Not Unique	Not Used	0.678217	0.0102492	0.014944				1.14564e+08	1.12681e+08	1.16217e+06		60.31	9.12486e-06	0	13.0249	0	3	479.964	1437.88	-1.46579	26.0999	5127	5127	MS2	14/100	20190307-iTQ-s57.raw
		High	vNVDEVGGEALGR	Unambiguous	1	1	P68871	N-Term(iTRAQ4plex)	CID	1	0	1	1	92455	Unique	Used	0.563236	0.0534624	0.0938644				4.2094e+06	3.43828e+06	222739		60.28	2.33922e-05	0	7.89085	0	2	729.887	1458.77	0.369732	27.5347	4833	4833	MS2	10/128	20190307-iTQ-s16.raw
	High		gTFATLSELHcDk	Unambiguous	1	1	P68871	N-Term(iTRAQ4plex); C11(Methylthio); K13(iTRAQ4plex)	HCD	1	0	1	1	464402	Unique	Used	0.509634	0.3006	0.583275	0.406636	0.77954	1.32726	124627	92108.6	37078.9	37940.7	60.26	2.01564e-05	0	44.0992	24	3	585.96	1755.87	0.378371	35.2287	7680	7680	MS2	11/116	20190307-iTQ-s72.raw
	High		lLGNVLVcVLAHHFGk	Unambiguous	1	1	P68871	N-Term(iTRAQ4plex); C8(Methylthio); K16(iTRAQ4plex)	HCD	1	0	1	1	426928	Redundant	Not Used	0.496847	0.0240231	0.0478134				1.73246e+06	1.2483e+06	41192.8		60.13	1.12094e-05	0	6.73851	1	2	1027.58	2054.16	-1.43592	49.3656	11839	11839	MS2	12/146	20190307-iTQ-s66.raw
	High		vLGAFSDGLAHLDNLk	Unambiguous	2	2	P68871;P02042	N-Term(iTRAQ4plex); K16(iTRAQ4plex)	HCD	1	0	1	1	325587	Not Unique	Not Used	0.355355						1.32356e+06	682082			59.98	1.66264e-05	0	15.9841	1	3	653.371	1958.1	1.4326	42.2954	9769	9769	MS2	12/138	20190307-iTQ-s51.raw
		High	vLGAFSDGLAHLDNLk	Unambiguous	2	2	P68871;P02042	N-Term(iTRAQ4plex); K16(iTRAQ4plex)	CID	1	0	1	1	332164	Redundant	Not Used	0.810561	0.0200232	0.0244282				3.65936e+07	4.30152e+07	725214		59.98	1.55213e-05	0	11.9176	0	3	653.37	1958.1	0.590994	42.7673	9606	9606	MS2	19/138	20190307-iTQ-s52.raw
		High	lLGNVLVcVLAHHFGk	Unambiguous	1	1	P68871	N-Term(iTRAQ4plex); C8(Methylthio); K16(iTRAQ4plex)	CID	1	0	1	1	459853	Redundant	Not Used	0.577293	0.020566	0.0352286	0.0175875	0.0297646	0.839064	739799	619357	15058.8	9741.07	59.98	1.14526e-05	0	15.4646	7	3	685.394	2054.17	1.88538	49.932	11902	11902	MS2	18/146	20190307-iTQ-s71.raw
		High	vNVDEVGGEALGR	Unambiguous	1	1	P68871	N-Term(iTRAQ4plex)	CID	1	0	1	1	92659	Unique	Used	0.611266	0.0937419	0.151651	0.181754	0.290499	1.90235	713644	632620	66212.9	97107.8	59.74	2.67547e-05	0	11.3584	2	2	729.888	1458.77	0.788134	28.9548	5275	5275	MS2	17/128	20190307-iTQ-s16.raw
		High	vNVDEVGGEALGR	Unambiguous	1	1	P68871	N-Term(iTRAQ4plex)	CID	1	0	1	1	92371	Unique	Used	0.320359						337658	156872			59.72	2.4585e-05	0	22.933	1	3	486.927	1458.76	-1.35494	26.9378	4651	4651	MS2	13/128	20190307-iTQ-s16.raw
		High	vVAGVANALAHk	Unambiguous	2	2	P68871;P02042	N-Term(iTRAQ4plex); K12(iTRAQ4plex)	CID	1	0	1	1	357067	Redundant	Not Used	0.366417	0.106151	0.286478	0.219096	0.584184	2.02511	1.82846e+06	971609	192104	299921	59.65	1.09477e-05	0	13.9366	1	3	479.965	1437.88	1.46313	30.0984	6021	6021	MS2	7/100	20190307-iTQ-s56.raw
	High		vVAGVANALAHkYH	Unambiguous	2	2	P68871;P02042	N-Term(iTRAQ4plex); K12(iTRAQ4plex)	HCD	1	0	1	1	410991	Not Unique	Not Used	0.713983	0.115515	0.15999	0.253984	0.347543	2.15728	886714	918126	101379	168607	59.63	1.69329e-05	1	22.5278	1	3	580.004	1738	-1.05872	30.9545	6375	6375	MS2	7/116	20190307-iTQ-s64.raw
		High	vVAGVANALAHk	Unambiguous	2	2	P68871;P02042	N-Term(iTRAQ4plex); K12(iTRAQ4plex)	CID	1	0	1	1	366012	Not Unique	Not Used	0.68406	0.1281	0.185182	0.0692965	0.0989709	0.530763	66880.7	66347.7	8479.65	3469.76	59.58	1.11255e-05	0	25.8492	20	3	479.965	1437.88	1.46313	45.6425	10953	10953	MS2	7/100	20190307-iTQ-s57.raw
		High	gTFATLSELHcDk	Unambiguous	1	1	P68871	N-Term(iTRAQ4plex); C11(Methylthio); K13(iTRAQ4plex)	CID	1	0	1	1	327713	Unique	Used	0.626998	0.125215	0.197484	0.238886	0.372233	1.87186	3177.11	2888.88	393.746	568.213	59.58	2.41788e-05	0	17.4349	300	2	878.439	1755.87	3.2364	58.106	14367	14367	MS2	10/116	20190307-iTQ-s51.raw
	High		gTFATLSELHcDk	Unambiguous	1	1	P68871	N-Term(iTRAQ4plex); C11(Methylthio); K13(iTRAQ4plex)	HCD	1	0	1	1	324297	Redundant	Not Used	0.654433						1.10689e+07	1.05051e+07			59.55	2.07416e-05	0	16.9544	0	2	878.433	1755.86	-3.36814	32.9084	6974	6974	MS2	14/116	20190307-iTQ-s51.raw
		High	gTFATLSELHcDk	Unambiguous	1	1	P68871	N-Term(iTRAQ4plex); C11(Methylthio); K13(iTRAQ4plex)	CID	1	0	1	1	324387	Unique	Used	0.529314						4.41206e+06	3.38677e+06			59.54	2.3124e-05	0	12.481	0	2	878.436	1755.86	-0.100622	33.5654	7163	7163	MS2	9/116	20190307-iTQ-s51.raw
	High		fFESFGDLSTPDAVmGNPk	Unambiguous	1	1	P68871	N-Term(iTRAQ4plex); M15(Oxidation); K19(iTRAQ4plex)	HCD	1	0	1	1	219831	Unique	Used	0.437804	0.0971979	0.219543				134866	85627.8	12974.4		59.43	2.17218e-05	0	16.2599	5	3	788.387	2363.15	-0.769575	39.7443	9116	9116	MS2	14/166	20190307-iTQ-s35.raw
		High	vNVDEVGGEALGR	Unambiguous	1	1	P68871	N-Term(iTRAQ4plex)	CID	1	0	1	1	98626	Unique	Used	3.201	0.380104	0.117425				1.20485e+06	5.59304e+06	453274		59.38	2.70485e-05	0	22.9577	0	2	729.885	1458.76	-2.55909	24.1297	4140	4140	MS2	17/128	20190307-iTQ-s17.raw
	High		vVAGVANALAHk	Unambiguous	2	2	P68871;P02042	N-Term(iTRAQ4plex); K12(iTRAQ4plex)	HCD	1	0	1	1	367357	Not Unique	Not Used	0.573451	0.0575999	0.0993271				108893	90558.5	6207.98		59.28	1.20393e-05	0	14.9758	13	3	479.965	1437.88	0.635394	55.4694	13879	13879	MS2	13/100	20190307-iTQ-s57.raw
		High	vVAGVANALAHk	Unambiguous	2	2	P68871;P02042	N-Term(iTRAQ4plex); K12(iTRAQ4plex)	CID	1	0	1	1	356874	Redundant	Not Used	0.34284						6.84948e+07	3.40549e+07			59.28	1.17442e-05	0	13.8925	0	3	479.965	1437.88	1.01743	28.7202	5604	5604	MS2	10/100	20190307-iTQ-s56.raw
		High	vLGAFSDGLAHLDNLk	Unambiguous	2	2	P68871;P02042	N-Term(iTRAQ4plex); K16(iTRAQ4plex)	CID	1	0	1	1	331978	Redundant	Not Used	0.736912						1.60677e+08	1.71712e+08			59.27	1.83371e-05	0	11.7235	0	3	653.37	1958.09	-0.53115	41.3833	9203	9203	MS2	19/138	20190307-iTQ-s52.raw
		High	eFTPPVQAAYQk	Unambiguous	1	1	P68871	N-Term(iTRAQ4plex); K12(iTRAQ4plex)	CID	1	0	1	1	191516	Unique	Used	0.579333	0.069171	0.11807	0.0844577	0.14243	1.19799	267564	224795	18318	16918.2	59.26	2.56719e-05	0	14.0588	6	2	833.957	1666.91	1.6274	27.0394	5080	5080	MS2	10/102	20190307-iTQ-s31.raw
		High	sAVTALWGk	Unambiguous	1	1	P68871	N-Term(iTRAQ4plex); K9(iTRAQ4plex)	CID	1	0	1	1	238736	Unique	Used	0.641526	0.0227055	0.0349994				9.4283e+06	8.77159e+06	211881		59.23	1.99396e-05	0	12.6766	0	2	610.865	1220.72	-0.698848	32.6904	6584	6584	MS2	8/70	20190307-iTQ-s38.raw
		High	vLGAFSDGLAHLDNLk	Unambiguous	2	2	P68871;P02042	N-Term(iTRAQ4plex); K16(iTRAQ4plex)	CID	1	0	1	1	465403	Redundant	Not Used	0.789371	0.22818	0.285851	0.26595	0.329162	1.14357	166769	190909	37663.4	33204.9	59.09	2.05312e-05	0	45.5456	12	3	653.371	1958.1	1.24558	42.611	9844	9844	MS2	20/138	20190307-iTQ-s72.raw
		High	lLGNVLVcVLAHHFGk	Unambiguous	1	1	P68871	N-Term(iTRAQ4plex); C8(Methylthio); K16(iTRAQ4plex)	CID	1	0	1	1	427036	Unique	Used	0.459219	0.0970159	0.208913				1.67477e+07	1.11533e+07	1.60814e+06		59.04	1.42202e-05	0	9.84557	0	3	685.392	2054.16	-1.0562	50.1536	12067	12067	MS2	10/146	20190307-iTQ-s66.raw
		High	vNVDEVGGEALGR	Unambiguous	1	1	P68871	N-Term(iTRAQ4plex)	CID	1	0	1	1	92469	Unique	Used	0.637374	0.443001	0.68731				103501	95668.4	45381.1		58.98	3.18714e-05	0	11.9702	3	3	486.928	1458.77	0.904437	27.6222	4861	4861	MS2	12/128	20190307-iTQ-s16.raw
	High		fFESFGDLSTPDAVMGNPk	Unambiguous	1	1	P68871	N-Term(iTRAQ4plex); K19(iTRAQ4plex)	HCD	1	0	1	1	206899	Unique	Used	0.61197						395398	350910			58.93	2.25171e-05	0	15.7006	2	3	783.056	2347.15	0.283213	42.1965	9848	9848	MS2	13/166	20190307-iTQ-s33.raw
	High		vVAGVANALAHk	Unambiguous	2	2	P68871;P02042	N-Term(iTRAQ4plex); K12(iTRAQ4plex)	HCD	1	0	1	1	364633	Not Unique	Not Used	0.598306	0.155084	0.256322	0.15573	0.254296	0.985247	102289	88753.4	15700.9	11925.9	58.88	1.25537e-05	0	29.6212	13	3	479.964	1437.88	-1.14743	35.5827	7974	7974	MS2	13/100	20190307-iTQ-s57.raw
	High		fFESFGDLSTPDAVMGNPk	Unambiguous	1	1	P68871	N-Term(iTRAQ4plex); K19(iTRAQ4plex)	HCD	1	0	1	1	200224	Unique	Used	0.674637	0.235742	0.345548	0.175432	0.254055	0.730148	320608	313672	74806.3	42108.6	58.88	2.32955e-05	0	19.3606	3	3	783.054	2347.15	-1.66708	42.7668	9595	9595	MS2	16/166	20190307-iTQ-s32.raw
		High	eFTPPVQAAYQk	Unambiguous	1	1	P68871	N-Term(iTRAQ4plex); K12(iTRAQ4plex)	CID	1	0	1	1	257579	Unique	Used	0.583648	0.0972895	0.164838	0.498643	0.834698	5.02878	73082.3	61857.7	7037.29	27282.8	58.88	2.81488e-05	0	12.7886	21	2	833.957	1666.91	1.33447	24.6936	4479	4479	MS2	9/102	20190307-iTQ-s41.raw
	High		lLGNVLVcVLAHHFGk	Unambiguous	1	1	P68871	N-Term(iTRAQ4plex); C8(Methylthio); K16(iTRAQ4plex)	HCD	1	0	1	1	466446	Unique	Used	0.558382	0.0144417	0.0255758				489815	396639	7001.29		58.83	1.47938e-05	0	15.7393	6	3	685.394	2054.17	1.7071	50.5674	12111	12111	MS2	14/146	20190307-iTQ-s72.raw
		High	fFESFGDLSTPDAVmGNPk	Unambiguous	1	1	P68871	N-Term(iTRAQ4plex); M15(Oxidation); K19(iTRAQ4plex)	CID	1	0	1	1	160080	Unique	Used	0.451492						188220	123238			58.81	2.46605e-05	0	13.5939	3	2	1182.08	2363.15	0.0626093	39.5132	8533	8533	MS2	14/166	20190307-iTQ-s26.raw
	High		vVAGVANALAHk	Unambiguous	2	2	P68871;P02042	N-Term(iTRAQ4plex); K12(iTRAQ4plex)	HCD	1	0	1	1	367263	Redundant	Not Used	0.697696	0.061948	0.0878018				88112.9	89153.2	5402.49		58.8	1.33144e-05	0	15.6669	13	3	479.965	1437.88	1.46313	54.7578	13673	13673	MS2	13/100	20190307-iTQ-s57.raw
	High		sAVTALWGk	Unambiguous	1	1	P68871	N-Term(iTRAQ4plex); K9(iTRAQ4plex)	HCD	1	0	1	1	238640	Redundant	Not Used	0.878936	0.0159775	0.017976				2.02611e+07	2.58256e+07	320404		58.72	2.12828e-05	0	13.7356	0	2	610.867	1220.73	2.50109	32.0155	6382	6382	MS2	8/70	20190307-iTQ-s38.raw
		High	lLGNVLVcVLAHHFGk	Unambiguous	1	1	P68871	N-Term(iTRAQ4plex); C8(Methylthio); K16(iTRAQ4plex)	CID	1	0	1	1	433826	Unique	Used	0.569981						580482	479823			58.7	1.51758e-05	0	10.4545	1	4	514.297	2054.17	0.393191	50.654	12470	12470	MS2	10/146	20190307-iTQ-s67.raw
	High		vLGAFSDGLAHLDNLk	Unambiguous	2	2	P68871;P02042	N-Term(iTRAQ4plex); K16(iTRAQ4plex)	HCD	1	0	1	1	327624	Not Unique	Not Used	0.496911	0.130703	0.260105	0.0685135	0.134706	0.514317	9081.97	6544.7	1174.88	465.848	58.68	1.98535e-05	0	26.0727	122	3	653.374	1958.11	6.29519	57.1359	14179	14179	MS2	13/138	20190307-iTQ-s51.raw
	High		lLGNVLVcVLAHHFGk	Unambiguous	1	1	P68871	N-Term(iTRAQ4plex); C8(Methylthio); K16(iTRAQ4plex)	HCD	1	0	1	1	420389	Unique	Used	0.288025	0.0319858	0.109817	0.0389506	0.132122	1.1948	468085	195518	14818.7	13649.8	58.58	1.59477e-05	0	17.5185	6	3	685.394	2054.17	1.97452	49.8081	12315	12315	MS2	14/146	20190307-iTQ-s65.raw
	High		kVLGAFSDGLAHLDNLk	Unambiguous	2	2	P68871;P02042	N-Term(iTRAQ4plex); K1(iTRAQ4plex); K17(iTRAQ4plex)	HCD	1	0	1	1	431600	Redundant	Not Used	0.710883	0.0778296	0.108265				555621	572806	42800.7		58.58	8.59789e-06	1	19.1207	3	3	744.101	2230.29	-1.26512	34.4331	7653	7653	MS2	16/174	20190307-iTQ-s67.raw
	High		fFESFGDLSTPDAVMGNPk	Unambiguous	1	1	P68871	N-Term(iTRAQ4plex); K19(iTRAQ4plex)	HCD	1	0	1	1	154014	Unique	Used	0.225941						3.4166e+06	1.11949e+06			58.56	2.82114e-05	0	11.31	0	3	783.058	2347.16	3.24765	42.4456	9754	9754	MS2	13/166	20190307-iTQ-s25.raw
		High	GTFATLSELHcDk	Unambiguous	1	1	P68871	C11(Methylthio); K13(iTRAQ4plex)	CID	1	0	1	1	225518	Unique	Used	0.559721	0.0570635	0.100816				410706	333376	23196.2		58.41	2.17038e-05	0	25.3129	4	2	806.386	1611.76	0.958282	33.2317	6818	6818	MS2	8/116	20190307-iTQ-s36.raw
	High		lLGNVLVcVLAHHFGk	Unambiguous	1	1	P68871	N-Term(iTRAQ4plex); C8(Methylthio); K16(iTRAQ4plex)	HCD	1	0	1	1	427595	Redundant	Not Used	0.458024						50080.3	33264.9			58.4	1.51771e-05	0	19.8183	12	3	685.395	2054.17	2.68762	54.3466	13283	13283	MS2	12/146	20190307-iTQ-s66.raw
	High		VNVDEVGGEALGR	Unambiguous	1	1	P68871		HCD	1	0	1	1	47550	No Quan Labels	Not Used							14553.1	13885.3	9204.48	5210.01	58.37	2.75809e-05	0	27.3561	31	2	657.836	1314.66	-0.787534	22.97	3135	3135	MS2	10/128	20190307-iTQ-s09.raw
	High		sAVTALWGk	Unambiguous	1	1	P68871	N-Term(iTRAQ4plex); K9(iTRAQ4plex)	HCD	1	0	1	1	232197	Unique	Used	0.261685	0.138856	0.524723	0.130896	0.488696	0.924911	833971	316490	114616	81726.9	58.35	2.12747e-05	0	37.622	5	2	610.868	1220.73	4.00106	32.7339	6954	6954	MS2	7/70	20190307-iTQ-s37.raw
	High		vVAGVANALAHk	Unambiguous	2	2	P68871;P02042	N-Term(iTRAQ4plex); K12(iTRAQ4plex)	HCD	1	0	1	1	356970	Not Unique	Not Used	0.313763						6.80952e+06	3.09849e+06			58.33	9.9887e-06	0	13.1549	0	3	479.966	1437.88	2.99125	29.4256	5818	5818	MS2	13/100	20190307-iTQ-s56.raw
		High	lLGNVLVcVLAHHFGk	Unambiguous	1	1	P68871	N-Term(iTRAQ4plex); C8(Methylthio); K16(iTRAQ4plex)	CID	1	0	1	1	434835	Unique	Used	0.236809						1483.19	509.362			58.25	1.67578e-05	0	0	300	2	1027.59	2054.17	0.941114	59.7357	14658	14658	MS2	17/146	20190307-iTQ-s67.raw
		High	lLGNVLVcVLAHHFGk	Unambiguous	1	1	P68871	N-Term(iTRAQ4plex); C8(Methylthio); K16(iTRAQ4plex)	CID	1	0	1	1	427132	Unique	Used	0.60333						5.4801e+06	4.79484e+06			58.11	1.74614e-05	0	10.6123	0	3	685.394	2054.17	0.726578	50.856	12275	12275	MS2	22/146	20190307-iTQ-s66.raw
	High		sAVTALWGk	Unambiguous	1	1	P68871	N-Term(iTRAQ4plex); K9(iTRAQ4plex)	HCD	1	0	1	1	235642	Unique	Used	0.315443	0.13025	0.40832	0.180944	0.560421	1.36303	22211.9	10161	2863.46	3008.97	58.06	2.27438e-05	0	24.3307	119	2	610.868	1220.73	4.40105	57.5879	14417	14417	MS2	7/70	20190307-iTQ-s37.raw
	High		vLGAFSDGLAHLDNLk	Unambiguous	2	2	P68871;P02042	N-Term(iTRAQ4plex); K16(iTRAQ4plex)	HCD	1	0	1	1	338801	Redundant	Not Used	1.10553						786340	1.2607e+06			58.06	2.39162e-05	0	11.2211	1	3	653.37	1958.09	-0.250614	42.0695	9797	9797	MS2	12/138	20190307-iTQ-s53.raw
	High		vNVDEVGGEALGR	Unambiguous	1	1	P68871	N-Term(iTRAQ4plex)	HCD	1	0	1	1	91760	Unique	Used	0.887114	0.14552	0.162213	0.137035	0.150919	0.923955	1.04497e+06	1.34436e+06	150506	107207	57.97	3.7583e-05	0	23.6499	4	2	729.885	1458.76	-3.22854	22.6549	3332	3332	MS2	19/128	20190307-iTQ-s16.raw
	High		sAVTALWGk	Unambiguous	1	1	P68871	N-Term(iTRAQ4plex); K9(iTRAQ4plex)	HCD	1	0	1	1	235486	Unique	Used	0.321381	0.142098	0.437232	0.192647	0.585641	1.33018	49380.4	23014.7	6944.98	7122.03	57.93	2.36765e-05	0	40.3571	81	2	610.869	1220.73	5.70101	56.2062	14079	14079	MS2	7/70	20190307-iTQ-s37.raw
		High	vLGAFSDGLAHLDNLk	Unambiguous	2	2	P68871;P02042	N-Term(iTRAQ4plex); K16(iTRAQ4plex)	CID	1	0	1	1	332452	Redundant	Not Used	0.843212						1.90696e+06	2.3319e+06			57.88	2.68019e-05	0	11.4068	1	3	653.371	1958.1	1.15207	44.8549	10230	10230	MS2	19/138	20190307-iTQ-s52.raw
	High		vLGAFSDGLAHLDNLk	Unambiguous	2	2	P68871;P02042	N-Term(iTRAQ4plex); K16(iTRAQ4plex)	HCD	1	0	1	1	333924	Not Unique	Not Used	0.708533	0.179292	0.250232	0.159646	0.220135	0.873651	25030.5	25719.4	4441.77	2991.68	57.81	2.70718e-05	0	23.2193	62	3	653.371	1958.1	1.71314	55.5236	13423	13423	MS2	14/138	20190307-iTQ-s52.raw
		High	vNVDEVGGEALGR	Unambiguous	1	1	P68871	N-Term(iTRAQ4plex)	CID	1	0	1	1		No Quan Values	Not Used											57.8	4.27344e-05	0	22.3181	139	2	729.888	1458.77	1.29022	56.81	13792	13792	MS2	11/128	20190307-iTQ-s16.raw
	High		vVAGVANALAHk	Unambiguous	2	2	P68871;P02042	N-Term(iTRAQ4plex); K12(iTRAQ4plex)	HCD	1	0	1	1	444007	Not Unique	Not Used	0.679439	0.432491	0.629461	0.733698	1.05501	1.66448	136577	134573	58463.1	75021	57.75	1.71238e-05	0	52.417	17	3	479.964	1437.88	-0.70172	28.6715	5874	5874	MS2	15/100	20190307-iTQ-s69.raw
	High		lLGNVLVcVLAHHFGk	Unambiguous	1	1	P68871	N-Term(iTRAQ4plex); C8(Methylthio); K16(iTRAQ4plex)	HCD	1	0	1	1	427876	Unique	Used	0.430144	0.0577928	0.132862	0.0953578	0.216587	1.61891	19258.8	12013.6	1101.61	1374.91	57.7	1.78316e-05	0	18.2046	52	3	685.395	2054.17	2.77676	56.5303	13893	13893	MS2	14/146	20190307-iTQ-s66.raw
	High		GTFATLSELHcDk	Unambiguous	1	1	P68871	C11(Methylthio); K13(iTRAQ4plex)	HCD	1	0	1	1	225518	Redundant	Not Used	0.559721	0.0570635	0.100816				410706	333376	23196.2		57.69	2.56175e-05	0	25.3129	4	2	806.386	1611.76	0.958282	33.2499	6824	6824	MS2	8/116	20190307-iTQ-s36.raw
	High		lLGNVLVcVLAHHFGk	Unambiguous	1	1	P68871	N-Term(iTRAQ4plex); C8(Methylthio); K16(iTRAQ4plex)	HCD	1	0	1	1	427786	Unique	Used	0.508319	0.188427	0.366564	0.154885	0.29769	0.806504	26319	19401.5	4908.39	3051.88	57.66	1.88535e-05	0	17.8412	38	3	685.395	2054.17	2.33107	55.7667	13698	13698	MS2	12/146	20190307-iTQ-s66.raw
	High		lLGNVLVcVLAHHFGk	Unambiguous	1	1	P68871	N-Term(iTRAQ4plex); C8(Methylthio); K16(iTRAQ4plex)	HCD	1	0	1	1	440320	Redundant	Not Used	0.543496	0.0270601	0.0492353				5.78113e+06	4.55659e+06	154835		57.63	1.93294e-05	0	12.4688	1	3	685.394	2054.17	0.815717	50.2954	12032	12032	MS2	16/146	20190307-iTQ-s68.raw
	High		gTFATLSELHcDk	Unambiguous	1	1	P68871	N-Term(iTRAQ4plex); C11(Methylthio); K13(iTRAQ4plex)	HCD	1	0	1	1	326836	Unique	Used	0.850805						126298	155832			57.61	3.58897e-05	0	13.4608	8	3	585.961	1755.87	1.31691	51.3122	12474	12474	MS2	10/116	20190307-iTQ-s51.raw
	High		vNVDEVGGEALGR	Unambiguous	1	1	P68871	N-Term(iTRAQ4plex)	HCD	1	0	1	1	92167	Redundant	Not Used	0.673193						1.45647e+08	1.42191e+08			57.59	4.18034e-05	0	7.2651	0	2	729.887	1458.77	-0.801795	25.4967	4215	4215	MS2	11/128	20190307-iTQ-s16.raw
	High		lLGNVLVcVLAHHFGk	Unambiguous	1	1	P68871	N-Term(iTRAQ4plex); C8(Methylthio); K16(iTRAQ4plex)	HCD	1	0	1	1	433670	Redundant	Not Used	0.664918	0.0407719	0.0606367				1.16466e+06	1.12305e+06	46999		57.44	2.12756e-05	0	6.68443	1	2	1027.58	2054.16	-2.62444	49.5189	12138	12138	MS2	13/146	20190307-iTQ-s67.raw
		High	vVAGVANALAHk	Unambiguous	2	2	P68871;P02042	N-Term(iTRAQ4plex); K12(iTRAQ4plex)	CID	1	0	1	1	365260	Redundant	Not Used	0.711998	0.093078	0.129274				50953.2	52611.5	4694.02		57.36	1.87327e-05	0	0	23	3	479.964	1437.88	-0.892737	40.1624	9326	9326	MS2	10/100	20190307-iTQ-s57.raw
		High	lLGNVLVcVLAHHFGk	Unambiguous	1	1	P68871	N-Term(iTRAQ4plex); C8(Methylthio); K16(iTRAQ4plex)	CID	1	0	1	1	426851	Unique	Used	0.606215	0.07105	0.115899				3.3026e+07	2.90344e+07	2.32245e+06		57.32	2.14083e-05	0	9.46045	0	3	685.392	2054.16	-1.59103	48.7383	11666	11666	MS2	16/146	20190307-iTQ-s66.raw
		High	vVAGVANALAHK	Unambiguous	2	2	P68871;P02042	N-Term(iTRAQ4plex)	CID	1	0	1	1	251129	Redundant	Not Used	0.379848	0.182415	0.474891	0.122642	0.315442	0.659656	874340	481639	157859	80280	57.31	3.08396e-05	0	9.50225	1	3	431.931	1293.78	2.03653	26.5866	4743	4743	MS2	15/100	20190307-iTQ-s40.raw
	High		sAVTALWGk	Unambiguous	1	1	P68871	N-Term(iTRAQ4plex); K9(iTRAQ4plex)	HCD	1	0	1	1	235297	Unique	Used	0.363773	0.138809	0.377337	0.195336	0.524618	1.38072	61533.3	32461.7	8453.83	8998.7	57.29	2.71558e-05	0	31.411	64	2	610.868	1220.73	4.20105	54.7958	13666	13666	MS2	7/70	20190307-iTQ-s37.raw
	High		vVAGVANALAHk	Unambiguous	2	2	P68871;P02042	N-Term(iTRAQ4plex); K12(iTRAQ4plex)	HCD	1	0	1	1	357197	Redundant	Not Used	0.470608	0.0730143	0.153423	0.211156	0.438365	2.8375	254877	173948	18419	40292.3	57.27	1.66875e-05	0	37.1615	11	2	719.444	1437.88	1.55738	31.0233	6304	6304	MS2	15/100	20190307-iTQ-s56.raw
	High		vVAGVANALAHk	Unambiguous	2	2	P68871;P02042	N-Term(iTRAQ4plex); K12(iTRAQ4plex)	HCD	1	0	1	1	363607	Not Unique	Not Used	0.67915	0.0370144	0.0538949				1.12173e+07	1.1048e+07	410946		57.25	1.93074e-05	0	12.8688	0	3	479.964	1437.88	0.317034	28.2156	5751	5751	MS2	13/100	20190307-iTQ-s57.raw
	High		kVLGAFSDGLAHLDNLk	Unambiguous	2	2	P68871;P02042	N-Term(iTRAQ4plex); K1(iTRAQ4plex); K17(iTRAQ4plex)	HCD	1	0	1	1	431918	Not Unique	Not Used	0.768455						143954	160426			57.22	1.07629e-05	1	14.4551	4	5	446.865	2230.3	2.11626	36.7422	8342	8342	MS2	15/174	20190307-iTQ-s67.raw
		High	sAVTALWGk	Unambiguous	1	1	P68871	N-Term(iTRAQ4plex); K9(iTRAQ4plex)	CID	1	0	1	1	232197	Redundant	Not Used	0.261685	0.138856	0.524723	0.130896	0.488696	0.924911	833971	316490	114616	81726.9	57.22	2.75971e-05	0	37.622	5	2	610.868	1220.73	4.00106	32.7183	6948	6948	MS2	7/70	20190307-iTQ-s37.raw
		High	sAVTALWGk	Unambiguous	1	1	P68871	N-Term(iTRAQ4plex); K9(iTRAQ4plex)	CID	1	0	1	1	238832	Unique	Used	0.68472	0.0167024	0.0241217				4.84439e+06	4.81042e+06	80083.6		57.19	3.18945e-05	0	12.4997	1	2	610.865	1220.72	-0.698848	33.3849	6792	6792	MS2	8/70	20190307-iTQ-s38.raw
	High		lLGNVLVcVLAHHFGk	Unambiguous	1	1	P68871	N-Term(iTRAQ4plex); C8(Methylthio); K16(iTRAQ4plex)	HCD	1	0	1	1	427308	Redundant	Not Used	0.476648	0.12229	0.25371	0.247848	0.508018	1.98853	39682.3	27430	4803.05	7363.27	57.18	2.10568e-05	0	30.5574	24	2	1027.59	2054.17	2.12963	52.1678	12660	12660	MS2	12/146	20190307-iTQ-s66.raw
	High		vVAGVANALAHk	Unambiguous	2	2	P68871;P02042	N-Term(iTRAQ4plex); K12(iTRAQ4plex)	HCD	1	0	1	1	366597	Not Unique	Not Used	0.569744	0.0408203	0.0708499	0.0593746	0.101815	1.42713	93871	77560.7	3792.58	4172.73	57.17	1.96664e-05	0	13.0438	15	3	479.964	1437.88	0.50805	49.8951	12230	12230	MS2	13/100	20190307-iTQ-s57.raw
	High		vVAGVANALAHk	Unambiguous	2	2	P68871;P02042	N-Term(iTRAQ4plex); K12(iTRAQ4plex)	HCD	1	0	1	1	365699	Not Unique	Not Used	0.568892	0.0839019	0.145842	0.0691551	0.118764	0.808708	63801.5	52637.1	5298.22	3303.26	57.17	1.91867e-05	0	6.37438	29	3	479.965	1437.88	1.20844	43.4098	10282	10282	MS2	14/100	20190307-iTQ-s57.raw
		High	EFTPPVQAAYQk	Unambiguous	1	1	P68871	K12(iTRAQ4plex)	CID	1	0	1	1	105100	Unique	Used	0.494097	0.431763	0.864123	0.502538	0.993682	1.14199	67659	48480.7	28913.3	25455.5	57.15	4.96338e-05	0	4.98514	9	2	761.906	1522.81	1.94974	23.9145	3753	3753	MS2	9/102	20190307-iTQ-s18.raw
	High		fFESFGDLSTPDAVMGNPk	Unambiguous	1	1	P68871	N-Term(iTRAQ4plex); K19(iTRAQ4plex)	HCD	1	0	1	1	160860	Redundant	Not Used	0.725996	0.131805	0.179531				230462	242641	30064.7		57.14	3.45822e-05	0	8.77475	3	2	1174.08	2347.15	-0.439169	45.0952	10229	10229	MS2	12/166	20190307-iTQ-s26.raw
		High	eFTPPVQAAYQk	Unambiguous	1	1	P68871	N-Term(iTRAQ4plex); K12(iTRAQ4plex)	CID	1	0	1	1	193352	Unique	Used	0.60796	0.406292	0.660855	0.515457	0.828339	1.24478	53322	47012.3	21442.3	20577.2	57.13	4.33759e-05	0	27.4838	23	3	556.308	1666.91	3.37688	40.0913	9058	9058	MS2	8/102	20190307-iTQ-s31.raw
		High	lLGNVLVcVLAHHFGk	Unambiguous	1	1	P68871	N-Term(iTRAQ4plex); C8(Methylthio); K16(iTRAQ4plex)	CID	1	0	1	1	453416	Redundant	Not Used	0.625787	0.0182658	0.0288639	0.0150837	0.0235489	0.810227	1.15851e+06	1.05137e+06	20944.3	13082.6	57.12	2.24172e-05	0	13.8902	4	3	685.394	2054.17	1.52882	50.3653	11929	11929	MS2	18/146	20190307-iTQ-s70.raw
	High		vVAGVANALAHk	Unambiguous	2	2	P68871;P02042	N-Term(iTRAQ4plex); K12(iTRAQ4plex)	HCD	1	0	1	1	437502	Not Unique	Not Used	0.498344	0.29993	0.59516	0.477772	0.93666	1.56293	135159	97679.6	40122.8	48345	57.1	1.99859e-05	0	53.7401	21	3	479.964	1437.88	0.444378	29.6644	5924	5924	MS2	13/100	20190307-iTQ-s68.raw
	High		sAVTALWGk	Unambiguous	1	1	P68871	N-Term(iTRAQ4plex); K9(iTRAQ4plex)	HCD	1	0	1	1	231807	Redundant	Not Used	0.264806	0.0147628	0.0551295				5.97713e+06	2.29536e+06	87335.1		57.07	2.67017e-05	0	12.8349	0	2	610.866	1220.72	0.301135	29.9595	6109	6109	MS2	7/70	20190307-iTQ-s37.raw
	High		gTFATLSELHcDk	Unambiguous	1	1	P68871	N-Term(iTRAQ4plex); C11(Methylthio); K13(iTRAQ4plex)	HCD	1	0	1	1	350780	Unique	Used	0.789604	0.0590302	0.0739278				528626	605325	30885.2		56.93	4.02495e-05	0	14.1936	2	3	585.959	1755.86	-1.29015	32.3716	6997	6997	MS2	13/116	20190307-iTQ-s55.raw
		High	gTFATLSELHcDk	Unambiguous	1	1	P68871	N-Term(iTRAQ4plex); C11(Methylthio); K13(iTRAQ4plex)	CID	1	0	1	1	324769	Unique	Used	0.669879	0.239502	0.353554	0.273313	0.398616	1.11967	62503.4	60719.9	14816.3	12789.5	56.93	4.31896e-05	0	14.0494	28	2	878.437	1755.87	0.872678	36.341	7986	7986	MS2	9/116	20190307-iTQ-s51.raw
		High	fFESFGDLSTPDAVMGNPk	Unambiguous	1	1	P68871	N-Term(iTRAQ4plex); K19(iTRAQ4plex)	CID	1	0	1	1	160366	Unique	Used	0.609467						1.3684e+07	1.20947e+07			56.88	3.55877e-05	0	10.7226	0	2	1174.08	2347.15	-0.127121	41.5379	9155	9155	MS2	23/166	20190307-iTQ-s26.raw
		High	gTFATLSELHcDk	Unambiguous	1	1	P68871	N-Term(iTRAQ4plex); C11(Methylthio); K13(iTRAQ4plex)	CID	1	0	1	1	317854	Unique	Used	0.335145						4.29072e+06	2.08542e+06			56.84	4.52326e-05	0	12.4107	0	3	585.962	1755.87	3.50682	34.7534	7172	7172	MS2	9/116	20190307-iTQ-s50.raw
	High		gTFATLSELHcDk	Unambiguous	1	1	P68871	N-Term(iTRAQ4plex); C11(Methylthio); K13(iTRAQ4plex)	HCD	1	0	1	1	324183	Unique	Used	0.831941	0.01	0.01				4.34367e+07	5.2406e+07	53190.2		56.82	3.90983e-05	0	11.48	0	3	585.958	1755.86	-3.27152	32.0511	6727	6727	MS2	16/116	20190307-iTQ-s51.raw
		High	VVAGVANALAHk	Unambiguous	2	2	P68871;P02042	K12(iTRAQ4plex)	CID	1	0	1	1	270146	Redundant	Not Used	0.944227	0.535709	0.561042	0.907737	0.939235	1.66253	30623.7	41933.9	16237.3	20811.6	56.82	4.1386e-05	0	11.4831	9	2	647.392	1293.78	-0.0524009	20.4307	3115	3115	MS2	10/100	20190307-iTQ-s43.raw
		High	vVAGVANALAHk	Unambiguous	2	2	P68871;P02042	N-Term(iTRAQ4plex); K12(iTRAQ4plex)	CID	1	0	1	1	390335	Redundant	Not Used	0.590765	0.21429	0.358698	0.346265	0.572643	1.58543	280437	240260	59479.1	72699.5	56.71	1.89841e-05	0	24.0116	5	3	479.965	1437.88	2.03618	27.1753	5511	5511	MS2	7/100	20190307-iTQ-s61.raw
		High	vLGAFSDGLAHLDNLK	Unambiguous	2	2	P68871;P02042	N-Term(iTRAQ4plex)	CID	1	0	1	1	213431	Not Unique	Not Used	0.370712						717837	385916			56.71	4.43673e-05	0	7.79222	1	3	605.336	1813.99	0.577384	42.275	9475	9475	MS2	14/138	20190307-iTQ-s34.raw
	High		vVAGVANALAHk	Unambiguous	2	2	P68871;P02042	N-Term(iTRAQ4plex); K12(iTRAQ4plex)	HCD	1	0	1	1	364732	Not Unique	Not Used	0.63879	0.0732109	0.113334	0.128115	0.195944	1.71697	115319	106829	8356.06	11060.8	56.65	2.23841e-05	0	12.5425	15	3	479.964	1437.88	0.571722	36.2789	8185	8185	MS2	13/100	20190307-iTQ-s57.raw
		High	fFESFGDLSTPDAVmGNPk	Unambiguous	1	1	P68871	N-Term(iTRAQ4plex); M15(Oxidation); K19(iTRAQ4plex)	CID	1	0	1	1	173295	Unique	Used	1.30262						597468	1.12866e+06			56.6	4.12393e-05	0	6.65299	1	2	1182.08	2363.15	-0.0407023	39.4801	8629	8629	MS2	12/166	20190307-iTQ-s28.raw
	High		vVAGVANALAHk	Unambiguous	2	2	P68871;P02042	N-Term(iTRAQ4plex); K12(iTRAQ4plex)	HCD	1	0	1	1	363511	Not Unique	Not Used	0.785973						4.75109e+07	5.41541e+07			56.55	2.1467e-05	0	13.3455	0	3	479.964	1437.88	-1.08375	27.5149	5543	5543	MS2	12/100	20190307-iTQ-s57.raw
	High		sAVTALWGk	Unambiguous	1	1	P68871	N-Term(iTRAQ4plex); K9(iTRAQ4plex)	HCD	1	0	1	1	239026	Redundant	Not Used	0.753384	0.0987701	0.129644	0.108884	0.141202	1.08163	618780	676058	60490.8	50441.7	56.53	3.23492e-05	0	24.9098	4	2	610.866	1220.73	0.801126	34.7523	7216	7216	MS2	7/70	20190307-iTQ-s38.raw
	High		vNVDEVGGEALGR	Unambiguous	1	1	P68871	N-Term(iTRAQ4plex)	HCD	1	0	1	1	92469	Redundant	Not Used	0.637374	0.443001	0.68731				103501	95668.4	45381.1		56.53	5.60274e-05	0	11.9702	3	3	486.928	1458.77	0.904437	27.6386	4867	4867	MS2	11/128	20190307-iTQ-s16.raw
		High	vNVDEVGGEALGR	Unambiguous	1	1	P68871	N-Term(iTRAQ4plex)	CID	1	0	1	1	96664	Unique	Used	0.560653	0.197469	0.348296	0.19682	0.342977	0.977931	5750.19	4675.28	1123.85	847.304	56.44	5.27744e-05	0	33.2147	300	2	729.892	1458.78	6.64572	57.4871	13949	13949	MS2	11/128	20190307-iTQ-s16.raw
		High	vVAGVANALAHk	Unambiguous	2	2	P68871;P02042	N-Term(iTRAQ4plex); K12(iTRAQ4plex)	CID	1	0	1	1	365911	Not Unique	Not Used	0.675685	0.0660571	0.0966758	0.113533	0.164161	1.68633	83111.7	81439.9	5433.86	7064.36	56.43	2.3206e-05	0	11.4202	19	3	479.964	1437.88	-0.829065	44.9437	10740	10740	MS2	10/100	20190307-iTQ-s57.raw
	High		vLGAFSDGLAHLDNLk	Unambiguous	2	2	P68871;P02042	N-Term(iTRAQ4plex); K16(iTRAQ4plex)	HCD	1	0	1	1	352080	Redundant	Not Used	0.796855	0.0626804	0.0777848				149473	172732	9273.03		56.35	3.76577e-05	0	20.6669	6	2	979.553	1958.1	1.75117	41.7867	9809	9809	MS2	13/138	20190307-iTQ-s55.raw
		High	vNVDEVGGEALGR	Unambiguous	1	1	P68871	N-Term(iTRAQ4plex)	CID	1	0	1	1	91760	Redundant	Not Used	0.887114	0.14552	0.162213	0.137035	0.150919	0.923955	1.04497e+06	1.34436e+06	150506	107207	56.34	5.47005e-05	0	23.6499	4	2	729.885	1458.76	-3.22854	22.6395	3326	3326	MS2	11/128	20190307-iTQ-s16.raw
		High	eFTPPVQAAYQk	Unambiguous	1	1	P68871	N-Term(iTRAQ4plex); K12(iTRAQ4plex)	CID	1	0	1	1	184638	Unique	Used	0.192965						3.15735e+06	883550			56.33	5.26149e-05	0	12.6505	0	2	833.959	1666.91	4.19049	25.8142	4378	4378	MS2	11/102	20190307-iTQ-s30.raw
		High	kVLGAFSDGLAHLDNLK	Unambiguous	2	2	P68871;P02042	N-Term(iTRAQ4plex); K1(iTRAQ4plex)	CID	1	0	1	1	398345	Not Unique	Not Used	0.437476	0.18809	0.425162	0.327563	0.731527	1.70871	161738	102612	30109.6	39663.7	56.25	2.38323e-05	1	32.633	10	3	696.069	2086.19	0.964637	36.9333	8177	8177	MS2	16/174	20190307-iTQ-s62.raw
	High		vVAGVANALAHk	Unambiguous	2	2	P68871;P02042	N-Term(iTRAQ4plex); K12(iTRAQ4plex)	HCD	1	0	1	1	366694	Redundant	Not Used	0.585346						95935.7	81437.3			56.13	2.46219e-05	0	10.8497	14	3	479.965	1437.88	1.46313	50.5912	12439	12439	MS2	13/100	20190307-iTQ-s57.raw
		High	vVAGVANALAHk	Unambiguous	2	2	P68871;P02042	N-Term(iTRAQ4plex); K12(iTRAQ4plex)	CID	1	0	1	1	366298	Redundant	Not Used	0.753871			0.06164	0.0798833		71884.9	78589.7		3317.32	56.13	2.62065e-05	0	11.7764	19	3	479.964	1437.88	-0.0649987	47.7159	11575	11575	MS2	9/100	20190307-iTQ-s57.raw
		High	vLGAFSDGLAHLDNLk	Unambiguous	2	2	P68871;P02042	N-Term(iTRAQ4plex); K16(iTRAQ4plex)	CID	1	0	1	1	331684	Redundant	Not Used	0.795517	0.0436772	0.0542935	0.113102	0.138903	2.54072	360123	415461	15568	30493.7	56.12	4.01944e-05	0	32.7875	6	3	653.37	1958.1	0.965042	39.2802	8566	8566	MS2	15/138	20190307-iTQ-s52.raw
		High	lLGNVLVcVLAHHFGk	Unambiguous	1	1	P68871	N-Term(iTRAQ4plex); C8(Methylthio); K16(iTRAQ4plex)	CID	1	0	1	1	466538	Redundant	Not Used	0.544125	0.150849	0.274148	0.331795	0.595747	2.15808	32141.3	25362.5	4798.78	7984	56.06	2.84904e-05	0	31.7136	51	3	685.394	2054.17	2.06365	51.2496	12302	12302	MS2	8/146	20190307-iTQ-s72.raw
	High		eFTPPVQAAYQk	Unambiguous	1	1	P68871	N-Term(iTRAQ4plex); K12(iTRAQ4plex)	HCD	1	0	1	1	211051	Redundant	Not Used	0.736721	0.0824767	0.110706	0.082446	0.109335	0.980794	165526	176848	13512.1	10217	55.97	5.7668e-05	0	11.0842	9	2	833.956	1666.91	0.748619	25.5265	4322	4322	MS2	7/102	20190307-iTQ-s34.raw
		High	vNVDEVGGEALGR	Unambiguous	1	1	P68871	N-Term(iTRAQ4plex)	CID	1	0	1	1	92083	Unique	Used	0.696823						5.87416e+06	5.93607e+06			55.94	6.35434e-05	0	7.31013	0	3	486.927	1458.77	0.276834	24.8781	4027	4027	MS2	8/128	20190307-iTQ-s16.raw
	High		fFESFGDLSTPDAVMGNPk	Unambiguous	1	1	P68871	N-Term(iTRAQ4plex); K19(iTRAQ4plex)	HCD	1	0	1	1	160845	Unique	Used	0.453402	0.0780664	0.170264				1.07508e+06	706892	83067.3		55.91	4.42373e-05	0	18.9593	1	3	783.055	2347.15	-0.0288345	45.0017	10200	10200	MS2	14/166	20190307-iTQ-s26.raw
	High		vVAGVANALAHk	Unambiguous	2	2	P68871;P02042	N-Term(iTRAQ4plex); K12(iTRAQ4plex)	HCD	1	0	1	1	357068	Redundant	Not Used	0.29249	0.0520736	0.176055	0.0586125	0.19578	1.10436	1.07584e+06	456341	55448.7	47209	55.87	2.30351e-05	0	18.7051	2	2	719.444	1437.88	2.06675	30.1171	6028	6028	MS2	13/100	20190307-iTQ-s56.raw
	High		gTFATLSELHcDk	Unambiguous	1	1	P68871	N-Term(iTRAQ4plex); C11(Methylthio); K13(iTRAQ4plex)	HCD	1	0	1	1	331210	Redundant	Not Used	0.881619	0.0895803	0.100479	0.230088	0.254978	2.52012	87600.9	112001	7766.91	15090	55.87	5.37054e-05	0	18.3357	10	2	878.436	1755.86	-0.448229	35.8672	7545	7545	MS2	12/116	20190307-iTQ-s52.raw
	High		vNVDEVGGEALGR	Unambiguous	1	1	P68871	N-Term(iTRAQ4plex)	HCD	1	0	1	1	91767	Redundant	Not Used	0.947092	0.38164	0.398478	0.699156	0.721227	1.79746	183525	252068	69322.9	96063.2	55.64	6.87702e-05	0	17.0235	2	3	486.928	1458.77	0.841677	22.6997	3346	3346	MS2	13/128	20190307-iTQ-s16.raw
	High		vVAGVANALAHk	Unambiguous	2	2	P68871;P02042	N-Term(iTRAQ4plex); K12(iTRAQ4plex)	HCD	1	0	1	1	364005	Not Unique	Not Used	0.743947	0.264966	0.352202	0.37623	0.494085	1.39316	252548	272469	66231.2	71135.3	55.62	1.85056e-05	0	29.2402	5	3	479.966	1437.88	4.26469	31.0762	6611	6611	MS2	12/100	20190307-iTQ-s57.raw
		High	fFESFGDLSTPDAVMGNPk	Unambiguous	1	1	P68871	N-Term(iTRAQ4plex); K19(iTRAQ4plex)	CID	1	0	1	1	160753	Unique	Used	0.768312	0.177367	0.228285				229712	255948	40325.7		55.61	5.56449e-05	0	15.7319	2	2	1174.08	2347.16	3.20137	44.3134	9990	9990	MS2	10/166	20190307-iTQ-s26.raw
		High	fFESFGDLSTPDAVMGNPk	Unambiguous	1	1	P68871	N-Term(iTRAQ4plex); K19(iTRAQ4plex)	CID	1	0	1	1	153918	Redundant	Not Used	0.318191						4.21946e+07	1.94705e+07			55.59	5.63158e-05	0	73.4417	0	3	783.058	2347.16	3.40367	41.7506	9540	9540	MS2	19/166	20190307-iTQ-s25.raw
		High	sAVTALWGk	Unambiguous	1	1	P68871	N-Term(iTRAQ4plex); K9(iTRAQ4plex)	CID	1	0	1	1	278206	Redundant	Not Used	0.611657	0.0282348	0.0456478	0.0572072	0.0913762	1.98795	604590	536290	16895.6	25894	55.58	4.05357e-05	0	19.8058	8	2	610.867	1220.73	1.9011	31.6673	6250	6250	MS2	6/70	20190307-iTQ-s44.raw
		High	vNVDEVGGEALGR	Unambiguous	1	1	P68871	N-Term(iTRAQ4plex)	CID	1	0	1	1	92557	Unique	Used	0.672919	0.174083	0.25582	0.328233	0.476551	1.84997	1.56767e+06	1.52985e+06	270107	385233	55.56	7.00488e-05	0	25.4247	1	2	729.888	1458.77	0.537093	28.2443	5054	5054	MS2	9/128	20190307-iTQ-s16.raw
		High	vVAGVANALAHk	Unambiguous	2	2	P68871;P02042	N-Term(iTRAQ4plex); K12(iTRAQ4plex)	CID	1	0	1	1	363805	Redundant	Not Used	0.763672	0.0966646	0.125171	0.122509	0.156729	1.24348	627546	694998	60040	57557.3	55.52	1.97783e-05	0	26.8816	3	3	479.965	1437.88	2.54555	29.6317	6174	6174	MS2	14/100	20190307-iTQ-s57.raw
	High		gTFATLSELHcDk	Unambiguous	1	1	P68871	N-Term(iTRAQ4plex); C11(Methylthio); K13(iTRAQ4plex)	HCD	1	0	1	1	331054	Redundant	Not Used	1.20896	0.01	0.01				995695	1.7457e+06	7250.22		55.51	5.72222e-05	0	12.4715	1	2	878.435	1755.86	-0.795837	34.7242	7207	7207	MS2	12/116	20190307-iTQ-s52.raw
		High	vNVDEVGGEALGR	Unambiguous	1	1	P68871	N-Term(iTRAQ4plex)	CID	1	0	1	1	93009	Unique	Used	0.598146	0.217092	0.358904	0.302701	0.49442	1.36807	308198	267342	66221.7	69844.2	55.48	6.79534e-05	0	24.6192	9	2	729.887	1458.77	-0.801795	31.3851	6031	6031	MS2	17/128	20190307-iTQ-s16.raw
	High		fFESFGDLSTPDAVMGNPk	Unambiguous	1	1	P68871	N-Term(iTRAQ4plex); K19(iTRAQ4plex)	HCD	1	0	1	1	173673	Redundant	Not Used	0.542553	0.0285565	0.0520481				152428	119933	4308.2		55.41	4.96351e-05	0	5.49514	7	2	1174.08	2347.15	-0.0231057	42.1722	9454	9454	MS2	12/166	20190307-iTQ-s28.raw
		High	vVAGVANALAHk	Unambiguous	2	2	P68871;P02042	N-Term(iTRAQ4plex); K12(iTRAQ4plex)	CID	1	0	1	1	363319	Redundant	Not Used	0.678217	0.0102492	0.014944				1.14564e+08	1.12681e+08	1.16217e+06		55.35	2.85908e-05	0	13.0249	0	3	479.964	1437.88	-1.46579	26.0858	5121	5121	MS2	12/100	20190307-iTQ-s57.raw
		High	eFTPPVQAAYQk	Unambiguous	1	1	P68871	N-Term(iTRAQ4plex); K12(iTRAQ4plex)	CID	1	0	1	1	283971	Unique	Used	0.482484	0.0530862	0.108803				56893.1	39808.3	2989.29		55.35	6.53504e-05	0	10.3046	16	2	833.959	1666.91	3.31172	25.4721	4632	4632	MS2	11/102	20190307-iTQ-s45.raw
	High		vNVDEVGGEALGR	Unambiguous	1	1	P68871	N-Term(iTRAQ4plex)	HCD	1	0	1	1	92557	Redundant	Not Used	0.672919	0.174083	0.25582	0.328233	0.476551	1.84997	1.56767e+06	1.52985e+06	270107	385233	55.34	7.36886e-05	0	25.4247	1	2	729.888	1458.77	0.537093	28.259	5060	5060	MS2	7/128	20190307-iTQ-s16.raw
	High		gTFATLSELHcDk	Unambiguous	1	1	P68871	N-Term(iTRAQ4plex); C11(Methylthio); K13(iTRAQ4plex)	HCD	1	0	1	1	324453	Unique	Used	0.835206	0.01	0.01				1.49333e+07	1.80876e+07	104796		55.28	6.31509e-05	0	11.5358	0	3	585.96	1755.87	0.795499	34.0776	7312	7312	MS2	12/116	20190307-iTQ-s51.raw
	High		gTFATLSELHcDk	Unambiguous	1	1	P68871	N-Term(iTRAQ4plex); C11(Methylthio); K13(iTRAQ4plex)	HCD	1	0	1	1	325390	Unique	Used	0.7746	0.158643	0.202529	0.169211	0.213423	1.04651	169108	189965	26552.9	21423	55.25	6.35886e-05	0	27.9852	6	3	585.96	1755.87	0.899781	40.8694	9341	9341	MS2	12/116	20190307-iTQ-s51.raw
	High		sAVTALWGk	Unambiguous	1	1	P68871	N-Term(iTRAQ4plex); K9(iTRAQ4plex)	HCD	1	0	1	1	284732	Redundant	Not Used	0.535409	0.0445221	0.0822303	0.0468897	0.0855622	1.03334	778209	604245	34292.5	27318.8	55.19	4.43443e-05	0	29.1111	6	2	610.867	1220.73	1.70111	30.9539	6288	6288	MS2	8/70	20190307-iTQ-s45.raw
	High		vVAGVANALAHk	Unambiguous	2	2	P68871;P02042	N-Term(iTRAQ4plex); K12(iTRAQ4plex)	HCD	1	0	1	1	364227	Not Unique	Not Used	0.654269	0.15864	0.239773	0.186854	0.27902	1.15565	239018	226786	37529.3	33436.4	55.08	3.04247e-05	0	21.0898	8	3	479.964	1437.88	-1.33844	32.6694	7092	7092	MS2	15/100	20190307-iTQ-s57.raw
	High		fFESFGDLSTPDAVmGNPk	Unambiguous	1	1	P68871	N-Term(iTRAQ4plex); M15(Oxidation); K19(iTRAQ4plex)	HCD	1	0	1	1	160083	Unique	Used	0.434996						1.7467e+06	1.10188e+06			55.05	5.84577e-05	0	9.8264	0	3	788.388	2363.15	1.32249	39.5632	8549	8549	MS2	13/166	20190307-iTQ-s26.raw
	High		sAVTALWGk	Unambiguous	1	1	P68871	N-Term(iTRAQ4plex); K9(iTRAQ4plex)	HCD	1	0	1	1	238359	Redundant	Not Used	0.825035						1.02848e+08	1.23055e+08			55	5.21776e-05	0	13.7405	0	2	610.865	1220.72	-1.79883	29.9419	5773	5773	MS2	6/70	20190307-iTQ-s38.raw
		High	sAVTALWGk	Unambiguous	1	1	P68871	N-Term(iTRAQ4plex); K9(iTRAQ4plex)	CID	1	0	1	1	304292	Redundant	Not Used	0.628193	0.10023	0.157779	0.123319	0.191791	1.20718	299973	273279	29758.3	27695	55	4.60111e-05	0	39.3847	29	2	610.867	1220.73	1.50111	31.3196	6042	6042	MS2	6/70	20190307-iTQ-s48.raw
		High	vNVDEVGGEALGR	Unambiguous	1	1	P68871	N-Term(iTRAQ4plex)	CID	1	0	1	1	92763	Unique	Used	0.655773	0.180292	0.271873	0.26179	0.390023	1.42467	373389	355097	66629.5	73181.8	54.98	8.16457e-05	0	8.47052	4	2	729.888	1458.77	1.45758	29.6718	5498	5498	MS2	11/128	20190307-iTQ-s16.raw
	High		vLGAFSDGLAHLDNLk	Unambiguous	2	2	P68871;P02042	N-Term(iTRAQ4plex); K16(iTRAQ4plex)	HCD	1	0	1	1	334107	Not Unique	Not Used	0.783959	0.106033	0.133749	0.153202	0.190925	1.41763	10922.3	12417.6	1146.26	1252.76	54.87	5.37631e-05	0	20.4756	134	3	653.372	1958.1	3.0223	56.9406	13816	13816	MS2	16/138	20190307-iTQ-s52.raw
	High		vLGAFSDGLAHLDNLKGTFATLSELHcDk	Unambiguous	1	1	P68871	N-Term(iTRAQ4plex); C27(Methylthio); K29(iTRAQ4plex)	HCD	1	0	1	1	399797	Unique	Used	0.899886	0.266181	0.292505	0.463446	0.503155	1.70828	40911.4	53390.4	10778.3	14194.8	54.84	3.82231e-05	1	9.39041	14	4	852.44	3406.74	0.443911	47.3884	11329	11329	MS2	14/298	20190307-iTQ-s62.raw
	High		fFESFGDLSTPDAVMGNPk	Unambiguous	1	1	P68871	N-Term(iTRAQ4plex); K19(iTRAQ4plex)	HCD	1	0	1	1	155875	Unique	Used	0.321709	0.108205	0.332602	0.225329	0.684295	2.04319	24720.6	11533.3	2647.48	4170.26	54.82	6.62516e-05	0	30.9263	34	3	783.057	2347.16	2.07748	55.677	13785	13785	MS2	13/166	20190307-iTQ-s25.raw
	High		EFTPPVQAAYQk	Unambiguous	1	1	P68871	K12(iTRAQ4plex)	HCD	1	0	1	1	105100	Redundant	Not Used	0.494097	0.431763	0.864123	0.502538	0.993682	1.14199	67659	48480.7	28913.3	25455.5	54.77	8.58573e-05	0	4.98514	9	2	761.906	1522.81	1.94974	23.9333	3759	3759	MS2	9/102	20190307-iTQ-s18.raw
		High	vLGAFSDGLAHLDNLk	Unambiguous	2	2	P68871;P02042	N-Term(iTRAQ4plex); K16(iTRAQ4plex)	CID	1	0	1	1	325491	Redundant	Not Used	0.343385						9.67022e+07	4.81558e+07			54.76	5.1466e-05	0	12.303	0	3	653.37	1958.1	0.684506	41.5863	9555	9555	MS2	12/138	20190307-iTQ-s51.raw
		High	fFESFGDLSTPDAVMGNPk	Unambiguous	1	1	P68871	N-Term(iTRAQ4plex); K19(iTRAQ4plex)	CID	1	0	1	1	206899	Redundant	Not Used	0.61197						395398	350910			54.75	5.89539e-05	0	15.7006	2	3	783.056	2347.15	0.283213	42.179	9842	9842	MS2	19/166	20190307-iTQ-s33.raw
		High	vVAGVANALAHk	Unambiguous	2	2	P68871;P02042	N-Term(iTRAQ4plex); K12(iTRAQ4plex)	CID	1	0	1	1	363703	Not Unique	Not Used	0.658287	0.041462	0.0622841				2.75576e+06	2.6308e+06	113089		54.73	3.43242e-05	0	9.55929	1	3	479.965	1437.88	0.762738	28.8978	5953	5953	MS2	9/100	20190307-iTQ-s57.raw
		High	lLGNVLVcVLAHHFGk	Unambiguous	1	1	P68871	N-Term(iTRAQ4plex); C8(Methylthio); K16(iTRAQ4plex)	CID	1	0	1	1	427954	Unique	Used	0.553682	0.148022	0.264369	0.0860826	0.151896	0.570594	4419.89	3548.97	647.539	284.849	54.71	3.90465e-05	0	18.6397	238	3	685.394	2054.17	1.35055	57.2358	14056	14056	MS2	22/146	20190307-iTQ-s66.raw
	High		vNVDEVGGEALGR	Unambiguous	1	1	P68871	N-Term(iTRAQ4plex)	HCD	1	0	1	1	144942	Redundant	Not Used	0.624183	0.047665	0.0755144	0.106045	0.165985	2.18289	335408	303610	15823.4	26628.8	54.68	8.57829e-05	0	17.8288	7	2	729.888	1458.77	0.871815	25.6977	4301	4301	MS2	10/128	20190307-iTQ-s24.raw
	High		sAVTALWGk	Unambiguous	1	1	P68871	N-Term(iTRAQ4plex); K9(iTRAQ4plex)	HCD	1	0	1	1	238832	Redundant	Not Used	0.68472	0.0167024	0.0241217				4.84439e+06	4.81042e+06	80083.6		54.63	5.75064e-05	0	12.4997	1	2	610.865	1220.72	-0.698848	33.3999	6798	6798	MS2	6/70	20190307-iTQ-s38.raw
		High	vVAGVANALAHk	Unambiguous	2	2	P68871;P02042	N-Term(iTRAQ4plex); K12(iTRAQ4plex)	CID	1	0	1	1	383627	Not Unique	Not Used	0.57672	0.498211	0.854262	0.178022	0.301578	0.35059	1.16536e+06	974670	574648	155318	54.61	3.07886e-05	0	28.2123	2	3	479.965	1437.88	1.65415	27.8439	5394	5394	MS2	10/100	20190307-iTQ-s60.raw
		High	sAVTALWGk	Unambiguous	1	1	P68871	N-Term(iTRAQ4plex); K9(iTRAQ4plex)	CID	1	0	1	1	232355	Redundant	Not Used	0.348189	0.111703	0.317243	0.0951049	0.266857	0.835368	442042	223208	48871.4	31474.2	54.56	5.1267e-05	0	43.0271	11	2	610.868	1220.73	3.30107	33.811	7288	7288	MS2	6/70	20190307-iTQ-s37.raw
	High		vNVDEVGGEALGR	Unambiguous	1	1	P68871	N-Term(iTRAQ4plex)	HCD	1	0	1	1	92275	Unique	Used	0.365062						1.18238e+06	625975			54.32	9.52308e-05	0	6.98065	0	3	486.928	1458.77	1.09272	26.2732	4449	4449	MS2	11/128	20190307-iTQ-s16.raw
	High		vHLTPEEk	Unambiguous	2	2	P68871;P02042	N-Term(iTRAQ4plex); K8(iTRAQ4plex)	HCD	1	0	1	1	368691	Not Unique	Not Used	0.730559						2.54721e+06	2.69867e+06			54.2	8.13605e-05	0	14.4232	1	2	620.862	1240.72	2.20445	17.1338	2164	2164	MS2	6/62	20190307-iTQ-s58.raw
		High	vVAGVANALAHk	Unambiguous	2	2	P68871;P02042	N-Term(iTRAQ4plex); K12(iTRAQ4plex)	CID	1	0	1	1	367077	Not Unique	Not Used	0.673316						88916.1	86822			54.16	3.933e-05	0	14.0701	12	3	479.964	1437.88	0.126018	53.3762	13264	13264	MS2	10/100	20190307-iTQ-s57.raw
		High	vVAGVANALAHk	Unambiguous	2	2	P68871;P02042	N-Term(iTRAQ4plex); K12(iTRAQ4plex)	CID	1	0	1	1	366984	Redundant	Not Used	0.523245	0.0492217	0.0930238				104808	79530	5105.98		54.15	3.92284e-05	0	16.3788	15	3	479.965	1437.88	0.82641	52.6793	13059	13059	MS2	10/100	20190307-iTQ-s57.raw
		High	lLGNVLVcVLAHHFGk	Unambiguous	1	1	P68871	N-Term(iTRAQ4plex); C8(Methylthio); K16(iTRAQ4plex)	CID	1	0	1	1	466446	Redundant	Not Used	0.558382	0.0144417	0.0255758				489815	396639	7001.29		54.14	4.35591e-05	0	15.7393	6	3	685.394	2054.17	1.7071	50.5509	12105	12105	MS2	16/146	20190307-iTQ-s72.raw
		High	vNVDEVGGEALGR	Unambiguous	1	1	P68871	N-Term(iTRAQ4plex)	CID	1	0	1	1	92275	Redundant	Not Used	0.365062						1.18238e+06	625975			54.08	0.000100642	0	6.98065	0	3	486.928	1458.77	1.09272	26.2579	4443	4443	MS2	12/128	20190307-iTQ-s16.raw
		High	LLGNVLVcVLAHHFGk	Unambiguous	1	1	P68871	C8(Methylthio); K16(iTRAQ4plex)	CID	1	0	1	1	386430	Unique	Used	0.494056						1.37273e+06	983542			54.04	7.19885e-05	0	4.81303	0	3	637.36	1910.06	1.01147	48.0221	11473	11473	MS2	12/146	20190307-iTQ-s60.raw
	High		lLGNVLVcVLAHHFGk	Unambiguous	1	1	P68871	N-Term(iTRAQ4plex); C8(Methylthio); K16(iTRAQ4plex)	HCD	1	0	1	1	453415	Unique	Used	0.585491	0.0279943	0.0472817				2.36661e+06	2.00945e+06	65572.9		53.99	4.60874e-05	0	9.72624	1	4	514.297	2054.17	1.46285	50.3792	11934	11934	MS2	14/146	20190307-iTQ-s70.raw
	High		lLGNVLVcVLAHHFGk	Unambiguous	1	1	P68871	N-Term(iTRAQ4plex); C8(Methylthio); K16(iTRAQ4plex)	HCD	1	0	1	1	426851	Redundant	Not Used	0.606215	0.07105	0.115899				3.3026e+07	2.90344e+07	2.32245e+06		53.95	4.65138e-05	0	9.46045	0	3	685.392	2054.16	-1.59103	48.7538	11672	11672	MS2	14/146	20190307-iTQ-s66.raw
		High	vLGAFSDGLAHLDNLk	Unambiguous	2	2	P68871;P02042	N-Term(iTRAQ4plex); K16(iTRAQ4plex)	CID	1	0	1	1	358729	Redundant	Not Used	0.706705	0.0614943	0.0860478	0.065169	0.0900936	1.03979	464935	476498	28297.9	22684.1	53.91	6.29987e-05	0	21.0719	8	3	653.37	1958.1	0.123434	42.0207	9622	9622	MS2	20/138	20190307-iTQ-s56.raw
	High		gTFATLSELHcDk	Unambiguous	1	1	P68871	N-Term(iTRAQ4plex); C11(Methylthio); K13(iTRAQ4plex)	HCD	1	0	1	1	327572	Redundant	Not Used	0.738382	0.125649	0.168275	0.213438	0.282411	1.66668	6789.12	7269.85	844.305	1084.86	53.89	8.65637e-05	0	26.1053	197	2	878.437	1755.87	0.9422	56.6507	14064	14064	MS2	11/116	20190307-iTQ-s51.raw
		High	vVAGVANALAHk	Unambiguous	2	2	P68871;P02042	N-Term(iTRAQ4plex); K12(iTRAQ4plex)	CID	1	0	1	1	366672	Redundant	Not Used	0.687233	0.23269	0.334824	0.344871	0.490278	1.45418	54278.7	54095.9	12500.7	14014.3	53.88	2.78297e-05	0	49.7403	49	2	719.445	1437.88	3.59487	50.4055	12383	12383	MS2	10/100	20190307-iTQ-s57.raw
	High		lHVDPENFR	Unambiguous	2	2	P68871;P02042	N-Term(iTRAQ4plex)	HCD	1	0	1	1	284011	Not Unique	Not Used	0.636783	0.205735	0.319492	0.26297	0.403465	1.25412	537395	496267	109428	105801	53.87	9.31163e-05	0	25.3507	6	2	635.838	1270.67	1.99297	25.7883	4727	4727	MS2	6/72	20190307-iTQ-s45.raw
	High		vHLTPEEk	Unambiguous	2	2	P68871;P02042	N-Term(iTRAQ4plex); K8(iTRAQ4plex)	HCD	1	0	1	1	368595	Not Unique	Not Used	0.722463	0.0267494	0.0366134				3.18433e+07	3.3363e+07	843061		53.82	8.75553e-05	0	13.5749	0	2	620.858	1240.71	-4.58428	16.44	1956	1956	MS2	6/62	20190307-iTQ-s58.raw
		High	vVAGVANALAHk	Unambiguous	2	2	P68871;P02042	N-Term(iTRAQ4plex); K12(iTRAQ4plex)	CID	1	0	1	1	366884	Redundant	Not Used	0.624331	0.01	0.01				86937.7	78714.3	254.899		53.82	4.25328e-05	0	16.3456	16	3	479.964	1437.88	0.50805	51.9671	12847	12847	MS2	15/100	20190307-iTQ-s57.raw
	High		vVAGVANALAHk	Unambiguous	2	2	P68871;P02042	N-Term(iTRAQ4plex); K12(iTRAQ4plex)	HCD	1	0	1	1	366012	Redundant	Not Used	0.68406	0.1281	0.185182	0.0692965	0.0989709	0.530763	66880.7	66347.7	8479.65	3469.76	53.8	4.21038e-05	0	25.8492	20	3	479.965	1437.88	1.46313	45.6618	10959	10959	MS2	13/100	20190307-iTQ-s57.raw
		High	lLGNVLVcVLAHHFGk	Unambiguous	1	1	P68871	N-Term(iTRAQ4plex); C8(Methylthio); K16(iTRAQ4plex)	CID	1	0	1	1	420389	Redundant	Not Used	0.288025	0.0319858	0.109817	0.0389506	0.132122	1.1948	468085	195518	14818.7	13649.8	53.69	4.91697e-05	0	17.5185	6	3	685.394	2054.17	1.97452	49.791	12309	12309	MS2	15/146	20190307-iTQ-s65.raw
		High	kVLGAFSDGLAHLDNLk	Unambiguous	2	2	P68871;P02042	N-Term(iTRAQ4plex); K1(iTRAQ4plex); K17(iTRAQ4plex)	CID	1	0	1	1	464784	Not Unique	Not Used	0.765618	0.0973098	0.125686	0.232906	0.297207	2.34835	234678	260565	22602.5	40920.5	53.68	2.54986e-05	1	35.0774	6	3	744.102	2230.29	0.376871	38.0401	8504	8504	MS2	14/174	20190307-iTQ-s72.raw
	High		fFESFGDLSTPDAVMGNPk	Unambiguous	1	1	P68871	N-Term(iTRAQ4plex); K19(iTRAQ4plex)	HCD	1	0	1	1	160269	Unique	Used	0.48213						1.75788e+06	1.22909e+06			53.6	8.03189e-05	0	25.1439	0	3	783.056	2347.15	0.985318	40.8735	8952	8952	MS2	13/166	20190307-iTQ-s26.raw
		High	vLGAFSDGLAHLDNLk	Unambiguous	2	2	P68871;P02042	N-Term(iTRAQ4plex); K16(iTRAQ4plex)	CID	1	0	1	1	325587	Redundant	Not Used	0.355355						1.32356e+06	682082			53.59	7.24099e-05	0	15.9841	1	3	653.371	1958.1	1.4326	42.2797	9763	9763	MS2	10/138	20190307-iTQ-s51.raw
	High		lLGNVLVcVLAHHFGk	Unambiguous	1	1	P68871	N-Term(iTRAQ4plex); C8(Methylthio); K16(iTRAQ4plex)	HCD	1	0	1	1	427498	Redundant	Not Used	0.543315			0.0846657	0.152246		127810	100704		8101.41	53.57	5.07671e-05	0	11.6794	8	3	685.394	2054.17	1.43969	53.6232	13074	13074	MS2	12/146	20190307-iTQ-s66.raw
		High	vVAGVANALAHk	Unambiguous	2	2	P68871;P02042	N-Term(iTRAQ4plex); K12(iTRAQ4plex)	CID	1	0	1	1	367782	Not Unique	Not Used	0.623611						36360.8	32883.5			53.55	4.5261e-05	0	16.3323	13	3	479.964	1437.88	0.50805	59.7251	14793	14793	MS2	8/100	20190307-iTQ-s57.raw
	High		gTFATLSELHcDk	Unambiguous	1	1	P68871	N-Term(iTRAQ4plex); C11(Methylthio); K13(iTRAQ4plex)	HCD	1	0	1	1	317854	Redundant	Not Used	0.335145						4.29072e+06	2.08542e+06			53.54	9.67056e-05	0	12.4107	0	3	585.962	1755.87	3.50682	34.7689	7178	7178	MS2	12/116	20190307-iTQ-s50.raw
		High	lLGNVLVcVLAHHFGk	Unambiguous	1	1	P68871	N-Term(iTRAQ4plex); C8(Methylthio); K16(iTRAQ4plex)	CID	1	0	1	1	440416	Redundant	Not Used	0.589137	0.0789188	0.132467				199448	170403	15578.9		53.53	4.9906e-05	0	23.47	5	3	685.393	2054.17	0.63744	50.9873	12234	12234	MS2	20/146	20190307-iTQ-s68.raw
	High		fFESFGDLSTPDAVMGNPk	Unambiguous	1	1	P68871	N-Term(iTRAQ4plex); K19(iTRAQ4plex)	HCD	1	0	1	1	161141	Unique	Used	0.740237	0.0654025	0.0873708	0.357224	0.471477	5.35902	196354	210786	12710.5	52513.2	53.52	8.91486e-05	0	51.0234	3	3	783.057	2347.16	1.92146	47.0906	10839	10839	MS2	13/166	20190307-iTQ-s26.raw
		High	gTFATLSELHcDk	Unambiguous	1	1	P68871	N-Term(iTRAQ4plex); C11(Methylthio); K13(iTRAQ4plex)	CID	1	0	1	1	326547	Unique	Used	0.815066						131272	155166			53.51	9.80444e-05	0	15.9753	6	3	585.961	1755.87	2.15116	49.2063	11843	11843	MS2	9/116	20190307-iTQ-s51.raw
	High		vVAGVANALAHk	Unambiguous	2	2	P68871;P02042	N-Term(iTRAQ4plex); K12(iTRAQ4plex)	HCD	1	0	1	1	383627	Redundant	Not Used	0.57672	0.498211	0.854262	0.178022	0.301578	0.35059	1.16536e+06	974670	574648	155318	53.48	3.99383e-05	0	28.2123	2	3	479.965	1437.88	1.65415	27.8625	5400	5400	MS2	15/100	20190307-iTQ-s60.raw
	High		lLGNVLVcVLAHHFGk	Unambiguous	1	1	P68871	N-Term(iTRAQ4plex); C8(Methylthio); K16(iTRAQ4plex)	HCD	1	0	1	1	427000	No Quan Values	Not Used											53.41	5.19882e-05	0	10.2814	0	4	514.296	2054.16	-1.15188	49.8991	11995	11995	MS2	13/146	20190307-iTQ-s66.raw
		High	eFTPPVQAAYQk	Unambiguous	1	1	P68871	N-Term(iTRAQ4plex); K12(iTRAQ4plex)	CID	1	0	1	1	191440	Unique	Used	0.579109	0.113615	0.194008				606492	509350	68200.8		53.38	9.98756e-05	0	13.3561	1	3	556.307	1666.91	1.39964	26.5398	4920	4920	MS2	12/102	20190307-iTQ-s31.raw
		High	lLGNVLVcVLAHHFGk	Unambiguous	1	1	P68871	N-Term(iTRAQ4plex); C8(Methylthio); K16(iTRAQ4plex)	CID	1	0	1	1	427318	Unique	Used	0.632556			0.0901841	0.13929		378965	347639		25586.8	53.28	5.42728e-05	0	19.5416	2	3	685.394	2054.17	1.43969	52.2348	12678	12678	MS2	17/146	20190307-iTQ-s66.raw
	High		lLGNVLVcVLAHHFGK	Unambiguous	1	1	P68871	N-Term(iTRAQ4plex); C8(Methylthio)	HCD	1	0	1	1	373306	Unique	Used	0.283005	0.0628722	0.219689	0.126546	0.436863	1.97483	227811	93497.2	14176.2	21582.9	53.18	8.46277e-05	0	23.9281	6	2	955.537	1910.07	2.23278	50.3448	12162	12162	MS2	13/146	20190307-iTQ-s58.raw
		High	vVAGVANALAHk	Unambiguous	2	2	P68871;P02042	N-Term(iTRAQ4plex); K12(iTRAQ4plex)	CID	1	0	1	1	366108	Not Unique	Not Used	0.602838	0.0859639	0.141013				60605	52983.4	5156.46		53.18	3.26971e-05	0	10.3604	21	3	479.966	1437.88	3.05493	46.3303	11161	11161	MS2	14/100	20190307-iTQ-s57.raw
		High	vVAGVANALAHk	Unambiguous	2	2	P68871;P02042	N-Term(iTRAQ4plex); K12(iTRAQ4plex)	CID	1	0	1	1	365349	Not Unique	Not Used	0.695987	0.045158	0.0641618	0.0655	0.0919455	1.42313	64275	64874.5	2872.79	3151.89	53.15	4.30913e-05	0	9.17186	22	3	479.965	1437.88	1.97251	40.8429	9520	9520	MS2	15/100	20190307-iTQ-s57.raw
	High		LLGNVLVcVLAHHFGk	Unambiguous	1	1	P68871	C8(Methylthio); K16(iTRAQ4plex)	HCD	1	0	1	1	459602	Unique	Used	0.384124	0.477601	1.22952	0.665526	1.69272	1.36722	40095.6	22335.7	18953.5	19977.9	53.14	8.54108e-05	0	39.0037	17	3	637.359	1910.06	-0.426481	48.0874	11363	11363	MS2	8/146	20190307-iTQ-s71.raw
		High	gTFATLSELHcDk	Unambiguous	1	1	P68871	N-Term(iTRAQ4plex); C11(Methylthio); K13(iTRAQ4plex)	CID	1	0	1	1	325877	Unique	Used	0.629562	0.0697179	0.109509				162403	148273	11206.4		53.14	0.000102881	0	14.8489	6	3	585.961	1755.87	1.21263	44.3498	10389	10389	MS2	8/116	20190307-iTQ-s51.raw
		High	LLGNVLVcVLAHHFGk	Unambiguous	1	1	P68871	C8(Methylthio); K16(iTRAQ4plex)	CID	1	0	1	1	386526	Unique	Used	0.592728						75343.6	64763.9			53.14	9.09916e-05	0	12.3845	4	3	637.36	1910.06	1.2032	48.7159	11681	11681	MS2	12/146	20190307-iTQ-s60.raw
	High		gTFATLSELHcDk	Unambiguous	1	1	P68871	N-Term(iTRAQ4plex); C11(Methylthio); K13(iTRAQ4plex)	HCD	1	0	1	1	327769	Redundant	Not Used	0.82341			0.250892	0.297688		2599.01	3103.53		488.184	53.12	9.75057e-05	0	13.6085	300	2	878.435	1755.86	-0.656794	58.8202	14492	14492	MS2	10/116	20190307-iTQ-s51.raw
	High		vVAGVANALAHk	Unambiguous	2	2	P68871;P02042	N-Term(iTRAQ4plex); K12(iTRAQ4plex)	HCD	1	0	1	1	397244	Redundant	Not Used	0.594594	0.0753313	0.125285	0.111532	0.183262	1.45266	432783	373183	32268	36137.6	53.09	3.33817e-05	0	25.5888	4	3	479.966	1437.88	2.99125	29.0526	5801	5801	MS2	14/100	20190307-iTQ-s62.raw
		High	lLGNVLVcVLAHHFGk	Unambiguous	1	1	P68871	N-Term(iTRAQ4plex); C8(Methylthio); K16(iTRAQ4plex)	CID	1	0	1	1	426839	Redundant	Not Used	0.559682						4.28704e+06	3.4796e+06			53.06	5.63514e-05	0	5.67722	0	2	1027.59	2054.16	-0.722807	48.649	11640	11640	MS2	10/146	20190307-iTQ-s66.raw
		High	vVAGVANALAHk	Unambiguous	2	2	P68871;P02042	N-Term(iTRAQ4plex); K12(iTRAQ4plex)	CID	1	0	1	1	365262	Redundant	Not Used	0.679321	0.214508	0.312256	0.368137	0.529451	1.68386	33382.1	32886.7	7087.37	9200.51	53.05	4.85541e-05	0	37.2701	85	2	719.441	1437.87	-2.26295	40.1667	9328	9328	MS2	9/100	20190307-iTQ-s57.raw
		High	LLGNVLVcVLAHHFGk	Unambiguous	1	1	P68871	C8(Methylthio); K16(iTRAQ4plex)	CID	1	0	1	1	399914	Unique	Used	0.62386						174833	158176			53.05	9.28969e-05	0	20.5795	2	3	637.36	1910.06	1.2032	48.2318	11580	11580	MS2	12/146	20190307-iTQ-s62.raw
	High		eFTPPVQAAYQk	Unambiguous	1	1	P68871	N-Term(iTRAQ4plex); K12(iTRAQ4plex)	HCD	1	0	1	1	184637	Unique	Used	0.214744						7.99649e+06	2.4903e+06			53.01	0.000112758	0	12.8176	0	3	556.309	1666.91	4.36551	25.8266	4383	4383	MS2	10/102	20190307-iTQ-s30.raw
		High	lLVVYPWTQR	Unambiguous	3	3	P68871;P02042;P69892	N-Term(iTRAQ4plex)	CID	1	0	1	1	120631	Not Unique	Not Used	0.623254	0.0479522	0.0760828	0.240588	0.377137	4.92271	1.56063e+08	1.41057e+08	7.40688e+06	2.811e+07	52.99	8.74076e-05	0	6.82021	0	2	709.917	1418.83	-0.337084	40.0461	8847	8847	MS2	10/74	20190307-iTQ-s20.raw
		High	sAVTALWGk	Unambiguous	1	1	P68871	N-Term(iTRAQ4plex); K9(iTRAQ4plex)	CID	1	0	1	1	235767	Unique	Used	0.357129	0.171025	0.473564	0.196725	0.538176	1.12859	7829.33	4054.9	1325.29	1153.11	52.98	7.37628e-05	0	35.0974	239	2	610.868	1220.73	3.10108	58.9528	14683	14683	MS2	8/70	20190307-iTQ-s37.raw
		High	kVLGAFSDGLAHLDNLk	Unambiguous	2	2	P68871;P02042	N-Term(iTRAQ4plex); K1(iTRAQ4plex); K17(iTRAQ4plex)	CID	1	0	1	1	439147	Not Unique	Not Used	0.628053	0.288402	0.454093	0.336895	0.52407	1.14613	83853.1	76374.1	23935.6	21149.6	52.92	2.98645e-05	1	35.4344	15	4	558.329	2230.29	0.91817	41.683	9481	9481	MS2	10/174	20190307-iTQ-s68.raw
	High		gTFATLSELHcDk	Unambiguous	1	1	P68871	N-Term(iTRAQ4plex); C11(Methylthio); K13(iTRAQ4plex)	HCD	1	0	1	1	326547	Redundant	Not Used	0.815066						131272	155166			52.89	0.00011309	0	15.9753	6	3	585.961	1755.87	2.15116	49.2222	11849	11849	MS2	11/116	20190307-iTQ-s51.raw
		High	lLVVYPWTQR	Unambiguous	3	3	P68871;P02042;P69892	N-Term(iTRAQ4plex)	CID	1	0	1	1	120859	Not Unique	Not Used	0.655616	0.0359379	0.0542058	0.223293	0.332748	6.09622	1.27101e+08	1.20846e+08	4.52096e+06	2.12477e+07	52.88	8.81041e-05	0	6.46422	0	2	709.918	1418.83	0.43724	41.6809	9341	9341	MS2	10/74	20190307-iTQ-s20.raw
	High		vLGAFSDGLAHLDNLk	Unambiguous	2	2	P68871;P02042	N-Term(iTRAQ4plex); K16(iTRAQ4plex)	HCD	1	0	1	1	327354	Not Unique	Not Used	0.40624	0.0823488	0.200455	0.132444	0.318523	1.57803	23712.7	13970	1932.71	2351.27	52.87	8.46923e-05	0	26.1143	61	3	653.372	1958.1	2.74176	54.9747	13594	13594	MS2	13/138	20190307-iTQ-s51.raw
		High	lLVVYPWTQR	Unambiguous	3	3	P68871;P02042;P69892	N-Term(iTRAQ4plex)	CID	1	0	1	1	121051	Not Unique	Not Used	0.621369	0.0247328	0.039361	0.290116	0.456154	11.509	3.33096e+07	3.00158e+07	815399	7.23483e+06	52.84	8.76193e-05	0	6.86093	0	2	709.918	1418.83	0.86742	43.0487	9757	9757	MS2	10/74	20190307-iTQ-s20.raw
		High	vVAGVANALAHk	Unambiguous	2	2	P68871;P02042	N-Term(iTRAQ4plex); K12(iTRAQ4plex)	CID	1	0	1	1	365699	Redundant	Not Used	0.568892	0.0839019	0.145842	0.0691551	0.118764	0.808708	63801.5	52637.1	5298.22	3303.26	52.83	5.21195e-05	0	6.37438	29	3	479.965	1437.88	1.20844	43.3909	10276	10276	MS2	12/100	20190307-iTQ-s57.raw
	High		vVAGVANALAHk	Unambiguous	2	2	P68871;P02042	N-Term(iTRAQ4plex); K12(iTRAQ4plex)	HCD	1	0	1	1	367598	Not Unique	Not Used	0.484097						22480	15781.9			52.82	4.64933e-05	0	16.4165	25	3	479.965	1437.88	1.5268	57.5792	14400	14400	MS2	12/100	20190307-iTQ-s57.raw
		High	lLGNVLVcVLAHHFGK	Unambiguous	1	1	P68871	N-Term(iTRAQ4plex); C8(Methylthio)	CID	1	0	1	1	373300	Unique	Used	0.271433	0.0752425	0.274121	0.0988973	0.355969	1.28962	728080	286598	54221.3	53907.8	52.82	9.42925e-05	0	20.1881	3	3	637.357	1910.06	-2.43962	50.2857	12143	12143	MS2	19/146	20190307-iTQ-s58.raw
	High		vLGAFSDGLAHLDNLk	Unambiguous	2	2	P68871;P02042	N-Term(iTRAQ4plex); K16(iTRAQ4plex)	HCD	1	0	1	1	333698	Not Unique	Not Used	0.788475	0.157749	0.197843	0.303786	0.376418	1.88947	32135.3	36745.3	5017.37	7308.66	52.79	8.60038e-05	0	29.2512	45	3	653.371	1958.1	1.71314	53.8922	12931	12931	MS2	17/138	20190307-iTQ-s52.raw
	High		fFESFGDLSTPDAVmGNPk	Unambiguous	1	1	P68871	N-Term(iTRAQ4plex); M15(Oxidation); K19(iTRAQ4plex)	HCD	1	0	1	1	213126	Unique	Used	0.653495	0.0962825	0.145696	0.350253	0.523637	3.56923	117243	111112	11172.8	30743.8	52.76	0.000100371	0	12.9198	6	3	788.387	2363.15	-0.0722203	40.1321	8819	8819	MS2	13/166	20190307-iTQ-s34.raw
	High		vVAGVANALAHk	Unambiguous	2	2	P68871;P02042	N-Term(iTRAQ4plex); K12(iTRAQ4plex)	HCD	1	0	1	1	367450	No Quan Values	Not Used											52.75	3.61001e-05	0	25.9677	44	2	719.445	1437.88	3.42508	56.1699	14077	14077	MS2	14/100	20190307-iTQ-s57.raw
	High		vVAGVANALAHk	Unambiguous	2	2	P68871;P02042	N-Term(iTRAQ4plex); K12(iTRAQ4plex)	HCD	1	0	1	1	365349	Redundant	Not Used	0.695987	0.045158	0.0641618	0.0655	0.0919455	1.42313	64275	64874.5	2872.79	3151.89	52.69	4.7906e-05	0	9.17186	22	3	479.965	1437.88	1.97251	40.86	9526	9526	MS2	12/100	20190307-iTQ-s57.raw
		High	lLGNVLVcVLAHHFGK	Unambiguous	1	1	P68871	N-Term(iTRAQ4plex); C8(Methylthio)	CID	1	0	1	1	373306	Redundant	Not Used	0.283005	0.0628722	0.219689	0.126546	0.436863	1.97483	227811	93497.2	14176.2	21582.9	52.57	9.73896e-05	0	23.9281	6	2	955.537	1910.07	2.23278	50.3294	12156	12156	MS2	16/146	20190307-iTQ-s58.raw
	High		eFTPPVQAAYQk	Unambiguous	1	1	P68871	N-Term(iTRAQ4plex); K12(iTRAQ4plex)	HCD	1	0	1	1	244356	Redundant	Not Used	0.531199	0.049402	0.0919665	0.0473761	0.0871349	0.940922	125745	96867.6	6148.39	4460.02	52.53	0.000120909	0	12.3494	14	2	833.957	1666.91	1.84709	24.9285	4539	4539	MS2	7/102	20190307-iTQ-s39.raw
	High		gTFATLSELHcDk	Unambiguous	1	1	P68871	N-Term(iTRAQ4plex); C11(Methylthio); K13(iTRAQ4plex)	HCD	1	0	1	1	327824	Redundant	Not Used	0.841994	0.0263889	0.0309923	0.162083	0.18807	6.02638	7078.24	8643.01	184.873	858.916	52.52	0.000125386	0	19.2461	104	2	878.438	1755.87	2.33262	59.5529	14616	14616	MS2	13/116	20190307-iTQ-s51.raw
		High	vVAGVANALAHk	Unambiguous	2	2	P68871;P02042	N-Term(iTRAQ4plex); K12(iTRAQ4plex)	CID	1	0	1	1	364227	Redundant	Not Used	0.654269	0.15864	0.239773	0.186854	0.27902	1.15565	239018	226786	37529.3	33436.4	52.52	5.48562e-05	0	21.0898	8	3	479.964	1437.88	-1.33844	32.6524	7086	7086	MS2	10/100	20190307-iTQ-s57.raw
		High	vVAGVANALAHk	Unambiguous	2	2	P68871;P02042	N-Term(iTRAQ4plex); K12(iTRAQ4plex)	CID	1	0	1	1	367525	Redundant	Not Used	0.66367	0.0995536	0.148336				54304.8	52266.2	5350.84		52.35	3.43441e-05	0	17.8386	14	3	479.967	1437.89	5.60179	56.8394	14237	14237	MS2	8/100	20190307-iTQ-s57.raw
	High		gTFATLSELHcDk	Unambiguous	1	1	P68871	N-Term(iTRAQ4plex); C11(Methylthio); K13(iTRAQ4plex)	HCD	1	0	1	1	324769	Redundant	Not Used	0.669879	0.239502	0.353554	0.273313	0.398616	1.11967	62503.4	60719.9	14816.3	12789.5	52.34	0.000124274	0	14.0494	28	2	878.437	1755.87	0.872678	36.3601	7992	7992	MS2	7/116	20190307-iTQ-s51.raw
	High		vVAGVANALAHk	Unambiguous	2	2	P68871;P02042	N-Term(iTRAQ4plex); K12(iTRAQ4plex)	HCD	1	0	1	1	363703	Redundant	Not Used	0.658287	0.041462	0.0622841				2.75576e+06	2.6308e+06	113089		52.33	5.96486e-05	0	9.55929	1	3	479.965	1437.88	0.762738	28.9131	5959	5959	MS2	13/100	20190307-iTQ-s57.raw
		High	vVAGVANALAHk	Unambiguous	2	2	P68871;P02042	N-Term(iTRAQ4plex); K12(iTRAQ4plex)	CID	1	0	1	1	356970	Redundant	Not Used	0.313763						6.80952e+06	3.09849e+06			52.33	3.97657e-05	0	13.1549	0	3	479.966	1437.88	2.99125	29.4109	5812	5812	MS2	14/100	20190307-iTQ-s56.raw
		High	lLVVYPWTQR	Unambiguous	3	3	P68871;P02042;P69892	N-Term(iTRAQ4plex)	CID	1	0	1	1	121363	Not Unique	Not Used	0.629948	0.105048	0.164901	0.268068	0.415749	2.50379	934004	853265	97109.6	187448	52.29	9.88587e-05	0	11.3692	2	2	709.918	1418.83	1.21156	45.247	10433	10433	MS2	10/74	20190307-iTQ-s20.raw
		High	lLVVYPWTQR	Unambiguous	3	3	P68871;P02042;P69892	N-Term(iTRAQ4plex)	CID	1	0	1	1	121753	Not Unique	Not Used	0.581738	0.086428	0.146916	0.333057	0.559348	3.78097	119135	100507	10191.1	29706	52.27	0.00010139	0	8.64097	14	2	709.918	1418.83	0.781384	48.0071	11278	11278	MS2	10/74	20190307-iTQ-s20.raw
		High	kVLGAFSDGLAHLDNLk	Unambiguous	2	2	P68871;P02042	N-Term(iTRAQ4plex); K1(iTRAQ4plex); K17(iTRAQ4plex)	CID	1	0	1	1	464779	Redundant	Not Used	0.638872	0.0799488	0.123749	0.0687857	0.10519	0.844162	270200	250340	21380.8	13914.6	52.27	3.46861e-05	1	16.6006	7	4	558.329	2230.29	0.91817	37.9957	8492	8492	MS2	19/174	20190307-iTQ-s72.raw
		High	lLVVYPWTQR	Unambiguous	3	3	P68871;P02042;P69892	N-Term(iTRAQ4plex)	CID	1	0	1	1	233511	Not Unique	Not Used	0.636224	0.112303	0.174551	0.246864	0.379087	2.15679	437692	403840	48650.4	80893.7	52.26	0.000101624	0	32.2158	4	2	709.918	1418.83	0.179132	42.0207	9795	9795	MS2	10/74	20190307-iTQ-s37.raw
	High		vVAGVANALAHk	Unambiguous	2	2	P68871;P02042	N-Term(iTRAQ4plex); K12(iTRAQ4plex)	HCD	1	0	1	1	366108	Redundant	Not Used	0.602838	0.0859639	0.141013				60605	52983.4	5156.46		52.25	4.0505e-05	0	10.3604	21	3	479.966	1437.88	3.05493	46.3496	11167	11167	MS2	6/100	20190307-iTQ-s57.raw
	High		lLGNVLVcVLAHHFGk	Unambiguous	1	1	P68871	N-Term(iTRAQ4plex); C8(Methylthio); K16(iTRAQ4plex)	HCD	1	0	1	1	459852	Unique	Used	0.531853	0.0459886	0.085507				1.15564e+06	891343	52601.7		52.23	6.73213e-05	0	9.58274	2	4	514.297	2054.17	1.22515	49.9459	11907	11907	MS2	15/146	20190307-iTQ-s71.raw
		High	LLGNVLVcVLAHHFGk	Unambiguous	1	1	P68871	C8(Methylthio); K16(iTRAQ4plex)	CID	1	0	1	1	386436	Unique	Used	0.365794						122025	64731.4			52.22	0.000107063	0	43.1655	4	2	955.534	1910.06	-0.770941	48.0637	11486	11486	MS2	8/146	20190307-iTQ-s60.raw
	High		vLGAFSDGLAHLDNLk	Unambiguous	2	2	P68871;P02042	N-Term(iTRAQ4plex); K16(iTRAQ4plex)	HCD	1	0	1	1	338452	Not Unique	Not Used	1.42823	0.0686161	0.0475083				409124	847394	27784.9		52.18	9.26172e-05	0	14.3801	2	3	653.37	1958.09	-0.250614	39.569	9042	9042	MS2	12/138	20190307-iTQ-s53.raw
	High		vVAGVANALAHk	Unambiguous	2	2	P68871;P02042	N-Term(iTRAQ4plex); K12(iTRAQ4plex)	HCD	1	0	1	1	357166	Not Unique	Not Used	0.409149	0.057112	0.138035	0.124874	0.298182	2.14528	372515	221033	21057.1	34826	52.14	4.06276e-05	0	20.5838	4	3	479.966	1437.88	4.07367	30.8063	6238	6238	MS2	6/100	20190307-iTQ-s56.raw
	High		eFTPPVQAAYQKVVAGVANALAHk	Unambiguous	1	1	P68871	N-Term(iTRAQ4plex); K24(iTRAQ4plex)	HCD	1	0	1	1	372916	Unique	Used	0.693049	0.170439	0.243191				136541	137232	23033.4		52.13	4.74572e-05	1	17.9372	4	4	700.147	2797.57	2.19538	47.5144	11317	11317	MS2	14/222	20190307-iTQ-s58.raw
	High		sAVTALWGk	Unambiguous	1	1	P68871	N-Term(iTRAQ4plex); K9(iTRAQ4plex)	HCD	1	0	1	1	231998	Redundant	Not Used	0.2603	0.0391234	0.148629	0.0308876	0.115931	0.774618	5.75331e+06	2.17181e+06	222782	133042	52.11	8.95082e-05	0	25.1028	1	2	610.866	1220.73	0.801126	31.3393	6524	6524	MS2	7/70	20190307-iTQ-s37.raw
	High		vVAGVANALAHk	Unambiguous	2	2	P68871;P02042	N-Term(iTRAQ4plex); K12(iTRAQ4plex)	HCD	1	0	1	1	365803	Not Unique	Not Used	0.712021	0.149435	0.20754	0.125843	0.172674	0.826257	79268	81850.6	11724.1	7468.17	51.94	4.51013e-05	0	26.9966	16	3	479.965	1437.88	2.41821	44.1852	10512	10512	MS2	6/100	20190307-iTQ-s57.raw
	High		vLGAFSDGLAHLDNLk	Unambiguous	2	2	P68871;P02042	N-Term(iTRAQ4plex); K16(iTRAQ4plex)	HCD	1	0	1	1	334014	Not Unique	Not Used	0.608612	0.0993778	0.16147	0.116259	0.186629	1.14783	17624.6	15555.8	1733.55	1534.04	51.93	0.000104517	0	23.4945	92	3	653.371	1958.1	2.08718	56.2148	13618	13618	MS2	14/138	20190307-iTQ-s52.raw
	High		vLGAFSDGLAHLDNLk	Unambiguous	2	2	P68871;P02042	N-Term(iTRAQ4plex); K16(iTRAQ4plex)	HCD	1	0	1	1	338735	Not Unique	Not Used	0.715132						140392	145600			51.88	0.000100863	0	11.582	3	4	490.279	1958.1	0.365933	41.5978	9654	9654	MS2	10/138	20190307-iTQ-s53.raw
		High	fFESFGDLSTPDAVmGNPk	Unambiguous	1	1	P68871	N-Term(iTRAQ4plex); M15(Oxidation); K19(iTRAQ4plex)	CID	1	0	1	1	166667	Unique	Used	0.532006						2.5272e+07	1.94979e+07			51.84	0.000124054	0	23.7233	0	3	788.39	2363.15	3.33705	38.8915	8650	8650	MS2	18/166	20190307-iTQ-s27.raw
		High	vLGAFSDGLAHLDNLk	Unambiguous	2	2	P68871;P02042	N-Term(iTRAQ4plex); K16(iTRAQ4plex)	CID	1	0	1	1	332356	Redundant	Not Used	1.03474						4.07022e+06	6.10775e+06			51.8	0.000107363	0	11.6796	0	3	653.371	1958.1	1.80665	44.1601	10022	10022	MS2	18/138	20190307-iTQ-s52.raw
		High	eFTPPVQAAYQk	Unambiguous	1	1	P68871	N-Term(iTRAQ4plex); K12(iTRAQ4plex)	CID	1	0	1	1	224449	Redundant	Not Used	0.663803	0.0816051	0.121568	0.0916471	0.134887	1.1019	166055	159853	13412.1	11393.5	51.75	0.000149709	0	17.4327	9	2	833.959	1666.91	3.38495	25.7383	4503	4503	MS2	10/102	20190307-iTQ-s36.raw
	High		gTFATLSELHcDk	Unambiguous	1	1	P68871	N-Term(iTRAQ4plex); C11(Methylthio); K13(iTRAQ4plex)	HCD	1	0	1	1	324549	Unique	Used	0.787145						2.51666e+06	2.87284e+06			51.74	0.000141681	0	12.1724	0	3	585.96	1755.87	1.00406	34.7786	7520	7520	MS2	12/116	20190307-iTQ-s51.raw
		High	eFTPPVQAAYQk	Unambiguous	1	1	P68871	N-Term(iTRAQ4plex); K12(iTRAQ4plex)	CID	1	0	1	1	197997	Unique	Used	1.11031	0.0564644	0.0502889				481253	774907	26895.2		51.74	0.000157423	0	17.386	2	2	833.955	1666.9	-1.00894	27.0342	4765	4765	MS2	9/102	20190307-iTQ-s32.raw
		High	kVLGAFSDGLAHLDNLk	Unambiguous	2	2	P68871;P02042	N-Term(iTRAQ4plex); K1(iTRAQ4plex); K17(iTRAQ4plex)	CID	1	0	1	1	434435	Not Unique	Not Used	0.597459	0.208966	0.345868	0.320963	0.524853	1.50702	17065.1	14785.9	3529.49	4100.64	51.74	2.61255e-05	1	19.6901	134	4	558.334	2230.31	9.23748	55.2367	13786	13786	MS2	13/174	20190307-iTQ-s67.raw
		High	lLVVYPWTQR	Unambiguous	3	3	P68871;P02042;P69892	N-Term(iTRAQ4plex)	CID	1	0	1	1	123223	Not Unique	Not Used	0.514005	0.247169	0.475521	0.494161	0.939272	1.96161	6289.99	4688.66	1538.76	2327.05	51.72	0.000111041	0	12.7381	157	2	709.919	1418.83	1.46967	59.0726	14463	14463	MS2	10/74	20190307-iTQ-s20.raw
	High		gTFATLSELHcDk	Unambiguous	1	1	P68871	N-Term(iTRAQ4plex); C11(Methylthio); K13(iTRAQ4plex)	HCD	1	0	1	1	325294	Unique	Used	0.716566			0.116946	0.159448		316746	329153		27732.1	51.7	0.000139949	0	21.2307	4	3	585.961	1755.87	1.52547	40.1784	9133	9133	MS2	12/116	20190307-iTQ-s51.raw
	High		vLGAFSDGLAHLDNLK	Unambiguous	2	2	P68871;P02042	N-Term(iTRAQ4plex)	HCD	1	0	1	1	220121	Redundant	Not Used	0.550355	0.0607113	0.109086				324538	259024	19501.2		51.69	0.000142644	0	11.8017	3	2	907.5	1813.99	-0.323668	41.8146	9749	9749	MS2	8/138	20190307-iTQ-s35.raw
	High		sAVTALWGk	Unambiguous	1	1	P68871	N-Term(iTRAQ4plex); K9(iTRAQ4plex)	HCD	1	0	1	1	231710	Redundant	Not Used	0.376066						9.80692e+06	5.34844e+06			51.64	0.000114477	0	13.8675	0	2	610.865	1220.72	-0.498851	29.252	5900	5900	MS2	6/70	20190307-iTQ-s37.raw
	High		kVLGAFSDGLAHLDNLk	Unambiguous	2	2	P68871;P02042	N-Term(iTRAQ4plex); K1(iTRAQ4plex); K17(iTRAQ4plex)	HCD	1	0	1	1	434435	Redundant	Not Used	0.597459	0.208966	0.345868	0.320963	0.524853	1.50702	17065.1	14785.9	3529.49	4100.64	51.52	3.9988e-05	1	19.6901	134	4	558.334	2230.31	9.23748	55.2597	13792	13792	MS2	16/174	20190307-iTQ-s67.raw
	High		vVAGVANALAHk	Unambiguous	2	2	P68871;P02042	N-Term(iTRAQ4plex); K12(iTRAQ4plex)	HCD	1	0	1	1	363119	Not Unique	Not Used	0.451475	0.214352	0.4695	0.289468	0.626409	1.32499	109149	71463.4	23156.5	23654.2	51.46	4.21553e-05	0	33.4964	30	3	479.967	1437.89	6.04749	24.6511	4689	4689	MS2	15/100	20190307-iTQ-s57.raw
	High		kVLGAFSDGLAHLDNLk	Unambiguous	2	2	P68871;P02042	N-Term(iTRAQ4plex); K1(iTRAQ4plex); K17(iTRAQ4plex)	HCD	1	0	1	1	438634	Redundant	Not Used	0.950721						63906.2	88110.4			51.45	4.5117e-05	1	7.33111	12	2	1115.65	2230.29	-1.42329	37.9625	8379	8379	MS2	12/174	20190307-iTQ-s68.raw
	High		vLGAFSDGLAHLDNLk	Unambiguous	2	2	P68871;P02042	N-Term(iTRAQ4plex); K16(iTRAQ4plex)	HCD	1	0	1	1	324882	Not Unique	Not Used	0.729486	0.135467	0.183636	0.214634	0.287456	1.55455	134462	142248	18028.4	21606.5	51.39	0.000121623	0	28.6662	6	3	653.37	1958.1	0.87153	37.185	8238	8238	MS2	13/138	20190307-iTQ-s51.raw
		High	vLGAFSDGLAHLDNLk	Unambiguous	2	2	P68871;P02042	N-Term(iTRAQ4plex); K16(iTRAQ4plex)	CID	1	0	1	1	327818	Not Unique	Not Used	0.479006						6446.98	4478.46			51.36	0.00011881	0	19.3892	100	3	653.371	1958.1	1.80665	59.4709	14597	14597	MS2	14/138	20190307-iTQ-s51.raw
	High		sAVTALWGk	Unambiguous	1	1	P68871	N-Term(iTRAQ4plex); K9(iTRAQ4plex)	HCD	1	0	1	1	235826	Unique	Used	0.335029	0.132371	0.390709	0.200805	0.585574	1.4884	31864.8	15481.9	4174.76	4790.41	51.34	0.000106137	0	31.0248	60	2	610.869	1220.73	4.70104	59.6594	14818	14818	MS2	7/70	20190307-iTQ-s37.raw
		High	sAVTALWGk	Unambiguous	1	1	P68871	N-Term(iTRAQ4plex); K9(iTRAQ4plex)	CID	1	0	1	1	245130	Redundant	Not Used	0.975618	0.0811916	0.0822951	0.19046	0.190728	2.30161	673495	952895	54121.9	96034.1	51.34	0.000125602	0	43.5385	10	2	610.865	1220.72	-1.49884	30.374	6210	6210	MS2	8/70	20190307-iTQ-s39.raw
		High	fFESFGDLSTPDAVmGNPk	Unambiguous	1	1	P68871	N-Term(iTRAQ4plex); M15(Oxidation); K19(iTRAQ4plex)	CID	1	0	1	1	193281	Unique	Used	0.568198						371809	306372			51.33	0.000139511	0	10.2423	1	3	788.388	2363.15	0.547649	39.6195	8910	8910	MS2	20/166	20190307-iTQ-s31.raw
		High	vVAGVANALAHk	Unambiguous	2	2	P68871;P02042	N-Term(iTRAQ4plex); K12(iTRAQ4plex)	CID	1	0	1	1	363607	Redundant	Not Used	0.67915	0.0370144	0.0538949				1.12173e+07	1.1048e+07	410946		51.31	7.58095e-05	0	12.8688	0	3	479.964	1437.88	0.317034	28.2002	5745	5745	MS2	15/100	20190307-iTQ-s57.raw
		High	lLGNVLVcVLAHHFGk	Unambiguous	1	1	P68871	N-Term(iTRAQ4plex); C8(Methylthio); K16(iTRAQ4plex)	CID	1	0	1	1	427692	Redundant	Not Used	0.515092	0.101941	0.195708	0.166528	0.315858	1.60278	49814.2	37210.8	5026.09	6210.51	51.29	8.39612e-05	0	13.0539	22	3	685.394	2054.17	0.726578	55.0465	13486	13486	MS2	19/146	20190307-iTQ-s66.raw
	High		vLGAFSDGLAHLDNLK	Unambiguous	2	2	P68871;P02042	N-Term(iTRAQ4plex)	HCD	1	0	1	1	213431	Redundant	Not Used	0.370712						717837	385916			51.27	0.000155261	0	7.79222	1	3	605.336	1813.99	0.577384	42.2906	9481	9481	MS2	14/138	20190307-iTQ-s34.raw
		High	vNVDEVGGEALGR	Unambiguous	1	1	P68871	N-Term(iTRAQ4plex)	CID	1	0	1	1	85623	Redundant	Not Used	0.19139						169803	47129.8			51.27	0.000188852	0	13.542	3	3	486.928	1458.77	1.97136	24.8826	4232	4232	MS2	8/128	20190307-iTQ-s15.raw
	High		fFESFGDLSTPDAVMGNPk	Unambiguous	1	1	P68871	N-Term(iTRAQ4plex); K19(iTRAQ4plex)	HCD	1	0	1	1	180343	Unique	Used	0.63709	0.17522	0.271972	0.221108	0.339073	1.23811	98961.5	91431.9	17162.3	16381.6	51.25	0.000136106	0	22.3722	7	3	783.056	2347.15	0.829294	41.4328	9633	9633	MS2	13/166	20190307-iTQ-s29.raw
	High		vLGAFSDGLAHLDNLkGTFATLSELHcDk	Unambiguous	1	1	P68871	N-Term(iTRAQ4plex); K16(iTRAQ4plex); C27(Methylthio); K29(iTRAQ4plex)	HCD	1	0	1	1	433414	Unique	Used	0.807116	0.0848836	0.103999	0.248089	0.300305	2.86763	171185	200370	14381.9	31795.2	51.2	8.11678e-05	1	13.3437	8	4	888.467	3550.85	1.52254	47.6387	11581	11581	MS2	16/298	20190307-iTQ-s67.raw
	High		vVAGVANALAHk	Unambiguous	2	2	P68871;P02042	N-Term(iTRAQ4plex); K12(iTRAQ4plex)	HCD	1	0	1	1	367447	Not Unique	Not Used	0.506793						106516	78284.3			51.19	6.7669e-05	0	16.0536	10	3	479.965	1437.88	2.09985	56.1611	14074	14074	MS2	13/100	20190307-iTQ-s57.raw
		High	eFTPPVQAAYQk	Unambiguous	1	1	P68871	N-Term(iTRAQ4plex); K12(iTRAQ4plex)	CID	1	0	1	1	195904	Unique	Used	0.532473	0.0683947	0.127019	0.108495	0.199069	1.55642	8606.76	6646.12	582.625	699.098	51.1	0.000172715	0	21.888	147	2	833.958	1666.91	2.06679	59.2739	14592	14592	MS2	11/102	20190307-iTQ-s31.raw
	High		kVLGAFSDGLAHLDNLk	Unambiguous	2	2	P68871;P02042	N-Term(iTRAQ4plex); K1(iTRAQ4plex); K17(iTRAQ4plex)	HCD	1	0	1	1	432152	Not Unique	Not Used	0.580914	0.0365767	0.0622638	0.0995964	0.167503	2.67164	224803	189385	8138.32	16762.3	51.01	4.63613e-05	1	81.835	7	4	558.329	2230.29	0.91817	38.4583	8849	8849	MS2	15/174	20190307-iTQ-s67.raw
	High		vNVDEVGGEALGR	Unambiguous	1	1	P68871	N-Term(iTRAQ4plex)	HCD	1	0	1	1	92083	Redundant	Not Used	0.696823						5.87416e+06	5.93607e+06			50.96	0.000200019	0	7.31013	0	3	486.927	1458.77	0.276834	24.8932	4033	4033	MS2	12/128	20190307-iTQ-s16.raw
	High		fFESFGDLSTPDAVMGNPk	Unambiguous	1	1	P68871	N-Term(iTRAQ4plex); K19(iTRAQ4plex)	HCD	1	0	1	1	161039	Unique	Used	0.705998	0.357622	0.500914	0.207786	0.287544	0.570076	366847	375594	129848	57067.5	50.95	0.000143831	0	24.5961	1	3	783.056	2347.15	0.361224	46.3642	10618	10618	MS2	14/166	20190307-iTQ-s26.raw
		High	gTFATLSELHcDk	Unambiguous	1	1	P68871	N-Term(iTRAQ4plex); C11(Methylthio); K13(iTRAQ4plex)	CID	1	0	1	1	327123	Unique	Used	0.756467	0.0243793	0.0318693				131977	144784	3184.54		50.95	0.000170348	0	10.441	6	3	585.961	1755.87	1.21263	53.3765	13091	13091	MS2	16/116	20190307-iTQ-s51.raw
		High	vVAGVANALAHk	Unambiguous	2	2	P68871;P02042	N-Term(iTRAQ4plex); K12(iTRAQ4plex)	CID	1	0	1	1	403929	No Quan Values	Not Used											50.95	7.15138e-05	0	28.8657	14	3	479.965	1437.88	1.65415	27.9769	5783	5783	MS2	9/100	20190307-iTQ-s63.raw
		High	lLGNVLVcVLAHHFGk	Unambiguous	1	1	P68871	N-Term(iTRAQ4plex); C8(Methylthio); K16(iTRAQ4plex)	CID	1	0	1	1	427192	Unique	Used	0.39288						4.153e+06	2.36621e+06			50.92	9.22369e-05	0	10.4886	0	4	514.298	2054.17	1.93826	51.2964	12405	12405	MS2	10/146	20190307-iTQ-s66.raw
	High		lLGNVLVcVLAHHFGk	Unambiguous	1	1	P68871	N-Term(iTRAQ4plex); C8(Methylthio); K16(iTRAQ4plex)	HCD	1	0	1	1	426940	Redundant	Not Used	0.542953						2.3459e+07	1.84715e+07			50.88	9.30904e-05	0	9.82717	0	3	685.392	2054.16	-1.0562	49.4547	11865	11865	MS2	12/146	20190307-iTQ-s66.raw
		High	sAVTALWGk	Unambiguous	1	1	P68871	N-Term(iTRAQ4plex); K9(iTRAQ4plex)	CID	1	0	1	1	337173	Unique	Used	0.419879	0.109049	0.256828	0.0907052	0.211057	0.816108	493174	300300	53229.4	33490.4	50.85	0.00013937	0	34.822	5	2	610.865	1220.72	-1.09884	30.2421	6259	6259	MS2	6/70	20190307-iTQ-s53.raw
	High		vVAGVANALAHk	Unambiguous	2	2	P68871;P02042	N-Term(iTRAQ4plex); K12(iTRAQ4plex)	HCD	1	0	1	1	367077	Redundant	Not Used	0.673316						88916.1	86822			50.8	8.52558e-05	0	14.0701	12	3	479.964	1437.88	0.126018	53.3933	13270	13270	MS2	12/100	20190307-iTQ-s57.raw
		High	lLGNVLVcVLAHHFGk	Unambiguous	1	1	P68871	N-Term(iTRAQ4plex); C8(Methylthio); K16(iTRAQ4plex)	CID	1	0	1	1	427228	Redundant	Not Used	0.529654	0.0380781	0.0710928				1.24791e+06	958528	47031		50.8	9.48211e-05	0	12.0958	1	3	685.394	2054.17	1.88538	51.5607	12483	12483	MS2	10/146	20190307-iTQ-s66.raw
	High		eFTPPVQAAYQk	Unambiguous	1	1	P68871	N-Term(iTRAQ4plex); K12(iTRAQ4plex)	HCD	1	0	1	1	195904	Redundant	Not Used	0.532473	0.0683947	0.127019	0.108495	0.199069	1.55642	8606.76	6646.12	582.625	699.098	50.77	0.00018635	0	21.888	147	2	833.958	1666.91	2.06679	59.2941	14598	14598	MS2	9/102	20190307-iTQ-s31.raw
	High		vLGAFSDGLAHLDNLk	Unambiguous	2	2	P68871;P02042	N-Term(iTRAQ4plex); K16(iTRAQ4plex)	HCD	1	0	1	1	352059	Not Unique	Not Used	0.882997	0.0558027	0.062494	0.0714824	0.0790916	1.25685	391949	501903	21647.7	20975.7	50.71	0.000131623	0	34.2026	9	3	653.37	1958.1	0.123434	41.651	9767	9767	MS2	12/138	20190307-iTQ-s55.raw
		High	vVAGVANALAHk	Unambiguous	2	2	P68871;P02042	N-Term(iTRAQ4plex); K12(iTRAQ4plex)	CID	1	0	1	1	366597	Redundant	Not Used	0.569744	0.0408203	0.0708499	0.0593746	0.101815	1.42713	93871	77560.7	3792.58	4172.73	50.7	8.72416e-05	0	13.0438	15	3	479.964	1437.88	0.50805	49.8779	12224	12224	MS2	10/100	20190307-iTQ-s57.raw
		High	vVAGVANALAHk	Unambiguous	2	2	P68871;P02042	N-Term(iTRAQ4plex); K12(iTRAQ4plex)	CID	1	0	1	1	357166	Redundant	Not Used	0.409149	0.057112	0.138035	0.124874	0.298182	2.14528	372515	221033	21057.1	34826	50.68	5.68619e-05	0	20.5838	4	3	479.966	1437.88	4.07367	30.788	6232	6232	MS2	15/100	20190307-iTQ-s56.raw
	High		kVLGAFSDGLAHLDNLk	Unambiguous	2	2	P68871;P02042	N-Term(iTRAQ4plex); K1(iTRAQ4plex); K17(iTRAQ4plex)	HCD	1	0	1	1	438224	Not Unique	Not Used	0.705727	0.285058	0.399428	0.447121	0.618983	1.53898	96497.8	98761	27225.6	32302.1	50.54	5.38679e-05	1	47.5021	15	4	558.328	2230.29	-0.723816	34.9669	7486	7486	MS2	15/174	20190307-iTQ-s68.raw
	High		vLGAFSDGLAHLDNLk	Unambiguous	2	2	P68871;P02042	N-Term(iTRAQ4plex); K16(iTRAQ4plex)	HCD	1	0	1	1	332851	No Quan Values	Not Used											50.53	0.000145602	0	39.7871	8	3	653.371	1958.1	1.05855	47.7329	11097	11097	MS2	14/138	20190307-iTQ-s52.raw
		High	eFTPPVQAAYQk	Unambiguous	1	1	P68871	N-Term(iTRAQ4plex); K12(iTRAQ4plex)	CID	1	0	1	1	217680	Unique	Used	0.644951			0.116141	0.175934		130268	121841		11326.9	50.52	0.000200497	0	5.04412	12	2	833.956	1666.9	0.309229	24.657	4453	4453	MS2	8/102	20190307-iTQ-s35.raw
		High	kVLGAFSDGLAHLDNLk	Unambiguous	2	2	P68871;P02042	N-Term(iTRAQ4plex); K1(iTRAQ4plex); K17(iTRAQ4plex)	CID	1	0	1	1	439036	Redundant	Not Used	0.787874	0.102879	0.129125	0.0949767	0.117774	0.905798	117781	134574	11992.9	8374.88	50.52	5.27858e-05	1	16.8942	6	4	558.329	2230.29	0.15191	40.8942	9244	9244	MS2	16/174	20190307-iTQ-s68.raw
		High	kVLGAFSDGLAHLDNLk	Unambiguous	2	2	P68871;P02042	N-Term(iTRAQ4plex); K1(iTRAQ4plex); K17(iTRAQ4plex)	CID	1	0	1	1	438766	Redundant	Not Used	0.714171	0.0114203	0.0158131				1.94497e+06	2.0144e+06	21984.5		50.51	4.80169e-05	1	14.7977	1	4	558.33	2230.3	1.90336	38.9253	8659	8659	MS2	18/174	20190307-iTQ-s68.raw
		High	vVAGVANALAHk	Unambiguous	2	2	P68871;P02042	N-Term(iTRAQ4plex); K12(iTRAQ4plex)	CID	1	0	1	1	364633	Redundant	Not Used	0.598306	0.155084	0.256322	0.15573	0.254296	0.985247	102289	88753.4	15700.9	11925.9	50.47	8.70506e-05	0	29.6212	13	3	479.964	1437.88	-1.14743	35.5666	7968	7968	MS2	10/100	20190307-iTQ-s57.raw
		High	vNVDEVGGEALGR	Unambiguous	1	1	P68871	N-Term(iTRAQ4plex)	CID	1	0	1	1	92700	Unique	Used	0.739733	0.765608	1.02347	0.583179	0.770224	0.747369	33927.2	36396.1	25708.8	14812.8	50.46	0.000217229	0	24.803	13	3	486.927	1458.77	-0.790092	29.2126	5358	5358	MS2	8/128	20190307-iTQ-s16.raw
	High		vVAGVANALAHk	Unambiguous	2	2	P68871;P02042	N-Term(iTRAQ4plex); K12(iTRAQ4plex)	HCD	1	0	1	1	365911	Redundant	Not Used	0.675685	0.0660571	0.0966758	0.113533	0.164161	1.68633	83111.7	81439.9	5433.86	7064.36	50.44	9.21722e-05	0	11.4202	19	3	479.964	1437.88	-0.829065	44.9589	10746	10746	MS2	13/100	20190307-iTQ-s57.raw
	High		vVAGVANALAHk	Unambiguous	2	2	P68871;P02042	N-Term(iTRAQ4plex); K12(iTRAQ4plex)	HCD	1	0	1	1	364331	Not Unique	Not Used	0.816348	0.28444	0.344554	0.475029	0.568507	1.63859	182191	215692	51291.5	64794.2	50.38	9.39126e-05	0	37.7941	11	3	479.964	1437.88	0.253362	33.4044	7315	7315	MS2	15/100	20190307-iTQ-s57.raw
	High		gTFATLSELHcDk	Unambiguous	1	1	P68871	N-Term(iTRAQ4plex); C11(Methylthio); K13(iTRAQ4plex)	HCD	1	0	1	1	325972	Unique	Used	0.751504	0.0720871	0.0948568				153234	167001	10933		50.38	0.000196071	0	14.5885	6	3	585.96	1755.87	0.378371	45.0553	10602	10602	MS2	11/116	20190307-iTQ-s51.raw
	High		gTFATLSELHcDk	Unambiguous	1	1	P68871	N-Term(iTRAQ4plex); C11(Methylthio); K13(iTRAQ4plex)	HCD	1	0	1	1	326356	Unique	Used	0.678411						43060.2	42364.3			50.38	0.000195155	0	25.1694	7	3	585.96	1755.87	0.795499	47.8318	11434	11434	MS2	11/116	20190307-iTQ-s51.raw
	High		vNVDEVGGEALGR	Unambiguous	1	1	P68871	N-Term(iTRAQ4plex)	HCD	1	0	1	1	92763	Redundant	Not Used	0.655773	0.180292	0.271873	0.26179	0.390023	1.42467	373389	355097	66629.5	73181.8	50.28	0.000240953	0	8.47052	4	2	729.888	1458.77	1.45758	29.6876	5504	5504	MS2	9/128	20190307-iTQ-s16.raw
		High	fFESFGDLSTPDAVMGNPk	Unambiguous	1	1	P68871	N-Term(iTRAQ4plex); K19(iTRAQ4plex)	CID	1	0	1	1	160365	Redundant	Not Used	0.7584						4.68707e+07	5.15503e+07			50.13	0.000194587	0	23.6816	0	3	783.057	2347.16	1.92146	41.5358	9154	9154	MS2	13/166	20190307-iTQ-s26.raw
	High		fFESFGDLSTPDAVmGNPk	Unambiguous	1	1	P68871	N-Term(iTRAQ4plex); M15(Oxidation); K19(iTRAQ4plex)	HCD	1	0	1	1	272851	Unique	Used	0.645631	0.105564	0.161686	0.257805	0.390119	2.39615	176103	164885	18399.6	33989.5	50.11	0.000183298	0	25.0384	8	3	788.388	2363.15	0.625133	39.8311	8983	8983	MS2	14/166	20190307-iTQ-s43.raw
	High		gTFATLSELHcDk	Unambiguous	1	1	P68871	N-Term(iTRAQ4plex); C11(Methylthio); K13(iTRAQ4plex)	HCD	1	0	1	1	337648	Unique	Used	0.74459	0.0207201	0.027518				3.11238e+06	3.36078e+06	63828		50.08	0.000192913	0	14.915	0	3	585.959	1755.86	-1.91584	33.7449	7300	7300	MS2	10/116	20190307-iTQ-s53.raw
	High		lLGNVLVcVLAHHFGk	Unambiguous	1	1	P68871	N-Term(iTRAQ4plex); C8(Methylthio); K16(iTRAQ4plex)	HCD	1	0	1	1	427132	Redundant	Not Used	0.60333						5.4801e+06	4.79484e+06			50.05	0.000111706	0	10.6123	0	3	685.394	2054.17	0.726578	50.8719	12281	12281	MS2	11/146	20190307-iTQ-s66.raw
	High		sAVTALWGk	Unambiguous	1	1	P68871	N-Term(iTRAQ4plex); K9(iTRAQ4plex)	HCD	1	0	1	1	235767	Redundant	Not Used	0.357129	0.171025	0.473564	0.196725	0.538176	1.12859	7829.33	4054.9	1325.29	1153.11	50.01	0.000146163	0	35.0974	239	2	610.868	1220.73	3.10108	58.9739	14689	14689	MS2	7/70	20190307-iTQ-s37.raw
		High	vVAGVANALAHk	Unambiguous	2	2	P68871;P02042	N-Term(iTRAQ4plex); K12(iTRAQ4plex)	CID	1	0	1	1	363511	Redundant	Not Used	0.785973						4.75109e+07	5.41541e+07			49.92	9.88034e-05	0	13.3455	0	3	479.964	1437.88	-1.08375	27.4997	5537	5537	MS2	24/100	20190307-iTQ-s57.raw
	High		fFESFGDLSTPDAVMGNPk	Unambiguous	1	1	P68871	N-Term(iTRAQ4plex); K19(iTRAQ4plex)	HCD	1	0	1	1	167062	Redundant	Not Used	0.653186						161185	152683			49.88	0.000187613	0	14.022	7	2	1174.08	2347.15	1.12107	41.6644	9506	9506	MS2	11/166	20190307-iTQ-s27.raw
	High		fFESFGDLSTPDAVmGNPk	Unambiguous	1	1	P68871	N-Term(iTRAQ4plex); M15(Oxidation); K19(iTRAQ4plex)	HCD	1	0	1	1	166667	Redundant	Not Used	0.532006						2.5272e+07	1.94979e+07			49.86	0.000195708	0	23.7233	0	3	788.39	2363.15	3.33705	38.9073	8656	8656	MS2	14/166	20190307-iTQ-s27.raw
	High		vVAGVANALAHk	Unambiguous	2	2	P68871;P02042	N-Term(iTRAQ4plex); K12(iTRAQ4plex)	HCD	1	0	1	1	366203	Not Unique	Not Used	0.624007	0.0627857	0.0994978				66872.5	60515.7	4155.61		49.85	0.000105585	0	17.5675	20	3	479.965	1437.88	0.890082	47.0354	11374	11374	MS2	13/100	20190307-iTQ-s57.raw
	High		vVAGVANALAHk	Unambiguous	2	2	P68871;P02042	N-Term(iTRAQ4plex); K12(iTRAQ4plex)	HCD	1	0	1	1	367171	Redundant	Not Used	0.741392						82577.9	88785.6			49.84	0.000103234	0	13.9745	13	3	479.965	1437.88	1.0811	54.0788	13476	13476	MS2	14/100	20190307-iTQ-s57.raw
	High		gTFATLSELHcDk	Unambiguous	1	1	P68871	N-Term(iTRAQ4plex); C11(Methylthio); K13(iTRAQ4plex)	HCD	1	0	1	1	326263	Redundant	Not Used	0.731241	0.0690566	0.0933872	0.217679	0.290836	3.0928	129314	137131	8838.49	21074.2	49.82	0.000212112	0	12.2728	7	3	585.959	1755.86	-0.768734	47.1398	11229	11229	MS2	10/116	20190307-iTQ-s51.raw
	High		lLGNVLVcVLAHHFGk	Unambiguous	1	1	P68871	N-Term(iTRAQ4plex); C8(Methylthio); K16(iTRAQ4plex)	HCD	1	0	1	1	433748	Unique	Used	0.577184						3.29666e+06	2.75943e+06			49.82	0.000117261	0	9.23063	0	3	685.394	2054.17	1.17227	50.0927	12307	12307	MS2	11/146	20190307-iTQ-s67.raw
	High		LLGNVLVcVLAHHFGk	Unambiguous	1	1	P68871	C8(Methylthio); K16(iTRAQ4plex)	HCD	1	0	1	1	399914	Redundant	Not Used	0.62386						174833	158176			49.81	0.000195885	0	20.5795	2	3	637.36	1910.06	1.2032	48.2474	11586	11586	MS2	7/146	20190307-iTQ-s62.raw
	High		sAVTALWGk	Unambiguous	1	1	P68871	N-Term(iTRAQ4plex); K9(iTRAQ4plex)	HCD	1	0	1	1	238736	Redundant	Not Used	0.641526	0.0227055	0.0349994				9.4283e+06	8.77159e+06	211881		49.8	0.00017487	0	12.6766	0	2	610.865	1220.72	-0.698848	32.7045	6590	6590	MS2	11/70	20190307-iTQ-s38.raw
	High		lLGNVLVcVLAHHFGk	Unambiguous	1	1	P68871	N-Term(iTRAQ4plex); C8(Methylthio); K16(iTRAQ4plex)	HCD	1	0	1	1	466442	Unique	Used	0.522912	0.0402311	0.076081	0.0497941	0.0930336	1.21438	113585	86135.3	4522.84	4234.35	49.77	0.000126526	0	29.0884	45	4	514.295	2054.16	-2.93466	50.5256	12100	12100	MS2	13/146	20190307-iTQ-s72.raw
	High		gTFATLSELHcDk	Unambiguous	1	1	P68871	N-Term(iTRAQ4plex); C11(Methylthio); K13(iTRAQ4plex)	HCD	1	0	1	1	325583	Unique	Used	0.672935	0.175503	0.257902	0.119489	0.173478	0.66801	180075	175735	31279.9	16109	49.75	0.000233036	0	15.8786	6	3	585.961	1755.87	2.15116	42.2573	9758	9758	MS2	10/116	20190307-iTQ-s51.raw
	High		lLGNVLVcVLAHHFGk	Unambiguous	1	1	P68871	N-Term(iTRAQ4plex); C8(Methylthio); K16(iTRAQ4plex)	HCD	1	0	1	1	428027	Unique	Used	0.617573	0.266562	0.426828	0.346574	0.548275	1.27567	1423.74	1275.12	375.628	369.416	49.73	0.000111735	0	75.1885	300	3	685.395	2054.17	2.8659	58.1007	14218	14218	MS2	11/146	20190307-iTQ-s66.raw
	High		gTFATLSELHcDk	Unambiguous	1	1	P68871	N-Term(iTRAQ4plex); C11(Methylthio); K13(iTRAQ4plex)	HCD	1	0	1	1	337393	Unique	Used	1.1152	0.320588	0.284274	0.344157	0.301504	1.05329	79004.5	127772	25068.4	20356.2	49.66	0.000213042	0	34.2879	24	3	585.959	1755.86	-2.02012	31.8574	6744	6744	MS2	12/116	20190307-iTQ-s53.raw
	High		lLGNVLVcVLAHHFGk	Unambiguous	1	1	P68871	N-Term(iTRAQ4plex); C8(Methylthio); K16(iTRAQ4plex)	HCD	1	0	1	1	427096	Unique	Used	0.660894						1.4652e+07	1.4043e+07			49.56	0.000124495	0	10.1263	0	4	514.297	2054.17	0.512042	50.6087	12203	12203	MS2	13/146	20190307-iTQ-s66.raw
	High		VNVDEVGGEALGR	Unambiguous	1	1	P68871		HCD	1	0	1	1	34818	No Quan Labels	Not Used							5026.39	9382.7	7050.07	6325.5	49.55	0.000218507	0	13.8227	38	2	657.836	1314.67	0.419553	20.4979	2563	2563	MS2	9/128	20190307-iTQ-s07.raw
		High	vVAGVANALAHk	Unambiguous	2	2	P68871;P02042	N-Term(iTRAQ4plex); K12(iTRAQ4plex)	CID	1	0	1	1	366789	Redundant	Not Used	0.737988	0.0539897	0.0723443				74945.4	80209.4	4004.82		49.51	0.000112504	0	15.183	13	3	479.965	1437.88	1.39946	51.2701	12640	12640	MS2	10/100	20190307-iTQ-s57.raw
	High		vVAGVANALAHk	Unambiguous	2	2	P68871;P02042	N-Term(iTRAQ4plex); K12(iTRAQ4plex)	HCD	1	0	1	1	456977	Not Unique	Not Used	0.43739	0.367101	0.829964	0.74585	1.66599	1.99345	47671.3	30238.3	17320.9	26619.3	49.49	0.000146199	0	45.8442	74	3	479.961	1437.87	-5.73185	28.3784	5672	5672	MS2	12/100	20190307-iTQ-s71.raw
	High		FFESFGDLSTPDAVMGNPk	Unambiguous	1	1	P68871	K19(iTRAQ4plex)	HCD	1	0	1	1	87726	Redundant	Not Used	0.943762						155657	213041			49.46	0.000184015	0	3.06038	1	2	1102.03	2203.05	-0.794807	39.6761	8798	8798	MS2	7/166	20190307-iTQ-s15.raw
	High		eFTPPVQAAYQk	Unambiguous	1	1	P68871	N-Term(iTRAQ4plex); K12(iTRAQ4plex)	HCD	1	0	1	1	191199	Redundant	Not Used	0.489993						4.07311e+07	2.89432e+07			49.42	0.000260576	0	12.9964	0	2	833.956	1666.91	0.748619	24.8508	4405	4405	MS2	6/102	20190307-iTQ-s31.raw
	High		LLGNVLVcVLAHHFGk	Unambiguous	1	1	P68871	C8(Methylthio); K16(iTRAQ4plex)	HCD	1	0	1	1	466196	Unique	Used	0.411399	0.118477	0.284783	0.641345	1.52307	5.31124	45123.2	26921.2	5291.3	21666	49.42	0.000208575	0	14.9164	10	3	637.36	1910.06	1.01147	48.6455	11567	11567	MS2	7/146	20190307-iTQ-s72.raw
	High		sAVTALWGkVNVDEVGGEALGR	Unambiguous	1	1	P68871	N-Term(iTRAQ4plex); K9(iTRAQ4plex)	HCD	1	0	1	1	285916	Unique	Used	0.576809	0.0561108	0.0961959	0.0906091	0.153472	1.5844	551302	461162	30617	37398.1	49.35	0.000130082	1	19.0662	6	3	839.461	2516.37	-0.9612	39.4667	8851	8851	MS2	15/228	20190307-iTQ-s45.raw
		High	sAVTALWGk	Unambiguous	1	1	P68871	N-Term(iTRAQ4plex); K9(iTRAQ4plex)	CID	1	0	1	1	235297	Redundant	Not Used	0.363773	0.138809	0.377337	0.195336	0.524618	1.38072	61533.3	32461.7	8453.83	8998.7	49.35	0.000168991	0	31.411	64	2	610.868	1220.73	4.20105	54.7763	13660	13660	MS2	7/70	20190307-iTQ-s37.raw
	High		vVAGVANALAHk	Unambiguous	2	2	P68871;P02042	N-Term(iTRAQ4plex); K12(iTRAQ4plex)	HCD	1	0	1	1	367721	Redundant	Not Used	0.425938	0.246674	0.572688				10095.1	6235.77	2464.69		49.3	0.000118077	0	21.1073	48	3	479.965	1437.88	1.27211	59.0047	14668	14668	MS2	11/100	20190307-iTQ-s57.raw
	High		lLGNVLVcVLAHHFGk	Unambiguous	1	1	P68871	N-Term(iTRAQ4plex); C8(Methylthio); K16(iTRAQ4plex)	HCD	1	0	1	1	427036	Redundant	Not Used	0.459219	0.0970159	0.208913				1.67477e+07	1.11533e+07	1.60814e+06		49.27	0.000134867	0	9.84557	0	3	685.392	2054.16	-1.0562	50.1683	12073	12073	MS2	12/146	20190307-iTQ-s66.raw
	High		vVAGVANALAHk	Unambiguous	2	2	P68871;P02042	N-Term(iTRAQ4plex); K12(iTRAQ4plex)	HCD	1	0	1	1	403929	No Quan Values	Not Used											49.19	0.000107248	0	28.8657	14	3	479.965	1437.88	1.65415	27.9933	5789	5789	MS2	13/100	20190307-iTQ-s63.raw
	High		vHLTPEEk	Unambiguous	2	2	P68871;P02042	N-Term(iTRAQ4plex); K8(iTRAQ4plex)	HCD	1	0	1	1	368503	Not Unique	Not Used	0.743096						5.73844e+07	6.184e+07			49.18	0.000250621	0	13.8296	0	2	620.859	1240.71	-3.01007	15.7285	1756	1756	MS2	6/62	20190307-iTQ-s58.raw
	High		vVAGVANALAHKYH	Unambiguous	2	2	P68871;P02042	N-Term(iTRAQ4plex)	HCD	1	0	1	1	356810	Not Unique	Not Used	0.457814	0.446898	0.9653	0.773428	1.65052	1.69805	184185	122285	81468.6	106650	49.16	0.0002809	1	45.2539	6	3	531.971	1593.9	-0.763846	28.2696	5469	5469	MS2	13/116	20190307-iTQ-s56.raw
	High		vVAGVANALAHk	Unambiguous	2	2	P68871;P02042	N-Term(iTRAQ4plex); K12(iTRAQ4plex)	HCD	1	0	1	1	365602	Not Unique	Not Used	0.502636	0.0670191	0.131852	0.184512	0.358642	2.70125	65291.8	47593	4330.96	9019.26	49.1	0.000125487	0	0	21	3	479.965	1437.88	0.699066	42.7005	10073	10073	MS2	11/100	20190307-iTQ-s57.raw
		High	FFESFGDLSTPDAVmGNPk	Unambiguous	1	1	P68871	M15(Oxidation); K19(iTRAQ4plex)	CID	1	0	1	1	100277	Unique	Used	0.596357						46104.6	39873.3			49.09	0.000218876	0	5.27784	3	2	1110.03	2219.04	0.0721814	35.6572	7716	7716	MS2	11/166	20190307-iTQ-s17.raw
	High		eFTPPVQAAYQk	Unambiguous	1	1	P68871	N-Term(iTRAQ4plex); K12(iTRAQ4plex)	HCD	1	0	1	1	197799	Redundant	Not Used	1.60301						2.05653e+07	4.78084e+07			49.08	0.000292302	0	12.401	0	2	833.955	1666.9	-0.716016	25.6513	4342	4342	MS2	9/102	20190307-iTQ-s32.raw
		High	vLGAFSDGLAHLDNLk	Unambiguous	2	2	P68871;P02042	N-Term(iTRAQ4plex); K16(iTRAQ4plex)	CID	1	0	1	1	327450	Redundant	Not Used	0.412616	0.109797	0.26314	0.147951	0.350319	1.32211	18929.8	11327.2	2057.14	2096.78	49.07	0.000204401	0	25.9745	99	3	653.372	1958.1	3.0223	55.6671	13796	13796	MS2	19/138	20190307-iTQ-s51.raw
		High	gTFATLSELHcDk	Unambiguous	1	1	P68871	N-Term(iTRAQ4plex); C11(Methylthio); K13(iTRAQ4plex)	CID	1	0	1	1	324549	Redundant	Not Used	0.787145						2.51666e+06	2.87284e+06			49.02	0.000265039	0	12.1724	0	3	585.96	1755.87	1.00406	34.7635	7514	7514	MS2	8/116	20190307-iTQ-s51.raw
	High		gTFATLSELHcDk	Unambiguous	1	1	P68871	N-Term(iTRAQ4plex); C11(Methylthio); K13(iTRAQ4plex)	HCD	1	0	1	1	324879	Unique	Used	0.786498	0.104749	0.131703				397749	453667	41237		48.96	0.000270632	0	14.2674	2	3	585.96	1755.87	0.795499	37.1766	8235	8235	MS2	9/116	20190307-iTQ-s51.raw
	High		vVAGVANALAHk	Unambiguous	2	2	P68871;P02042	N-Term(iTRAQ4plex); K12(iTRAQ4plex)	HCD	1	0	1	1	366501	Not Unique	Not Used	0.692956	0.0577581	0.0824232				79257.1	79648	4530.83		48.93	0.000137533	0	10.8787	17	3	479.964	1437.88	-0.256015	49.2053	12022	12022	MS2	12/100	20190307-iTQ-s57.raw
	High		gTFATLSELHcDk	Unambiguous	1	1	P68871	N-Term(iTRAQ4plex); C11(Methylthio); K13(iTRAQ4plex)	HCD	1	0	1	1	327713	Redundant	Not Used	0.626998	0.125215	0.197484	0.238886	0.372233	1.87186	3177.11	2888.88	393.746	568.213	48.93	0.000280824	0	17.4349	300	2	878.439	1755.87	3.2364	58.1348	14373	14373	MS2	10/116	20190307-iTQ-s51.raw
	High		gTFATLSELHcDk	Unambiguous	1	1	P68871	N-Term(iTRAQ4plex); C11(Methylthio); K13(iTRAQ4plex)	HCD	1	0	1	1	327482	Unique	Used	0.720537	0.0701256	0.0962417	0.238652	0.323593	3.33909	16186.5	16913.8	1123.46	2892.05	48.89	0.000242749	0	31.4343	79	2	878.433	1755.86	-3.2291	55.9221	13869	13869	MS2	11/116	20190307-iTQ-s51.raw
	High		vLGAFSDGLAHLDNLk	Unambiguous	2	2	P68871;P02042	N-Term(iTRAQ4plex); K16(iTRAQ4plex)	HCD	1	0	1	1	327765	Not Unique	Not Used	0.52164			0.164473	0.308045		3269.26	2473.15		402.56	48.82	0.000216513	0	17.3687	243	3	653.371	1958.1	1.61962	58.7924	14488	14488	MS2	13/138	20190307-iTQ-s51.raw
		High	eFTPPVQAAYQk	Unambiguous	1	1	P68871	N-Term(iTRAQ4plex); K12(iTRAQ4plex)	CID	1	0	1	1	195515	Unique	Used	0.499334	0.155226	0.307408	0.180958	0.354061	1.14381	41404.7	29982.7	6361.22	5609.39	48.79	0.000298613	0	28.7191	65	2	833.959	1666.91	4.11726	55.5305	13748	13748	MS2	8/102	20190307-iTQ-s31.raw
	High		gTFATLSELHcDk	Unambiguous	1	1	P68871	N-Term(iTRAQ4plex); C11(Methylthio); K13(iTRAQ4plex)	HCD	1	0	1	1	324273	Redundant	Not Used	0.665398						9.78692e+07	9.44406e+07			48.77	0.000250878	0	11.9554	0	3	585.958	1755.86	-3.58437	32.7306	6922	6922	MS2	12/116	20190307-iTQ-s51.raw
		High	eFTPPVQAAYQk	Unambiguous	1	1	P68871	N-Term(iTRAQ4plex); K12(iTRAQ4plex)	CID	1	0	1	1	195605	Unique	Used	0.523118	0.0746044	0.141029	0.203441	0.379953	2.67555	35175.9	26685.5	2597.39	5357.61	48.77	0.000301982	0	24.8129	62	2	833.959	1666.91	4.04403	56.2333	13943	13943	MS2	8/102	20190307-iTQ-s31.raw
		High	vVAGVANALAHk	Unambiguous	2	2	P68871;P02042	N-Term(iTRAQ4plex); K12(iTRAQ4plex)	CID	1	0	1	1	366203	Redundant	Not Used	0.624007	0.0627857	0.0994978				66872.5	60515.7	4155.61		48.76	0.000135706	0	17.5675	20	3	479.965	1437.88	0.890082	47.0171	11368	11368	MS2	16/100	20190307-iTQ-s57.raw
	High		lLGNVLVcVLAHHFGk	Unambiguous	1	1	P68871	N-Term(iTRAQ4plex); C8(Methylthio); K16(iTRAQ4plex)	HCD	1	0	1	1	427192	Redundant	Not Used	0.39288						4.153e+06	2.36621e+06			48.72	0.000153075	0	10.4886	0	4	514.298	2054.17	1.93826	51.3114	12411	12411	MS2	12/146	20190307-iTQ-s66.raw
		High	sAVTALWGk	Unambiguous	1	1	P68871	N-Term(iTRAQ4plex); K9(iTRAQ4plex)	CID	1	0	1	1	238448	Unique	Used	0.693465	0.0208214	0.0296913				5.73335e+07	5.76586e+07	1.18153e+06		48.69	0.000340722	0	14.0448	0	2	610.86	1220.71	-9.89879	30.6045	5960	5960	MS2	14/70	20190307-iTQ-s38.raw
		High	vLGAFSDGLAHLDNLk	Unambiguous	2	2	P68871;P02042	N-Term(iTRAQ4plex); K16(iTRAQ4plex)	CID	1	0	1	1	327544	Not Unique	Not Used	0.423164	0.0723649	0.169107	0.121177	0.27977	1.64298	13857.2	8503.84	992.499	1257.14	48.69	0.000219036	0	26.6544	94	3	653.372	1958.1	3.48986	56.4079	14002	14002	MS2	18/138	20190307-iTQ-s51.raw
	High		gTFATLSELHcDk	Unambiguous	1	1	P68871	N-Term(iTRAQ4plex); C11(Methylthio); K13(iTRAQ4plex)	HCD	1	0	1	1	327654	Redundant	Not Used	0.609797	0.110568	0.179303	0.146563	0.234818	1.30057	3922.37	3468.68	429.245	430.389	48.67	0.000281171	0	14.1493	285	2	878.437	1755.87	1.56789	57.4607	14244	14244	MS2	7/116	20190307-iTQ-s51.raw
	High		vLGAFSDGLAHLDNLk	Unambiguous	2	2	P68871;P02042	N-Term(iTRAQ4plex); K16(iTRAQ4plex)	HCD	1	0	1	1	327544	Redundant	Not Used	0.423164	0.0723649	0.169107	0.121177	0.27977	1.64298	13857.2	8503.84	992.499	1257.14	48.66	0.000220554	0	26.6544	94	3	653.372	1958.1	3.48986	56.4247	14008	14008	MS2	13/138	20190307-iTQ-s51.raw
	High		gTFATLSELHcDk	Unambiguous	1	1	P68871	N-Term(iTRAQ4plex); C11(Methylthio); K13(iTRAQ4plex)	HCD	1	0	1	1	324113	Redundant	Not Used	0.751013	0.0435113	0.0572923				236302	257362	10176.4		48.65	0.000284516	0	13.7721	4	2	878.436	1755.86	-0.239665	31.5504	6573	6573	MS2	11/116	20190307-iTQ-s51.raw
		High	vVAGVANALAHk	Unambiguous	2	2	P68871;P02042	N-Term(iTRAQ4plex); K12(iTRAQ4plex)	CID	1	0	1	1	364732	Redundant	Not Used	0.63879	0.0732109	0.113334	0.128115	0.195944	1.71697	115319	106829	8356.06	11060.8	48.65	0.000141234	0	12.5425	15	3	479.964	1437.88	0.571722	36.2614	8179	8179	MS2	9/100	20190307-iTQ-s57.raw
		High	LLGNVLVcVLAHHFGk	Unambiguous	1	1	P68871	C8(Methylthio); K16(iTRAQ4plex)	CID	1	0	1	1	433473	Unique	Used	0.382	0.219705	0.568748	0.517217	1.32282	2.30979	57921.2	32087.2	12595.2	22428.4	48.63	0.000253613	0	13.2189	10	3	637.36	1910.06	1.10734	48.0565	11704	11704	MS2	11/146	20190307-iTQ-s67.raw
	High		vVAGVANALAHk	Unambiguous	2	2	P68871;P02042	N-Term(iTRAQ4plex); K12(iTRAQ4plex)	HCD	1	0	1	1	367663	Not Unique	Not Used	0.540509						16054.3	12584.2			48.6	0.000139419	0	13.7911	33	3	479.965	1437.88	1.46313	58.3119	14542	14542	MS2	10/100	20190307-iTQ-s57.raw
	High		eFTPPVQAAYQk	Unambiguous	1	1	P68871	N-Term(iTRAQ4plex); K12(iTRAQ4plex)	HCD	1	0	1	1	194986	Unique	Used	0.502892	0.138748	0.272831				49128.3	35829.3	6746.6		48.6	0.000309206	0	15.7876	14	3	556.308	1666.91	3.26704	51.7182	12609	12609	MS2	10/102	20190307-iTQ-s31.raw
	High		fFESFGDLSTPDAVMGNPk	Unambiguous	1	1	P68871	N-Term(iTRAQ4plex); K19(iTRAQ4plex)	HCD	1	0	1	1	156146	Unique	Used	0.278285						5117.88	2065.43			48.57	0.0002905	0	19.081	74	3	783.058	2347.16	3.79373	57.9477	14371	14371	MS2	11/166	20190307-iTQ-s25.raw
		High	vVAGVANALAHk	Unambiguous	2	2	P68871;P02042	N-Term(iTRAQ4plex); K12(iTRAQ4plex)	CID	1	0	1	1	367598	Redundant	Not Used	0.484097						22480	15781.9			48.55	0.000124277	0	16.4165	25	3	479.965	1437.88	1.5268	57.5617	14394	14394	MS2	16/100	20190307-iTQ-s57.raw
	High		sAVTALWGKVNVDEVGGEALGR	Unambiguous	1	1	P68871	N-Term(iTRAQ4plex)	HCD	1	0	1	1	179717	Redundant	Not Used	0.412346	0.244054	0.585285				341291	204088	82440.1		48.48	0.00021144	1	8.24789	1	3	791.43	2372.27	2.33028	37.0189	8279	8279	MS2	11/228	20190307-iTQ-s29.raw
		High	vVAGVANALAHk	Unambiguous	2	2	P68871;P02042	N-Term(iTRAQ4plex); K12(iTRAQ4plex)	CID	1	0	1	1	367663	Redundant	Not Used	0.540509						16054.3	12584.2			48.43	0.000144984	0	13.7911	33	3	479.965	1437.88	1.46313	58.2964	14536	14536	MS2	9/100	20190307-iTQ-s57.raw
		High	eFTPPVQAAYQk	Unambiguous	1	1	P68871	N-Term(iTRAQ4plex); K12(iTRAQ4plex)	CID	1	0	1	1	283970	Unique	Used	0.613832	0.142625	0.229768	0.212102	0.337588	1.45911	93995.3	83673.2	13268.7	14925.9	48.4	0.000314383	0	22.1044	6	3	556.307	1666.91	1.50948	25.4701	4631	4631	MS2	8/102	20190307-iTQ-s45.raw
		High	VNVDEVGGEALGR	Unambiguous	1	1	P68871		CID	1	0	1	1	35211	No Quan Labels	Not Used							35839.3	143967	27788.7	19919.6	48.36	0.000293222	0	51.0222	19	2	657.836	1314.67	0.605259	23.2998	3412	3412	MS2	16/128	20190307-iTQ-s07.raw
	High		vNVDEVGGEALGR	Unambiguous	1	1	P68871	N-Term(iTRAQ4plex)	HCD	1	0	1	1	92371	Redundant	Not Used	0.320359						337658	156872			48.34	0.000337809	0	22.933	1	3	486.927	1458.76	-1.35494	26.9515	4657	4657	MS2	10/128	20190307-iTQ-s16.raw
		High	gTFATLSELHcDk	Unambiguous	1	1	P68871	N-Term(iTRAQ4plex); C11(Methylthio); K13(iTRAQ4plex)	CID	1	0	1	1	327591	Unique	Used	0.775306						65751.8	73928.5			48.33	0.000326836	0	11.7208	10	3	585.962	1755.87	4.44536	56.8481	14105	14105	MS2	15/116	20190307-iTQ-s51.raw
	High		vLGAFSDGLAHLDNLk	Unambiguous	2	2	P68871;P02042	N-Term(iTRAQ4plex); K16(iTRAQ4plex)	HCD	1	0	1	1	332098	Not Unique	Not Used	1.0452						2.52907e+06	3.83348e+06			48.29	0.000232755	0	11.3524	0	4	490.276	1958.08	-6.92805	42.3001	9469	9469	MS2	10/138	20190307-iTQ-s52.raw
		High	lLGNVLVcVLAHHFGk	Unambiguous	1	1	P68871	N-Term(iTRAQ4plex); C8(Methylthio); K16(iTRAQ4plex)	CID	1	0	1	1	459852	Redundant	Not Used	0.531853	0.0459886	0.085507				1.15564e+06	891343	52601.7		48.18	0.000171062	0	9.58274	2	4	514.297	2054.17	1.22515	49.9298	11901	11901	MS2	11/146	20190307-iTQ-s71.raw
	High		SAVTALWGk	Unambiguous	1	1	P68871	K9(iTRAQ4plex)	HCD	1	0	1	1	125889	Unique	Used	0.50054	0.631268	1.24715	0.462227	0.90221	0.718425	174536	126693	109050	60398.8	48.17	0.000321575	0	32.9775	8	2	538.816	1076.62	2.05353	29.8781	5925	5925	MS2	6/70	20190307-iTQ-s21.raw
	High		fFESFGDLSTPDAVMGNPk	Unambiguous	1	1	P68871	N-Term(iTRAQ4plex); K19(iTRAQ4plex)	HCD	1	0	1	1	161904	Unique	Used	0.636881	0.459541	0.713524	0.578364	0.887224	1.23486	38195.5	35277.8	17372.6	16538.7	48.04	0.00028345	0	41.5038	18	3	783.055	2347.15	-0.808953	52.517	12491	12491	MS2	13/166	20190307-iTQ-s26.raw
	High		fFESFGDLSTPDAVmGNPk	Unambiguous	1	1	P68871	N-Term(iTRAQ4plex); M15(Oxidation); K19(iTRAQ4plex)	HCD	1	0	1	1	173388	Unique	Used	1.40841						283513	579073			47.93	0.000305217	0	9.74057	1	3	788.388	2363.15	1.63242	40.1673	8840	8840	MS2	11/166	20190307-iTQ-s28.raw
		High	lLGNVLVcVLAHHFGK	Unambiguous	1	1	P68871	N-Term(iTRAQ4plex); C8(Methylthio)	CID	1	0	1	1	380068	Unique	Used	0.270391						462085	181194			47.93	0.000292332	0	5.93423	1	3	637.36	1910.07	1.68252	49.9633	12357	12357	MS2	8/146	20190307-iTQ-s59.raw
	High		gTFATLSELHcDk	Unambiguous	1	1	P68871	N-Term(iTRAQ4plex); C11(Methylthio); K13(iTRAQ4plex)	HCD	1	0	1	1	327383	Redundant	Not Used	0.68772	0.17691	0.25438	0.344635	0.489597	1.91138	11378.4	11348.1	1992.33	2935.82	47.89	0.00032511	0	30.9624	100	2	878.435	1755.86	-0.656794	55.1949	13658	13658	MS2	12/116	20190307-iTQ-s51.raw
	High		vLGAFSDGLAHLDNLk	Unambiguous	2	2	P68871;P02042	N-Term(iTRAQ4plex); K16(iTRAQ4plex)	HCD	1	0	1	1	412569	Not Unique	Not Used	0.565736	0.231463	0.404586	0.385274	0.665345	1.63316	274936	225567	62985.4	79302.9	47.83	0.00026865	0	45.2179	6	3	653.371	1958.1	2.08718	42.3853	9794	9794	MS2	15/138	20190307-iTQ-s64.raw
	High		vLGAFSDGLAHLDNLKGTFATLSELHcDk	Unambiguous	1	1	P68871	N-Term(iTRAQ4plex); C27(Methylthio); K29(iTRAQ4plex)	HCD	1	0	1	1	393061	Unique	Used	0.593907						142095	122385			47.8	0.000192512	1	21.4051	3	5	682.153	3406.74	-0.0258522	46.8849	11428	11428	MS2	12/298	20190307-iTQ-s61.raw
		High	vLGAFSDGLAHLDNLk	Unambiguous	2	2	P68871;P02042	N-Term(iTRAQ4plex); K16(iTRAQ4plex)	CID	1	0	1	1	331781	Redundant	Not Used	0.884878	0.01	0.01				1.24496e+06	1.59761e+06	1021.36		47.73	0.000260572	0	15.1799	1	3	653.37	1958.09	-0.157102	39.9672	8775	8775	MS2	12/138	20190307-iTQ-s52.raw
	High		vLGAFSDGLAHLDNLk	Unambiguous	2	2	P68871;P02042	N-Term(iTRAQ4plex); K16(iTRAQ4plex)	HCD	1	0	1	1	419302	Not Unique	Not Used	0.574973	0.0800523	0.137679	0.179453	0.304926	2.19946	374474	312249	29670.4	50310.8	47.72	0.000279768	0	20.8738	3	3	653.371	1958.1	1.52611	41.9627	9961	9961	MS2	11/138	20190307-iTQ-s65.raw
		High	fFESFGDLSTPDAVmGNPk	Unambiguous	1	1	P68871	N-Term(iTRAQ4plex); M15(Oxidation); K19(iTRAQ4plex)	CID	1	0	1	1	173388	Redundant	Not Used	1.40841						283513	579073			47.7	0.000321817	0	9.74057	1	3	788.388	2363.15	1.63242	40.1516	8834	8834	MS2	19/166	20190307-iTQ-s28.raw
		High	sAVTALWGk	Unambiguous	1	1	P68871	N-Term(iTRAQ4plex); K9(iTRAQ4plex)	CID	1	0	1	1	235642	Redundant	Not Used	0.315443	0.13025	0.40832	0.180944	0.560421	1.36303	22211.9	10161	2863.46	3008.97	47.65	0.000249956	0	24.3307	119	2	610.868	1220.73	4.40105	57.5697	14411	14411	MS2	8/70	20190307-iTQ-s37.raw
	High		gTFATLSELHcDk	Unambiguous	1	1	P68871	N-Term(iTRAQ4plex); C11(Methylthio); K13(iTRAQ4plex)	HCD	1	0	1	1	324387	Redundant	Not Used	0.529314						4.41206e+06	3.38677e+06			47.64	0.000358149	0	12.481	0	2	878.436	1755.86	-0.100622	33.5811	7169	7169	MS2	9/116	20190307-iTQ-s51.raw
	High		vLGAFSDGLAHLDNLk	Unambiguous	2	2	P68871;P02042	N-Term(iTRAQ4plex); K16(iTRAQ4plex)	HCD	1	0	1	1	332548	Not Unique	Not Used	0.807196						834466	976829			47.64	0.000284969	0	11.7547	1	3	653.371	1958.1	1.4326	45.5616	10444	10444	MS2	13/138	20190307-iTQ-s52.raw
		High	vNVDEVGGEALGR	Unambiguous	1	1	P68871	N-Term(iTRAQ4plex)	CID	1	0	1	1	96501	Unique	Used	0.61005	0.334451	0.542138	0.376945	0.603675	1.10582	20257.1	17921.5	6705.6	5716.68	47.63	0.000434911	0	33.9244	88	2	729.888	1458.77	0.955495	56.1105	13597	13597	MS2	9/128	20190307-iTQ-s16.raw
		High	LLGNVLVcVLAHHFGk	Unambiguous	1	1	P68871	C8(Methylthio); K16(iTRAQ4plex)	CID	1	0	1	1	459600	Unique	Used	0.381976			0.112945	0.288883		66826.5	37018.3		5650.73	47.62	0.000317421	0	5.32052	9	4	478.271	1910.06	0.748797	48.0666	11355	11355	MS2	10/146	20190307-iTQ-s71.raw
	High		fFESFGDLSTPDAVmGNPk	Unambiguous	1	1	P68871	N-Term(iTRAQ4plex); M15(Oxidation); K19(iTRAQ4plex)	HCD	1	0	1	1	246445	Unique	Used	0.560123	0.192467	0.339794	0.216481	0.377595	1.10357	114375	92906.7	21788	18537	47.61	0.000325955	0	24.6524	7	3	788.388	2363.15	0.625133	39.7688	9064	9064	MS2	13/166	20190307-iTQ-s39.raw
		High	lLGNVLVcVLAHHFGk	Unambiguous	1	1	P68871	N-Term(iTRAQ4plex); C8(Methylthio); K16(iTRAQ4plex)	CID	1	0	1	1	427985	Unique	Used	0.586856						11072.8	9423.65			47.57	0.000196858	0	11.4626	27	4	514.297	2054.16	-0.201067	57.5855	14122	14122	MS2	8/146	20190307-iTQ-s66.raw
		High	vLGAFSDGLAHLDNLk	Unambiguous	2	2	P68871;P02042	N-Term(iTRAQ4plex); K16(iTRAQ4plex)	CID	1	0	1	1	332260	Redundant	Not Used	0.665982						1.52358e+07	1.47149e+07			47.51	0.000297177	0	11.1859	0	3	653.37	1958.1	0.87153	43.4616	9814	9814	MS2	19/138	20190307-iTQ-s52.raw
		High	gTFATLSELHcDk	Unambiguous	1	1	P68871	N-Term(iTRAQ4plex); C11(Methylthio); K13(iTRAQ4plex)	CID	1	0	1	1	327327	Unique	Used	1.15156	0.0998382	0.0857337				88671.7	148082	8762.11		47.45	0.000372366	0	11.733	7	3	585.961	1755.87	1.31691	54.7762	13533	13533	MS2	16/116	20190307-iTQ-s51.raw
		High	vLGAFSDGLAHLDNLk	Unambiguous	2	2	P68871;P02042	N-Term(iTRAQ4plex); K16(iTRAQ4plex)	CID	1	0	1	1	332947	Not Unique	Not Used	0.796322	0.156142	0.193898				112568	129997	17396.5		47.45	0.000297713	0	29.6506	10	3	653.371	1958.1	1.4326	48.408	11299	11299	MS2	19/138	20190307-iTQ-s52.raw
		High	vLGAFSDGLAHLDNLk	Unambiguous	2	2	P68871;P02042	N-Term(iTRAQ4plex); K16(iTRAQ4plex)	CID	1	0	1	1	399081	Redundant	Not Used	0.619312	0.0662045	0.105711	0.0901143	0.142159	1.33551	638355	573327	41828.9	43066.9	47.44	0.000280369	0	34.5911	4	3	653.37	1958.09	-0.0635898	42.2588	9774	9774	MS2	19/138	20190307-iTQ-s62.raw
		High	lLGNVLVcVLAHHFGk	Unambiguous	1	1	P68871	N-Term(iTRAQ4plex); C8(Methylthio); K16(iTRAQ4plex)	CID	1	0	1	1	446873	Unique	Used	0.583579	0.0186832	0.0316588				7.12822e+06	6.0327e+06	131814		47.41	0.000206061	0	11.9072	0	4	514.297	2054.16	0.0366365	49.8279	12080	12080	MS2	14/146	20190307-iTQ-s69.raw
		High	VNVDEVGGEALGR	Unambiguous	1	1	P68871		CID	1	0	1	1	41530	No Quan Labels	Not Used							21394.2	38886.5	22927.4	15291.6	47.36	0.000346187	0	37.7394	47	2	657.836	1314.66	-0.601828	24.2015	3335	3335	MS2	9/128	20190307-iTQ-s08.raw
		High	lLVVYPWTQR	Unambiguous	3	3	P68871;P02042;P69892	N-Term(iTRAQ4plex)	CID	1	0	1	1	305809	Not Unique	Not Used	0.402159						50348.6	29364			47.33	0.000402216	0	0	9	2	709.913	1418.82	-6.0155	42.3514	9330	9330	MS2	10/74	20190307-iTQ-s48.raw
	High		gTFATLSELHcDk	Unambiguous	1	1	P68871	N-Term(iTRAQ4plex); C11(Methylthio); K13(iTRAQ4plex)	HCD	1	0	1	1	325198	Unique	Used	0.605205	0.0429779	0.0702239				284140	249383	12086.6		47.32	0.000395729	0	13.8224	4	3	585.96	1755.87	0.274089	39.4824	8925	8925	MS2	11/116	20190307-iTQ-s51.raw
		High	gTFATLSELHcDk	Unambiguous	1	1	P68871	N-Term(iTRAQ4plex); C11(Methylthio); K13(iTRAQ4plex)	CID	1	0	1	1	317759	Redundant	Not Used	0.36748	0.01	0.021211	0.01	0.0293606	1.37466	3.92113e+06	2.08966e+06	30590.9	32419.6	47.26	0.000426605	0	27.7046	4	3	585.962	1755.87	3.92395	34.0646	6965	6965	MS2	9/116	20190307-iTQ-s50.raw
	High		vNVDEVGGEALGR	Unambiguous	1	1	P68871	N-Term(iTRAQ4plex)	HCD	1	0	1	1	92179	Redundant	Not Used	0.529028						3.83837e+06	2.94481e+06			47.24	0.000471054	0	6.51782	0	3	486.927	1458.77	0.339595	25.585	4241	4241	MS2	11/128	20190307-iTQ-s16.raw
	High		fFESFGDLSTPDAVMGNPk	Unambiguous	1	1	P68871	N-Term(iTRAQ4plex); K19(iTRAQ4plex)	HCD	1	0	1	1	266614	Unique	Used	0.52747			0.244738	0.453308		102039	78053.7		18696.2	47.23	0.000345353	0	14.7201	6	3	783.056	2347.15	1.06333	42.8607	9617	9617	MS2	13/166	20190307-iTQ-s42.raw
	High		lLGNVLVcVLAHHFGk	Unambiguous	1	1	P68871	N-Term(iTRAQ4plex); C8(Methylthio); K16(iTRAQ4plex)	HCD	1	0	1	1	427954	Redundant	Not Used	0.553682	0.148022	0.264369	0.0860826	0.151896	0.570594	4419.89	3548.97	647.539	284.849	47.22	0.00021907	0	18.6397	238	3	685.394	2054.17	1.35055	57.254	14062	14062	MS2	11/146	20190307-iTQ-s66.raw
	High		LLVVYPWTQR	Unambiguous	3	3	P68871;P02042;P69892		HCD	1	0	1	1	49887	No Quan Labels	Not Used								55619.2			47.21	0.00049333	0	0.834822	2	2	637.866	1274.72	-0.557129	39.2131	8202	8202	MS2	6/74	20190307-iTQ-s09.raw
		High	lLVVYPWTQR	Unambiguous	3	3	P68871;P02042;P69892	N-Term(iTRAQ4plex)	CID	1	0	1	1	120757	Not Unique	Not Used	0.618073	0.040576	0.0649191	0.22167	0.350394	5.36014	1.82841e+08	1.63887e+08	7.34294e+06	3.03436e+07	47.16	0.000355772	0	6.56865	0	2	709.917	1418.83	-1.11141	40.9487	9120	9120	MS2	10/74	20190307-iTQ-s20.raw
	High		gTFATLSELHcDk	Unambiguous	1	1	P68871	N-Term(iTRAQ4plex); C11(Methylthio); K13(iTRAQ4plex)	HCD	1	0	1	1	391290	Unique	Used	0.602282	0.165737	0.272121	0.309859	0.502636	1.83435	304751	266180	49991.1	70696.2	47.15	0.000410563	0	37.9733	9	3	585.96	1755.86	0.0655242	34.1172	7592	7592	MS2	13/116	20190307-iTQ-s61.raw
		High	sAVTALWGk	Unambiguous	1	1	P68871	N-Term(iTRAQ4plex); K9(iTRAQ4plex)	CID	1	0	1	1	239235	Redundant	Not Used	0.796004	0.218937	0.271987	0.261951	0.321511	1.17392	223091	257530	48342.5	43751.2	47.14	0.000327469	0	32.5486	14	2	610.865	1220.72	-1.39884	36.2311	7664	7664	MS2	7/70	20190307-iTQ-s38.raw
	High		fFESFGDLSTPDAVMGNPk	Unambiguous	1	1	P68871	N-Term(iTRAQ4plex); K19(iTRAQ4plex)	HCD	1	0	1	1	162495	Unique	Used	0.560815	0.429521	0.757369	0.424818	0.740072	0.970415	11347	9228.5	4823.84	3608.87	47.13	0.000352429	0	45.9875	51	3	783.056	2347.15	1.21935	56.8695	13775	13775	MS2	13/166	20190307-iTQ-s26.raw
		High	lLVVYPWTQR	Unambiguous	3	3	P68871;P02042;P69892	N-Term(iTRAQ4plex)	CID	1	0	1	1	121147	Not Unique	Not Used	0.580381	0.104886	0.178709	0.236374	0.397903	2.21117	1.46554e+07	1.23351e+07	1.5214e+06	2.5935e+06	47.12	0.000325098	0	7.55777	0	2	709.918	1418.83	1.12553	43.7262	9965	9965	MS2	10/74	20190307-iTQ-s20.raw
		High	lLGNVLVcVLAHHFGk	Unambiguous	1	1	P68871	N-Term(iTRAQ4plex); C8(Methylthio); K16(iTRAQ4plex)	CID	1	0	1	1	426760	Unique	Used	0.61207			0.630694	1.00672		54051.6	47977.9		25522	47.09	0.000221818	0	20.1721	5	3	685.393	2054.16	0.0134696	48.0511	11463	11463	MS2	10/146	20190307-iTQ-s66.raw
		High	vVAGVANALAHk	Unambiguous	2	2	P68871;P02042	N-Term(iTRAQ4plex); K12(iTRAQ4plex)	CID	1	0	1	1	366398	Redundant	Not Used	0.666205	0.0325157	0.0482644				69086.4	66746.9	2223.37		47.07	0.000211061	0	14.9415	22	3	479.964	1437.88	-0.319687	48.4457	11794	11794	MS2	21/100	20190307-iTQ-s57.raw
		High	vLGAFSDGLAHLDNLk	Unambiguous	2	2	P68871;P02042	N-Term(iTRAQ4plex); K16(iTRAQ4plex)	CID	1	0	1	1	332851	No Quan Values	Not Used											47.07	0.000322973	0	39.7871	8	3	653.371	1958.1	1.05855	47.715	11091	11091	MS2	11/138	20190307-iTQ-s52.raw
		High	vLGAFSDGLAHLDNLk	Unambiguous	2	2	P68871;P02042	N-Term(iTRAQ4plex); K16(iTRAQ4plex)	CID	1	0	1	1	334247	Not Unique	Not Used	0.957026	0.0269435	0.0278402	0.226915	0.231649	8.26323	2780.26	3858.69	74.1423	472.321	47.06	0.000323717	0	27.0234	300	3	653.37	1958.1	0.965042	58.365	14118	14118	MS2	17/138	20190307-iTQ-s52.raw
	High		lLGNVLVcVLAHHFGk	Unambiguous	1	1	P68871	N-Term(iTRAQ4plex); C8(Methylthio); K16(iTRAQ4plex)	HCD	1	0	1	1	446873	Redundant	Not Used	0.583579	0.0186832	0.0316588				7.12822e+06	6.0327e+06	131814		47.04	0.000224386	0	11.9072	0	4	514.297	2054.16	0.0366365	49.8438	12086	12086	MS2	13/146	20190307-iTQ-s69.raw
		High	vVAGVANALAHk	Unambiguous	2	2	P68871;P02042	N-Term(iTRAQ4plex); K12(iTRAQ4plex)	CID	1	0	1	1	367357	Redundant	Not Used	0.573451	0.0575999	0.0993271				108893	90558.5	6207.98		47.03	0.000202116	0	14.9758	13	3	479.965	1437.88	0.635394	55.4553	13873	13873	MS2	9/100	20190307-iTQ-s57.raw
		High	lLVVYPWTQR	Unambiguous	3	3	P68871;P02042;P69892	N-Term(iTRAQ4plex)	CID	1	0	1	1	153907	Not Unique	Not Used	0.517936	0.0817588	0.156099	0.222349	0.419422	2.66834	2.16847e+06	1.62877e+06	175475	360975	47	0.000347176	0	16.4218	2	2	709.917	1418.83	-0.251048	41.669	9515	9515	MS2	10/74	20190307-iTQ-s25.raw
		High	gTFATLSELHcDk	Unambiguous	1	1	P68871	N-Term(iTRAQ4plex); C11(Methylthio); K13(iTRAQ4plex)	CID	1	0	1	1	324183	Redundant	Not Used	0.831941	0.01	0.01				4.34367e+07	5.2406e+07	53190.2		47	0.000375109	0	11.48	0	3	585.958	1755.86	-3.27152	32.0358	6721	6721	MS2	8/116	20190307-iTQ-s51.raw
	High		gTFATLSELHcDk	Unambiguous	1	1	P68871	N-Term(iTRAQ4plex); C11(Methylthio); K13(iTRAQ4plex)	HCD	1	0	1	1	371092	Unique	Used	0.652596	0.0989345	0.149915	0.151221	0.22639	1.4997	431231	408117	42226.5	48821.3	46.99	0.000392973	0	17.8552	4	3	585.959	1755.86	-1.91584	34.4121	7365	7365	MS2	11/116	20190307-iTQ-s58.raw
		High	lLVVYPWTQR	Unambiguous	3	3	P68871;P02042;P69892	N-Term(iTRAQ4plex)	CID	1	0	1	1	127620	Not Unique	Not Used	0.900209	0.17285	0.189875	0.318014	0.345138	1.80516	7.44248e+06	9.7161e+06	1.27325e+06	1.77195e+06	46.99	0.000347976	0	6.7841	0	2	709.917	1418.83	-0.509156	41.985	9673	9673	MS2	10/74	20190307-iTQ-s21.raw
		High	lLVVYPWTQR	Unambiguous	3	3	P68871;P02042;P69892	N-Term(iTRAQ4plex)	CID	1	0	1	1	134195	Not Unique	Not Used	0.676566	0.0900947	0.131684	0.317879	0.459031	3.46179	461226	452538	41128.2	109765	46.99	0.000341976	0	20.867	4	2	709.918	1418.83	0.351204	42.6626	9460	9460	MS2	10/74	20190307-iTQ-s22.raw
		High	lLVVYPWTQR	Unambiguous	3	3	P68871;P02042;P69892	N-Term(iTRAQ4plex)	CID	1	0	1	1	147287	Not Unique	Not Used	0.617255	0.0556689	0.0891848	0.265526	0.420274	4.67986	3.26662e+06	2.92412e+06	179986	649371	46.98	0.000346774	0	23.4082	2	2	709.917	1418.83	-0.681228	42.2463	9377	9377	MS2	10/74	20190307-iTQ-s24.raw
		High	sAVTALWGk	Unambiguous	1	1	P68871	N-Term(iTRAQ4plex); K9(iTRAQ4plex)	CID	1	0	1	1	232470	Redundant	Not Used	0.500868	0.293934	0.580323	0.191882	0.374284	0.640505	344815	250461	100315	49534.5	46.98	0.000289646	0	31.1378	13	2	610.869	1220.73	4.90103	34.6117	7536	7536	MS2	7/70	20190307-iTQ-s37.raw
	High		lLGNVLVcVLAHHFGk	Unambiguous	1	1	P68871	N-Term(iTRAQ4plex); C8(Methylthio); K16(iTRAQ4plex)	HCD	1	0	1	1	453609	Unique	Used	0.527117	0.0994062	0.186487	0.208479	0.386408	2.05773	31494.5	24075.3	3098.67	4915.69	46.97	0.000217987	0	19.0472	23	4	514.298	2054.17	2.53251	51.815	12352	12352	MS2	12/146	20190307-iTQ-s70.raw
		High	vVAGVANALAHk	Unambiguous	2	2	P68871;P02042	N-Term(iTRAQ4plex); K12(iTRAQ4plex)	CID	1	0	1	1	366501	Redundant	Not Used	0.692956	0.0577581	0.0824232				79257.1	79648	4530.83		46.92	0.000218478	0	10.8787	17	3	479.964	1437.88	-0.256015	49.1892	12016	12016	MS2	10/100	20190307-iTQ-s57.raw
		High	gTFATLSELHcDk	Unambiguous	1	1	P68871	N-Term(iTRAQ4plex); C11(Methylthio); K13(iTRAQ4plex)	CID	1	0	1	1	317950	Redundant	Not Used	0.422091	0.0262306	0.0614532	0.0687582	0.159151	2.57191	987006	604167	25624.5	50808	46.91	0.000440001	0	14.3676	1	3	585.961	1755.87	1.9426	35.4585	7380	7380	MS2	9/116	20190307-iTQ-s50.raw
		High	lLVVYPWTQR	Unambiguous	3	3	P68871;P02042;P69892	N-Term(iTRAQ4plex)	CID	1	0	1	1	120955	Not Unique	Not Used	0.571447	0.0584379	0.101126	0.193301	0.330483	3.24548	7.88903e+07	6.53778e+07	4.56294e+06	1.14168e+07	46.9	0.000355262	0	6.57381	0	2	709.917	1418.83	-0.251048	42.3665	9549	9549	MS2	10/74	20190307-iTQ-s20.raw
		High	lLGNVLVcVLAHHFGk	Unambiguous	1	1	P68871	N-Term(iTRAQ4plex); C8(Methylthio); K16(iTRAQ4plex)	CID	1	0	1	1	427654	Unique	Used	0.390464						133195	75422.1			46.9	0.000230716	0	9.80866	4	4	514.297	2054.17	1.70056	54.7851	13406	13406	MS2	9/146	20190307-iTQ-s66.raw
		High	lLVVYPWTQR	Unambiguous	3	3	P68871;P02042;P69892	N-Term(iTRAQ4plex)	CID	1	0	1	1	246784	Not Unique	Not Used	0.609625	0.0813767	0.132002	0.331002	0.530467	3.99089	457833	404763	36875.2	113455	46.88	0.000356902	0	9.23896	6	2	709.917	1418.83	-0.251048	42.1798	9796	9796	MS2	10/74	20190307-iTQ-s39.raw
		High	eFTPPVQAAYQKVVAGVANALAHk	Unambiguous	1	1	P68871	N-Term(iTRAQ4plex); K24(iTRAQ4plex)	CID	1	0	1	1	372916	Redundant	Not Used	0.693049	0.170439	0.243191				136541	137232	23033.4		46.88	0.000158965	1	17.9372	4	4	700.147	2797.57	2.19538	47.4985	11311	11311	MS2	22/222	20190307-iTQ-s58.raw
		High	eFTPPVQAAYQk	Unambiguous	1	1	P68871	N-Term(iTRAQ4plex); K12(iTRAQ4plex)	CID	1	0	1	1	191826	Unique	Used	0.33792	0.117924	0.34509	0.124244	0.359213	1.03374	215582	105647	25161.9	20052.9	46.85	0.000465743	0	9.52118	14	2	833.959	1666.91	4.26372	29.2103	5754	5754	MS2	8/102	20190307-iTQ-s31.raw
	High		gTFATLSELHcDk	Unambiguous	1	1	P68871	N-Term(iTRAQ4plex); C11(Methylthio); K13(iTRAQ4plex)	HCD	1	0	1	1	324367	Unique	Used	0.723941	0.116421	0.159027				78049	81941	8993.41		46.84	0.000447151	0	16.4579	19	4	439.723	1755.87	1.90018	33.4143	7121	7121	MS2	10/116	20190307-iTQ-s51.raw
		High	lLVVYPWTQR	Unambiguous	3	3	P68871;P02042;P69892	N-Term(iTRAQ4plex)	CID	1	0	1	1	121459	Not Unique	Not Used	0.610789	0.075752	0.122644	0.228673	0.365776	2.96184	499615	442545	37459	85534	46.78	0.000358919	0	19.4511	4	2	709.918	1418.83	0.265168	45.9206	10641	10641	MS2	10/74	20190307-iTQ-s20.raw
		High	lLVVYPWTQR	Unambiguous	3	3	P68871;P02042;P69892	N-Term(iTRAQ4plex)	CID	1	0	1	1	122915	Not Unique	Not Used	0.574251	0.154312	0.26573	0.345327	0.587515	2.19569	31038	25848	4740.47	8024.4	46.76	0.000324729	0	7.98975	47	2	709.919	1418.83	2.67417	56.2646	13791	13791	MS2	10/74	20190307-iTQ-s20.raw
	High		vLGAFSDGLAHLDNLk	Unambiguous	2	2	P68871;P02042	N-Term(iTRAQ4plex); K16(iTRAQ4plex)	HCD	1	0	1	1	327818	Redundant	Not Used	0.479006						6446.98	4478.46			46.73	0.000345027	0	19.3892	100	3	653.371	1958.1	1.80665	59.4886	14603	14603	MS2	11/138	20190307-iTQ-s51.raw
		High	fFESFGDLSTPDAVMGNPk	Unambiguous	1	1	P68871	N-Term(iTRAQ4plex); K19(iTRAQ4plex)	CID	1	0	1	1	160557	Redundant	Not Used	0.70843	0.0596061	0.0832024				2.18382e+07	2.2436e+07	1.28835e+06		46.71	0.000430875	0	24.1093	0	3	783.058	2347.16	3.09163	42.9316	9570	9570	MS2	16/166	20190307-iTQ-s26.raw
		High	lLVVYPWTQR	Unambiguous	3	3	P68871;P02042;P69892	N-Term(iTRAQ4plex)	CID	1	0	1	1	121853	Not Unique	Not Used	0.585163	0.167131	0.282437	0.254643	0.425153	1.49491	163108	138415	26981	31095.3	46.7	0.000365592	0	17.3769	11	2	709.918	1418.83	0.351204	48.7002	11490	11490	MS2	10/74	20190307-iTQ-s20.raw
		High	sAVTALWGk	Unambiguous	1	1	P68871	N-Term(iTRAQ4plex); K9(iTRAQ4plex)	CID	1	0	1	1	231614	Redundant	Not Used	0.406366						1.72298e+07	1.01538e+07			46.68	0.000312509	0	15.1804	1	2	610.866	1220.73	1.20112	28.5527	5686	5686	MS2	14/70	20190307-iTQ-s37.raw
		High	lLVVYPWTQR	Unambiguous	3	3	P68871;P02042;P69892	N-Term(iTRAQ4plex)	CID	1	0	1	1	352103	Not Unique	Not Used	0.507268	0.180022	0.350938	0.372813	0.718033	2.03191	321974	236858	57368.4	89866.8	46.66	0.000399183	0	22.0301	7	2	709.917	1418.83	-1.11141	41.9366	9854	9854	MS2	10/74	20190307-iTQ-s55.raw
		High	lLVVYPWTQR	Unambiguous	3	3	P68871;P02042;P69892	N-Term(iTRAQ4plex)	CID	1	0	1	1	193630	Not Unique	Not Used	0.554088	0.107729	0.192263	0.282284	0.497735	2.57095	698298	561114	74455.9	147576	46.65	0.000356849	0	38.6823	2	2	709.919	1418.83	1.55571	42.0714	9665	9665	MS2	10/74	20190307-iTQ-s31.raw
		High	kVLGAFSDGLAHLDNLk	Unambiguous	2	2	P68871;P02042	N-Term(iTRAQ4plex); K1(iTRAQ4plex); K17(iTRAQ4plex)	CID	1	0	1	1	438808	Not Unique	Not Used	0.799829	0.0551184	0.0681463	0.0695176	0.0849158	1.23748	609311	706751	33240.1	31711.8	46.65	0.000128682	1	16.088	2	3	744.102	2230.29	0.0484735	39.237	8750	8750	MS2	12/174	20190307-iTQ-s68.raw
		High	fFESFGDLSTPDAVMGNPk	Unambiguous	1	1	P68871	N-Term(iTRAQ4plex); K19(iTRAQ4plex)	CID	1	0	1	1	154014	Redundant	Not Used	0.225941						3.4166e+06	1.11949e+06			46.6	0.000443022	0	11.31	0	3	783.058	2347.16	3.24765	42.4309	9748	9748	MS2	16/166	20190307-iTQ-s25.raw
		High	vVAGVANALAHk	Unambiguous	2	2	P68871;P02042	N-Term(iTRAQ4plex); K12(iTRAQ4plex)	CID	1	0	1	1	367447	Redundant	Not Used	0.506793						106516	78284.3			46.6	0.000194711	0	16.0536	10	3	479.965	1437.88	2.09985	56.1451	14068	14068	MS2	10/100	20190307-iTQ-s57.raw
	High		vLGAFSDGLAHLDNLk	Unambiguous	2	2	P68871;P02042	N-Term(iTRAQ4plex); K16(iTRAQ4plex)	HCD	1	0	1	1	332581	Not Unique	Not Used	0.851988	0.160097	0.18582				36669.3	45307.2	5810.5		46.56	0.000341137	0	19.1904	16	4	490.279	1958.1	0.490615	45.787	10512	10512	MS2	6/138	20190307-iTQ-s52.raw
	High		fFESFGDLSTPDAVMGNPk	Unambiguous	1	1	P68871	N-Term(iTRAQ4plex); K19(iTRAQ4plex)	HCD	1	0	1	1	162319	Unique	Used	0.712142	0.414281	0.575269	0.343477	0.471217	0.813471	23529.8	24300.5	9648.07	6050.67	46.54	0.00045473	0	52.0356	27	3	783.058	2347.16	3.48168	55.5055	13389	13389	MS2	13/166	20190307-iTQ-s26.raw
		High	vVAGVANALAHk	Unambiguous	2	2	P68871;P02042	N-Term(iTRAQ4plex); K12(iTRAQ4plex)	CID	1	0	1	1	365803	Redundant	Not Used	0.712021	0.149435	0.20754	0.125843	0.172674	0.826257	79268	81850.6	11724.1	7468.17	46.53	0.000156743	0	26.9966	16	3	479.965	1437.88	2.41821	44.1694	10506	10506	MS2	8/100	20190307-iTQ-s57.raw
		High	eFTPPVQAAYQk	Unambiguous	1	1	P68871	N-Term(iTRAQ4plex); K12(iTRAQ4plex)	CID	1	0	1	1	191151	Unique	Used	0.456462						5.0211e+07	3.32379e+07			46.52	0.000503626	0	12.4888	0	3	556.306	1666.9	0.301162	24.4819	4295	4295	MS2	8/102	20190307-iTQ-s31.raw
	High		sAVTALWGk	Unambiguous	1	1	P68871	N-Term(iTRAQ4plex); K9(iTRAQ4plex)	HCD	1	0	1	1	238448	Redundant	Not Used	0.693465	0.0208214	0.0296913				5.73335e+07	5.76586e+07	1.18153e+06		46.5	0.000564158	0	14.0448	0	2	610.86	1220.71	-9.89879	30.6189	5966	5966	MS2	12/70	20190307-iTQ-s38.raw
	High		vHLTPEEk	Unambiguous	2	2	P68871;P02042	N-Term(iTRAQ4plex); K8(iTRAQ4plex)	HCD	1	0	1	1	395514	Not Unique	Not Used	0.879503	0.094251	0.105972	0.174033	0.193324	1.81169	128943	164462	12028.5	16800.3	46.49	0.000482435	0	18.1124	12	2	620.862	1240.72	2.69639	16.5887	2050	2050	MS2	7/62	20190307-iTQ-s62.raw
		High	vNVDEVGGEALGR	Unambiguous	1	1	P68871	N-Term(iTRAQ4plex)	CID	1	0	1	1	98827	Unique	Used	0.991601	0.367857	0.366847	0.630013	0.62073	1.68039	77275.4	111124	28135	36448.4	46.49	0.000540776	0	15.849	19	2	729.886	1458.76	-1.88964	25.5116	4572	4572	MS2	8/128	20190307-iTQ-s17.raw
		High	lLVVYPWTQR	Unambiguous	3	3	P68871;P02042;P69892	N-Term(iTRAQ4plex)	CID	1	0	1	1	122482	Not Unique	Not Used	0.647641	0.136313	0.208136	0.296036	0.446582	2.13081	55737	52349.1	7519.85	12353.1	46.48	0.000384588	0	10.1045	35	2	709.918	1418.83	0.0930964	53.1641	12854	12854	MS2	10/74	20190307-iTQ-s20.raw
		High	lLVVYPWTQR	Unambiguous	3	3	P68871;P02042;P69892	N-Term(iTRAQ4plex)	CID	1	0	1	1	345386	Not Unique	Not Used	0.538236	0.15819	0.290636	0.433874	0.787556	2.69106	184580	144075	28899.6	59956.4	46.48	0.000376717	0	19.2946	10	2	709.918	1418.83	1.12553	42.3409	9558	9558	MS2	10/74	20190307-iTQ-s54.raw
		High	eFTPPVQAAYQk	Unambiguous	1	1	P68871	N-Term(iTRAQ4plex); K12(iTRAQ4plex)	CID	1	0	1	1	195398	Unique	Used	0.577965	0.215363	0.368478	0.317037	0.535919	1.44437	40091.2	33603.3	8545.69	9515.85	46.46	0.000489168	0	4.0949	44	2	833.957	1666.91	1.84709	54.6482	13491	13491	MS2	7/102	20190307-iTQ-s31.raw
	High		vVAGVANALAHk	Unambiguous	2	2	P68871;P02042	N-Term(iTRAQ4plex); K12(iTRAQ4plex)	HCD	1	0	1	1	367782	Redundant	Not Used	0.623611						36360.8	32883.5			46.45	0.000232126	0	16.3323	13	3	479.964	1437.88	0.50805	59.7415	14799	14799	MS2	10/100	20190307-iTQ-s57.raw
	High		LLGNVLVcVLAHHFGk	Unambiguous	1	1	P68871	C8(Methylthio); K16(iTRAQ4plex)	HCD	1	0	1	1	433473	Redundant	Not Used	0.382	0.219705	0.568748	0.517217	1.32282	2.30979	57921.2	32087.2	12595.2	22428.4	46.44	0.000419925	0	13.2189	10	3	637.36	1910.06	1.10734	48.0732	11710	11710	MS2	7/146	20190307-iTQ-s67.raw
		High	lLVVYPWTQR	Unambiguous	3	3	P68871;P02042;P69892	N-Term(iTRAQ4plex)	CID	1	0	1	1	122376	Not Unique	Not Used	0.777753	0.110207	0.140124	0.226384	0.284377	2.01546	64886.3	73185.6	7077.67	10997.3	46.42	0.000408181	0	22.6411	39	2	709.919	1418.83	2.84624	52.3911	12622	12622	MS2	10/74	20190307-iTQ-s20.raw
	High		vVAGVANALAHkYH	Unambiguous	2	2	P68871;P02042	N-Term(iTRAQ4plex); K12(iTRAQ4plex)	HCD	1	0	1	1	410976	Redundant	Not Used	0.816305	0.180098	0.218172	0.243121	0.290979	1.32451	93242.1	110381	16620.6	16971.6	46.4	0.000355084	1	7.26509	13	2	869.503	1738	-1.19146	30.8328	6339	6339	MS2	8/116	20190307-iTQ-s64.raw
	High		kVLGAFSDGLAHLDNLk	Unambiguous	2	2	P68871;P02042	N-Term(iTRAQ4plex); K1(iTRAQ4plex); K17(iTRAQ4plex)	HCD	1	0	1	1	438911	Not Unique	Not Used	0.836833	0.764764	0.903714	1.06282	1.24083	1.36355	257425	312407	194852	204833	46.39	0.000130296	1	39.9971	4	4	558.33	2230.3	2.45069	39.9983	8978	8978	MS2	17/174	20190307-iTQ-s68.raw
		High	lLVVYPWTQR	Unambiguous	3	3	P68871;P02042;P69892	N-Term(iTRAQ4plex)	CID	1	0	1	1	122243	Not Unique	Not Used	0.564323	0.192304	0.336979	0.417612	0.722997	2.13071	67353.2	55120.9	12819.6	21058.1	46.37	0.000394454	0	18.9927	30	2	709.918	1418.83	0.695348	51.4498	12335	12335	MS2	10/74	20190307-iTQ-s20.raw
	High		lLGNVLVcVLAHHFGK	Unambiguous	1	1	P68871	N-Term(iTRAQ4plex); C8(Methylthio)	HCD	1	0	1	1	373300	Redundant	Not Used	0.271433	0.0752425	0.274121	0.0988973	0.355969	1.28962	728080	286598	54221.3	53907.8	46.34	0.000419254	0	20.1881	3	3	637.357	1910.06	-2.43962	50.3022	12149	12149	MS2	19/146	20190307-iTQ-s58.raw
		High	fFESFGDLSTPDAVmGNPk	Unambiguous	1	1	P68871	N-Term(iTRAQ4plex); M15(Oxidation); K19(iTRAQ4plex)	CID	1	0	1	1	160083	Redundant	Not Used	0.434996						1.7467e+06	1.10188e+06			46.33	0.000435353	0	9.8264	0	3	788.388	2363.15	1.32249	39.5485	8543	8543	MS2	11/166	20190307-iTQ-s26.raw
	High		fFESFGDLSTPDAVMGNPk	Unambiguous	1	1	P68871	N-Term(iTRAQ4plex); K19(iTRAQ4plex)	HCD	1	0	1	1	160653	Unique	Used	0.716846						5.87487e+06	6.10738e+06			46.3	0.00043251	0	11.7418	0	3	783.057	2347.16	1.37538	43.6339	9784	9784	MS2	12/166	20190307-iTQ-s26.raw
	High		LLGNVLVcVLAHHFGk	Unambiguous	1	1	P68871	C8(Methylthio); K16(iTRAQ4plex)	HCD	1	0	1	1	446633	Unique	Used	0.392537	0.241589	0.608609	0.33481	0.833313	1.35976	56085.4	31927.3	13410.8	14058.4	46.29	0.000427633	0	25.6439	14	3	637.36	1910.06	0.915609	48.0462	11566	11566	MS2	7/146	20190307-iTQ-s69.raw
		High	lLVVYPWTQR	Unambiguous	3	3	P68871;P02042;P69892	N-Term(iTRAQ4plex)	CID	1	0	1	1	312374	Not Unique	Not Used	0.543745	0.138924	0.252653	0.323456	0.58118	2.28442	387591	305633	53294.2	93859.4	46.29	0.000434682	0	19.8815	5	2	709.917	1418.83	-1.11141	42.0759	9550	9550	MS2	10/74	20190307-iTQ-s49.raw
		High	lLVVYPWTQR	Unambiguous	3	3	P68871;P02042;P69892	N-Term(iTRAQ4plex)	CID	1	0	1	1	240142	Not Unique	Not Used	0.543335	0.137874	0.250932	0.379836	0.682997	2.70305	250299	197223	34156	71177.4	46.29	0.000408836	0	23.0353	13	2	709.917	1418.83	-0.165012	42.6663	9628	9628	MS2	10/74	20190307-iTQ-s38.raw
		High	lLVVYPWTQR	Unambiguous	3	3	P68871;P02042;P69892	N-Term(iTRAQ4plex)	CID	1	0	1	1	121267	Not Unique	Not Used	0.541337	0.110405	0.201681	0.212759	0.383982	1.89076	3.21704e+06	2.52554e+06	351538	512426	46.25	0.000405505	0	24.4972	1	2	709.917	1418.83	-0.0789756	44.5675	10225	10225	MS2	10/74	20190307-iTQ-s20.raw
		High	lLVVYPWTQR	Unambiguous	3	3	P68871;P02042;P69892	N-Term(iTRAQ4plex)	CID	1	0	1	1	318922	Not Unique	Not Used	0.466708	0.180942	0.383387	0.322607	0.675335	1.74933	352457	238552	63121	85127.1	46.23	0.000407377	0	34.4565	11	2	709.918	1418.83	0.781384	42.5357	9486	9486	MS2	10/74	20190307-iTQ-s50.raw
		High	gTFATLSELHcDk	Unambiguous	1	1	P68871	N-Term(iTRAQ4plex); C11(Methylthio); K13(iTRAQ4plex)	CID	1	0	1	1	327027	Unique	Used	0.576547	0.0281398	0.0482647	0.0769033	0.130317	2.6814	139703	116808	3890.95	8043.39	46.18	0.000496441	0	14.4095	7	3	585.96	1755.86	-0.14304	52.6667	12883	12883	MS2	8/116	20190307-iTQ-s51.raw
	High		eFTPPVQAAYQk	Unambiguous	1	1	P68871	N-Term(iTRAQ4plex); K12(iTRAQ4plex)	HCD	1	0	1	1	290526	Unique	Used	0.541598	0.112223	0.204903	0.128036	0.230965	1.11941	53304.7	41867.2	5920.74	5109.59	46.11	0.000553488	0	9.33601	33	2	833.959	1666.91	3.45818	26.3074	4557	4557	MS2	7/102	20190307-iTQ-s46.raw
	High		fFESFGDLSTPDAVMGNPk	Unambiguous	1	1	P68871	N-Term(iTRAQ4plex); K19(iTRAQ4plex)	HCD	1	0	1	1	160462	Redundant	Not Used	0.436451						9.30805e+06	5.89148e+06			46.11	0.000437158	0	10.9307	0	2	1174.08	2347.15	-1.06326	42.254	9369	9369	MS2	10/166	20190307-iTQ-s26.raw
		High	vLGAFSDGLAHLDNLk	Unambiguous	2	2	P68871;P02042	N-Term(iTRAQ4plex); K16(iTRAQ4plex)	CID	1	0	1	1	419302	Redundant	Not Used	0.574973	0.0800523	0.137679	0.179453	0.304926	2.19946	374474	312249	29670.4	50310.8	46	0.000415717	0	20.8738	3	3	653.371	1958.1	1.52611	41.9469	9955	9955	MS2	13/138	20190307-iTQ-s65.raw
	High		kVLGAFSDGLAHLDNLk	Unambiguous	2	2	P68871;P02042	N-Term(iTRAQ4plex); K1(iTRAQ4plex); K17(iTRAQ4plex)	HCD	1	0	1	1	434830	Not Unique	Not Used	0.655326	0.0664874	0.100328	0.120094	0.179041	1.77223	6745.17	6410.35	443.874	606.458	45.95	0.000144188	1	29.2259	300	4	558.332	2230.31	6.71981	59.7064	14652	14652	MS2	14/174	20190307-iTQ-s67.raw
		High	lLVVYPWTQR	Unambiguous	3	3	P68871;P02042;P69892	N-Term(iTRAQ4plex)	CID	1	0	1	1	122724	Not Unique	Not Used	0.676028	0.113379	0.165847	0.408446	0.590282	3.53462	43077.6	42232.5	4834.03	13172.6	45.92	0.000437518	0	38.0006	36	2	709.918	1418.83	0.179132	54.8921	13376	13376	MS2	10/74	20190307-iTQ-s20.raw
		High	sAVTALWGkVNVDEVGGEALGR	Unambiguous	1	1	P68871	N-Term(iTRAQ4plex); K9(iTRAQ4plex)	CID	1	0	1	1	285916	Redundant	Not Used	0.576809	0.0561108	0.0961959	0.0906091	0.153472	1.5844	551302	461162	30617	37398.1	45.92	0.000286562	1	19.0662	6	3	839.461	2516.37	-0.9612	39.4491	8845	8845	MS2	16/228	20190307-iTQ-s45.raw
		High	gTFATLSELHcDk	Unambiguous	1	1	P68871	N-Term(iTRAQ4plex); C11(Methylthio); K13(iTRAQ4plex)	CID	1	0	1	1	324363	Unique	Used	0.787506						4.22378e+07	4.82376e+07			45.91	0.000528284	0	11.8051	0	3	585.96	1755.86	-0.14304	33.3879	7111	7111	MS2	9/116	20190307-iTQ-s51.raw
		High	vVAGVANALAHk	Unambiguous	2	2	P68871;P02042	N-Term(iTRAQ4plex); K12(iTRAQ4plex)	CID	1	0	1	1	365508	Not Unique	Not Used	0.410555	0.0714692	0.172143	0.122233	0.290875	1.67806	51735.3	30802.7	3659.6	4734.37	45.89	0.000252479	0	34.936	39	3	479.963	1437.88	-1.52946	41.9755	9861	9861	MS2	7/100	20190307-iTQ-s57.raw
		High	eFTPPVQAAYQk	Unambiguous	1	1	P68871	N-Term(iTRAQ4plex); K12(iTRAQ4plex)	CID	1	0	1	1	195519	Unique	Used	0.493176	0.165167	0.331181	0.238713	0.472895	1.41805	43777.2	31309.8	7156.47	7823.68	45.88	0.000559059	0	12.6129	13	3	556.307	1666.91	1.61933	55.5757	13759	13759	MS2	7/102	20190307-iTQ-s31.raw
		High	vLGAFSDGLAHLDNLk	Unambiguous	2	2	P68871;P02042	N-Term(iTRAQ4plex); K16(iTRAQ4plex)	CID	1	0	1	1	345343	Redundant	Not Used	0.825161	0.0316367	0.0379136				1.80143e+06	2.15569e+06	56407.2		45.85	0.000414725	0	19.2238	1	3	653.369	1958.09	-1.27925	42.0287	9466	9466	MS2	19/138	20190307-iTQ-s54.raw
		High	eFTPPVQAAYQk	Unambiguous	1	1	P68871	N-Term(iTRAQ4plex); K12(iTRAQ4plex)	CID	1	0	1	1	191247	Unique	Used	0.478192	0.046804	0.0967884				1.21967e+07	8.45814e+06	565004		45.82	0.000627055	0	12.2088	0	3	556.306	1666.9	0.191315	25.1784	4503	4503	MS2	7/102	20190307-iTQ-s31.raw
		High	vLGAFSDGLAHLDNLk	Unambiguous	2	2	P68871;P02042	N-Term(iTRAQ4plex); K16(iTRAQ4plex)	CID	1	0	1	1	334014	Redundant	Not Used	0.608612	0.0993778	0.16147	0.116259	0.186629	1.14783	17624.6	15555.8	1733.55	1534.04	45.82	0.000426764	0	23.4945	92	3	653.371	1958.1	2.08718	56.1986	13612	13612	MS2	16/138	20190307-iTQ-s52.raw
	High		gTFATLSELHcDk	Unambiguous	1	1	P68871	N-Term(iTRAQ4plex); C11(Methylthio); K13(iTRAQ4plex)	HCD	1	0	1	1	327591	Redundant	Not Used	0.775306						65751.8	73928.5			45.78	0.000587936	0	11.7208	10	3	585.962	1755.87	4.44536	56.8646	14111	14111	MS2	11/116	20190307-iTQ-s51.raw
		High	gTFATLSELHcDk	Unambiguous	1	1	P68871	N-Term(iTRAQ4plex); C11(Methylthio); K13(iTRAQ4plex)	CID	1	0	1	1	327513	Unique	Used	0.636633						110420	101946			45.74	0.00059871	0	11.9874	7	3	585.961	1755.87	2.46401	56.1655	13936	13936	MS2	12/116	20190307-iTQ-s51.raw
		High	lLGNVLVcVLAHHFGk	Unambiguous	1	1	P68871	N-Term(iTRAQ4plex); C8(Methylthio); K16(iTRAQ4plex)	CID	1	0	1	1	427786	Redundant	Not Used	0.508319	0.188427	0.366564	0.154885	0.29769	0.806504	26319	19401.5	4908.39	3051.88	45.74	0.000293354	0	17.8412	38	3	685.395	2054.17	2.33107	55.7513	13692	13692	MS2	16/146	20190307-iTQ-s66.raw
		High	lLGNVLVcVLAHHFGk	Unambiguous	1	1	P68871	N-Term(iTRAQ4plex); C8(Methylthio); K16(iTRAQ4plex)	CID	1	0	1	1	433748	Redundant	Not Used	0.577184						3.29666e+06	2.75943e+06			45.73	0.000300713	0	9.23063	0	3	685.394	2054.17	1.17227	50.0778	12301	12301	MS2	18/146	20190307-iTQ-s67.raw
		High	lLVVYPWTQR	Unambiguous	3	3	P68871;P02042;P69892	N-Term(iTRAQ4plex)	CID	1	0	1	1	123009	Not Unique	Not Used	0.545737	0.194916	0.353188	0.373389	0.668449	1.87955	19113.9	15127.4	3687.42	5343.16	45.68	0.000419114	0	11.0705	86	2	709.919	1418.83	2.5021	56.9644	13997	13997	MS2	10/74	20190307-iTQ-s20.raw
	High		sAVTALWGk	Unambiguous	1	1	P68871	N-Term(iTRAQ4plex); K9(iTRAQ4plex)	HCD	1	0	1	1	337173	Redundant	Not Used	0.419879	0.109049	0.256828	0.0907052	0.211057	0.816108	493174	300300	53229.4	33490.4	45.6	0.000466842	0	34.822	5	2	610.865	1220.72	-1.09884	30.2607	6265	6265	MS2	6/70	20190307-iTQ-s53.raw
		High	lLVVYPWTQR	Unambiguous	3	3	P68871;P02042;P69892	N-Term(iTRAQ4plex)	CID	1	0	1	1	127724	Not Unique	Not Used	0.842405	0.13869	0.162804	0.40458	0.469217	2.8622	391851	478711	53788.8	118690	45.55	0.000515432	0	48.9108	6	2	709.917	1418.83	-1.28348	42.7003	9896	9896	MS2	10/74	20190307-iTQ-s21.raw
		High	vLGAFSDGLAHLDNLk	Unambiguous	2	2	P68871;P02042	N-Term(iTRAQ4plex); K16(iTRAQ4plex)	CID	1	0	1	1	412569	Redundant	Not Used	0.565736	0.231463	0.404586	0.385274	0.665345	1.63316	274936	225567	62985.4	79302.9	45.55	0.000454138	0	45.2179	6	3	653.371	1958.1	2.08718	42.3693	9788	9788	MS2	20/138	20190307-iTQ-s64.raw
		High	gTFATLSELHcDk	Unambiguous	1	1	P68871	N-Term(iTRAQ4plex); C11(Methylthio); K13(iTRAQ4plex)	CID	1	0	1	1	327482	Redundant	Not Used	0.720537	0.0701256	0.0962417	0.238652	0.323593	3.33909	16186.5	16913.8	1123.46	2892.05	45.54	0.000524998	0	31.4343	79	2	878.433	1755.86	-3.2291	55.9007	13863	13863	MS2	10/116	20190307-iTQ-s51.raw
		High	vLGAFSDGLAHLDNLk	Unambiguous	2	2	P68871;P02042	N-Term(iTRAQ4plex); K16(iTRAQ4plex)	CID	1	0	1	1	332068	Redundant	Not Used	0.915059						7.28158e+07	9.66286e+07			45.52	0.000433439	0	11.9182	0	3	653.365	1958.08	-6.70299	42.0571	9398	9398	MS2	17/138	20190307-iTQ-s52.raw
	High		lLGNVLVcVLAHHFGKEFTPPVQAAYQk	Unambiguous	1	1	P68871	N-Term(iTRAQ4plex); C8(Methylthio); K28(iTRAQ4plex)	HCD	1	0	1	1	426822	Unique	Used	0.344469	0.185756	0.533256				110931	55415.9	20395		45.49	0.000218928	1	14.3704	7	4	854.217	3413.85	0.0287958	48.5396	11608	11608	MS2	12/268	20190307-iTQ-s66.raw
	High		sAVTALWGk	Unambiguous	1	1	P68871	N-Term(iTRAQ4plex); K9(iTRAQ4plex)	HCD	1	0	1	1	238544	Redundant	Not Used	0.7126	0.01	0.01				3.4096e+07	3.52354e+07	100759		45.46	0.000452269	0	13.9773	0	2	610.867	1220.73	2.0011	31.322	6174	6174	MS2	12/70	20190307-iTQ-s38.raw
		High	vVAGVANALAHk	Unambiguous	2	2	P68871;P02042	N-Term(iTRAQ4plex); K12(iTRAQ4plex)	CID	1	0	1	1	365602	Redundant	Not Used	0.502636	0.0670191	0.131852	0.184512	0.358642	2.70125	65291.8	47593	4330.96	9019.26	45.43	0.000292146	0	0	21	3	479.965	1437.88	0.699066	42.6836	10067	10067	MS2	9/100	20190307-iTQ-s57.raw
	High		lLGNVLVcVLAHHFGk	Unambiguous	1	1	P68871	N-Term(iTRAQ4plex); C8(Methylthio); K16(iTRAQ4plex)	HCD	1	0	1	1	420266	Unique	Used	0.792611	0.145533	0.18157				30437.1	34986	4384.2		45.32	0.000271733	0	29.1272	20	4	514.301	2054.18	8.11848	48.9099	12045	12045	MS2	12/146	20190307-iTQ-s65.raw
		High	kVLGAFSDGLAHLDNLk	Unambiguous	2	2	P68871;P02042	N-Term(iTRAQ4plex); K1(iTRAQ4plex); K17(iTRAQ4plex)	CID	1	0	1	1	438224	Redundant	Not Used	0.705727	0.285058	0.399428	0.447121	0.618983	1.53898	96497.8	98761	27225.6	32302.1	45.31	0.00017961	1	47.5021	15	4	558.328	2230.29	-0.723816	34.9483	7480	7480	MS2	10/174	20190307-iTQ-s68.raw
	High		lLGNVLVcVLAHHFGk	Unambiguous	1	1	P68871	N-Term(iTRAQ4plex); C8(Methylthio); K16(iTRAQ4plex)	HCD	1	0	1	1	433637	Unique	Used	0.583889	0.102545	0.173671	0.287895	0.48172	2.7546	39947.5	33826	4054.46	8610.18	45.3	0.000332011	0	13.8144	21	4	514.297	2054.17	1.1063	49.2695	12063	12063	MS2	12/146	20190307-iTQ-s67.raw
	High		lLGNVLVcVLAHHFGK	Unambiguous	1	1	P68871	N-Term(iTRAQ4plex); C8(Methylthio)	HCD	1	0	1	1	373299	Unique	Used	0.291261	0.0153877	0.0522436				1.76795e+06	746764	26925.9		45.26	0.000460181	0	22.315	1	4	478.275	1910.08	7.97046	50.2995	12148	12148	MS2	11/146	20190307-iTQ-s58.raw
	High		kVLGAFSDGLAHLDNLk	Unambiguous	2	2	P68871;P02042	N-Term(iTRAQ4plex); K1(iTRAQ4plex); K17(iTRAQ4plex)	HCD	1	0	1	1	439147	Redundant	Not Used	0.628053	0.288402	0.454093	0.336895	0.52407	1.14613	83853.1	76374.1	23935.6	21149.6	45.24	0.000175047	1	35.4344	15	4	558.329	2230.29	0.91817	41.701	9487	9487	MS2	15/174	20190307-iTQ-s68.raw
		High	vVAGVANALAHk	Unambiguous	2	2	P68871;P02042	N-Term(iTRAQ4plex); K12(iTRAQ4plex)	CID	1	0	1	1	366808	Redundant	Not Used	0.634849	0.14403	0.22435	0.22319	0.343474	1.52041	55486.1	51084.1	7909.8	9271.42	45.13	0.00031304	0	50.3144	44	2	719.443	1437.88	0.87821	51.4038	12680	12680	MS2	20/100	20190307-iTQ-s57.raw
	High		lLVVYPWTQR	Unambiguous	3	3	P68871;P02042;P69892	N-Term(iTRAQ4plex)	HCD	1	0	1	1	121051	Redundant	Not Used	0.621369	0.0247328	0.039361	0.290116	0.456154	11.509	3.33096e+07	3.00158e+07	815399	7.23483e+06	45.07	0.000524324	0	6.86093	0	2	709.918	1418.83	0.86742	43.063	9763	9763	MS2	9/74	20190307-iTQ-s20.raw
	High		vHLTPEEk	Unambiguous	2	2	P68871;P02042	N-Term(iTRAQ4plex); K8(iTRAQ4plex)	HCD	1	0	1	1	368885	Not Unique	Not Used	0.768126	0.0571367	0.0735572	0.0931294	0.118453	1.59923	377069	420034	21323.8	26290.3	45.03	0.00067678	0	26.9672	7	2	620.862	1240.72	1.81091	18.5155	2582	2582	MS2	7/62	20190307-iTQ-s58.raw
	High		fFESFGDLSTPDAVMGNPk	Unambiguous	1	1	P68871	N-Term(iTRAQ4plex); K19(iTRAQ4plex)	HCD	1	0	1	1	160941	Unique	Used	0.658433	0.122415	0.18385	0.234889	0.348531	1.88264	352500	336591	42709.1	61988.3	44.94	0.000575525	0	21.1239	1	3	783.055	2347.15	-0.886965	45.68	10408	10408	MS2	12/166	20190307-iTQ-s26.raw
		High	gTFATLSELHcDk	Unambiguous	1	1	P68871	N-Term(iTRAQ4plex); C11(Methylthio); K13(iTRAQ4plex)	CID	1	0	1	1	324453	Redundant	Not Used	0.835206	0.01	0.01				1.49333e+07	1.80876e+07	104796		44.92	0.000686088	0	11.5358	0	3	585.96	1755.87	0.795499	34.0614	7306	7306	MS2	16/116	20190307-iTQ-s51.raw
	High		gTFATLSELHcDk	Unambiguous	1	1	P68871	N-Term(iTRAQ4plex); C11(Methylthio); K13(iTRAQ4plex)	HCD	1	0	1	1	324574	Redundant	Not Used	0.681648	0.030456	0.044183				266458	263403	8032.09		44.89	0.000645436	0	13.1521	5	2	878.435	1755.86	-1.6301	34.9575	7573	7573	MS2	11/116	20190307-iTQ-s51.raw
	High		lLGNVLVcVLAHHFGk	Unambiguous	1	1	P68871	N-Term(iTRAQ4plex); C8(Methylthio); K16(iTRAQ4plex)	HCD	1	0	1	1	440306	Unique	Used	0.6365	0.161737	0.251277	0.273784	0.420243	1.66088	30566.6	28214.7	4893.08	6265.31	44.89	0.00036326	0	15.9872	27	4	514.297	2054.17	0.749745	50.1751	11997	11997	MS2	12/146	20190307-iTQ-s68.raw
		High	gTFATLSELHcDk	Unambiguous	1	1	P68871	N-Term(iTRAQ4plex); C11(Methylthio); K13(iTRAQ4plex)	CID	1	0	1	1	326932	Unique	Used	0.590999						131090	112354			44.82	0.000697125	0	12.8849	7	3	585.96	1755.87	1.10835	51.9824	12676	12676	MS2	14/116	20190307-iTQ-s51.raw
		High	eFTPPVQAAYQk	Unambiguous	1	1	P68871	N-Term(iTRAQ4plex); K12(iTRAQ4plex)	CID	1	0	1	1	192054	Unique	Used	0.659236	0.164066	0.246105	0.121767	0.180459	0.728198	65713.4	62824.1	10670.9	5990.6	44.75	0.000802242	0	0	28	2	833.956	1666.9	0.162765	30.8101	6248	6248	MS2	8/102	20190307-iTQ-s31.raw
		High	vVAGVANALAHk	Unambiguous	2	2	P68871;P02042	N-Term(iTRAQ4plex); K12(iTRAQ4plex)	CID	1	0	1	1	364005	Redundant	Not Used	0.743947	0.264966	0.352202	0.37623	0.494085	1.39316	252548	272469	66231.2	71135.3	44.73	0.000227145	0	29.2402	5	3	479.966	1437.88	4.26469	31.0596	6605	6605	MS2	9/100	20190307-iTQ-s57.raw
		High	sAVTALWGKVNVDEVGGEALGR	Unambiguous	1	1	P68871	N-Term(iTRAQ4plex)	CID	1	0	1	1	173174	Unique	Used	0.276612						245094	98318.7			44.72	0.000492439	1	7.87427	2	3	791.427	2372.27	-0.525593	38.6326	8368	8368	MS2	20/228	20190307-iTQ-s28.raw
	High		lLGNVLVcVLAHHFGk	Unambiguous	1	1	P68871	N-Term(iTRAQ4plex); C8(Methylthio); K16(iTRAQ4plex)	HCD	1	0	1	1	466530	Unique	Used	0.466436	0.0706313	0.149743	0.134764	0.282274	1.87204	66942.1	45281.7	4679.77	6753.99	44.7	0.0003812	0	14.1172	10	4	514.297	2054.17	0.868597	51.2186	12293	12293	MS2	10/146	20190307-iTQ-s72.raw
	High		fFESFGDLSTPDAVMGNPk	Unambiguous	1	1	P68871	N-Term(iTRAQ4plex); K19(iTRAQ4plex)	HCD	1	0	1	1	160749	Unique	Used	0.733718	0.0889666	0.119906	0.244578	0.32567	2.6973	2.16407e+06	2.30267e+06	190557	396256	44.66	0.000697638	0	21.8724	0	3	783.058	2347.16	2.85759	44.3194	9992	9992	MS2	11/166	20190307-iTQ-s26.raw
	High		eFTPPVQAAYQk	Unambiguous	1	1	P68871	N-Term(iTRAQ4plex); K12(iTRAQ4plex)	HCD	1	0	1	1	257579	Redundant	Not Used	0.583648	0.0972895	0.164838	0.498643	0.834698	5.02878	73082.3	61857.7	7037.29	27282.8	44.65	0.00074552	0	12.7886	21	2	833.957	1666.91	1.33447	24.7108	4485	4485	MS2	6/102	20190307-iTQ-s41.raw
		High	LLGNVLVcVLAHHFGk	Unambiguous	1	1	P68871	C8(Methylthio); K16(iTRAQ4plex)	CID	1	0	1	1	440074	Unique	Used	0.444828	0.35848	0.796921	0.673804	1.4799	1.8442	47274	30496.2	16773.1	23847.5	44.62	0.000635064	0	24.1802	9	3	637.359	1910.06	0.436292	48.4635	11493	11493	MS2	11/146	20190307-iTQ-s68.raw
	High		lLGNVLVcVLAHHFGk	Unambiguous	1	1	P68871	N-Term(iTRAQ4plex); C8(Methylthio); K16(iTRAQ4plex)	HCD	1	0	1	1	447544	Unique	Used	0.621167	0.432701	0.688845	0.859474	1.35181	1.94888	4943.36	4453.09	2117.08	3180.85	44.58	0.00040233	0	26.4865	162	4	514.297	2054.17	1.5817	54.9015	13534	13534	MS2	12/146	20190307-iTQ-s69.raw
		High	sAVTALWGk	Unambiguous	1	1	P68871	N-Term(iTRAQ4plex); K9(iTRAQ4plex)	CID	1	0	1	1	235571	Redundant	Not Used	0.370821	0.141018	0.376055	0.138906	0.365972	0.96647	33203.8	17856	4634.35	3453.01	44.55	0.000429671	0	25.9693	91	2	610.87	1220.73	6.90097	56.8916	14256	14256	MS2	7/70	20190307-iTQ-s37.raw
	High		vLGAFSDGLAHLDNLk	Unambiguous	2	2	P68871;P02042	N-Term(iTRAQ4plex); K16(iTRAQ4plex)	HCD	1	0	1	1	327705	Not Unique	Not Used	0.441294						6168.61	3947.71			44.54	0.000576559	0	24.8662	155	3	653.371	1958.1	1.99367	58.0527	14358	14358	MS2	10/138	20190307-iTQ-s51.raw
	High		fFESFGDLSTPDAVMGNPk	Unambiguous	1	1	P68871	N-Term(iTRAQ4plex); K19(iTRAQ4plex)	HCD	1	0	1	1	161654	Unique	Used	0.958593	0.511719	0.527885	0.921835	0.939527	1.76751	35050.4	48725.7	17752.2	24189.9	44.44	0.000640354	0	52.7861	13	3	783.055	2347.15	-1.04299	50.7306	11947	11947	MS2	13/166	20190307-iTQ-s26.raw
		High	gTFATLSELHcDk	Unambiguous	1	1	P68871	N-Term(iTRAQ4plex); C11(Methylthio); K13(iTRAQ4plex)	CID	1	0	1	1	325687	Unique	Used	0.715705	0.183711	0.25383	0.285068	0.389138	1.52248	171582	178089	31198.5	36619.1	44.42	0.00075354	0	15.2161	5	3	585.96	1755.86	-0.247323	42.9773	9975	9975	MS2	9/116	20190307-iTQ-s51.raw
		High	lLGNVLVcVLAHHFGk	Unambiguous	1	1	P68871	N-Term(iTRAQ4plex); C8(Methylthio); K16(iTRAQ4plex)	CID	1	0	1	1	434012	Unique	Used	0.607611						55090.7	48543.9			44.31	0.000417016	0	12.1186	7	4	514.297	2054.17	0.868597	52.0597	12873	12873	MS2	10/146	20190307-iTQ-s67.raw
	High		kVLGAFSDGLAHLDNLk	Unambiguous	2	2	P68871;P02042	N-Term(iTRAQ4plex); K1(iTRAQ4plex); K17(iTRAQ4plex)	HCD	1	0	1	1	438808	Redundant	Not Used	0.799829	0.0551184	0.0681463	0.0695176	0.0849158	1.23748	609311	706751	33240.1	31711.8	44.27	0.000222596	1	16.088	2	3	744.102	2230.29	0.0484735	39.253	8756	8756	MS2	7/174	20190307-iTQ-s68.raw
		High	gTFATLSELHcDk	Unambiguous	1	1	P68871	N-Term(iTRAQ4plex); C11(Methylthio); K13(iTRAQ4plex)	CID	1	0	1	1	326068	Unique	Used	0.719933	0.10163	0.139596				162118	169260	16307.3		44.18	0.000826909	0	15.1732	6	3	585.96	1755.87	0.586935	45.7315	10804	10804	MS2	13/116	20190307-iTQ-s51.raw
	High		vNVDEVGGEALGR	Unambiguous	1	1	P68871	N-Term(iTRAQ4plex)	HCD	1	0	1	1	93107	Redundant	Not Used	0.54503	0.30507	0.553506	0.21132	0.378801	0.679643	211904	167491	63983.2	33524.9	44.17	0.000882411	0	27.8589	9	2	729.886	1458.76	-1.55492	32.0867	6247	6247	MS2	8/128	20190307-iTQ-s16.raw
	High		vVAGVANALAHKYH	Unambiguous	2	2	P68871;P02042	N-Term(iTRAQ4plex)	HCD	1	0	1	1	356908	Not Unique	Not Used	0.479278	0.410789	0.847566	0.534855	1.09028	1.27749	150784	104803	61305.7	60378	44.17	0.000893896	1	42.6284	10	3	531.97	1593.9	-1.10848	28.9596	5679	5679	MS2	12/116	20190307-iTQ-s56.raw
		High	vNVDEVGGEALGR	Unambiguous	1	1	P68871	N-Term(iTRAQ4plex)	CID	1	0	1	1	111780	Unique	Used	0.877107	0.249929	0.281777	0.435342	0.484918	1.70905	155408	197677	38442.9	50651.4	44.11	0.000999487	0	38.6906	8	2	729.888	1458.77	1.12286	23.9022	4074	4074	MS2	11/128	20190307-iTQ-s19.raw
		High	FFESFGDLSTPDAVmGNPk	Unambiguous	1	1	P68871	M15(Oxidation); K19(iTRAQ4plex)	CID	1	0	1	1	100271	Unique	Used	0.957797	0.393994	0.406779	0.427314	0.435877	1.06413	155484	215969	60632.3	49741.8	44.08	0.000691788	0	16.1218	2	3	740.353	2219.04	-0.20893	35.6156	7703	7703	MS2	11/166	20190307-iTQ-s17.raw
	High		gTFATLSELHcDk	Unambiguous	1	1	P68871	N-Term(iTRAQ4plex); C11(Methylthio); K13(iTRAQ4plex)	HCD	1	0	1	1	327027	Redundant	Not Used	0.576547	0.0281398	0.0482647	0.0769033	0.130317	2.6814	139703	116808	3890.95	8043.39	44.01	0.000818215	0	14.4095	7	3	585.96	1755.86	-0.14304	52.6822	12889	12889	MS2	10/116	20190307-iTQ-s51.raw
		High	lLGNVLVcVLAHHFGk	Unambiguous	1	1	P68871	N-Term(iTRAQ4plex); C8(Methylthio); K16(iTRAQ4plex)	CID	1	0	1	1	427288	Unique	Used	0.674255						1.23089e+06	1.20358e+06			43.98	0.000461936	0	8.93472	0	4	514.297	2054.17	1.5817	52.0058	12613	12613	MS2	10/146	20190307-iTQ-s66.raw
	High		vLGAFSDGLAHLDNLk	Unambiguous	2	2	P68871;P02042	N-Term(iTRAQ4plex); K16(iTRAQ4plex)	HCD	1	0	1	1	340962	Not Unique	Not Used	1.23325	0.40699	0.326344	0.281467	0.22298	0.678551	1215.24	2173.43	489.525	256.082	43.97	0.000671452	0	12.6077	300	3	653.37	1958.1	0.87153	58.3598	14478	14478	MS2	11/138	20190307-iTQ-s53.raw
		High	eFTPPVQAAYQk	Unambiguous	1	1	P68871	N-Term(iTRAQ4plex); K12(iTRAQ4plex)	CID	1	0	1	1	197787	Unique	Used	1.63343						1.41683e+07	3.35621e+07			43.94	0.000948567	0	12.2167	0	3	556.306	1666.9	-0.907162	25.5514	4310	4310	MS2	7/102	20190307-iTQ-s32.raw
	High		lHVDPENFR	Unambiguous	2	2	P68871;P02042	N-Term(iTRAQ4plex)	HCD	1	0	1	1	303343	Not Unique	Not Used	0.68914	0.110312	0.158292	0.154318	0.218776	1.37256	623846	623470	68112.5	72074.3	43.91	0.00091653	0	9.24288	5	2	635.838	1270.67	1.8969	24.4626	3993	3993	MS2	8/72	20190307-iTQ-s48.raw
	High		vLGAFSDGLAHLDNLk	Unambiguous	2	2	P68871;P02042	N-Term(iTRAQ4plex); K16(iTRAQ4plex)	HCD	1	0	1	1	332947	Redundant	Not Used	0.796322	0.156142	0.193898				112568	129997	17396.5		43.89	0.000675769	0	29.6506	10	3	653.371	1958.1	1.4326	48.4259	11305	11305	MS2	13/138	20190307-iTQ-s52.raw
	High		vVAGVANALAHkYH	Unambiguous	2	2	P68871;P02042	N-Term(iTRAQ4plex); K12(iTRAQ4plex)	HCD	1	0	1	1	436938	Not Unique	Not Used	0.378783	0.255985	0.668292	0.405826	1.04674	1.55548	445739	244851	112933	135428	43.85	0.000620207	1	31.9062	9	3	580.007	1738.01	2.94472	25.4955	4702	4702	MS2	12/116	20190307-iTQ-s68.raw
	High		sAVTALWGk	Unambiguous	1	1	P68871	N-Term(iTRAQ4plex); K9(iTRAQ4plex)	HCD	1	0	1	1	245131	Unique	Used	0.8719	0.103107	0.11694	0.0957307	0.107269	0.91097	133891	169297	13663.6	9596.03	43.84	0.000677398	0	22.4598	15	3	407.579	1220.72	-2.20984	30.3925	6217	6217	MS2	10/70	20190307-iTQ-s39.raw
	High		kVLGAFSDGLAHLDNLk	Unambiguous	2	2	P68871;P02042	N-Term(iTRAQ4plex); K1(iTRAQ4plex); K17(iTRAQ4plex)	HCD	1	0	1	1	438914	Not Unique	Not Used	0.675915	0.407591	0.596314	0.520788	0.752766	1.25365	177848	174330	71746.4	69342.2	43.83	0.000234925	1	27.4188	9	3	744.104	2230.3	2.92194	40.0069	8981	8981	MS2	7/174	20190307-iTQ-s68.raw
	High		vNVDEVGGEALGR	Unambiguous	1	1	P68871	N-Term(iTRAQ4plex)	HCD	1	0	1	1	93009	Redundant	Not Used	0.598146	0.217092	0.358904	0.302701	0.49442	1.36807	308198	267342	66221.7	69844.2	43.82	0.00099589	0	24.6192	9	2	729.887	1458.77	-0.801795	31.4017	6037	6037	MS2	10/128	20190307-iTQ-s16.raw
	High		gTFATLSELHcDk	Unambiguous	1	1	P68871	N-Term(iTRAQ4plex); C11(Methylthio); K13(iTRAQ4plex)	HCD	1	0	1	1	411487	Unique	Used	0.469933	0.665961	1.40138	1.62848	3.38561	2.39924	70281.3	47896.9	46325	85686	43.82	0.000844431	0	67.0573	23	3	585.959	1755.86	-0.768734	34.5228	7445	7445	MS2	11/116	20190307-iTQ-s64.raw
		High	vNVDEVGGEALGR	Unambiguous	1	1	P68871	N-Term(iTRAQ4plex)	CID	1	0	1	1	98584	Redundant	Not Used	1.15729						327439	549544			43.81	0.00105849	0	15.3254	1	3	486.927	1458.77	0.527875	23.8392	4049	4049	MS2	12/128	20190307-iTQ-s17.raw
		High	LLVVYPWTQR	Unambiguous	3	3	P68871;P02042;P69892		CID	1	0	1	1	49887	No Quan Labels	Not Used								55619.2			43.79	0.00108427	0	0.834822	2	2	637.866	1274.72	-0.557129	39.198	8196	8196	MS2	5/74	20190307-iTQ-s09.raw
	High		fFESFGDLSTPDAVMGNPk	Unambiguous	1	1	P68871	N-Term(iTRAQ4plex); K19(iTRAQ4plex)	HCD	1	0	1	1	160274	Redundant	Not Used	0.716907						260566	270901			43.71	0.000783101	0	17.603	2	2	1174.08	2347.16	1.53713	40.8872	8957	8957	MS2	10/166	20190307-iTQ-s26.raw
		High	fFESFGDLSTPDAVMGNPk	Unambiguous	1	1	P68871	N-Term(iTRAQ4plex); K19(iTRAQ4plex)	CID	1	0	1	1	266614	Redundant	Not Used	0.52747			0.244738	0.453308		102039	78053.7		18696.2	43.7	0.000778508	0	14.7201	6	3	783.056	2347.15	1.06333	42.8441	9611	9611	MS2	13/166	20190307-iTQ-s42.raw
		High	vLGAFSDGLAHLDNLk	Unambiguous	2	2	P68871;P02042	N-Term(iTRAQ4plex); K16(iTRAQ4plex)	CID	1	0	1	1	331876	Redundant	Not Used	0.832529	0.163458	0.194155	0.172953	0.202965	1.03815	218859	264238	35407.7	28338.8	43.68	0.00068782	0	20.4655	5	3	653.369	1958.09	-1.55978	40.6497	8982	8982	MS2	17/138	20190307-iTQ-s52.raw
	High		gTFATLSELHcDk	Unambiguous	1	1	P68871	N-Term(iTRAQ4plex); C11(Methylthio); K13(iTRAQ4plex)	HCD	1	0	1	1	326451	Unique	Used	0.638502	0.0468062	0.0724909				159856	148021	7405.59		43.66	0.000897648	0	16.2985	8	3	585.961	1755.87	1.73404	48.5277	11641	11641	MS2	12/116	20190307-iTQ-s51.raw
		High	gTFATLSELHcDk	Unambiguous	1	1	P68871	N-Term(iTRAQ4plex); C11(Methylthio); K13(iTRAQ4plex)	CID	1	0	1	1	326645	Unique	Used	0.587106	0.0740077	0.124653	0.117088	0.194843	1.55229	139405	118694	10211.3	12220.2	43.65	0.000919136	0	15.7643	8	3	585.96	1755.87	0.899781	49.9073	12053	12053	MS2	15/116	20190307-iTQ-s51.raw
		High	eFTPPVQAAYQk	Unambiguous	1	1	P68871	N-Term(iTRAQ4plex); K12(iTRAQ4plex)	CID	1	0	1	1	297020	Unique	Used	0.757346	0.408122	0.532891	0.782029	1.00883	1.88006	48921.7	53731.3	19761.5	28642.6	43.59	0.0010413	0	32.6381	19	3	556.305	1666.9	-3.10412	25.2735	4602	4602	MS2	14/102	20190307-iTQ-s47.raw
		High	LLGNVLVcVLAHHFGk	Unambiguous	1	1	P68871	C8(Methylthio); K16(iTRAQ4plex)	CID	1	0	1	1	466196	Redundant	Not Used	0.411399	0.118477	0.284783	0.641345	1.52307	5.31124	45123.2	26921.2	5291.3	21666	43.58	0.000800319	0	14.9164	10	3	637.36	1910.06	1.01147	48.6283	11561	11561	MS2	11/146	20190307-iTQ-s72.raw
	High		LLGNVLVcVLAHHFGk	Unambiguous	1	1	P68871	C8(Methylthio); K16(iTRAQ4plex)	HCD	1	0	1	1	393180	Unique	Used	0.532384						210589	162589			43.57	0.000808757	0	9.63703	2	3	637.36	1910.07	1.87424	47.7552	11687	11687	MS2	7/146	20190307-iTQ-s61.raw
	High		eFTPPVQAAYQk	Unambiguous	1	1	P68871	N-Term(iTRAQ4plex); K12(iTRAQ4plex)	HCD	1	0	1	1	197787	Redundant	Not Used	1.63343						1.41683e+07	3.35621e+07			43.56	0.0010353	0	12.2167	0	3	556.306	1666.9	-0.907162	25.5667	4316	4316	MS2	10/102	20190307-iTQ-s32.raw
	High		gTFATLSELHcDk	Unambiguous	1	1	P68871	N-Term(iTRAQ4plex); C11(Methylthio); K13(iTRAQ4plex)	HCD	1	0	1	1	340791	Unique	Used	0.741543	0.3568	0.475807	0.46039	0.606569	1.26602	5506.88	5922.06	1944.72	1898.1	43.54	0.000975907	0	9.61532	180	3	585.961	1755.87	2.56829	56.5609	14104	14104	MS2	10/116	20190307-iTQ-s53.raw
	High		lLVVYPWTQR	Unambiguous	3	3	P68871;P02042;P69892	N-Term(iTRAQ4plex)	HCD	1	0	1	1	121753	Redundant	Not Used	0.581738	0.086428	0.146916	0.333057	0.559348	3.78097	119135	100507	10191.1	29706	43.53	0.000758571	0	8.64097	14	2	709.918	1418.83	0.781384	48.0218	11284	11284	MS2	9/74	20190307-iTQ-s20.raw
	High		gTFATLSELHcDk	Unambiguous	1	1	P68871	N-Term(iTRAQ4plex); C11(Methylthio); K13(iTRAQ4plex)	HCD	1	0	1	1	344188	Unique	Used	0.67831	0.116921	0.170453	0.0535314	0.0771029	0.449218	751399	739145	86953.9	30113.9	43.5	0.000951436	0	39.8188	2	3	585.96	1755.87	0.899781	33.5772	6966	6966	MS2	12/116	20190307-iTQ-s54.raw
	High		gTFATLSELHcDk	Unambiguous	1	1	P68871	N-Term(iTRAQ4plex); C11(Methylthio); K13(iTRAQ4plex)	HCD	1	0	1	1	325487	Unique	Used	0.594964	0.0776235	0.129017	0.0746521	0.122586	0.943599	206532	178201	15867.5	11543	43.48	0.000924416	0	13.0006	5	3	585.96	1755.86	-0.14304	41.5641	9550	9550	MS2	9/116	20190307-iTQ-s51.raw
	High		vLGAFSDGLAHLDNLk	Unambiguous	2	2	P68871;P02042	N-Term(iTRAQ4plex); K16(iTRAQ4plex)	HCD	1	0	1	1	334350	Not Unique	Not Used	0.807148			0.210494	0.254787		1442.67	1688.7		227.35	43.47	0.000692661	0	33.1459	300	3	653.37	1958.1	0.684506	59.7807	14348	14348	MS2	7/138	20190307-iTQ-s52.raw
		High	fFESFGDLSTPDAVmGNPk	Unambiguous	1	1	P68871	N-Term(iTRAQ4plex); M15(Oxidation); K19(iTRAQ4plex)	CID	1	0	1	1	166567	Unique	Used	0.610947			0.35308	0.564625		117126	103773		30960.8	43.44	0.000851447	0	13.7103	4	3	788.387	2363.15	-0.227188	38.1821	8431	8431	MS2	21/166	20190307-iTQ-s27.raw
	High		vLGAFSDGLAHLDNLk	Unambiguous	2	2	P68871;P02042	N-Term(iTRAQ4plex); K16(iTRAQ4plex)	HCD	1	0	1	1	333399	Not Unique	Not Used	0.651023	0.0750816	0.114046	0.163886	0.245945	2.14165	49582.8	46812.1	3684.61	6083.62	43.43	0.000749004	0	20.1279	29	3	653.371	1958.1	1.61962	51.6921	12282	12282	MS2	14/138	20190307-iTQ-s52.raw
		High	kVLGAFSDGLAHLDNLk	Unambiguous	2	2	P68871;P02042	N-Term(iTRAQ4plex); K1(iTRAQ4plex); K17(iTRAQ4plex)	CID	1	0	1	1	432152	Redundant	Not Used	0.580914	0.0365767	0.0622638	0.0995964	0.167503	2.67164	224803	189385	8138.32	16762.3	43.43	0.000265556	1	81.835	7	4	558.329	2230.29	0.91817	38.4423	8843	8843	MS2	10/174	20190307-iTQ-s67.raw
	High		fFESFGDLSTPDAVMGNPk	Unambiguous	1	1	P68871	N-Term(iTRAQ4plex); K19(iTRAQ4plex)	HCD	1	0	1	1	298964	Unique	Used	0.978777	0.35805	0.361745	0.46748	0.466627	1.28103	24282.4	34467.3	8605.26	8498.52	43.33	0.000826837	0	22.5923	35	3	783.055	2347.15	-1.04299	39.3754	8816	8816	MS2	13/166	20190307-iTQ-s47.raw
		High	gTFATLSELHcDk	Unambiguous	1	1	P68871	N-Term(iTRAQ4plex); C11(Methylthio); K13(iTRAQ4plex)	CID	1	0	1	1	324879	Redundant	Not Used	0.786498	0.104749	0.131703				397749	453667	41237		43.29	0.000998573	0	14.2674	2	3	585.96	1755.87	0.795499	37.1616	8229	8229	MS2	15/116	20190307-iTQ-s51.raw
	High		gTFATLSELHcDk	Unambiguous	1	1	P68871	N-Term(iTRAQ4plex); C11(Methylthio); K13(iTRAQ4plex)	HCD	1	0	1	1	326932	Redundant	Not Used	0.590999						131090	112354			43.27	0.000996117	0	12.8849	7	3	585.96	1755.87	1.10835	51.9973	12682	12682	MS2	11/116	20190307-iTQ-s51.raw
		High	LLVVYPWTQR	Unambiguous	3	3	P68871;P02042;P69892		CID	1	0	1	1	74599	No Quan Labels	Not Used							19634.1	23623.2	22425.9	20090.3	43.26	0.00114475	0	46.481	21	2	637.867	1274.73	0.78354	38.4235	8104	8104	MS2	5/74	20190307-iTQ-s13.raw
		High	vLGAFSDGLAHLDNLk	Unambiguous	2	2	P68871;P02042	N-Term(iTRAQ4plex); K16(iTRAQ4plex)	CID	1	0	1	1	352059	Redundant	Not Used	0.882997	0.0558027	0.062494	0.0714824	0.0790916	1.25685	391949	501903	21647.7	20975.7	43.13	0.000753931	0	34.2026	9	3	653.37	1958.1	0.123434	41.6345	9761	9761	MS2	17/138	20190307-iTQ-s55.raw
	High		kVLGAFSDGLAHLDNLk	Unambiguous	2	2	P68871;P02042	N-Term(iTRAQ4plex); K1(iTRAQ4plex); K17(iTRAQ4plex)	HCD	1	0	1	1	431987	Redundant	Not Used	0.570324						73820.5	61056.2			43.11	0.000277287	1	0	13	2	1115.65	2230.3	2.40801	37.238	8488	8488	MS2	11/174	20190307-iTQ-s67.raw
		High	fFESFGDLSTPDAVMGNPk	Unambiguous	1	1	P68871	N-Term(iTRAQ4plex); K19(iTRAQ4plex)	CID	1	0	1	1	173665	Redundant	Not Used	0.74299	0.0626762	0.0834185				382737	412396	23742.7		43.1	0.000898744	0	14.8521	2	3	783.057	2347.16	1.45339	42.1094	9433	9433	MS2	20/166	20190307-iTQ-s28.raw
		High	vVAGVANALAHk	Unambiguous	2	2	P68871;P02042	N-Term(iTRAQ4plex); K12(iTRAQ4plex)	CID	1	0	1	1	363013	Redundant	Not Used	0.664492	0.0231852	0.0345036	0.01	0.01	0.417359	1.04618e+07	1.00815e+07	240073	77245.7	43.1	0.000435903	0	27.4309	1	3	479.965	1437.88	1.59047	23.8943	4458	4458	MS2	6/100	20190307-iTQ-s57.raw
		High	sAVTALWGk	Unambiguous	1	1	P68871	N-Term(iTRAQ4plex); K9(iTRAQ4plex)	CID	1	0	1	1	235826	Redundant	Not Used	0.335029	0.132371	0.390709	0.200805	0.585574	1.4884	31864.8	15481.9	4174.76	4790.41	43.09	0.000709362	0	31.0248	60	2	610.869	1220.73	4.70104	59.6417	14812	14812	MS2	8/70	20190307-iTQ-s37.raw
		High	sAVTALWGk	Unambiguous	1	1	P68871	N-Term(iTRAQ4plex); K9(iTRAQ4plex)	CID	1	0	1	1	235706	Redundant	Not Used	0.300484	0.142598	0.469283	0.174993	0.568969	1.20405	14908.9	6496.77	2104.2	1953.23	43.02	0.000730866	0	34.8161	222	2	610.869	1220.73	6.001	58.2525	14552	14552	MS2	8/70	20190307-iTQ-s37.raw
	High		gTFATLSELHcDk	Unambiguous	1	1	P68871	N-Term(iTRAQ4plex); C11(Methylthio); K13(iTRAQ4plex)	HCD	1	0	1	1	324363	Redundant	Not Used	0.787506						4.22378e+07	4.82376e+07			42.98	0.00103721	0	11.8051	0	3	585.96	1755.86	-0.14304	33.4028	7117	7117	MS2	11/116	20190307-iTQ-s51.raw
		High	fFESFGDLSTPDAVmGNPk	Unambiguous	1	1	P68871	N-Term(iTRAQ4plex); M15(Oxidation); K19(iTRAQ4plex)	CID	1	0	1	1	153588	Unique	Used	0.25183						1.09726e+06	400726			42.98	0.000951616	0	11.6857	0	3	788.389	2363.15	2.01984	39.4402	8825	8825	MS2	17/166	20190307-iTQ-s25.raw
		High	vNVDEVGGEALGR	Unambiguous	1	1	P68871	N-Term(iTRAQ4plex)	CID	1	0	1	1	138310	Unique	Used	0.644816	0.188273	0.288732	0.314221	0.476092	1.63752	296468	277233	55245.1	69743.2	42.94	0.00116369	0	10.179	12	2	729.891	1458.78	5.72525	24.7759	4251	4251	MS2	11/128	20190307-iTQ-s23.raw
		High	LLGNVLVcVLAHHFGk	Unambiguous	1	1	P68871	C8(Methylthio); K16(iTRAQ4plex)	CID	1	0	1	1	386851	Unique	Used	0.541402			0.225544	0.407007		75815.5	59526.3		12802	42.93	0.000942262	0	29.3988	6	3	637.36	1910.06	1.10734	51.0613	12384	12384	MS2	17/146	20190307-iTQ-s60.raw
	High		fFESFGDLSTPDAVmGNPk	Unambiguous	1	1	P68871	N-Term(iTRAQ4plex); M15(Oxidation); K19(iTRAQ4plex)	HCD	1	0	1	1	166567	Redundant	Not Used	0.610947			0.35308	0.564625		117126	103773		30960.8	42.9	0.000964179	0	13.7103	4	3	788.387	2363.15	-0.227188	38.1983	8437	8437	MS2	11/166	20190307-iTQ-s27.raw
		High	vLGAFSDGLAHLDNLk	Unambiguous	2	2	P68871;P02042	N-Term(iTRAQ4plex); K16(iTRAQ4plex)	CID	1	0	1	1	332548	Redundant	Not Used	0.807196						834466	976829			42.89	0.000850742	0	11.7547	1	3	653.371	1958.1	1.4326	45.5453	10438	10438	MS2	18/138	20190307-iTQ-s52.raw
	High		fFESFGDLSTPDAVmGNPk	Unambiguous	1	1	P68871	N-Term(iTRAQ4plex); M15(Oxidation); K19(iTRAQ4plex)	HCD	1	0	1	1	159960	Unique	Used	0.705726	0.11856	0.166129	0.310728	0.430164	2.57147	39142.2	40060.1	4593.14	9105.68	42.87	0.000957952	0	0	11	3	788.387	2363.15	0.160231	38.6797	8279	8279	MS2	10/166	20190307-iTQ-s26.raw
		High	lLVVYPWTQR	Unambiguous	3	3	P68871;P02042;P69892	N-Term(iTRAQ4plex)	CID	1	0	1	1	253395	Not Unique	Not Used	0.490453	0.119787	0.241521	0.30582	0.609198	2.50493	405221	288218	48043	92778.2	42.85	0.00080414	0	16.7188	10	2	709.919	1418.83	1.98589	42.6813	9648	9648	MS2	10/74	20190307-iTQ-s40.raw
		High	lLVVYPWTQR	Unambiguous	3	3	P68871;P02042;P69892	N-Term(iTRAQ4plex)	CID	1	0	1	1	220178	Not Unique	Not Used	0.559941	0.0816006	0.14411	0.336385	0.586928	4.04467	659044	535165	53227.4	165974	42.83	0.000807852	0	10.269	4	2	709.919	1418.83	2.33003	42.1781	9863	9863	MS2	10/74	20190307-iTQ-s35.raw
	High		lLGNVLVcVLAHHFGk	Unambiguous	1	1	P68871	N-Term(iTRAQ4plex); C8(Methylthio); K16(iTRAQ4plex)	HCD	1	0	1	1	427318	Redundant	Not Used	0.632556			0.0901841	0.13929		378965	347639		25586.8	42.78	0.00060895	0	19.5416	2	3	685.394	2054.17	1.43969	52.2502	12684	12684	MS2	15/146	20190307-iTQ-s66.raw
		High	lLVVYPWTQR	Unambiguous	3	3	P68871;P02042;P69892	N-Term(iTRAQ4plex)	CID	1	0	1	1	127525	Not Unique	Not Used	0.437145	0.0704411	0.159347	0.204507	0.457059	2.84853	842160	533889	58714.8	128941	42.72	0.000930142	0	30.8904	4	2	709.917	1418.83	-0.42312	41.3151	9466	9466	MS2	10/74	20190307-iTQ-s21.raw
		High	lHVDPENFR	Unambiguous	2	2	P68871;P02042	N-Term(iTRAQ4plex)	CID	1	0	1	1	284011	Redundant	Not Used	0.636783	0.205735	0.319492	0.26297	0.403465	1.25412	537395	496267	109428	105801	42.72	0.00121346	0	25.3507	6	2	635.838	1270.67	1.99297	25.7721	4721	4721	MS2	6/72	20190307-iTQ-s45.raw
	High		lHVDPENFR	Unambiguous	2	2	P68871;P02042	N-Term(iTRAQ4plex)	HCD	1	0	1	1	290179	Not Unique	Not Used	1.00045	0.113228	0.111918	0.121445	0.118597	1.05236	1.98025e+06	2.87307e+06	221922	180048	42.65	0.00133911	0	6.90141	3	2	635.835	1270.66	-2.13796	23.8112	3811	3811	MS2	8/72	20190307-iTQ-s46.raw
		High	lLVVYPWTQR	Unambiguous	3	3	P68871;P02042;P69892	N-Term(iTRAQ4plex)	CID	1	0	1	1	338809	Not Unique	Not Used	0.522345	0.0897618	0.169933	0.354088	0.662283	3.87042	338275	256247	30053.1	89674.6	42.63	0.000933246	0	23.3634	8	2	709.918	1418.83	0.695348	42.1005	9806	9806	MS2	10/74	20190307-iTQ-s53.raw
		High	lLVVYPWTQR	Unambiguous	3	3	P68871;P02042;P69892	N-Term(iTRAQ4plex)	CID	1	0	1	1	266525	Not Unique	Not Used	0.512866	0.155223	0.299291	0.391626	0.746033	2.47546	366763	272785	56346.5	107534	42.44	0.000992086	0	36.6556	12	2	709.917	1418.83	-0.595192	42.2009	9417	9417	MS2	10/74	20190307-iTQ-s42.raw
		High	gTFATLSELHcDk	Unambiguous	1	1	P68871	N-Term(iTRAQ4plex); C11(Methylthio); K13(iTRAQ4plex)	CID	1	0	1	1	327225	Unique	Used	0.692017	0.0361411	0.0516448				115828	116242	4143.26		42.39	0.00119391	0	13.1313	7	3	585.961	1755.87	1.31691	54.0798	13312	13312	MS2	8/116	20190307-iTQ-s51.raw
		High	lLVVYPWTQR	Unambiguous	3	3	P68871;P02042;P69892	N-Term(iTRAQ4plex)	CID	1	0	1	1	213475	Not Unique	Not Used	0.531818	0.113481	0.211011	0.351222	0.645222	3.03666	414627	319780	46570.4	109025	42.38	0.000896049	0	37.8692	5	2	709.919	1418.83	1.98589	42.5755	9568	9568	MS2	10/74	20190307-iTQ-s34.raw
		High	eFTPPVQAAYQk	Unambiguous	1	1	P68871	N-Term(iTRAQ4plex); K12(iTRAQ4plex)	CID	1	0	1	1	197687	Unique	Used	0.74652	0.649374	0.860194	1.24996	1.63586	1.8886	226533	245247	145597	211990	42.3	0.00127485	0	38.7542	4	3	556.307	1666.91	1.72918	24.8526	4091	4091	MS2	13/102	20190307-iTQ-s32.raw
		High	vNVDEVGGEALGR	Unambiguous	1	1	P68871	N-Term(iTRAQ4plex)	CID	1	0	1	1	96730	Unique	Used	0.715389	0.127246	0.175891	0.33675	0.459892	2.59659	4380.19	4544.28	551.65	1104.3	42.29	0.00149616	0	43.7808	300	2	729.888	1458.77	1.03918	58.2409	14092	14092	MS2	9/128	20190307-iTQ-s16.raw
		High	fFESFGDLSTPDAVMGNPk	Unambiguous	1	1	P68871	N-Term(iTRAQ4plex); K19(iTRAQ4plex)	CID	1	0	1	1	160461	Redundant	Not Used	0.628922	0.0962386	0.15132				3.90539e+07	3.56198e+07	3.71998e+06		42.28	0.00107664	0	23.7176	0	3	783.056	2347.15	1.21935	42.2359	9362	9362	MS2	18/166	20190307-iTQ-s26.raw
	High		LLGNVLVcVLAHHFGk	Unambiguous	1	1	P68871	C8(Methylthio); K16(iTRAQ4plex)	HCD	1	0	1	1	433468	Unique	Used	0.534275	0.182973	0.33866	0.311111	0.568906	1.66827	35380.1	27412.8	6407.26	8240.64	42.27	0.00104355	0	3.61392	25	4	478.271	1910.06	-0.465475	48.0307	11698	11698	MS2	6/146	20190307-iTQ-s67.raw
	High		fFESFGDLSTPDAVMGNPk	Unambiguous	1	1	P68871	N-Term(iTRAQ4plex); K19(iTRAQ4plex)	HCD	1	0	1	1	161558	Unique	Used	0.652469	0.498826	0.756018	0.444381	0.665406	0.87407	59719	56507.1	29484.1	19868.1	42.27	0.00119474	0	42.5205	10	3	783.057	2347.16	2.38952	50.0489	11739	11739	MS2	12/166	20190307-iTQ-s26.raw
		High	vVAGVANALAHk	Unambiguous	2	2	P68871;P02042	N-Term(iTRAQ4plex); K12(iTRAQ4plex)	CID	1	0	1	1	370311	Redundant	Not Used	0.803675	0.417408	0.513598	0.457749	0.556464	1.07598	911032	1.06181e+06	376376	312211	42.25	0.000610554	0	35.6834	3	3	479.964	1437.88	0.126018	28.8037	5668	5668	MS2	6/100	20190307-iTQ-s58.raw
		High	kVLGAFSDGLAHLDNLk	Unambiguous	2	2	P68871;P02042	N-Term(iTRAQ4plex); K1(iTRAQ4plex); K17(iTRAQ4plex)	CID	1	0	1	1	451720	Not Unique	Not Used	0.631538	0.12355	0.193457	0.170316	0.26348	1.35255	277632	254273	33949.9	35400.8	42.24	0.000295532	1	40.9843	13	3	744.105	2230.3	3.49663	37.7742	8252	8252	MS2	12/174	20190307-iTQ-s70.raw
	High		gTFATLSELHcDk	Unambiguous	1	1	P68871	N-Term(iTRAQ4plex); C11(Methylthio); K13(iTRAQ4plex)	HCD	1	0	1	1	324783	Unique	Used	0.745497	0.154893	0.20546	0.159988	0.209668	1.01344	716281	774391	109810	85794.5	42.22	0.00128355	0	28.8492	2	3	585.96	1755.87	0.169806	36.4809	8027	8027	MS2	14/116	20190307-iTQ-s51.raw
		High	fFESFGDLSTPDAVMGNPk	Unambiguous	1	1	P68871	N-Term(iTRAQ4plex); K19(iTRAQ4plex)	CID	1	0	1	1	167087	Unique	Used	0.852863						2.27595e+06	2.81497e+06			42.22	0.00108862	0	9.16356	0	3	783.056	2347.15	0.907306	41.8475	9560	9560	MS2	13/166	20190307-iTQ-s27.raw
	High		kVLGAFSDGLAHLDNLk	Unambiguous	2	2	P68871;P02042	K1(iTRAQ4plex); K17(iTRAQ4plex)	HCD	1	0	1	1	398096	Not Unique	Not Used	0.848216	0.0532531	0.0620842	0.148864	0.171465	2.74274	359154	441792	18930.1	40027.5	42.18	0.000590207	1	14.4533	3	4	522.304	2086.19	1.45556	35.1747	7647	7647	MS2	10/174	20190307-iTQ-s62.raw
		High	LLGNVLVcVLAHHFGk	Unambiguous	1	1	P68871	C8(Methylthio); K16(iTRAQ4plex)	CID	1	0	1	1	379744	Unique	Used	0.405468						154312	90737.5			42.18	0.00109264	0	31.8571	1	2	955.534	1910.06	-1.34612	47.6171	11655	11655	MS2	12/146	20190307-iTQ-s59.raw
		High	gTFATLSELHcDk	Unambiguous	1	1	P68871	N-Term(iTRAQ4plex); C11(Methylthio); K13(iTRAQ4plex)	CID	1	0	1	1	350780	Redundant	Not Used	0.789604	0.0590302	0.0739278				528626	605325	30885.2		42.07	0.00123243	0	14.1936	2	3	585.959	1755.86	-1.29015	32.3558	6991	6991	MS2	15/116	20190307-iTQ-s55.raw
	High		lLGNVLVcVLAHHFGk	Unambiguous	1	1	P68871	N-Term(iTRAQ4plex); C8(Methylthio); K16(iTRAQ4plex)	HCD	1	0	1	1	427288	Redundant	Not Used	0.674255						1.23089e+06	1.20358e+06			42	0.000728756	0	8.93472	0	4	514.297	2054.17	1.5817	52.0222	12619	12619	MS2	17/146	20190307-iTQ-s66.raw
		High	fFESFGDLSTPDAVMGNPk	Unambiguous	1	1	P68871	N-Term(iTRAQ4plex); K19(iTRAQ4plex)	CID	1	0	1	1	155984	Unique	Used	0.475681	0.140675	0.292444	0.357238	0.733724	2.49162	16297.2	11242.4	2269.11	4358.71	42	0.00127453	0	20.6097	35	3	783.058	2347.16	3.16964	56.499	14014	14014	MS2	17/166	20190307-iTQ-s25.raw
		High	lLVVYPWTQR	Unambiguous	3	3	P68871;P02042;P69892	N-Term(iTRAQ4plex)	CID	1	0	1	1	121658	Not Unique	Not Used	0.738075	0.140908	0.188789	0.337199	0.44635	2.34796	182738	195596	25485.3	46131.9	41.98	0.000982498	0	23.4398	10	2	709.919	1418.83	1.89985	47.3295	11071	11071	MS2	10/74	20190307-iTQ-s20.raw
	High		vLGAFSDGLAHLDNLk	Unambiguous	2	2	P68871;P02042	N-Term(iTRAQ4plex); K16(iTRAQ4plex)	HCD	1	0	1	1	332038	Redundant	Not Used	0.685557						1.2414e+07	1.2342e+07			41.95	0.000995691	0	6.15132	0	2	979.55	1958.09	-0.80482	41.8473	9339	9339	MS2	12/138	20190307-iTQ-s52.raw
	High		lLGNVLVcVLAHHFGk	Unambiguous	1	1	P68871	N-Term(iTRAQ4plex); C8(Methylthio); K16(iTRAQ4plex)	HCD	1	0	1	1	466706	Unique	Used	0.785564	0.474497	0.597302	0.515124	0.64065	1.06517	7942.88	9048.78	3730.25	3063.21	41.9	0.000719904	0	29.5615	106	4	514.297	2054.17	0.27434	52.6456	12672	12672	MS2	12/146	20190307-iTQ-s72.raw
		High	fFESFGDLSTPDAVMGNPk	Unambiguous	1	1	P68871	N-Term(iTRAQ4plex); K19(iTRAQ4plex)	CID	1	0	1	1	160845	Redundant	Not Used	0.453402	0.0780664	0.170264				1.07508e+06	706892	83067.3		41.9	0.00111375	0	18.9593	1	3	783.055	2347.15	-0.0288345	44.9869	10194	10194	MS2	12/166	20190307-iTQ-s26.raw
		High	vLGAFSDGLAHLDNLk	Unambiguous	2	2	P68871;P02042	N-Term(iTRAQ4plex); K16(iTRAQ4plex)	CID	1	0	1	1	327354	Redundant	Not Used	0.40624	0.0823488	0.200455	0.132444	0.318523	1.57803	23712.7	13970	1932.71	2351.27	41.82	0.00107856	0	26.1143	61	3	653.372	1958.1	2.74176	54.9572	13588	13588	MS2	15/138	20190307-iTQ-s51.raw
	High		lLVVYPWTQR	Unambiguous	3	3	P68871;P02042;P69892	N-Term(iTRAQ4plex)	HCD	1	0	1	1	338809	Redundant	Not Used	0.522345	0.0897618	0.169933	0.354088	0.662283	3.87042	338275	256247	30053.1	89674.6	41.78	0.001135	0	23.3634	8	2	709.918	1418.83	0.695348	42.1178	9812	9812	MS2	9/74	20190307-iTQ-s53.raw
	High		lLGNVLVcVLAHHFGk	Unambiguous	1	1	P68871	N-Term(iTRAQ4plex); C8(Methylthio); K16(iTRAQ4plex)	HCD	1	0	1	1	440961	Unique	Used	0.64053	0.349226	0.53915	0.479603	0.731531	1.34745	7659.32	7114.77	2647.43	2750.17	41.77	0.0007318	0	19.8666	77	4	514.298	2054.17	2.29481	55.1218	13415	13415	MS2	10/146	20190307-iTQ-s68.raw
	High		gTFATLSELHcDkLHVDPENFR	Unambiguous	1	1	P68871	N-Term(iTRAQ4plex); C11(Methylthio); K13(iTRAQ4plex)	HCD	1	0	1	1	412041	Unique	Used	0.446463						1.79867e+06	1.16457e+06			41.77	0.0010345	1	7.20504	0	4	716.609	2863.41	0.93549	38.5812	8650	8650	MS2	14/220	20190307-iTQ-s64.raw
		High	eFTPPVQAAYQk	Unambiguous	1	1	P68871	N-Term(iTRAQ4plex); K12(iTRAQ4plex)	CID	1	0	1	1	231042	Unique	Used	0.631699			0.11493	0.177751		94862.3	86903.1		8162.33	41.71	0.00146035	0	12.8608	8	2	833.957	1666.91	1.92032	24.5371	4442	4442	MS2	9/102	20190307-iTQ-s37.raw
		High	lLGNVLVcVLAHHFGk	Unambiguous	1	1	P68871	N-Term(iTRAQ4plex); C8(Methylthio); K16(iTRAQ4plex)	CID	1	0	1	1	427378	Unique	Used	0.484588						564085	396413			41.65	0.000769401	0	8.76086	1	4	514.297	2054.17	1.22515	52.7007	12808	12808	MS2	16/146	20190307-iTQ-s66.raw
	High		sAVTALWGk	Unambiguous	1	1	P68871	N-Term(iTRAQ4plex); K9(iTRAQ4plex)	HCD	1	0	1	1	231513	Unique	Used	0.323309	0.0449993	0.137636				531629	249263	23677.8		41.63	0.000999685	0	15.0677	3	3	407.581	1220.73	3.94004	27.8542	5472	5472	MS2	10/70	20190307-iTQ-s37.raw
	High		vLGAFSDGLAHLDNLk	Unambiguous	2	2	P68871;P02042	N-Term(iTRAQ4plex); K16(iTRAQ4plex)	HCD	1	0	1	1	325191	Redundant	Not Used	0.532397	0.0285675	0.0530614				4.35325e+06	3.36109e+06	123087		41.6	0.00113806	0	11.6526	0	3	653.371	1958.1	1.05855	39.4376	8911	8911	MS2	13/138	20190307-iTQ-s51.raw
	High		vLGAFSDGLAHLDNLk	Unambiguous	2	2	P68871;P02042	N-Term(iTRAQ4plex); K16(iTRAQ4plex)	HCD	1	0	1	1	358741	Not Unique	Not Used	0.616494	0.0784157	0.125781				87861.8	78552.6	6819.15		41.6	0.0011346	0	22.3729	7	4	490.28	1958.1	1.86212	42.1217	9654	9654	MS2	10/138	20190307-iTQ-s56.raw
	High		lLGNVLVcVLAHHFGk	Unambiguous	1	1	P68871	N-Term(iTRAQ4plex); C8(Methylthio); K16(iTRAQ4plex)	HCD	1	0	1	1	427558	Unique	Used	0.530007						200910	154424			41.6	0.000761014	0	10.4745	2	4	514.298	2054.17	2.29481	54.0729	13204	13204	MS2	12/146	20190307-iTQ-s66.raw
		High	gTFATLSELHcDk	Unambiguous	1	1	P68871	N-Term(iTRAQ4plex); C11(Methylthio); K13(iTRAQ4plex)	CID	1	0	1	1	326164	Unique	Used	0.692368						126242	126757			41.59	0.00147006	0	12.1131	7	3	585.961	1755.87	1.21263	46.4257	11012	11012	MS2	14/116	20190307-iTQ-s51.raw
	High		lLGNVLVcVLAHHFGk	Unambiguous	1	1	P68871	N-Term(iTRAQ4plex); C8(Methylthio); K16(iTRAQ4plex)	HCD	1	0	1	1	427120	Redundant	Not Used	0.569535	0.0968489	0.168158	0.0645557	0.11074	0.654002	282841	233611	27112.1	13669.9	41.57	0.000766289	0	18.819	5	2	1027.59	2054.17	2.12963	50.7833	12255	12255	MS2	11/146	20190307-iTQ-s66.raw
		High	vLGAFSDGLAHLDNLk	Unambiguous	2	2	P68871;P02042	N-Term(iTRAQ4plex); K16(iTRAQ4plex)	CID	1	0	1	1	332194	Not Unique	Not Used	1.01223						898161	1.31845e+06			41.55	0.00117224	0	11.4713	0	4	490.28	1958.1	0.802322	42.987	9671	9671	MS2	13/138	20190307-iTQ-s52.raw
	High		vVAGVANALAHK	Unambiguous	2	2	P68871;P02042	N-Term(iTRAQ4plex)	HCD	1	0	1	1	257601	Not Unique	Not Used	0.626555	0.694277	1.09576	0.846108	1.31934	1.19573	295824	268796	203279	187390	41.54	0.00139239	0	27.5676	5	3	431.93	1293.78	0.621257	24.8787	4535	4535	MS2	11/100	20190307-iTQ-s41.raw
	High		kVLGAFSDGLAHLDNLk	Unambiguous	2	2	P68871;P02042	N-Term(iTRAQ4plex); K1(iTRAQ4plex); K17(iTRAQ4plex)	HCD	1	0	1	1	464784	Redundant	Not Used	0.765618	0.0973098	0.125686	0.232906	0.297207	2.34835	234678	260565	22602.5	40920.5	41.54	0.000417366	1	35.0774	6	3	744.102	2230.29	0.376871	38.0562	8510	8510	MS2	20/174	20190307-iTQ-s72.raw
	High		vNVDEVGGEALGR	Unambiguous	1	1	P68871	N-Term(iTRAQ4plex)	HCD	1	0	1	1	96787	Redundant	Not Used	0.727063	0.147491	0.200602	0.206972	0.278118	1.37685	4192.39	4420.43	612.002	649.621	41.49	0.00170653	0	29.4287	300	2	729.89	1458.77	4.21902	59.0056	14221	14221	MS2	8/128	20190307-iTQ-s16.raw
	High		gTFATLSELHcDk	Unambiguous	1	1	P68871	N-Term(iTRAQ4plex); C11(Methylthio); K13(iTRAQ4plex)	HCD	1	0	1	1	325687	Redundant	Not Used	0.715705	0.183711	0.25383	0.285068	0.389138	1.52248	171582	178089	31198.5	36619.1	41.46	0.00148972	0	15.2161	5	3	585.96	1755.86	-0.247323	42.9955	9981	9981	MS2	11/116	20190307-iTQ-s51.raw
	High		eFTPPVQAAYQk	Unambiguous	1	1	P68871	N-Term(iTRAQ4plex); K12(iTRAQ4plex)	HCD	1	0	1	1	277453	Redundant	Not Used	0.626335	0.0913281	0.144192	0.249079	0.388527	2.67591	43940.6	39912	3971.89	8193.9	41.45	0.00158984	0	13.5251	26	2	833.957	1666.91	0.968314	26.2897	4621	4621	MS2	10/102	20190307-iTQ-s44.raw
	High		eFTPPVQAAYQk	Unambiguous	1	1	P68871	N-Term(iTRAQ4plex); K12(iTRAQ4plex)	HCD	1	0	1	1	191635	Redundant	Not Used	0.576597	0.119573	0.20507	0.148916	0.252324	1.22193	193743	162005	22929	21600	41.41	0.0015648	0	14.9369	9	2	833.957	1666.91	1.6274	27.8967	5345	5345	MS2	7/102	20190307-iTQ-s31.raw
	High		lLVVYPWTQR	Unambiguous	3	3	P68871;P02042;P69892	N-Term(iTRAQ4plex)	HCD	1	0	1	1	122915	Redundant	Not Used	0.574251	0.154312	0.26573	0.345327	0.587515	2.19569	31038	25848	4740.47	8024.4	41.38	0.00112078	0	7.98975	47	2	709.919	1418.83	2.67417	56.2837	13797	13797	MS2	5/74	20190307-iTQ-s20.raw
	High		eFTPPVQAAYQk	Unambiguous	1	1	P68871	N-Term(iTRAQ4plex); K12(iTRAQ4plex)	HCD	1	0	1	1	195425	Unique	Used	0.551316	0.104545	0.18752				52211.1	41744	5402.5		41.36	0.00161947	0	13.913	10	3	556.308	1666.91	2.49811	54.8802	13559	13559	MS2	10/102	20190307-iTQ-s31.raw
		High	lLGNVLVcVLAHHFGk	Unambiguous	1	1	P68871	N-Term(iTRAQ4plex); C8(Methylthio); K16(iTRAQ4plex)	CID	1	0	1	1	427876	Redundant	Not Used	0.430144	0.0577928	0.132862	0.0953578	0.216587	1.61891	19258.8	12013.6	1101.61	1374.91	41.36	0.000767696	0	18.2046	52	3	685.395	2054.17	2.77676	56.5143	13887	13887	MS2	18/146	20190307-iTQ-s66.raw
	High		fFESFGDLSTPDAVMGNPk	Unambiguous	1	1	P68871	N-Term(iTRAQ4plex); K19(iTRAQ4plex)	HCD	1	0	1	1	154111	Unique	Used	0.261512	0.283324	1.07136	0.50372	1.88186	1.7444	303581	115132	85130.5	114486	41.34	0.00134049	0	27.8443	3	3	783.056	2347.15	1.14134	43.1288	9963	9963	MS2	11/166	20190307-iTQ-s25.raw
	High		lLGNVLVcVLAHHFGk	Unambiguous	1	1	P68871	N-Term(iTRAQ4plex); C8(Methylthio); K16(iTRAQ4plex)	HCD	1	0	1	1	433730	Unique	Used	0.594327	0.0489735	0.081485				1.26506e+07	1.09035e+07	613195		41.28	0.000781969	0	10.1941	0	4	514.298	2054.17	2.65136	49.9622	12268	12268	MS2	12/146	20190307-iTQ-s67.raw
		High	fFESFGDLSTPDAVMGNPk	Unambiguous	1	1	P68871	N-Term(iTRAQ4plex); K19(iTRAQ4plex)	CID	1	0	1	1	155762	Unique	Used	0.346622	0.19779	0.564274	0.169631	0.478123	0.841473	27752.5	13950.5	5432.92	3524.48	41.27	0.00135107	0	20.8765	30	3	783.054	2347.15	-1.82311	54.8099	13533	13533	MS2	18/166	20190307-iTQ-s25.raw
		High	kVLGAFSDGLAHLDNLk	Unambiguous	2	2	P68871;P02042	N-Term(iTRAQ4plex); K1(iTRAQ4plex); K17(iTRAQ4plex)	CID	1	0	1	1	438911	Redundant	Not Used	0.836833	0.764764	0.903714	1.06282	1.24083	1.36355	257425	312407	194852	204833	41.25	0.000389945	1	39.9971	4	4	558.33	2230.3	2.45069	39.9817	8972	8972	MS2	18/174	20190307-iTQ-s68.raw
	High		lLVVYPWTQR	Unambiguous	3	3	P68871;P02042;P69892	N-Term(iTRAQ4plex)	HCD	1	0	1	1	122243	Redundant	Not Used	0.564323	0.192304	0.336979	0.417612	0.722997	2.13071	67353.2	55120.9	12819.6	21058.1	41.18	0.00130316	0	18.9927	30	2	709.918	1418.83	0.695348	51.468	12341	12341	MS2	10/74	20190307-iTQ-s20.raw
	High		vNVDEVGGEALGR	Unambiguous	1	1	P68871	N-Term(iTRAQ4plex)	HCD	1	0	1	1	92263	Redundant	Not Used	0.592816						5.04013e+07	4.33303e+07			41.18	0.00183661	0	7.50247	0	2	729.886	1458.76	-1.97332	26.1875	4423	4423	MS2	9/128	20190307-iTQ-s16.raw
	High		lLGNVLVcVLAHHFGk	Unambiguous	1	1	P68871	N-Term(iTRAQ4plex); C8(Methylthio); K16(iTRAQ4plex)	HCD	1	0	1	1	440765	Unique	Used	0.65193	0.184046	0.279169	0.183754	0.275377	0.979605	21017.6	19870.8	3828.56	2891.4	41.17	0.000866954	0	14.5622	41	4	514.296	2054.16	-0.676473	53.6344	12995	12995	MS2	12/146	20190307-iTQ-s68.raw
		High	fFESFGDLSTPDAVmGNPk	Unambiguous	1	1	P68871	N-Term(iTRAQ4plex); M15(Oxidation); K19(iTRAQ4plex)	CID	1	0	1	1	239808	Unique	Used	0.546517	0.11085	0.200574	0.284648	0.508856	2.51949	125978	99845.5	13821.5	26846.6	41.16	0.00147377	0	12.8204	4	3	788.39	2363.16	3.87944	40.2864	8902	8902	MS2	16/166	20190307-iTQ-s38.raw
	High		lLVVYPWTQR	Unambiguous	3	3	P68871;P02042;P69892	N-Term(iTRAQ4plex)	HCD	1	0	1	1	121556	Not Unique	Not Used	0.613863	0.110658	0.17826	0.304389	0.484448	2.69889	340970	303542	37344.4	77702	41.1	0.00130798	0	19.971	5	2	709.918	1418.83	0.86742	46.6226	10856	10856	MS2	5/74	20190307-iTQ-s20.raw
		High	LLGNVLVcVLAHHFGk	Unambiguous	1	1	P68871	C8(Methylthio); K16(iTRAQ4plex)	CID	1	0	1	1	379750	Unique	Used	0.587459						1.8247e+06	1.55453e+06			41.07	0.00138739	0	5.33567	0	3	637.359	1910.06	-0.618208	47.6601	11668	11668	MS2	11/146	20190307-iTQ-s59.raw
		High	fFESFGDLSTPDAVMGNPk	Unambiguous	1	1	P68871	N-Term(iTRAQ4plex); K19(iTRAQ4plex)	CID	1	0	1	1	161141	Redundant	Not Used	0.740237	0.0654025	0.0873708	0.357224	0.471477	5.35902	196354	210786	12710.5	52513.2	41.06	0.00157078	0	51.0234	3	3	783.057	2347.16	1.92146	47.0738	10833	10833	MS2	12/166	20190307-iTQ-s26.raw
	High		eFTPPVQAAYQk	Unambiguous	1	1	P68871	N-Term(iTRAQ4plex); K12(iTRAQ4plex)	HCD	1	0	1	1	355923	Unique	Used	0.648067	0.132965	0.20289	0.24602	0.370886	1.81539	39543.4	37164.2	5204.03	7283.36	41.01	0.00189804	0	0	26	2	833.954	1666.9	-2.10742	21.8946	3546	3546	MS2	7/102	20190307-iTQ-s56.raw
	High		lLVVYPWTQR	Unambiguous	3	3	P68871;P02042;P69892	N-Term(iTRAQ4plex)	HCD	1	0	1	1	160325	Not Unique	Not Used	0.608182	0.0460535	0.074881	0.286609	0.460412	6.10614	1.02464e+06	903723	46704.7	219861	40.92	0.00138355	0	26.3101	3	2	709.918	1418.83	0.781384	41.2564	9071	9071	MS2	10/74	20190307-iTQ-s26.raw
	High		kVLGAFSDGLAHLDNLk	Unambiguous	2	2	P68871;P02042	N-Term(iTRAQ4plex); K1(iTRAQ4plex); K17(iTRAQ4plex)	HCD	1	0	1	1	434625	Not Unique	Not Used	0.513984	0.0612192	0.117783	0.284679	0.541124	4.56255	8469.32	6312.9	513.173	1805.06	40.9	0.000483634	1	20.3056	88	4	558.328	2230.29	0.0424446	57.0156	14206	14206	MS2	13/174	20190307-iTQ-s67.raw
		High	vLGAFSDGLAHLDNLk	Unambiguous	2	2	P68871;P02042	N-Term(iTRAQ4plex); K16(iTRAQ4plex)	CID	1	0	1	1	333698	Redundant	Not Used	0.788475	0.157749	0.197843	0.303786	0.376418	1.88947	32135.3	36745.3	5017.37	7308.66	40.9	0.00132898	0	29.2512	45	3	653.371	1958.1	1.71314	53.8732	12925	12925	MS2	17/138	20190307-iTQ-s52.raw
	High		kVLGAFSDGLAHLDNLk	Unambiguous	2	2	P68871;P02042	N-Term(iTRAQ4plex); K1(iTRAQ4plex); K17(iTRAQ4plex)	HCD	1	0	1	1	434752	Not Unique	Not Used	0.720344	0.237121	0.325517	0.135045	0.183159	0.558786	2119	2213.62	497.313	214.238	40.86	0.000465511	1	7.22309	300	3	744.105	2230.3	3.57873	58.6136	14483	14483	MS2	6/174	20190307-iTQ-s67.raw
	High		kVLGAFSDGLAHLDNLK	Unambiguous	2	2	P68871;P02042	N-Term(iTRAQ4plex); K1(iTRAQ4plex)	HCD	1	0	1	1	398345	Redundant	Not Used	0.437476	0.18809	0.425162	0.327563	0.731527	1.70871	161738	102612	30109.6	39663.7	40.84	0.000828259	1	32.633	10	3	696.069	2086.19	0.964637	36.9511	8183	8183	MS2	14/174	20190307-iTQ-s62.raw
		High	gTFATLSELHcDk	Unambiguous	1	1	P68871	N-Term(iTRAQ4plex); C11(Methylthio); K13(iTRAQ4plex)	CID	1	0	1	1	325198	Redundant	Not Used	0.605205	0.0429779	0.0702239				284140	249383	12086.6		40.83	0.00176359	0	13.8224	4	3	585.96	1755.87	0.274089	39.4671	8919	8919	MS2	15/116	20190307-iTQ-s51.raw
		High	gTFATLSELHcDk	Unambiguous	1	1	P68871	N-Term(iTRAQ4plex); C11(Methylthio); K13(iTRAQ4plex)	CID	1	0	1	1	331043	Redundant	Not Used	1.58662			0.0651296	0.0401048		2.0359e+06	4.68447e+06		99271.2	40.78	0.00166703	0	19.6791	1	3	585.959	1755.86	-1.49871	34.6233	7176	7176	MS2	14/116	20190307-iTQ-s52.raw
	High		sAVTALWGk	Unambiguous	1	1	P68871	N-Term(iTRAQ4plex); K9(iTRAQ4plex)	HCD	1	0	1	1	291285	Unique	Used	0.650058	0.0687529	0.104588	0.152347	0.228966	2.17411	69863.1	65861.4	4754.07	7968.35	40.77	0.00139867	0	21.5056	23	3	407.579	1220.72	-0.709863	31.8292	6205	6205	MS2	8/70	20190307-iTQ-s46.raw
	High		gTFATLSELHcDk	Unambiguous	1	1	P68871	N-Term(iTRAQ4plex); C11(Methylthio); K13(iTRAQ4plex)	HCD	1	0	1	1	341070	Unique	Used	0.671991	0.443484	0.652615	0.504242	0.733105	1.11558	3419.82	3332.71	1501.1	1291.01	40.76	0.00177966	0	41.0303	270	3	585.961	1755.87	1.21263	59.7006	14712	14712	MS2	10/116	20190307-iTQ-s53.raw
		High	LLGNVLVcVLAHHFGk	Unambiguous	1	1	P68871	C8(Methylthio); K16(iTRAQ4plex)	CID	1	0	1	1	379977	Unique	Used	0.729248	0.522705	0.708801	0.939121	1.25816	1.7628	19641.2	20771.8	10161.4	13809.5	40.74	0.00158125	0	23.0269	25	3	637.36	1910.07	1.29906	49.2775	12154	12154	MS2	11/146	20190307-iTQ-s59.raw
	High		lLGNVLVcVLAHHFGK	Unambiguous	1	1	P68871	N-Term(iTRAQ4plex); C8(Methylthio)	HCD	1	0	1	1	400197	Unique	Used	0.38186						81960.5	45387.8			40.63	0.00158722	0	6.0575	11	4	478.271	1910.06	0.620979	50.2836	12198	12198	MS2	13/146	20190307-iTQ-s62.raw
	High		lLVVYPWTQR	Unambiguous	3	3	P68871;P02042;P69892	N-Term(iTRAQ4plex)	HCD	1	0	1	1	220178	Redundant	Not Used	0.559941	0.0816006	0.14411	0.336385	0.586928	4.04467	659044	535165	53227.4	165974	40.61	0.00134689	0	10.269	4	2	709.919	1418.83	2.33003	42.1959	9869	9869	MS2	10/74	20190307-iTQ-s35.raw
	High		sAVTALWGk	Unambiguous	1	1	P68871	N-Term(iTRAQ4plex); K9(iTRAQ4plex)	HCD	1	0	1	1	297808	Unique	Used	0.587299	0.0641123	0.10795	0.104699	0.174171	1.60229	76719.6	65342.7	4868.27	6013.66	40.6	0.00138483	0	21.9793	29	3	407.58	1220.73	2.06509	30.9782	6313	6313	MS2	9/70	20190307-iTQ-s47.raw
	High		lLVVYPWTQR	Unambiguous	3	3	P68871;P02042;P69892	N-Term(iTRAQ4plex)	HCD	1	0	1	1	147287	Redundant	Not Used	0.617255	0.0556689	0.0891848	0.265526	0.420274	4.67986	3.26662e+06	2.92412e+06	179986	649371	40.59	0.00151024	0	23.4082	2	2	709.917	1418.83	-0.681228	42.2626	9383	9383	MS2	10/74	20190307-iTQ-s24.raw
	High		LLGNVLVcVLAHHFGk	Unambiguous	1	1	P68871	C8(Methylthio); K16(iTRAQ4plex)	HCD	1	0	1	1	413388	Unique	Used	0.404535	0.181441	0.443529	0.357008	0.862207	1.93055	49640.3	29122.1	8914.52	13267.8	40.58	0.00163622	0	41.041	18	3	637.36	1910.07	1.39493	48.2707	11565	11565	MS2	7/146	20190307-iTQ-s64.raw
		High	lLGNVLVcVLAHHFGk	Unambiguous	1	1	P68871	N-Term(iTRAQ4plex); C8(Methylthio); K16(iTRAQ4plex)	CID	1	0	1	1	427096	Redundant	Not Used	0.660894						1.4652e+07	1.4043e+07			40.58	0.000984357	0	10.1263	0	4	514.297	2054.17	0.512042	50.5925	12197	12197	MS2	7/146	20190307-iTQ-s66.raw
	High		sAVTALWGk	Unambiguous	1	1	P68871	N-Term(iTRAQ4plex); K9(iTRAQ4plex)	HCD	1	0	1	1	284733	Unique	Used	0.610992	0.0190067	0.0307619				183542	162630	3452.78		40.57	0.00148213	0	15.9068	9	3	407.58	1220.72	-0.109873	30.9568	6289	6289	MS2	9/70	20190307-iTQ-s45.raw
	High		sAVTALWGk	Unambiguous	1	1	P68871	N-Term(iTRAQ4plex); K9(iTRAQ4plex)	HCD	1	0	1	1	258415	Unique	Used	0.804827	0.0943816	0.115965	0.18741	0.2275	1.94825	288864	337153	26984.1	40529.8	40.55	0.00140087	0	15.6039	5	3	407.58	1220.73	2.21508	30.7783	6301	6301	MS2	9/70	20190307-iTQ-s41.raw
		High	eFTPPVQAAYQK	Unambiguous	1	1	P68871	N-Term(iTRAQ4plex)	CID	1	0	1	1	91961	Unique	Used	0.439086						277470	176683			40.52	0.00234209	0	10.7699	3	2	761.904	1522.8	-0.775748	24.0085	3758	3758	MS2	10/102	20190307-iTQ-s16.raw
		High	lHVDPENFR	Unambiguous	2	2	P68871;P02042	N-Term(iTRAQ4plex)	CID	1	0	1	1	283447	Not Unique	Not Used	0.6455	0.115526	0.17698	0.0776782	0.117569	0.65972	3.77042e+07	3.52953e+07	4.31118e+06	2.19269e+06	40.43	0.00212394	0	7.34279	0	2	635.836	1270.66	-0.889069	21.5309	3498	3498	MS2	7/72	20190307-iTQ-s45.raw
	High		lLVVYPWTQR	Unambiguous	3	3	P68871;P02042;P69892	N-Term(iTRAQ4plex)	HCD	1	0	1	1	318922	Redundant	Not Used	0.466708	0.180942	0.383387	0.322607	0.675335	1.74933	352457	238552	63121	85127.1	40.42	0.00155237	0	34.4565	11	2	709.918	1418.83	0.781384	42.5501	9492	9492	MS2	10/74	20190307-iTQ-s50.raw
	High		fFESFGDLSTPDAVMGNPk	Unambiguous	1	1	P68871	N-Term(iTRAQ4plex); K19(iTRAQ4plex)	HCD	1	0	1	1	153855	Redundant	Not Used	0.549869						187278	149340			40.4	0.00157322	0	6.38697	3	2	1174.08	2347.15	-0.0231057	41.3159	9406	9406	MS2	9/166	20190307-iTQ-s25.raw
		High	vVAGVANALAHkYH	Unambiguous	2	2	P68871;P02042	N-Term(iTRAQ4plex); K12(iTRAQ4plex)	CID	1	0	1	1	410991	Redundant	Not Used	0.713983	0.115515	0.15999	0.253984	0.347543	2.15728	886714	918126	101379	168607	40.37	0.00142801	1	22.5278	1	3	580.004	1738	-1.05872	30.9389	6369	6369	MS2	11/116	20190307-iTQ-s64.raw
		High	lLGNVLVcVLAHHFGk	Unambiguous	1	1	P68871	N-Term(iTRAQ4plex); C8(Methylthio); K16(iTRAQ4plex)	CID	1	0	1	1	446969	Unique	Used	0.536563						72340.2	56290.1			40.29	0.00105233	0	11.497	6	4	514.297	2054.17	1.22515	50.5334	12288	12288	MS2	9/146	20190307-iTQ-s69.raw
	High		lLVVYPWTQR	Unambiguous	3	3	P68871;P02042;P69892	N-Term(iTRAQ4plex)	HCD	1	0	1	1	312374	Redundant	Not Used	0.543745	0.138924	0.252653	0.323456	0.58118	2.28442	387591	305633	53294.2	93859.4	40.24	0.00175054	0	19.8815	5	2	709.917	1418.83	-1.11141	42.0936	9556	9556	MS2	10/74	20190307-iTQ-s49.raw
	High		LLGNVLVcVLAHHFGk	Unambiguous	1	1	P68871	C8(Methylthio); K16(iTRAQ4plex)	HCD	1	0	1	1	379744	Redundant	Not Used	0.405468						154312	90737.5			40.24	0.00170796	0	31.8571	1	2	955.534	1910.06	-1.34612	47.6327	11661	11661	MS2	6/146	20190307-iTQ-s59.raw
	High		vNVDEVGGEALGR	Unambiguous	1	1	P68871	N-Term(iTRAQ4plex)	HCD	1	0	1	1	92455	Redundant	Not Used	0.563236	0.0534624	0.0938644				4.2094e+06	3.43828e+06	222739		40.21	0.00237723	0	7.89085	0	2	729.887	1458.77	0.369732	27.5482	4839	4839	MS2	6/128	20190307-iTQ-s16.raw
	High		vLGAFSDGLAHLDNLk	Unambiguous	2	2	P68871;P02042	N-Term(iTRAQ4plex); K16(iTRAQ4plex)	HCD	1	0	1	1	334247	Redundant	Not Used	0.957026	0.0269435	0.0278402	0.226915	0.231649	8.26323	2780.26	3858.69	74.1423	472.321	40.18	0.00157821	0	27.0234	300	3	653.37	1958.1	0.965042	58.3898	14124	14124	MS2	14/138	20190307-iTQ-s52.raw
	High		eFTPPVQAAYQk	Unambiguous	1	1	P68871	N-Term(iTRAQ4plex); K12(iTRAQ4plex)	HCD	1	0	1	1	195515	Redundant	Not Used	0.499334	0.155226	0.307408	0.180958	0.354061	1.14381	41404.7	29982.7	6361.22	5609.39	40.16	0.00217825	0	28.7191	65	2	833.959	1666.91	4.11726	55.5495	13754	13754	MS2	6/102	20190307-iTQ-s31.raw
	High		lLGNVLVcVLAHHFGk	Unambiguous	1	1	P68871	N-Term(iTRAQ4plex); C8(Methylthio); K16(iTRAQ4plex)	HCD	1	0	1	1	433922	Unique	Used	0.700071						124978	126884			40.14	0.00108931	0	9.31805	4	4	514.297	2054.17	1.1063	51.3802	12684	12684	MS2	17/146	20190307-iTQ-s67.raw
		High	eFTPPVQAAYQk	Unambiguous	1	1	P68871	N-Term(iTRAQ4plex); K12(iTRAQ4plex)	CID	1	0	1	1	191055	Unique	Used	0.533863						4.20485e+07	3.25546e+07			40.08	0.00212548	0	11.0946	0	3	556.307	1666.91	1.72918	23.8029	4087	4087	MS2	13/102	20190307-iTQ-s31.raw
		High	VNVDEVGGEALGR	Unambiguous	1	1	P68871		CID	1	0	1	1	34818	No Quan Labels	Not Used							5026.39	9382.7	7050.07	6325.5	40.04	0.00195194	0	13.8227	38	2	657.836	1314.67	0.419553	20.4817	2557	2557	MS2	8/128	20190307-iTQ-s07.raw
		High	vLGAFSDGLAHLDNLk	Unambiguous	2	2	P68871;P02042	N-Term(iTRAQ4plex); K16(iTRAQ4plex)	CID	1	0	1	1	331912	Not Unique	Not Used	0.709404						5.48785e+06	5.64582e+06			40.04	0.00153084	0	10.2474	0	4	490.279	1958.1	0.490615	40.9055	9060	9060	MS2	9/138	20190307-iTQ-s52.raw
	High		kVLGAFSDGLAHLDNLk	Unambiguous	2	2	P68871;P02042	N-Term(iTRAQ4plex); K1(iTRAQ4plex); K17(iTRAQ4plex)	HCD	1	0	1	1	434482	Not Unique	Not Used	0.589708	0.220846	0.370335	0.309759	0.513189	1.37618	9172.97	7844.73	2005.06	2127.27	40.02	0.000564845	1	34.7024	160	3	744.103	2230.3	1.44416	55.6784	13895	13895	MS2	7/174	20190307-iTQ-s67.raw
	High		vLGAFSDGLAHLDNLk	Unambiguous	2	2	P68871;P02042	N-Term(iTRAQ4plex); K16(iTRAQ4plex)	HCD	1	0	1	1	340898	Not Unique	Not Used	0.836278	0.183275	0.216719	0.415277	0.485152	2.22317	2220.82	2693.36	402.85	690.459	40.01	0.00154145	0	34.2891	300	3	653.369	1958.09	-0.718175	57.626	14337	14337	MS2	11/138	20190307-iTQ-s53.raw
		High	vLGAFSDGLAHLDNLk	Unambiguous	2	2	P68871;P02042	N-Term(iTRAQ4plex); K16(iTRAQ4plex)	CID	1	0	1	1	432610	Redundant	Not Used	0.552695	0.0796962	0.142592	0.197761	0.34958	2.43469	368738	295553	29085.9	54594.3	39.98	0.00165259	0	49.59	7	3	653.37	1958.1	0.965042	41.7392	9833	9833	MS2	19/138	20190307-iTQ-s67.raw
	High		vNVDEVGGEALGR	Unambiguous	1	1	P68871	N-Term(iTRAQ4plex)	HCD	1	0	1	1	92573	Unique	Used	0.799045	0.194543	0.240761	0.637296	0.779221	3.21415	46720.2	54138.6	8995.94	22291.2	39.97	0.00253747	0	12.1539	6	3	486.928	1458.77	0.967197	28.354	5090	5090	MS2	10/128	20190307-iTQ-s16.raw
	High		sAVTALWGk	Unambiguous	1	1	P68871	N-Term(iTRAQ4plex); K9(iTRAQ4plex)	HCD	1	0	1	1	238985	Unique	Used	0.731653	0.134579	0.181892				164332	174365	21888.9		39.95	0.00149208	0	15.2377	5	3	407.58	1220.73	1.91509	34.458	7126	7126	MS2	7/70	20190307-iTQ-s38.raw
	High		vLGAFSDGLAHLDNLk	Unambiguous	2	2	P68871;P02042	N-Term(iTRAQ4plex); K16(iTRAQ4plex)	HCD	1	0	1	1	345345	Not Unique	Not Used	0.868158						86249.9	108590			39.95	0.0015983	0	5.97398	11	4	490.279	1958.09	-1.06792	42.0504	9474	9474	MS2	9/138	20190307-iTQ-s54.raw
	High		lLGNVLVcVLAHHFGk	Unambiguous	1	1	P68871	N-Term(iTRAQ4plex); C8(Methylthio); K16(iTRAQ4plex)	HCD	1	0	1	1	426910	Unique	Used	0.588935						7.25826e+07	6.19913e+07			39.95	0.00117343	0	10.5696	0	4	514.296	2054.16	-0.795325	49.2279	11800	11800	MS2	11/146	20190307-iTQ-s66.raw
		High	vNVDEVGGEALGR	Unambiguous	1	1	P68871	N-Term(iTRAQ4plex)	CID	1	0	1	1	217689	Unique	Used	0.555457	0.632112	1.12535	0.668226	1.17534	1.03721	74816	60266.4	46807.5	37428.8	39.95	0.00250366	0	36.6141	22	2	729.887	1458.77	-0.04867	24.7053	4469	4469	MS2	6/128	20190307-iTQ-s35.raw
	High		vLGAFSDGLAHLDNLk	Unambiguous	2	2	P68871;P02042	N-Term(iTRAQ4plex); K16(iTRAQ4plex)	HCD	1	0	1	1	338438	Not Unique	Not Used	1.5199	0.736938	0.479467	0.835484	0.537049	1.11236	11975.8	26396.7	8734.98	7490.82	39.93	0.00157519	0	16.0138	18	4	490.279	1958.1	0.116567	39.4521	9007	9007	MS2	6/138	20190307-iTQ-s53.raw
	High		lLVVYPWTQR	Unambiguous	3	3	P68871;P02042;P69892	N-Term(iTRAQ4plex)	HCD	1	0	1	1	233511	Redundant	Not Used	0.636224	0.112303	0.174551	0.246864	0.379087	2.15679	437692	403840	48650.4	80893.7	39.91	0.00174581	0	32.2158	4	2	709.918	1418.83	0.179132	42.0358	9801	9801	MS2	8/74	20190307-iTQ-s37.raw
	High		vNVDEVGGEALGR	Unambiguous	1	1	P68871	N-Term(iTRAQ4plex)	HCD	1	0	1	1	92700	Redundant	Not Used	0.739733	0.765608	1.02347	0.583179	0.770224	0.747369	33927.2	36396.1	25708.8	14812.8	39.91	0.00246557	0	24.803	13	3	486.927	1458.77	-0.790092	29.2317	5364	5364	MS2	10/128	20190307-iTQ-s16.raw
	High		fFESFGDLSTPDAVmGNPk	Unambiguous	1	1	P68871	N-Term(iTRAQ4plex); M15(Oxidation); K19(iTRAQ4plex)	HCD	1	0	1	1	173292	Unique	Used	0.856344						6.07966e+06	7.55019e+06			39.91	0.00192958	0	9.03916	0	3	788.388	2363.15	0.857584	39.4895	8632	8632	MS2	11/166	20190307-iTQ-s28.raw
		High	fFESFGDLSTPDAVmGNPk	Unambiguous	1	1	P68871	N-Term(iTRAQ4plex); M15(Oxidation); K19(iTRAQ4plex)	CID	1	0	1	1	173292	Redundant	Not Used	0.856344						6.07966e+06	7.55019e+06			39.9	0.00193402	0	9.03916	0	3	788.388	2363.15	0.857584	39.4736	8626	8626	MS2	13/166	20190307-iTQ-s28.raw
		High	vLGAFSDGLAHLDNLk	Unambiguous	2	2	P68871;P02042	N-Term(iTRAQ4plex); K16(iTRAQ4plex)	CID	1	0	1	1	327624	Redundant	Not Used	0.496911	0.130703	0.260105	0.0685135	0.134706	0.514317	9081.97	6544.7	1174.88	465.848	39.86	0.001513	0	26.0727	122	3	653.374	1958.11	6.29519	57.1141	14173	14173	MS2	12/138	20190307-iTQ-s51.raw
		High	lLGNVLVcVLAHHFGk	Unambiguous	1	1	P68871	N-Term(iTRAQ4plex); C8(Methylthio); K16(iTRAQ4plex)	CID	1	0	1	1	428027	Redundant	Not Used	0.617573	0.266562	0.426828	0.346574	0.548275	1.27567	1423.74	1275.12	375.628	369.416	39.85	0.0010869	0	75.1885	300	3	685.395	2054.17	2.8659	58.0697	14212	14212	MS2	19/146	20190307-iTQ-s66.raw
		High	sAVTALWGk	Unambiguous	1	1	P68871	N-Term(iTRAQ4plex); K9(iTRAQ4plex)	CID	1	0	1	1	310630	Redundant	Not Used	0.657467	0.0850096	0.127861	0.0869397	0.129192	1.00344	194562	185508	16370.1	12663.8	39.84	0.00173267	0	16.765	17	2	610.865	1220.72	-0.598849	29.3346	5776	5776	MS2	8/70	20190307-iTQ-s49.raw
	High		lLGNVLVcVLAHHFGKEFTPPVQAAYQk	Unambiguous	1	1	P68871	N-Term(iTRAQ4plex); C8(Methylthio); K28(iTRAQ4plex)	HCD	1	0	1	1	433605	Unique	Used	0.520945	0.266481	0.505845	0.164518	0.308541	0.605741	50357.3	38043.9	13281.8	6202.46	39.8	0.000801053	1	15.5215	13	5	683.577	3413.86	3.01059	49.0432	11996	11996	MS2	12/268	20190307-iTQ-s67.raw
	High		LLGNVLVcVLAHHFGk	Unambiguous	1	1	P68871	C8(Methylthio); K16(iTRAQ4plex)	HCD	1	0	1	1	426733	Unique	Used	0.44564	0.33997	0.754394	0.483904	1.06088	1.39656	54246.9	35058.3	18253.3	19652.7	39.79	0.00196789	0	28.6128	22	3	637.36	1910.06	1.2032	47.8888	11414	11414	MS2	7/146	20190307-iTQ-s66.raw
		High	vVAGVANALAHk	Unambiguous	2	2	P68871;P02042	N-Term(iTRAQ4plex); K12(iTRAQ4plex)	CID	1	0	1	1	444007	Redundant	Not Used	0.679439	0.432491	0.629461	0.733698	1.05501	1.66448	136577	134573	58463.1	75021	39.76	0.00107795	0	52.417	17	3	479.964	1437.88	-0.70172	28.654	5868	5868	MS2	8/100	20190307-iTQ-s69.raw
	High		fFESFGDLSTPDAVMGNPk	Unambiguous	1	1	P68871	N-Term(iTRAQ4plex); K19(iTRAQ4plex)	HCD	1	0	1	1	162778	Unique	Used	0.802597	0.490075	0.60382	0.288829	0.351587	0.578252	1918	2232.42	930.331	414.74	39.67	0.00219566	0	37.7096	174	3	783.058	2347.16	2.77958	59.5981	14387	14387	MS2	11/166	20190307-iTQ-s26.raw
		High	vLGAFSDGLAHLDNLk	Unambiguous	2	2	P68871;P02042	N-Term(iTRAQ4plex); K16(iTRAQ4plex)	CID	1	0	1	1	338452	Redundant	Not Used	1.42823	0.0686161	0.0475083				409124	847394	27784.9		39.6	0.00167761	0	14.3801	2	3	653.37	1958.09	-0.250614	39.554	9036	9036	MS2	18/138	20190307-iTQ-s53.raw
	High		eFTPPVQAAYQk	Unambiguous	1	1	P68871	N-Term(iTRAQ4plex); K12(iTRAQ4plex)	HCD	1	0	1	1	191295	Redundant	Not Used	0.529918						1.65807e+06	1.27422e+06			39.54	0.00252363	0	12.6298	1	2	833.956	1666.91	0.602156	25.5326	4613	4613	MS2	7/102	20190307-iTQ-s31.raw
		High	kVLGAFSDGLAHLDNLk	Unambiguous	2	2	P68871;P02042	N-Term(iTRAQ4plex); K1(iTRAQ4plex); K17(iTRAQ4plex)	CID	1	0	1	1	432153	Not Unique	Not Used	0.688578	0.172982	0.248422	0.327918	0.465267	1.85997	146874	146666	25146.2	36057.7	39.48	0.000710134	1	16.6534	12	3	744.101	2230.29	-1.42932	38.4445	8844	8844	MS2	11/174	20190307-iTQ-s67.raw
	High		eFTPPVQAAYQk	Unambiguous	1	1	P68871	N-Term(iTRAQ4plex); K12(iTRAQ4plex)	HCD	1	0	1	1	204424	Redundant	Not Used	0.57671						2.57645e+06	2.15481e+06			39.43	0.00266248	0	11.7679	0	2	833.956	1666.9	-0.276625	24.8207	4489	4489	MS2	10/102	20190307-iTQ-s33.raw
	High		eFTPPVQAAYQk	Unambiguous	1	1	P68871	N-Term(iTRAQ4plex); K12(iTRAQ4plex)	HCD	1	0	1	1	283970	Redundant	Not Used	0.613832	0.142625	0.229768	0.212102	0.337588	1.45911	93995.3	83673.2	13268.7	14925.9	39.41	0.00249149	0	22.1044	6	3	556.307	1666.91	1.50948	25.4868	4637	4637	MS2	6/102	20190307-iTQ-s45.raw
	High		sAVTALWGk	Unambiguous	1	1	P68871	N-Term(iTRAQ4plex); K9(iTRAQ4plex)	HCD	1	0	1	1	271592	Unique	Used	0.661024	0.0656992	0.0982846	0.0820638	0.12129	1.22555	119777	114821	7788.64	7358.92	39.39	0.00194485	0	13.3513	15	3	407.58	1220.72	-0.109873	30.7662	6254	6254	MS2	9/70	20190307-iTQ-s43.raw
	High		gTFATLSELHcDk	Unambiguous	1	1	P68871	N-Term(iTRAQ4plex); C11(Methylthio); K13(iTRAQ4plex)	HCD	1	0	1	1	325006	Unique	Used	0.760349	0.117699	0.153074	0.345684	0.444177	2.88168	291653	321595	33975.5	75480.1	39.39	0.00243394	0	37.4812	4	3	585.96	1755.87	1.10835	38.0832	8509	8509	MS2	11/116	20190307-iTQ-s51.raw
	High		sAVTALWGk	Unambiguous	1	1	P68871	N-Term(iTRAQ4plex); K9(iTRAQ4plex)	HCD	1	0	1	1	232207	Unique	Used	0.366579	0.160698	0.433496				134677	71596.2	21420.4		39.36	0.0014195	0	14.9942	6	3	407.582	1220.73	6.78996	32.7863	6971	6971	MS2	8/70	20190307-iTQ-s37.raw
		High	lLVVYPWTQR	Unambiguous	3	3	P68871;P02042;P69892	N-Term(iTRAQ4plex)	CID	1	0	1	1	160325	Redundant	Not Used	0.608182	0.0460535	0.074881	0.286609	0.460412	6.10614	1.02464e+06	903723	46704.7	219861	39.35	0.00198608	0	26.3101	3	2	709.918	1418.83	0.781384	41.2398	9065	9065	MS2	5/74	20190307-iTQ-s26.raw
		High	lLGNVLVcVLAHHFGk	Unambiguous	1	1	P68871	N-Term(iTRAQ4plex); C8(Methylthio); K16(iTRAQ4plex)	CID	1	0	1	1	440676	Unique	Used	0.463108	0.218417	0.466387	0.127179	0.268301	0.571304	29029.3	19496.2	6275.52	2764	39.34	0.00130964	0	15.5719	26	4	514.297	2054.17	0.987448	52.9393	12795	12795	MS2	14/146	20190307-iTQ-s68.raw
	High		lLGNVLVcVLAHHFGk	Unambiguous	1	1	P68871	N-Term(iTRAQ4plex); C8(Methylthio); K16(iTRAQ4plex)	HCD	1	0	1	1	420387	Unique	Used	0.405588	0.0873479	0.212966				839108	493553	72543.3		39.27	0.00130135	0	9.71553	1	4	514.298	2054.17	2.29481	49.8026	12313	12313	MS2	18/146	20190307-iTQ-s65.raw
	High		kVLGAFSDGLAHLDNLk	Unambiguous	2	2	P68871;P02042	N-Term(iTRAQ4plex); K1(iTRAQ4plex); K17(iTRAQ4plex)	HCD	1	0	1	1	439039	Not Unique	Not Used	0.615437	0.245168	0.393934	0.273862	0.43475	1.09599	104266	93058.9	25300.9	21377.8	39.26	0.000693675	1	37.1406	15	3	744.103	2230.29	0.787367	40.9194	9253	9253	MS2	13/174	20190307-iTQ-s68.raw
	High		LLVVYPWTQR	Unambiguous	3	3	P68871;P02042;P69892		HCD	1	0	1	1	62228	No Quan Labels	Not Used								8801.96			39.2	0.0030237	0	20.5326	14	2	637.867	1274.73	0.496254	39.305	8181	8181	MS2	8/74	20190307-iTQ-s11.raw
		High	fFESFGDLSTPDAVMGNPk	Unambiguous	1	1	P68871	N-Term(iTRAQ4plex); K19(iTRAQ4plex)	CID	1	0	1	1	154111	Redundant	Not Used	0.261512	0.283324	1.07136	0.50372	1.88186	1.7444	303581	115132	85130.5	114486	39.15	0.00221954	0	27.8443	3	3	783.056	2347.15	1.14134	43.1123	9957	9957	MS2	14/166	20190307-iTQ-s25.raw
	High		LLGNVLVcVLAHHFGk	Unambiguous	1	1	P68871	C8(Methylthio); K16(iTRAQ4plex)	HCD	1	0	1	1	426731	Unique	Used	0.421711	0.0848961	0.199075				67076.6	41022	5636.19		39.12	0.00224717	0	6.43145	8	4	478.271	1910.06	0.55707	47.883	11412	11412	MS2	6/146	20190307-iTQ-s66.raw
		High	vVAGVANALAHk	Unambiguous	2	2	P68871;P02042	N-Term(iTRAQ4plex); K12(iTRAQ4plex)	CID	1	0	1	1	437502	Redundant	Not Used	0.498344	0.29993	0.59516	0.477772	0.93666	1.56293	135159	97679.6	40122.8	48345	39.12	0.00125523	0	53.7401	21	3	479.964	1437.88	0.444378	29.6468	5918	5918	MS2	17/100	20190307-iTQ-s68.raw
		High	lHVDPENFR	Unambiguous	2	2	P68871;P02042	N-Term(iTRAQ4plex)	CID	1	0	1	1	283537	Not Unique	Not Used	0.67154	0.0179113	0.0263754	0.117751	0.17131	6.45022	3.7102e+07	3.61326e+07	657736	3.27075e+06	39.09	0.00287313	0	6.98249	0	2	635.836	1270.67	-0.408729	22.2244	3694	3694	MS2	5/72	20190307-iTQ-s45.raw
	High		LLGNVLVcVLAHHFGk	Unambiguous	1	1	P68871	C8(Methylthio); K16(iTRAQ4plex)	HCD	1	0	1	1	459600	Redundant	Not Used	0.381976			0.112945	0.288883		66826.5	37018.3		5650.73	39.06	0.00227843	0	5.32052	9	4	478.271	1910.06	0.748797	48.0816	11361	11361	MS2	6/146	20190307-iTQ-s71.raw
		High	eFTPPVQAAYQk	Unambiguous	1	1	P68871	N-Term(iTRAQ4plex); K12(iTRAQ4plex)	CID	1	0	1	1	195688	Unique	Used	0.432558	0.132169	0.302154	0.168699	0.381029	1.25234	12751.2	7998.86	1668.05	1610.47	39.02	0.0028321	0	24.5194	78	2	833.959	1666.91	4.11726	56.9385	14124	14124	MS2	7/102	20190307-iTQ-s31.raw
	High		kVLGAFSDGLAHLDNLk	Unambiguous	2	2	P68871;P02042	N-Term(iTRAQ4plex); K1(iTRAQ4plex); K17(iTRAQ4plex)	HCD	1	0	1	1	434764	Not Unique	Not Used	0.523775	0.218227	0.412009	0.17067	0.318348	0.767339	5068.95	3850.29	1094.85	647.682	39	0.000780534	1	32.645	159	4	558.328	2230.29	-1.16168	58.7673	14509	14509	MS2	11/174	20190307-iTQ-s67.raw
	High		LLGNVLVcVLAHHFGk	Unambiguous	1	1	P68871	C8(Methylthio); K16(iTRAQ4plex)	HCD	1	0	1	1	453151	Unique	Used	0.535586						65612.8	50962.2			38.98	0.00222594	0	5.37958	9	4	478.271	1910.06	-0.401566	48.4218	11362	11362	MS2	6/146	20190307-iTQ-s70.raw
	High		LLGNVLVcVLAHHFGk	Unambiguous	1	1	P68871	C8(Methylthio); K16(iTRAQ4plex)	HCD	1	0	1	1	386851	Redundant	Not Used	0.541402			0.225544	0.407007		75815.5	59526.3		12802	38.96	0.00235056	0	29.3988	6	3	637.36	1910.06	1.10734	51.0767	12390	12390	MS2	6/146	20190307-iTQ-s60.raw
	High		LLGNVLVcVLAHHFGk	Unambiguous	1	1	P68871	C8(Methylthio); K16(iTRAQ4plex)	HCD	1	0	1	1	393175	Unique	Used	0.521662	0.0802485	0.152121				105400	79737.6	8371.57		38.93	0.00232847	0	14.5207	9	4	478.272	1910.06	0.940524	47.7148	11675	11675	MS2	6/146	20190307-iTQ-s61.raw
	High		sAVTALWGk	Unambiguous	1	1	P68871	N-Term(iTRAQ4plex); K9(iTRAQ4plex)	HCD	1	0	1	1	239179	Unique	Used	0.821401	0.0895361	0.107792	0.140359	0.166945	1.53809	66453.8	79160	5889.05	6983.07	38.89	0.00175606	0	16.0283	13	3	407.58	1220.72	0.0401247	35.8315	7544	7544	MS2	8/70	20190307-iTQ-s38.raw
	High		lLVVYPWTQR	Unambiguous	3	3	P68871;P02042;P69892	N-Term(iTRAQ4plex)	HCD	1	0	1	1	120955	Redundant	Not Used	0.571447	0.0584379	0.101126	0.193301	0.330483	3.24548	7.88903e+07	6.53778e+07	4.56294e+06	1.14168e+07	38.89	0.00224672	0	6.57381	0	2	709.917	1418.83	-0.251048	42.3815	9555	9555	MS2	8/74	20190307-iTQ-s20.raw
	High		LLGNVLVcVLAHHFGk	Unambiguous	1	1	P68871	C8(Methylthio); K16(iTRAQ4plex)	HCD	1	0	1	1	379732	Unique	Used	0.510224						4.71291e+06	3.48723e+06			38.88	0.00242015	0	5.39923	0	4	478.272	1910.07	1.38789	47.5449	11635	11635	MS2	6/146	20190307-iTQ-s59.raw
		High	gTFATLSELHcDk	Unambiguous	1	1	P68871	N-Term(iTRAQ4plex); C11(Methylthio); K13(iTRAQ4plex)	CID	1	0	1	1	327830	Unique	Used	0.731809						39619.9	42047.7			38.85	0.00269756	0	13.7687	10	3	585.961	1755.87	1.52547	59.6064	14623	14623	MS2	21/116	20190307-iTQ-s51.raw
		High	kVLGAFSDGLAHLDNLk	Unambiguous	2	2	P68871;P02042	K1(iTRAQ4plex); K17(iTRAQ4plex)	CID	1	0	1	1	398096	Redundant	Not Used	0.848216	0.0532531	0.0620842	0.148864	0.171465	2.74274	359154	441792	18930.1	40027.5	38.85	0.00127059	1	14.4533	3	4	522.304	2086.19	1.45556	35.159	7641	7641	MS2	17/174	20190307-iTQ-s62.raw
		High	lLVVYPWTQR	Unambiguous	3	3	P68871;P02042;P69892	N-Term(iTRAQ4plex)	CID	1	0	1	1	121556	Redundant	Not Used	0.613863	0.110658	0.17826	0.304389	0.484448	2.69889	340970	303542	37344.4	77702	38.84	0.0022009	0	19.971	5	2	709.918	1418.83	0.86742	46.6078	10850	10850	MS2	5/74	20190307-iTQ-s20.raw
		High	vLGAFSDGLAHLDNLk	Unambiguous	2	2	P68871;P02042	N-Term(iTRAQ4plex); K16(iTRAQ4plex)	CID	1	0	1	1	332644	Redundant	Not Used	0.9366	0.123343	0.130227				299289	406514	36536.9		38.84	0.00214865	0	13.187	3	3	653.371	1958.1	1.15207	46.2437	10646	10646	MS2	18/138	20190307-iTQ-s52.raw
		High	lLVVYPWTQR	Unambiguous	3	3	P68871;P02042;P69892	N-Term(iTRAQ4plex)	CID	1	0	1	1	123093	Not Unique	Not Used	0.60136	0.231537	0.38074	0.335813	0.545574	1.42304	9494.8	8280.4	2175.88	2387.1	38.81	0.00228849	0	19.1103	129	2	709.921	1418.84	5.59937	57.6499	14179	14179	MS2	5/74	20190307-iTQ-s20.raw
	High		gTFATLSELHcDk	Unambiguous	1	1	P68871	N-Term(iTRAQ4plex); C11(Methylthio); K13(iTRAQ4plex)	HCD	1	0	1	1	324002	Redundant	Not Used	0.907925	0.111674	0.121631				188564	248279	20842		38.79	0.00293328	0	11.3278	6	2	878.438	1755.87	2.2631	30.7335	6329	6329	MS2	13/116	20190307-iTQ-s51.raw
	High		LLGNVLVcVLAHHFGk	Unambiguous	1	1	P68871	C8(Methylthio); K16(iTRAQ4plex)	HCD	1	0	1	1	446628	Unique	Used	0.494602	0.129794	0.259503	0.591898	1.16918	4.47436	19874.4	14255.5	2553.15	8807.02	38.79	0.00245761	0	22.3559	37	4	478.271	1910.06	0.237525	48.0024	11554	11554	MS2	6/146	20190307-iTQ-s69.raw
	High		eFTPPVQAAYQk	Unambiguous	1	1	P68871	N-Term(iTRAQ4plex); K12(iTRAQ4plex)	HCD	1	0	1	1	195083	Unique	Used	0.552934	0.226967	0.405912	0.20779	0.36715	0.898261	50611.1	40583.5	11369.3	7873.34	38.78	0.00299963	0	16.0011	14	3	556.307	1666.91	0.41101	52.4141	12818	12818	MS2	6/102	20190307-iTQ-s31.raw
	High		sAVTALWGk	Unambiguous	1	1	P68871	N-Term(iTRAQ4plex); K9(iTRAQ4plex)	HCD	1	0	1	1	310631	Unique	Used	0.585655	0.235075	0.396924				38568.5	32757.1	8973.59		38.76	0.00271413	0	65.4022	58	3	407.577	1220.72	-5.13481	29.354	5783	5783	MS2	7/70	20190307-iTQ-s49.raw
	High		gTFATLSELHcDk	Unambiguous	1	1	P68871	N-Term(iTRAQ4plex); C11(Methylthio); K13(iTRAQ4plex)	HCD	1	0	1	1	337851	Unique	Used	0.686372	0.294719	0.42461	0.63555	0.904649	2.11583	124400	123825	36287.2	59191	38.72	0.00290709	0	60.2666	15	3	585.96	1755.87	0.586935	35.2021	7734	7734	MS2	11/116	20190307-iTQ-s53.raw
	High		LLGNVLVcVLAHHFGk	Unambiguous	1	1	P68871	C8(Methylthio); K16(iTRAQ4plex)	HCD	1	0	1	1	406692	Unique	Used	0.7066						140278	143746			38.72	0.00246397	0	5.54081	4	4	478.271	1910.06	0.493161	47.9698	11779	11779	MS2	6/146	20190307-iTQ-s63.raw
	High		fFESFGDLSTPDAVMGNPk	Unambiguous	1	1	P68871	N-Term(iTRAQ4plex); K19(iTRAQ4plex)	HCD	1	0	1	1	305301	Unique	Used	0.645767	0.160886	0.246368	0.208373	0.315251	1.27076	69070.3	64684.2	10998.6	10775.1	38.72	0.0024774	0	17.8328	15	3	783.057	2347.16	1.84344	38.7062	8233	8233	MS2	12/166	20190307-iTQ-s48.raw
		High	lLVVYPWTQR	Unambiguous	3	3	P68871;P02042;P69892	N-Term(iTRAQ4plex)	CID	1	0	1	1	122148	Not Unique	Not Used	0.651889	0.149539	0.226842	0.286658	0.429616	1.88083	84964	80323	12575.3	18234.2	38.71	0.00222067	0	28.6351	20	2	709.919	1418.83	1.55571	50.7698	12128	12128	MS2	5/74	20190307-iTQ-s20.raw
		High	eFTPPVQAAYQk	Unambiguous	1	1	P68871	N-Term(iTRAQ4plex); K12(iTRAQ4plex)	CID	1	0	1	1		No Quan Values	Not Used											38.71	0.00300127	0	18.9986	32	3	556.308	1666.91	2.9375	56.9911	14136	14136	MS2	11/102	20190307-iTQ-s31.raw
		High	lHVDPENFR	Unambiguous	2	2	P68871;P02042	N-Term(iTRAQ4plex)	CID	1	0	1	1	283722	Not Unique	Not Used	0.560677	0.0361285	0.0637207				8.15653e+06	6.63207e+06	291664		38.71	0.00313585	0	6.8186	0	2	635.837	1270.67	-0.120525	23.6477	4096	4096	MS2	7/72	20190307-iTQ-s45.raw
		High	lLGNVLVcVLAHHFGk	Unambiguous	1	1	P68871	N-Term(iTRAQ4plex); C8(Methylthio); K16(iTRAQ4plex)	CID	1	0	1	1	453415	Redundant	Not Used	0.585491	0.0279943	0.0472817				2.36661e+06	2.00945e+06	65572.9		38.71	0.00155447	0	9.72624	1	4	514.297	2054.17	1.46285	50.3631	11928	11928	MS2	9/146	20190307-iTQ-s70.raw
	High		lLVVYPWTQR	Unambiguous	3	3	P68871;P02042;P69892	N-Term(iTRAQ4plex)	HCD	1	0	1	1	122724	Redundant	Not Used	0.676028	0.113379	0.165847	0.408446	0.590282	3.53462	43077.6	42232.5	4834.03	13172.6	38.69	0.00231204	0	38.0006	36	2	709.918	1418.83	0.179132	54.9109	13382	13382	MS2	8/74	20190307-iTQ-s20.raw
	High		lLGNVLVcVLAHHFGk	Unambiguous	1	1	P68871	N-Term(iTRAQ4plex); C8(Methylthio); K16(iTRAQ4plex)	HCD	1	0	1	1	433541	Unique	Used	0.703504	0.267043	0.375367	0.299705	0.416215	1.10117	20579.5	20995.8	5439.28	4617.6	38.68	0.00154492	0	12.9792	28	4	514.298	2054.17	1.81941	48.5627	11855	11855	MS2	15/146	20190307-iTQ-s67.raw
		High	fFESFGDLSTPDAVMGNPk	Unambiguous	1	1	P68871	N-Term(iTRAQ4plex); K19(iTRAQ4plex)	CID	1	0	1	1	162407	Unique	Used	0.732903	0.698145	0.94198	0.678278	0.904174	0.953239	12967.2	13782.3	8960.19	6584.77	38.59	0.00277405	0	51.3062	34	3	783.057	2347.16	2.2335	56.1628	13576	13576	MS2	12/166	20190307-iTQ-s26.raw
	High		lHVDPENFR	Unambiguous	2	2	P68871;P02042	N-Term(iTRAQ4plex)	HCD	1	0	1	1	283722	Redundant	Not Used	0.560677	0.0361285	0.0637207				8.15653e+06	6.63207e+06	291664		38.58	0.00323114	0	6.8186	0	2	635.837	1270.67	-0.120525	23.6617	4102	4102	MS2	5/72	20190307-iTQ-s45.raw
		High	lLVVYPWTQR	Unambiguous	3	3	P68871;P02042;P69892	N-Term(iTRAQ4plex)	CID	1	0	1	1	200200	Not Unique	Not Used	0.490877	0.113392	0.22843	0.345423	0.687494	2.98887	896798	638407	100648	231917	38.57	0.00215443	0	29.995	3	2	709.919	1418.83	1.72778	42.5819	9537	9537	MS2	5/74	20190307-iTQ-s32.raw
		High	lLVVYPWTQR	Unambiguous	3	3	P68871;P02042;P69892	N-Term(iTRAQ4plex)	CID	1	0	1	1	123277	Not Unique	Not Used	0.563253	0.0857117	0.15048	0.255863	0.443807	2.92891	5785.19	4725.55	490.777	1108.18	38.56	0.0023823	0	17.9758	281	2	709.918	1418.83	0.781384	59.7524	14580	14580	MS2	5/74	20190307-iTQ-s20.raw
		High	lLVVYPWTQR	Unambiguous	3	3	P68871;P02042;P69892	N-Term(iTRAQ4plex)	CID	1	0	1	1	123158	Not Unique	Not Used	0.51075	0.175717	0.34021	0.374588	0.716532	2.0916	6942.48	5142.25	1207.41	1946.95	38.56	0.00214546	0	24.2504	180	2	709.919	1418.83	2.67417	58.3292	14321	14321	MS2	5/74	20190307-iTQ-s20.raw
	High		gTFATLSELHcDk	Unambiguous	1	1	P68871	N-Term(iTRAQ4plex); C11(Methylthio); K13(iTRAQ4plex)	HCD	1	0	1	1	337712	Redundant	Not Used	0.836568	0.0789111	0.093278	0.0867993	0.101369	1.07924	102673	124562	8018.99	6672.04	38.5	0.00282508	0	34.417	15	2	878.435	1755.86	-1.14344	34.1991	7434	7434	MS2	12/116	20190307-iTQ-s53.raw
	High		gTFATLSELHcDk	Unambiguous	1	1	P68871	N-Term(iTRAQ4plex); C11(Methylthio); K13(iTRAQ4plex)	HCD	1	0	1	1	327327	Redundant	Not Used	1.15156	0.0998382	0.0857337				88671.7	148082	8762.11		38.49	0.00293069	0	11.733	7	3	585.961	1755.87	1.31691	54.7906	13539	13539	MS2	10/116	20190307-iTQ-s51.raw
		High	vHLTPEEk	Unambiguous	2	2	P68871;P02042	N-Term(iTRAQ4plex); K8(iTRAQ4plex)	CID	1	0	1	1	368595	Redundant	Not Used	0.722463	0.0267494	0.0366134				3.18433e+07	3.3363e+07	843061		38.49	0.00298732	0	13.5749	0	2	620.858	1240.71	-4.58428	16.4246	1950	1950	MS2	5/62	20190307-iTQ-s58.raw
	High		lHVDPENFR	Unambiguous	2	2	P68871;P02042	N-Term(iTRAQ4plex)	HCD	1	0	1	1	283818	Not Unique	Not Used	0.622589	0.094083	0.149435	0.0743167	0.116621	0.775023	2.26671e+06	2.04658e+06	211074	126116	38.47	0.00327847	0	8.16422	1	2	635.838	1270.67	2.56937	24.375	4310	4310	MS2	5/72	20190307-iTQ-s45.raw
	High		lLGNVLVcVLAHHFGK	Unambiguous	1	1	P68871	N-Term(iTRAQ4plex); C8(Methylthio)	HCD	1	0	1	1	380068	Redundant	Not Used	0.270391						462085	181194			38.47	0.00258153	0	5.93423	1	3	637.36	1910.07	1.68252	49.9781	12363	12363	MS2	13/146	20190307-iTQ-s59.raw
		High	lLVVYPWTQR	Unambiguous	3	3	P68871;P02042;P69892	N-Term(iTRAQ4plex)	CID	1	0	1	1	122628	Not Unique	Not Used	0.64483	0.213771	0.327828	0.419258	0.635223	1.9243	46841	43802.9	9910.65	14702.6	38.44	0.00241324	0	18.0728	32	2	709.918	1418.83	0.86742	54.2056	13168	13168	MS2	5/74	20190307-iTQ-s20.raw
		High	eFTPPVQAAYQk	Unambiguous	1	1	P68871	N-Term(iTRAQ4plex); K12(iTRAQ4plex)	CID	1	0	1	1	197883	Unique	Used	1.04795	0.319592	0.301576	0.267108	0.249021	0.820032	2.57966e+06	3.92045e+06	815992	515868	38.42	0.0034747	0	14.5326	0	3	556.305	1666.9	-1.6761	26.2339	4518	4518	MS2	9/102	20190307-iTQ-s32.raw
	High		lLGNVLVcVLAHHFGK	Unambiguous	1	1	P68871	N-Term(iTRAQ4plex); C8(Methylthio)	HCD	1	0	1	1	393476	Unique	Used	0.403038	0.0624155	0.15314	0.221706	0.537429	3.48517	111301	65054.3	6875.71	18474.1	38.4	0.0027102	0	13.0673	6	4	478.272	1910.06	1.19616	49.9096	12326	12326	MS2	12/146	20190307-iTQ-s61.raw
		High	vLGAFSDGLAHLDNLk	Unambiguous	2	2	P68871;P02042	N-Term(iTRAQ4plex); K16(iTRAQ4plex)	CID	1	0	1	1	333807	Redundant	Not Used	0.67432	0.0944262	0.138474	0.193374	0.28017	2.0093	25418.1	24856.5	2375.54	3679.83	38.37	0.00224868	0	28.063	66	3	653.37	1958.09	-0.157102	54.6618	13160	13160	MS2	14/138	20190307-iTQ-s52.raw
		High	eFTPPVQAAYQk	Unambiguous	1	1	P68871	N-Term(iTRAQ4plex); K12(iTRAQ4plex)	CID	1	0	1	1	195609	Unique	Used	0.540208	0.114366	0.209353				32144.3	25182.4	3638.56		38.36	0.00317292	0	16.5697	14	3	556.307	1666.91	2.05872	56.2791	13954	13954	MS2	10/102	20190307-iTQ-s31.raw
	High		LLGNVLVcVLAHHFGk	Unambiguous	1	1	P68871	C8(Methylthio); K16(iTRAQ4plex)	HCD	1	0	1	1	386622	Unique	Used	0.624087	0.349606	0.553957	1.07941	1.68979	3.02934	34407.5	31140.8	11905.8	27805.3	38.34	0.00263066	0	30.7574	14	3	637.357	1910.06	-2.63135	49.424	11895	11895	MS2	6/146	20190307-iTQ-s60.raw
		High	eFTPPVQAAYQk	Unambiguous	1	1	P68871	N-Term(iTRAQ4plex); K12(iTRAQ4plex)	CID	1	0	1	1	184637	Redundant	Not Used	0.214744						7.99649e+06	2.4903e+06			38.3	0.00333539	0	12.8176	0	3	556.309	1666.91	4.36551	25.8122	4377	4377	MS2	9/102	20190307-iTQ-s30.raw
		High	lHVDPENFR	Unambiguous	2	2	P68871;P02042	N-Term(iTRAQ4plex)	CID	1	0	1	1	284070	Not Unique	Not Used	0.551708	0.12391	0.222095	0.170013	0.301068	1.34622	1.43092e+06	1.14487e+06	175488	182132	38.3	0.0034759	0	9.26651	1	3	424.226	1270.66	-1.04375	26.2095	4850	4850	MS2	7/72	20190307-iTQ-s45.raw
	High		eFTPPVQAAYQk	Unambiguous	1	1	P68871	N-Term(iTRAQ4plex); K12(iTRAQ4plex)	HCD	1	0	1	1	194894	Unique	Used	0.672923	0.197315	0.28996	0.0964699	0.140061	0.4797	43890.7	42832	8571.57	3169.94	38.28	0.00326163	0	40.2494	19	3	556.307	1666.91	1.07009	51.0442	12405	12405	MS2	9/102	20190307-iTQ-s31.raw
	High		lHVDPENFR	Unambiguous	2	2	P68871;P02042	N-Term(iTRAQ4plex)	HCD	1	0	1	1	277228	Not Unique	Not Used	0.361568	0.0605656	0.165645	0.081544	0.220339	1.32101	432912	226998	25951	26428.9	38.26	0.00340357	0	18.9435	5	2	635.839	1270.67	3.14578	24.6723	4137	4137	MS2	5/72	20190307-iTQ-s44.raw
		High	gTFATLSELHcDk	Unambiguous	1	1	P68871	N-Term(iTRAQ4plex); C11(Methylthio); K13(iTRAQ4plex)	CID	1	0	1	1	325106	Unique	Used	0.807623	0.0706233	0.0864732				205472	240654	14362.4		38.26	0.00316472	0	12.595	5	3	585.961	1755.87	1.21263	38.7759	8715	8715	MS2	15/116	20190307-iTQ-s51.raw
		High	gTFATLSELHcDk	Unambiguous	1	1	P68871	N-Term(iTRAQ4plex); C11(Methylthio); K13(iTRAQ4plex)	CID	1	0	1	1	318240	Unique	Used	0.62759	0.296598	0.467342	0.369115	0.574614	1.22105	106368	96809.5	31225.3	29394.1	38.26	0.00334386	0	39.9805	14	3	585.961	1755.87	2.35973	37.5754	8006	8006	MS2	7/116	20190307-iTQ-s50.raw
		High	vLGAFSDGLAHLDNLk	Unambiguous	2	2	P68871;P02042	N-Term(iTRAQ4plex); K16(iTRAQ4plex)	CID	1	0	1	1	333399	Redundant	Not Used	0.651023	0.0750816	0.114046	0.163886	0.245945	2.14165	49582.8	46812.1	3684.61	6083.62	38.25	0.00246879	0	20.1279	29	3	653.371	1958.1	1.61962	51.6719	12276	12276	MS2	14/138	20190307-iTQ-s52.raw
	High		gTFATLSELHcDk	Unambiguous	1	1	P68871	N-Term(iTRAQ4plex); C11(Methylthio); K13(iTRAQ4plex)	HCD	1	0	1	1	318240	Redundant	Not Used	0.62759	0.296598	0.467342	0.369115	0.574614	1.22105	106368	96809.5	31225.3	29394.1	38.24	0.00335929	0	39.9805	14	3	585.961	1755.87	2.35973	37.5925	8012	8012	MS2	9/116	20190307-iTQ-s50.raw
	High		vVAGVANALAHk	Unambiguous	2	2	P68871;P02042	N-Term(iTRAQ4plex); K12(iTRAQ4plex)	HCD	1	0	1	1	365508	Redundant	Not Used	0.410555	0.0714692	0.172143	0.122233	0.290875	1.67806	51735.3	30802.7	3659.6	4734.37	38.22	0.00147647	0	34.936	39	3	479.963	1437.88	-1.52946	41.9948	9867	9867	MS2	11/100	20190307-iTQ-s57.raw
	High		fFESFGDLSTPDAVMGNPk	Unambiguous	1	1	P68871	N-Term(iTRAQ4plex); K19(iTRAQ4plex)	HCD	1	0	1	1	160654	Redundant	Not Used	0.745711	0.0521038	0.0690942				796856	861751	41093.8		38.21	0.00271814	0	5.07008	1	2	1174.08	2347.15	0.496973	43.6366	9785	9785	MS2	9/166	20190307-iTQ-s26.raw
		High	vVAGVANALAHK	Unambiguous	2	2	P68871;P02042	N-Term(iTRAQ4plex)	CID	1	0	1	1	257601	Redundant	Not Used	0.626555	0.694277	1.09576	0.846108	1.31934	1.19573	295824	268796	203279	187390	38.13	0.00305324	0	27.5676	5	3	431.93	1293.78	0.621257	24.8628	4529	4529	MS2	12/100	20190307-iTQ-s41.raw
		High	gTFATLSELHcDk	Unambiguous	1	1	P68871	N-Term(iTRAQ4plex); C11(Methylthio); K13(iTRAQ4plex)	CID	1	0	1	1	444795	Redundant	Not Used	0.784471	0.344302	0.434016	0.404579	0.503868	1.15293	101252	115189	34504.2	30668.7	38.13	0.00313014	0	28.4372	15	3	585.959	1755.86	-0.768734	34.4886	7573	7573	MS2	8/116	20190307-iTQ-s69.raw
	High		lHVDPENFR	Unambiguous	2	2	P68871;P02042	N-Term(iTRAQ4plex)	HCD	1	0	1	1	316415	Not Unique	Not Used	0.586701	0.225328	0.379789	0.222916	0.371206	0.970653	340774	289944	75999.3	56871.6	38.11	0.00362362	0	20.3682	5	2	635.836	1270.66	-0.889069	24.3531	4059	4059	MS2	5/72	20190307-iTQ-s50.raw
		High	vHLTPEEk	Unambiguous	2	2	P68871;P02042	N-Term(iTRAQ4plex); K8(iTRAQ4plex)	CID	1	0	1	1	368503	Redundant	Not Used	0.743096						5.73844e+07	6.184e+07			38.11	0.0032064	0	13.8296	0	2	620.859	1240.71	-3.01007	15.7132	1750	1750	MS2	5/62	20190307-iTQ-s58.raw
		High	lLGNVLVcVLAHHFGk	Unambiguous	1	1	P68871	N-Term(iTRAQ4plex); C8(Methylthio); K16(iTRAQ4plex)	CID	1	0	1	1	453511	Unique	Used	0.258406						140784	52757.6			38.11	0.00178477	0	9.51499	3	4	514.297	2054.17	1.344	51.0796	12136	12136	MS2	10/146	20190307-iTQ-s70.raw
		High	gTFATLSELHcDk	Unambiguous	1	1	P68871	N-Term(iTRAQ4plex); C11(Methylthio); K13(iTRAQ4plex)	CID	1	0	1	1	327723	Unique	Used	0.680723						25371	25046			38.1	0.00320605	0	11.3587	16	3	585.961	1755.87	1.31691	58.2531	14391	14391	MS2	11/116	20190307-iTQ-s51.raw
	High		vLGAFSDGLAHLDNLk	Unambiguous	2	2	P68871;P02042	N-Term(iTRAQ4plex); K16(iTRAQ4plex)	HCD	1	0	1	1	333248	Not Unique	Not Used	0.780718	0.241241	0.305562	0.144268	0.180537	0.586758	55459.2	62791.1	13241.9	5990.06	38.09	0.00255368	0	21.9256	22	3	653.37	1958.1	0.965042	50.6069	11956	11956	MS2	11/138	20190307-iTQ-s52.raw
		High	fFESFGDLSTPDAVMGNPk	Unambiguous	1	1	P68871	N-Term(iTRAQ4plex); K19(iTRAQ4plex)	CID	1	0	1	1	161558	Redundant	Not Used	0.652469	0.498826	0.756018	0.444381	0.665406	0.87407	59719	56507.1	29484.1	19868.1	38.05	0.003157	0	42.5205	10	3	783.057	2347.16	2.38952	50.0309	11733	11733	MS2	9/166	20190307-iTQ-s26.raw
	High		fFESFGDLSTPDAVMGNPk	Unambiguous	1	1	P68871	N-Term(iTRAQ4plex); K19(iTRAQ4plex)	HCD	1	0	1	1	160558	Redundant	Not Used	0.701744						2.30591e+06	2.34668e+06			38.04	0.0028345	0	8.52844	0	2	1174.08	2347.15	0.705004	42.9502	9577	9577	MS2	9/166	20190307-iTQ-s26.raw
		High	vHLTPEEk	Unambiguous	2	2	P68871;P02042	N-Term(iTRAQ4plex); K8(iTRAQ4plex)	CID	1	0	1	1	368691	Redundant	Not Used	0.730559						2.54721e+06	2.69867e+06			38.02	0.00337609	0	14.4232	1	2	620.862	1240.72	2.20445	17.1184	2158	2158	MS2	5/62	20190307-iTQ-s58.raw
	High		lLGNVLVcVLAHHFGk	Unambiguous	1	1	P68871	N-Term(iTRAQ4plex); C8(Methylthio); K16(iTRAQ4plex)	HCD	1	0	1	1	459942	Unique	Used	0.571007			0.265938	0.455019		28502.2	23602.1		5674.75	38.01	0.00179472	0	9.78204	18	4	514.297	2054.16	-0.082215	50.6163	12102	12102	MS2	17/146	20190307-iTQ-s71.raw
		High	eFTPPVQAAYQk	Unambiguous	1	1	P68871	N-Term(iTRAQ4plex); K12(iTRAQ4plex)	CID	1	0	1	1	290526	Redundant	Not Used	0.541598	0.112223	0.204903	0.128036	0.230965	1.11941	53304.7	41867.2	5920.74	5109.59	38.01	0.00357362	0	9.33601	33	2	833.959	1666.91	3.45818	26.2879	4551	4551	MS2	7/102	20190307-iTQ-s46.raw
	High		kVLGAFSDGLAHLDNLk	Unambiguous	2	2	P68871;P02042	N-Term(iTRAQ4plex); K1(iTRAQ4plex); K17(iTRAQ4plex)	HCD	1	0	1	1	434579	Not Unique	Not Used	0.586606	0.18872	0.318137	0.294157	0.489917	1.52933	7668.69	6523.77	1432.41	1688.84	38	0.000899352	1	14.9654	173	3	744.104	2230.3	3.08614	56.5554	14104	14104	MS2	7/174	20190307-iTQ-s67.raw
	High		eFTPPVQAAYQk	Unambiguous	1	1	P68871	N-Term(iTRAQ4plex); K12(iTRAQ4plex)	HCD	1	0	1	1	184638	Redundant	Not Used	0.192965						3.15735e+06	883550			37.93	0.00364006	0	12.6505	0	2	833.959	1666.91	4.19049	25.8293	4384	4384	MS2	10/102	20190307-iTQ-s30.raw
		High	gTFATLSELHcDk	Unambiguous	1	1	P68871	N-Term(iTRAQ4plex); C11(Methylthio); K13(iTRAQ4plex)	CID	1	0	1	1	326836	Redundant	Not Used	0.850805						126298	155832			37.91	0.00334943	0	13.4608	8	3	585.961	1755.87	1.31691	51.2956	12468	12468	MS2	11/116	20190307-iTQ-s51.raw
		High	eFTPPVQAAYQk	Unambiguous	1	1	P68871	N-Term(iTRAQ4plex); K12(iTRAQ4plex)	CID	1	0	1	1	195831	Unique	Used	0.416906						8804.68	5323.32			37.9	0.00353555	0	18.0432	27	3	556.307	1666.91	1.28979	58.4115	14435	14435	MS2	6/102	20190307-iTQ-s31.raw
		High	kVLGAFSDGLAHLDNLk	Unambiguous	2	2	P68871;P02042	N-Term(iTRAQ4plex); K1(iTRAQ4plex); K17(iTRAQ4plex)	CID	1	0	1	1	434830	Redundant	Not Used	0.655326	0.0664874	0.100328	0.120094	0.179041	1.77223	6745.17	6410.35	443.874	606.458	37.86	0.000679279	1	29.2259	300	4	558.332	2230.31	6.71981	59.6915	14650	14650	MS2	20/174	20190307-iTQ-s67.raw
		High	vHLTPEEk	Unambiguous	2	2	P68871;P02042	N-Term(iTRAQ4plex); K8(iTRAQ4plex)	CID	1	0	1	1	368885	Redundant	Not Used	0.768126	0.0571367	0.0735572	0.0931294	0.118453	1.59923	377069	420034	21323.8	26290.3	37.83	0.00355179	0	26.9672	7	2	620.862	1240.72	1.81091	18.4988	2576	2576	MS2	5/62	20190307-iTQ-s58.raw
	High		lLVVYPWTQR	Unambiguous	3	3	P68871;P02042;P69892	N-Term(iTRAQ4plex)	HCD	1	0	1	1	193630	Redundant	Not Used	0.554088	0.107729	0.192263	0.282284	0.497735	2.57095	698298	561114	74455.9	147576	37.82	0.00272574	0	38.6823	2	2	709.919	1418.83	1.55571	42.0857	9671	9671	MS2	5/74	20190307-iTQ-s31.raw
	High		kVLGAFSDGLAHLDNLk	Unambiguous	2	2	P68871;P02042	N-Term(iTRAQ4plex); K1(iTRAQ4plex); K17(iTRAQ4plex)	HCD	1	0	1	1	434344	No Quan Values	Not Used											37.77	0.000994299	1	21.5101	73	4	558.328	2230.29	0.0424446	54.5618	13596	13596	MS2	9/174	20190307-iTQ-s67.raw
		High	lLGNVLVcVLAHHFGk	Unambiguous	1	1	P68871	N-Term(iTRAQ4plex); C8(Methylthio); K16(iTRAQ4plex)	CID	1	0	1	1	434684	Unique	Used	0.539595						6469.73	5062.73			37.77	0.00193847	0	21.8741	56	4	514.296	2054.16	-0.557621	57.694	14329	14329	MS2	10/146	20190307-iTQ-s67.raw
	High		lLVVYPWTQR	Unambiguous	3	3	P68871;P02042;P69892	N-Term(iTRAQ4plex)	HCD	1	0	1	1	127525	Redundant	Not Used	0.437145	0.0704411	0.159347	0.204507	0.457059	2.84853	842160	533889	58714.8	128941	37.72	0.00294137	0	30.8904	4	2	709.917	1418.83	-0.42312	41.3301	9472	9472	MS2	5/74	20190307-iTQ-s21.raw
		High	gTFATLSELHcDk	Unambiguous	1	1	P68871	N-Term(iTRAQ4plex); C11(Methylthio); K13(iTRAQ4plex)	CID	1	0	1	1	326356	Redundant	Not Used	0.678411						43060.2	42364.3			37.71	0.00360894	0	25.1694	7	3	585.96	1755.87	0.795499	47.8164	11428	11428	MS2	9/116	20190307-iTQ-s51.raw
	High		lLVVYPWTQR	Unambiguous	3	3	P68871;P02042;P69892	N-Term(iTRAQ4plex)	HCD	1	0	1	1	121459	Redundant	Not Used	0.610789	0.075752	0.122644	0.228673	0.365776	2.96184	499615	442545	37459	85534	37.7	0.002904	0	19.4511	4	2	709.918	1418.83	0.265168	45.9355	10647	10647	MS2	5/74	20190307-iTQ-s20.raw
		High	vHLTPEEk	Unambiguous	2	2	P68871;P02042	N-Term(iTRAQ4plex); K8(iTRAQ4plex)	CID	1	0	1	1	382029	Not Unique	Not Used	0.535096	0.093025	0.171914	0.123367	0.225247	1.30119	371648	288400	34218.3	34325.7	37.68	0.00354865	0	18.0282	3	2	620.861	1240.72	1.31897	16.4363	1934	1934	MS2	6/62	20190307-iTQ-s60.raw
	High		kVLGAFSDGLAHLDNLk	Unambiguous	2	2	P68871;P02042	N-Term(iTRAQ4plex); K1(iTRAQ4plex); K17(iTRAQ4plex)	HCD	1	0	1	1	451720	Redundant	Not Used	0.631538	0.12355	0.193457	0.170316	0.26348	1.35255	277632	254273	33949.9	35400.8	37.66	0.00097259	1	40.9843	13	3	744.105	2230.3	3.49663	37.7921	8258	8258	MS2	6/174	20190307-iTQ-s70.raw
	High		lLGNVLVcVLAHHFGk	Unambiguous	1	1	P68871	N-Term(iTRAQ4plex); C8(Methylthio); K16(iTRAQ4plex)	HCD	1	0	1	1	427750	Unique	Used	0.604144						67930.9	59516.7			37.65	0.00195842	0	10.6969	5	4	514.298	2054.17	1.93826	55.4934	13620	13620	MS2	9/146	20190307-iTQ-s66.raw
	High		vVAGVANALAHkYH	Unambiguous	2	2	P68871;P02042	N-Term(iTRAQ4plex); K12(iTRAQ4plex)	HCD	1	0	1	1	410979	Not Unique	Not Used	0.72255						257320	269632			37.64	0.0027636	1	15.9862	1	4	435.256	1738	0.0573169	30.8677	6349	6349	MS2	9/116	20190307-iTQ-s64.raw
		High	gTFATLSELHcDk	Unambiguous	1	1	P68871	N-Term(iTRAQ4plex); C11(Methylthio); K13(iTRAQ4plex)	CID	1	0	1	1	325294	Redundant	Not Used	0.716566			0.116946	0.159448		316746	329153		27732.1	37.63	0.00357248	0	21.2307	4	3	585.961	1755.87	1.52547	40.1628	9127	9127	MS2	17/116	20190307-iTQ-s51.raw
		High	vVAGVANALAHk	Unambiguous	2	2	P68871;P02042	N-Term(iTRAQ4plex); K12(iTRAQ4plex)	CID	1	0	1	1	364331	Redundant	Not Used	0.816348	0.28444	0.344554	0.475029	0.568507	1.63859	182191	215692	51291.5	64794.2	37.56	0.00179773	0	37.7941	11	3	479.964	1437.88	0.253362	33.386	7309	7309	MS2	8/100	20190307-iTQ-s57.raw
		High	LLGNVLVcVLAHHFGk	Unambiguous	1	1	P68871	C8(Methylthio); K16(iTRAQ4plex)	CID	1	0	1	1	466189	Unique	Used	0.50453	0.0941753	0.184583				41745.7	30544.3	3891.14		37.54	0.00330371	0	5.66947	14	4	478.272	1910.06	1.13225	48.58	11547	11547	MS2	16/146	20190307-iTQ-s72.raw
		High	lLGNVLVcVLAHHFGk	Unambiguous	1	1	P68871	N-Term(iTRAQ4plex); C8(Methylthio); K16(iTRAQ4plex)	CID	1	0	1	1	433730	Redundant	Not Used	0.594327	0.0489735	0.081485				1.26506e+07	1.09035e+07	613195		37.52	0.00185861	0	10.1941	0	4	514.298	2054.17	2.65136	49.9469	12262	12262	MS2	18/146	20190307-iTQ-s67.raw
	High		LLGNVLVcVLAHHFGk	Unambiguous	1	1	P68871	C8(Methylthio); K16(iTRAQ4plex)	HCD	1	0	1	1	379977	Redundant	Not Used	0.729248	0.522705	0.708801	0.939121	1.25816	1.7628	19641.2	20771.8	10161.4	13809.5	37.5	0.00333427	0	23.0269	25	3	637.36	1910.07	1.29906	49.2964	12160	12160	MS2	7/146	20190307-iTQ-s59.raw
		High	gTFATLSELHcDk	Unambiguous	1	1	P68871	N-Term(iTRAQ4plex); C11(Methylthio); K13(iTRAQ4plex)	CID	1	0	1	1	344188	Redundant	Not Used	0.67831	0.116921	0.170453	0.0535314	0.0771029	0.449218	751399	739145	86953.9	30113.9	37.49	0.00379647	0	39.8188	2	3	585.96	1755.87	0.899781	33.5598	6960	6960	MS2	9/116	20190307-iTQ-s54.raw
	High		sAVTALWGk	Unambiguous	1	1	P68871	N-Term(iTRAQ4plex); K9(iTRAQ4plex)	HCD	1	0	1	1	238592	Unique	Used	0.723931						8.61597e+06	9.0455e+06			37.48	0.00259934	0	13.3749	0	3	407.58	1220.73	1.61509	31.6675	6278	6278	MS2	8/70	20190307-iTQ-s38.raw
		High	lLVVYPWTQRFFESFGDLSTPDAVMGNPk	Unambiguous	1	1	P68871	N-Term(iTRAQ4plex); K29(iTRAQ4plex)	CID	1	0	1	1	293947	Unique	Used	0.904879						193067	253355			37.47	0.00178165	1	5.29631	1	4	901.472	3602.87	1.56815	51.139	11969	11969	MS2	23/292	20190307-iTQ-s46.raw
	High		lLGNVLVcVLAHHFGk	Unambiguous	1	1	P68871	N-Term(iTRAQ4plex); C8(Methylthio); K16(iTRAQ4plex)	HCD	1	0	1	1	434836	Unique	Used	0.432857	0.146809	0.33539				11436.1	7178.8	1661.71		37.46	0.00201908	0	31.1436	30	4	514.297	2054.17	1.22515	59.8018	14669	14669	MS2	11/146	20190307-iTQ-s67.raw
		High	lLGNVLVcVLAHHFGk	Unambiguous	1	1	P68871	N-Term(iTRAQ4plex); C8(Methylthio); K16(iTRAQ4plex)	CID	1	0	1	1	433922	Redundant	Not Used	0.700071						124978	126884			37.41	0.00204246	0	9.31805	4	4	514.297	2054.17	1.1063	51.3652	12678	12678	MS2	9/146	20190307-iTQ-s67.raw
		High	lLGNVLVcVLAHHFGk	Unambiguous	1	1	P68871	N-Term(iTRAQ4plex); C8(Methylthio); K16(iTRAQ4plex)	CID	1	0	1	1	427000	No Quan Values	Not Used											37.38	0.00208403	0	10.2814	0	4	514.296	2054.16	-1.15188	49.8836	11989	11989	MS2	18/146	20190307-iTQ-s66.raw
		High	vLGAFSDGLAHLDNLk	Unambiguous	2	2	P68871;P02042	N-Term(iTRAQ4plex); K16(iTRAQ4plex)	CID	1	0	1	1	327705	Redundant	Not Used	0.441294						6168.61	3947.71			37.37	0.003005	0	24.8662	155	3	653.371	1958.1	1.99367	58.0345	14352	14352	MS2	13/138	20190307-iTQ-s51.raw
		High	gTFATLSELHcDk	Unambiguous	1	1	P68871	N-Term(iTRAQ4plex); C11(Methylthio); K13(iTRAQ4plex)	CID	1	0	1	1	325487	Redundant	Not Used	0.594964	0.0776235	0.129017	0.0746521	0.122586	0.943599	206532	178201	15867.5	11543	37.33	0.00380949	0	13.0006	5	3	585.96	1755.86	-0.14304	41.5479	9544	9544	MS2	7/116	20190307-iTQ-s51.raw
	High		sAVTALWGk	Unambiguous	1	1	P68871	N-Term(iTRAQ4plex); K9(iTRAQ4plex)	HCD	1	0	1	1	238689	Unique	Used	0.703496						2.11801e+06	2.16083e+06			37.3	0.00273727	0	12.1548	0	3	407.58	1220.72	0.640114	32.3582	6487	6487	MS2	8/70	20190307-iTQ-s38.raw
		High	vHLTPEEk	Unambiguous	2	2	P68871;P02042	N-Term(iTRAQ4plex); K8(iTRAQ4plex)	CID	1	0	1	1	395514	Redundant	Not Used	0.879503	0.094251	0.105972	0.174033	0.193324	1.81169	128943	164462	12028.5	16800.3	37.29	0.00401272	0	18.1124	12	2	620.862	1240.72	2.69639	16.5709	2044	2044	MS2	5/62	20190307-iTQ-s62.raw
		High	fFESFGDLSTPDAVmGNPk	Unambiguous	1	1	P68871	N-Term(iTRAQ4plex); M15(Oxidation); K19(iTRAQ4plex)	CID	1	0	1	1	246445	Redundant	Not Used	0.560123	0.192467	0.339794	0.216481	0.377595	1.10357	114375	92906.7	21788	18537	37.25	0.00354126	0	24.6524	7	3	788.388	2363.15	0.625133	39.7513	9058	9058	MS2	12/166	20190307-iTQ-s39.raw
		High	vHLTPEEk	Unambiguous	2	2	P68871;P02042	N-Term(iTRAQ4plex); K8(iTRAQ4plex)	CID	1	0	1	1	409033	Not Unique	Not Used	0.740483	0.273503	0.36525	0.564038	0.74419	2.02342	94514	101494	25585	39911	37.2	0.00410627	0	39.2739	21	2	620.862	1240.72	1.61413	16.8041	2122	2122	MS2	5/62	20190307-iTQ-s64.raw
		High	vLGAFSDGLAHLDNLk	Unambiguous	2	2	P68871;P02042	N-Term(iTRAQ4plex); K16(iTRAQ4plex)	CID	1	0	1	1	338552	Redundant	Not Used	1.11099	0.353242	0.314416	0.400219	0.351948	1.11164	238132	383670	83256.2	71351.4	37.18	0.00311067	0	52.3821	9	3	653.371	1958.1	1.80665	40.2547	9248	9248	MS2	15/138	20190307-iTQ-s53.raw
		High	vLGAFSDGLAHLDNLk	Unambiguous	2	2	P68871;P02042	N-Term(iTRAQ4plex); K16(iTRAQ4plex)	CID	1	0	1	1	345345	Redundant	Not Used	0.868158						86249.9	108590			37.17	0.0030315	0	5.97398	11	4	490.279	1958.09	-1.06792	42.0331	9468	9468	MS2	8/138	20190307-iTQ-s54.raw
	High		sAVTALWGk	Unambiguous	1	1	P68871	N-Term(iTRAQ4plex); K9(iTRAQ4plex)	HCD	1	0	1	1	238785	Unique	Used	0.866783						1.65956e+06	2.08609e+06			37.14	0.00322639	0	11.4055	0	3	407.579	1220.72	-0.334869	33.0589	6695	6695	MS2	8/70	20190307-iTQ-s38.raw
	High		vNVDEVGGEALGR	Unambiguous	1	1	P68871	N-Term(iTRAQ4plex)	HCD	1	0	1	1	92359	Redundant	Not Used	0.514104	0.0404959	0.0778938				1.66844e+07	1.24392e+07	668726		37.12	0.00445433	0	9.21576	0	2	729.886	1458.77	-1.30388	26.87	4631	4631	MS2	6/128	20190307-iTQ-s16.raw
	High		gTFATLSELHcDk	Unambiguous	1	1	P68871	N-Term(iTRAQ4plex); C11(Methylthio); K13(iTRAQ4plex)	HCD	1	0	1	1	326068	Redundant	Not Used	0.719933	0.10163	0.139596				162118	169260	16307.3		37.1	0.00422141	0	15.1732	6	3	585.96	1755.87	0.586935	45.748	10810	10810	MS2	10/116	20190307-iTQ-s51.raw
		High	gTFATLSELHcDk	Unambiguous	1	1	P68871	N-Term(iTRAQ4plex); C11(Methylthio); K13(iTRAQ4plex)	CID	1	0	1	1	327777	Unique	Used	0.817442						15886.5	18832.9			37.1	0.00403618	0	11.6291	20	3	585.961	1755.87	1.52547	58.9349	14508	14508	MS2	11/116	20190307-iTQ-s51.raw
		High	gTFATLSELHcDk	Unambiguous	1	1	P68871	N-Term(iTRAQ4plex); C11(Methylthio); K13(iTRAQ4plex)	CID	1	0	1	1	326741	Unique	Used	0.805572	0.0924579	0.113496				127014	148384	11623.1		37.1	0.00421166	0	44.6067	6	3	585.961	1755.87	1.9426	50.6002	12261	12261	MS2	9/116	20190307-iTQ-s51.raw
	High		gTFATLSELHcDk	Unambiguous	1	1	P68871	N-Term(iTRAQ4plex); C11(Methylthio); K13(iTRAQ4plex)	HCD	1	0	1	1	324274	Unique	Used	0.886493						95834.3	123205			37.07	0.00373038	0	10.6653	5	4	439.72	1755.86	-2.8968	32.7334	6923	6923	MS2	8/116	20190307-iTQ-s51.raw
	High		vHLTPEEk	Unambiguous	2	2	P68871;P02042	N-Term(iTRAQ4plex); K8(iTRAQ4plex)	HCD	1	0	1	1	382029	Redundant	Not Used	0.535096	0.093025	0.171914	0.123367	0.225247	1.30119	371648	288400	34218.3	34325.7	37.05	0.00410264	0	18.0282	3	2	620.861	1240.72	1.31897	16.453	1940	1940	MS2	5/62	20190307-iTQ-s60.raw
		High	lHVDPENFR	Unambiguous	2	2	P68871;P02042	N-Term(iTRAQ4plex)	CID	1	0	1	1	283626	Not Unique	Not Used	0.581159	0.0476657	0.0811062				2.60074e+07	2.19191e+07	1.22696e+06		37.05	0.00457602	0	7.11279	0	2	635.836	1270.67	-0.504797	22.9392	3888	3888	MS2	7/72	20190307-iTQ-s45.raw
		High	fFESFGDLSTPDAVMGNPk	Unambiguous	1	1	P68871	N-Term(iTRAQ4plex); K19(iTRAQ4plex)	CID	1	0	1	1	160653	Redundant	Not Used	0.716846						5.87487e+06	6.10738e+06			37.04	0.00364751	0	11.7418	0	3	783.057	2347.16	1.37538	43.6193	9778	9778	MS2	16/166	20190307-iTQ-s26.raw
	High		lLVVYPWTQR	Unambiguous	3	3	P68871;P02042;P69892	N-Term(iTRAQ4plex)	HCD	1	0	1	1	121853	Redundant	Not Used	0.585163	0.167131	0.282437	0.254643	0.425153	1.49491	163108	138415	26981	31095.3	36.99	0.00341976	0	17.3769	11	2	709.918	1418.83	0.351204	48.7182	11496	11496	MS2	5/74	20190307-iTQ-s20.raw
		High	lLGNVLVcVLAHHFGk	Unambiguous	1	1	P68871	N-Term(iTRAQ4plex); C8(Methylthio); K16(iTRAQ4plex)	CID	1	0	1	1	427840	Unique	Used	0.527166	0.205572	0.38562				64966.4	49666.9	13218.5		36.99	0.00224984	0	11.4866	7	4	514.297	2054.17	1.22515	56.1698	13809	13809	MS2	8/146	20190307-iTQ-s66.raw
	High		lLVVYPWTQR	Unambiguous	3	3	P68871;P02042;P69892	N-Term(iTRAQ4plex)	HCD	1	0	1	1	120757	Redundant	Not Used	0.618073	0.040576	0.0649191	0.22167	0.350394	5.36014	1.82841e+08	1.63887e+08	7.34294e+06	3.03436e+07	36.98	0.00370827	0	6.56865	0	2	709.917	1418.83	-1.11141	40.964	9126	9126	MS2	5/74	20190307-iTQ-s20.raw
	High		vLGAFSDGLAHLDNLk	Unambiguous	2	2	P68871;P02042	N-Term(iTRAQ4plex); K16(iTRAQ4plex)	HCD	1	0	1	1	332290	Not Unique	Not Used	0.801201						420711	488829			36.96	0.00337299	0	11.4824	1	4	490.28	1958.1	0.864663	43.6945	9885	9885	MS2	9/138	20190307-iTQ-s52.raw
	High		lLGNVLVcVLAHHFGk	Unambiguous	1	1	P68871	N-Term(iTRAQ4plex); C8(Methylthio); K16(iTRAQ4plex)	HCD	1	0	1	1	427918	Unique	Used	0.49697						46218.3	33310.1			36.95	0.0022202	0	10.4905	10	4	514.298	2054.17	2.17596	56.8966	13984	13984	MS2	12/146	20190307-iTQ-s66.raw
	High		gTFATLSELHcDk	Unambiguous	1	1	P68871	N-Term(iTRAQ4plex); C11(Methylthio); K13(iTRAQ4plex)	HCD	1	0	1	1	327513	Redundant	Not Used	0.636633						110420	101946			36.93	0.00455215	0	11.9874	7	3	585.961	1755.87	2.46401	56.1796	13942	13942	MS2	9/116	20190307-iTQ-s51.raw
		High	fFESFGDLSTPDAVmGNPk	Unambiguous	1	1	P68871	N-Term(iTRAQ4plex); M15(Oxidation); K19(iTRAQ4plex)	CID	1	0	1	1	213126	Redundant	Not Used	0.653495	0.0962825	0.145696	0.350253	0.523637	3.56923	117243	111112	11172.8	30743.8	36.9	0.00386909	0	12.9198	6	3	788.387	2363.15	-0.0722203	40.1156	8813	8813	MS2	12/166	20190307-iTQ-s34.raw
	High		gTFATLSELHcDk	Unambiguous	1	1	P68871	N-Term(iTRAQ4plex); C11(Methylthio); K13(iTRAQ4plex)	HCD	1	0	1	1	326741	Redundant	Not Used	0.805572	0.0924579	0.113496				127014	148384	11623.1		36.88	0.00443051	0	44.6067	6	3	585.961	1755.87	1.9426	50.6172	12267	12267	MS2	12/116	20190307-iTQ-s51.raw
		High	gTFATLSELHcDk	Unambiguous	1	1	P68871	N-Term(iTRAQ4plex); C11(Methylthio); K13(iTRAQ4plex)	CID	1	0	1	1	326451	Redundant	Not Used	0.638502	0.0468062	0.0724909				159856	148021	7405.59		36.88	0.00427667	0	16.2985	8	3	585.961	1755.87	1.73404	48.5117	11635	11635	MS2	14/116	20190307-iTQ-s51.raw
	High		lLGNVLVcVLAHHFGk	Unambiguous	1	1	P68871	N-Term(iTRAQ4plex); C8(Methylthio); K16(iTRAQ4plex)	HCD	1	0	1	1	433826	Redundant	Not Used	0.569981						580482	479823			36.87	0.00231288	0	10.4545	1	4	514.297	2054.17	0.393191	50.6687	12476	12476	MS2	18/146	20190307-iTQ-s67.raw
	High		lLGNVLVcVLAHHFGK	Unambiguous	1	1	P68871	N-Term(iTRAQ4plex); C8(Methylthio)	HCD	1	0	1	1	373397	Unique	Used	0.322516						51522.8	24098			36.86	0.00385338	0	5.56601	10	4	478.272	1910.07	1.38789	50.9947	12358	12358	MS2	10/146	20190307-iTQ-s58.raw
	High		eFTPPVQAAYQk	Unambiguous	1	1	P68871	N-Term(iTRAQ4plex); K12(iTRAQ4plex)	HCD	1	0	1	1	191343	Unique	Used	0.716969	0.198065	0.27318	0.228287	0.311079	1.13087	1.96637e+06	2.04455e+06	385478	336074	36.84	0.00448186	0	14.8714	0	3	556.307	1666.91	1.83903	25.8765	4717	4717	MS2	10/102	20190307-iTQ-s31.raw
	High		sAVTALWGk	Unambiguous	1	1	P68871	N-Term(iTRAQ4plex); K9(iTRAQ4plex)	HCD	1	0	1	1	278207	Unique	Used	0.653432	0.0702233	0.106273	0.125006	0.186906	1.74659	116621	110512	8105.63	10914.4	36.82	0.00305715	0	14.075	12	3	407.58	1220.73	0.715113	31.6852	6257	6257	MS2	7/70	20190307-iTQ-s44.raw
	High		lLGNVLVcVLAHHFGk	Unambiguous	1	1	P68871	N-Term(iTRAQ4plex); C8(Methylthio); K16(iTRAQ4plex)	HCD	1	0	1	1	447705	Unique	Used	0.662011	0.477102	0.71267	0.74459	1.09886	1.53125	4017.03	3856.57	1896.89	2239.29	36.82	0.00213169	0	38.8072	175	4	514.298	2054.17	3.00792	56.2722	13884	13884	MS2	9/146	20190307-iTQ-s69.raw
		High	vLGAFSDGLAHLDNLk	Unambiguous	2	2	P68871;P02042	N-Term(iTRAQ4plex); K16(iTRAQ4plex)	CID	1	0	1	1	324882	Redundant	Not Used	0.729486	0.135467	0.183636	0.214634	0.287456	1.55455	134462	142248	18028.4	21606.5	36.81	0.00349152	0	28.6662	6	3	653.37	1958.1	0.87153	37.1682	8232	8232	MS2	18/138	20190307-iTQ-s51.raw
	High		fFESFGDLSTPDAVMGNPk	Unambiguous	1	1	P68871	N-Term(iTRAQ4plex); K19(iTRAQ4plex)	HCD	1	0	1	1	213503	Unique	Used	0.753871	0.216564	0.284074	0.13747	0.178156	0.622816	256853	280811	55055.2	26435	36.78	0.00345276	0	18.8548	3	3	783.052	2347.14	-4.3195	42.7971	9637	9637	MS2	11/166	20190307-iTQ-s34.raw
		High	fFESFGDLSTPDAVmGNPk	Unambiguous	1	1	P68871	N-Term(iTRAQ4plex); M15(Oxidation); K19(iTRAQ4plex)	CID	1	0	1	1	266135	Unique	Used	0.414207			0.590764	1.39344		60068.7	36082.5		26567.4	36.78	0.00398799	0	14.0406	5	3	788.387	2363.15	-0.692091	39.3017	8572	8572	MS2	20/166	20190307-iTQ-s42.raw
		High	gTFATLSELHcDk	Unambiguous	1	1	P68871	N-Term(iTRAQ4plex); C11(Methylthio); K13(iTRAQ4plex)	CID	1	0	1	1	331234	Unique	Used	1.1276	0.160445	0.140706	0.299493	0.259491	1.83147	221590	362356	35188.6	49684.9	36.77	0.00424963	0	33.3035	4	3	585.959	1755.86	-0.977299	36.0272	7591	7591	MS2	8/116	20190307-iTQ-s52.raw
		High	lLGNVLVcVLAHHFGk	Unambiguous	1	1	P68871	N-Term(iTRAQ4plex); C8(Methylthio); K16(iTRAQ4plex)	CID	1	0	1	1	440398	Unique	Used	0.564726						960530	786647			36.71	0.00246367	0	10.2308	1	4	514.297	2054.17	1.344	50.8579	12195	12195	MS2	22/146	20190307-iTQ-s68.raw
	High		sAVTALWGk	Unambiguous	1	1	P68871	N-Term(iTRAQ4plex); K9(iTRAQ4plex)	HCD	1	0	1	1	251807	Unique	Used	0.949684						342480	471678			36.7	0.00311073	0	12.9381	1	3	407.58	1220.73	1.01511	31.3956	6218	6218	MS2	7/70	20190307-iTQ-s40.raw
		High	sAVTALWGk	Unambiguous	1	1	P68871	N-Term(iTRAQ4plex); K9(iTRAQ4plex)	CID	1	0	1	1	235486	Redundant	Not Used	0.321381	0.142098	0.437232	0.192647	0.585641	1.33018	49380.4	23014.7	6944.98	7122.03	36.68	0.00315731	0	40.3571	81	2	610.869	1220.73	5.70101	56.1879	14073	14073	MS2	7/70	20190307-iTQ-s37.raw
		High	gTFATLSELHcDK	Unambiguous	1	1	P68871	N-Term(iTRAQ4plex); C11(Methylthio)	CID	1	0	1	1	212226	Unique	Used	0.957641	0.313584	0.323813	0.399239	0.407306	1.24916	212096	294556	65828.6	63394.9	36.67	0.00300313	0	15.5742	2	3	537.925	1611.76	-1.81447	33.7653	6863	6863	MS2	16/116	20190307-iTQ-s34.raw
	High		eFTPPVQAAYQk	Unambiguous	1	1	P68871	N-Term(iTRAQ4plex); K12(iTRAQ4plex)	HCD	1	0	1	1	193352	Redundant	Not Used	0.60796	0.406292	0.660855	0.515457	0.828339	1.24478	53322	47012.3	21442.3	20577.2	36.61	0.00488932	0	27.4838	23	3	556.308	1666.91	3.37688	40.111	9064	9064	MS2	9/102	20190307-iTQ-s31.raw
		High	eFTPPVQAAYQk	Unambiguous	1	1	P68871	N-Term(iTRAQ4plex); K12(iTRAQ4plex)	CID	1	0	1	1	195083	Redundant	Not Used	0.552934	0.226967	0.405912	0.20779	0.36715	0.898261	50611.1	40583.5	11369.3	7873.34	36.61	0.00494388	0	16.0011	14	3	556.307	1666.91	0.41101	52.397	12812	12812	MS2	8/102	20190307-iTQ-s31.raw
	High		lLVVYPWTQR	Unambiguous	3	3	P68871;P02042;P69892	N-Term(iTRAQ4plex)	HCD	1	0	1	1	121658	Redundant	Not Used	0.738075	0.140908	0.188789	0.337199	0.44635	2.34796	182738	195596	25485.3	46131.9	36.6	0.00339103	0	23.4398	10	2	709.919	1418.83	1.89985	47.3456	11077	11077	MS2	5/74	20190307-iTQ-s20.raw
	High		sAVTALWGk	Unambiguous	1	1	P68871	N-Term(iTRAQ4plex); K9(iTRAQ4plex)	HCD	1	0	1	1	238881	Unique	Used	0.612247						600428	533112			36.5	0.00325734	0	11.573	1	3	407.58	1220.73	1.01511	33.7396	6903	6903	MS2	7/70	20190307-iTQ-s38.raw
	High		lLGNVLVcVLAHHFGk	Unambiguous	1	1	P68871	N-Term(iTRAQ4plex); C8(Methylthio); K16(iTRAQ4plex)	HCD	1	0	1	1	434200	Unique	Used	0.898916	0.101233	0.111364				24934.6	32505.2	2498.34		36.49	0.00255803	0	12.4218	17	4	514.298	2054.17	1.81941	53.497	13284	13284	MS2	15/146	20190307-iTQ-s67.raw
		High	LLGNVLVcVLAHHFGK	Unambiguous	1	1	P68871	C8(Methylthio)	CID	1	0	1	1		No Quan Labels	Not Used											36.42	0.00580347	0	1.38059	14	4	442.245	1765.96	-0.842159	47.7992	11341	11341	MS2	11/146	20190307-iTQ-s47.raw
	High		fFESFGDLSTPDAVmGNPk	Unambiguous	1	1	P68871	N-Term(iTRAQ4plex); M15(Oxidation); K19(iTRAQ4plex)	HCD	1	0	1	1	173295	Redundant	Not Used	1.30262						597468	1.12866e+06			36.41	0.00430835	0	6.65299	1	2	1182.08	2363.15	-0.0407023	39.4976	8635	8635	MS2	11/166	20190307-iTQ-s28.raw
	High		vLGAFSDGLAHLDNLk	Unambiguous	2	2	P68871;P02042	N-Term(iTRAQ4plex); K16(iTRAQ4plex)	HCD	1	0	1	1	334184	Not Unique	Not Used	0.519791	0.0755005	0.143636	0.171737	0.322794	2.23179	2812.28	2119.91	210.153	361.584	36.39	0.00354755	0	28.5415	178	3	653.37	1958.09	-0.157102	57.6746	13984	13984	MS2	6/138	20190307-iTQ-s52.raw
	High		gTFATLSELHcDkLHVDPENFR	Unambiguous	1	1	P68871	N-Term(iTRAQ4plex); C11(Methylthio); K13(iTRAQ4plex)	HCD	1	0	1	1	405344	Unique	Used	0.587953	0.0999375	0.168085				312343	266321	30894.9		36.39	0.00352459	1	19.8495	3	4	716.61	2863.42	2.4702	38.2598	8856	8856	MS2	14/220	20190307-iTQ-s63.raw
		High	fFESFGDLSTPDAVMGNPk	Unambiguous	1	1	P68871	N-Term(iTRAQ4plex); K19(iTRAQ4plex)	CID	1	0	1	1	160749	Redundant	Not Used	0.733718	0.0889666	0.119906	0.244578	0.32567	2.6973	2.16407e+06	2.30267e+06	190557	396256	36.38	0.00469494	0	21.8724	0	3	783.058	2347.16	2.85759	44.3048	9986	9986	MS2	17/166	20190307-iTQ-s26.raw
		High	eFTPPVQAAYQk	Unambiguous	1	1	P68871	N-Term(iTRAQ4plex); K12(iTRAQ4plex)	CID	1	0	1	1	195327	Unique	Used	0.551671	0.0816203	0.146306	0.124927	0.221241	1.50174	44144.1	35317	3566.14	4128.72	36.37	0.00521325	0	17.3973	13	3	556.308	1666.91	3.81627	54.1579	13343	13343	MS2	11/102	20190307-iTQ-s31.raw
	High		fFESFGDLSTPDAVMGNPk	Unambiguous	1	1	P68871	N-Term(iTRAQ4plex); K19(iTRAQ4plex)	HCD	1	0	1	1	160366	Redundant	Not Used	0.609467						1.3684e+07	1.20947e+07			36.36	0.00401143	0	10.7226	0	2	1174.08	2347.15	-0.127121	41.554	9161	9161	MS2	9/166	20190307-iTQ-s26.raw
		High	lHVDPENFR	Unambiguous	2	2	P68871;P02042	N-Term(iTRAQ4plex)	CID	1	0	1	1	283878	Not Unique	Not Used	0.764253			0.222841	0.284871		2.21241e+06	2.45208e+06		369104	36.34	0.00541198	0	7.92367	0	3	424.227	1270.67	1.26188	24.7996	4434	4434	MS2	4/72	20190307-iTQ-s45.raw
		High	kVLGAFSDGLAHLDNLk	Unambiguous	2	2	P68871;P02042	K1(iTRAQ4plex); K17(iTRAQ4plex)	CID	1	0	1	1	398097	Redundant	Not Used	0.689474	0.156236	0.224082	0.334117	0.473447	2.09824	521297	521235	80611.1	130398	36.32	0.00231012	1	40.465	3	3	696.069	2086.19	1.22795	35.1612	7642	7642	MS2	9/174	20190307-iTQ-s62.raw
	High		sAVTALWGk	Unambiguous	1	1	P68871	N-Term(iTRAQ4plex); K9(iTRAQ4plex)	HCD	1	0	1	1	350442	Unique	Used	0.438267	0.18301	0.412932	0.311564	0.694543	1.67037	59262.5	37666	10734.5	13823.4	36.29	0.00345396	0	11.2651	24	3	407.582	1220.73	5.44	29.9501	6260	6260	MS2	8/70	20190307-iTQ-s55.raw
		High	gTFATLSELHcDk	Unambiguous	1	1	P68871	N-Term(iTRAQ4plex); C11(Methylthio); K13(iTRAQ4plex)	CID	1	0	1	1	371092	Redundant	Not Used	0.652596	0.0989345	0.149915	0.151221	0.22639	1.4997	431231	408117	42226.5	48821.3	36.29	0.00461703	0	17.8552	4	3	585.959	1755.86	-1.91584	34.3957	7359	7359	MS2	14/116	20190307-iTQ-s58.raw
	High		gTFATLSELHcDk	Unambiguous	1	1	P68871	N-Term(iTRAQ4plex); C11(Methylthio); K13(iTRAQ4plex)	HCD	1	0	1	1	325781	Redundant	Not Used	0.723748	0.0860214	0.117533	0.0818339	0.110468	0.933397	185976	195198	15834	11394	36.28	0.00503981	0	11.734	5	3	585.96	1755.87	0.482653	43.6816	10187	10187	MS2	8/116	20190307-iTQ-s51.raw
		High	eFTPPVQAAYQk	Unambiguous	1	1	P68871	N-Term(iTRAQ4plex); K12(iTRAQ4plex)	CID	1	0	1	1	191638	Unique	Used	0.377043	0.33171	0.86998	0.399419	1.03497	1.18144	65695.4	35921.7	21568.5	19645	36.25	0.00570315	0	24.9446	5	3	556.305	1666.9	-1.89579	27.9152	5349	5349	MS2	12/102	20190307-iTQ-s31.raw
	High		gTFATLSELHcDk	Unambiguous	1	1	P68871	N-Term(iTRAQ4plex); C11(Methylthio); K13(iTRAQ4plex)	HCD	1	0	1	1	326645	Redundant	Not Used	0.587106	0.0740077	0.124653	0.117088	0.194843	1.55229	139405	118694	10211.3	12220.2	36.24	0.00506267	0	15.7643	8	3	585.96	1755.87	0.899781	49.9234	12059	12059	MS2	8/116	20190307-iTQ-s51.raw
	High		LLGNVLVcVLAHHFGkEFTPPVQAAYQk	Unambiguous	1	1	P68871	C8(Methylthio); K16(iTRAQ4plex); K28(iTRAQ4plex)	HCD	1	0	1	1	433413	Unique	Used	0.42264	0.121047	0.283221	0.146658	0.33902	1.18875	87186.4	53438	10445.5	9572.85	36.22	0.00179086	1	13.1961	7	4	854.218	3413.85	1.45909	47.6359	11580	11580	MS2	9/268	20190307-iTQ-s67.raw
	High		lLVVYPWTQR	Unambiguous	3	3	P68871;P02042;P69892	N-Term(iTRAQ4plex)	HCD	1	0	1	1	134171	Not Unique	Not Used	0.431417						69282.1	43346			36.21	0.00409257	0	6.0176	3	3	473.614	1418.83	0.578326	42.51	9414	9414	MS2	8/74	20190307-iTQ-s22.raw
	High		LLGNVLVcVLAHHFGk	Unambiguous	1	1	P68871	C8(Methylthio); K16(iTRAQ4plex)	HCD	1	0	1	1	386436	Redundant	Not Used	0.365794						122025	64731.4			36.12	0.00436152	0	43.1655	4	2	955.534	1910.06	-0.770941	48.0788	11492	11492	MS2	12/146	20190307-iTQ-s60.raw
		High	gTFATLSELHcDk	Unambiguous	1	1	P68871	N-Term(iTRAQ4plex); C11(Methylthio); K13(iTRAQ4plex)	CID	1	0	1	1	325583	Redundant	Not Used	0.672935	0.175503	0.257902	0.119489	0.173478	0.66801	180075	175735	31279.9	16109	36.11	0.00538794	0	15.8786	6	3	585.961	1755.87	2.15116	42.2405	9752	9752	MS2	14/116	20190307-iTQ-s51.raw
		High	lLGNVLVcVLAHHFGk	Unambiguous	1	1	P68871	N-Term(iTRAQ4plex); C8(Methylthio); K16(iTRAQ4plex)	CID	1	0	1	1	420266	Redundant	Not Used	0.792611	0.145533	0.18157				30437.1	34986	4384.2		36.1	0.00227061	0	29.1272	20	4	514.301	2054.18	8.11848	48.89	12039	12039	MS2	9/146	20190307-iTQ-s65.raw
	High		vNVDEVGGEALGR	Unambiguous	1	1	P68871	N-Term(iTRAQ4plex)	HCD	1	0	1	1	92659	Redundant	Not Used	0.611266	0.0937419	0.151651	0.181754	0.290499	1.90235	713644	632620	66212.9	97107.8	36.07	0.00622874	0	11.3584	2	2	729.888	1458.77	0.788134	28.9682	5281	5281	MS2	13/128	20190307-iTQ-s16.raw
		High	lLGNVLVcVLAHHFGk	Unambiguous	1	1	P68871	N-Term(iTRAQ4plex); C8(Methylthio); K16(iTRAQ4plex)	CID	1	0	1	1	427558	Redundant	Not Used	0.530007						200910	154424			36.06	0.00272516	0	10.4745	2	4	514.298	2054.17	2.29481	54.058	13198	13198	MS2	8/146	20190307-iTQ-s66.raw
	High		lLVVYPWTQR	Unambiguous	3	3	P68871;P02042;P69892	N-Term(iTRAQ4plex)	HCD	1	0	1	1	120727	Not Unique	Not Used	0.630028			0.227643	0.353008		1.1428e+07	1.04414e+07		1.94765e+06	36.03	0.004615	0	6.16358	0	3	473.614	1418.83	-1.03485	40.7491	9061	9061	MS2	9/74	20190307-iTQ-s20.raw
	High		lLGNVLVcVLAHHFGk	Unambiguous	1	1	P68871	N-Term(iTRAQ4plex); C8(Methylthio); K16(iTRAQ4plex)	HCD	1	0	1	1	440676	Redundant	Not Used	0.463108	0.218417	0.466387	0.127179	0.268301	0.571304	29029.3	19496.2	6275.52	2764	36.01	0.00281937	0	15.5719	26	4	514.297	2054.17	0.987448	52.9571	12801	12801	MS2	10/146	20190307-iTQ-s68.raw
		High	gTFATLSELHcDk	Unambiguous	1	1	P68871	N-Term(iTRAQ4plex); C11(Methylthio); K13(iTRAQ4plex)	CID	1	0	1	1	325972	Redundant	Not Used	0.751504	0.0720871	0.0948568				153234	167001	10933		35.99	0.00538783	0	14.5885	6	3	585.96	1755.87	0.378371	45.04	10596	10596	MS2	7/116	20190307-iTQ-s51.raw
	High		LLGNVLVcVLAHHFGk	Unambiguous	1	1	P68871	C8(Methylthio); K16(iTRAQ4plex)	HCD	1	0	1	1	420125	Unique	Used	0.426077	0.129112	0.299654	0.238013	0.545762	1.80873	46830.8	28936.9	5984.47	8344.89	35.96	0.00465196	0	8.41651	21	4	478.271	1910.06	0.748797	47.899	11743	11743	MS2	6/146	20190307-iTQ-s65.raw
		High	fFESFGDLSTPDAVMGNPk	Unambiguous	1	1	P68871	N-Term(iTRAQ4plex); K19(iTRAQ4plex)	CID	1	0	1	1	200224	Redundant	Not Used	0.674637	0.235742	0.345548	0.175432	0.254055	0.730148	320608	313672	74806.3	42108.6	35.95	0.00457375	0	19.3606	3	3	783.054	2347.15	-1.66708	42.7517	9589	9589	MS2	11/166	20190307-iTQ-s32.raw
	High		sAVTALWGk	Unambiguous	1	1	P68871	N-Term(iTRAQ4plex); K9(iTRAQ4plex)	HCD	1	0	1	1	231620	Unique	Used	0.372923						1.31489e+07	7.11116e+06			35.89	0.0035038	0	12.4854	0	3	407.58	1220.72	0.490117	28.6096	5705	5705	MS2	8/70	20190307-iTQ-s37.raw
		High	fFESFGDLSTPDAVMGNPk	Unambiguous	1	1	P68871	N-Term(iTRAQ4plex); K19(iTRAQ4plex)	CID	1	0	1	1	160269	Redundant	Not Used	0.48213						1.75788e+06	1.22909e+06			35.89	0.00474043	0	25.1439	0	3	783.056	2347.15	0.985318	40.8587	8946	8946	MS2	19/166	20190307-iTQ-s26.raw
	High		lLVVYPWTQR	Unambiguous	3	3	P68871;P02042;P69892	N-Term(iTRAQ4plex)	HCD	1	0	1	1	160331	Not Unique	Not Used	0.606088			0.589157	0.949699		39195.7	34451.2		17288.5	35.87	0.00442584	0	0	6	3	473.614	1418.83	0.449272	41.2966	9084	9084	MS2	8/74	20190307-iTQ-s26.raw
		High	eFTPPVQAAYQk	Unambiguous	1	1	P68871	N-Term(iTRAQ4plex); K12(iTRAQ4plex)	CID	1	0	1	1	184735	Unique	Used	0.25324	0.0905292	0.353507	0.107892	0.416243	1.16934	195098	71650	17481.1	15759	35.86	0.00590176	0	6.51975	6	2	833.96	1666.91	4.48342	26.4894	4587	4587	MS2	8/102	20190307-iTQ-s30.raw
	High		LLGNVLVcVLAHHFGk	Unambiguous	1	1	P68871	C8(Methylthio); K16(iTRAQ4plex)	HCD	1	0	1	1	466189	Redundant	Not Used	0.50453	0.0941753	0.184583				41745.7	30544.3	3891.14		35.83	0.0048978	0	5.66947	14	4	478.272	1910.06	1.13225	48.5972	11553	11553	MS2	6/146	20190307-iTQ-s72.raw
	High		fFESFGDLSTPDAVMGNPk	Unambiguous	1	1	P68871	N-Term(iTRAQ4plex); K19(iTRAQ4plex)	HCD	1	0	1	1	161239	Unique	Used	0.705451	0.277966	0.389643	0.237687	0.329177	0.838984	98754.6	101031	27169.2	17573.2	35.83	0.00480638	0	33.3166	4	3	783.057	2347.16	1.29736	47.7757	11049	11049	MS2	11/166	20190307-iTQ-s26.raw
		High	gTFATLSELHcDk	Unambiguous	1	1	P68871	N-Term(iTRAQ4plex); C11(Methylthio); K13(iTRAQ4plex)	CID	1	0	1	1	337648	Redundant	Not Used	0.74459	0.0207201	0.027518				3.11238e+06	3.36078e+06	63828		35.81	0.00515659	0	14.915	0	3	585.959	1755.86	-1.91584	33.7301	7294	7294	MS2	14/116	20190307-iTQ-s53.raw
	High		lLGNVLVcVLAHHFGk	Unambiguous	1	1	P68871	N-Term(iTRAQ4plex); C8(Methylthio); K16(iTRAQ4plex)	HCD	1	0	1	1	453705	Unique	Used	0.534024	0.138641	0.256728	0.405938	0.742658	2.87281	12252.8	9489.11	1681.33	3723.75	35.77	0.00297956	0	16.4645	60	4	514.297	2054.17	1.22515	52.5655	12560	12560	MS2	16/146	20190307-iTQ-s70.raw
		High	gTFATLSELHcDk	Unambiguous	1	1	P68871	N-Term(iTRAQ4plex); C11(Methylthio); K13(iTRAQ4plex)	CID	1	0	1	1	337393	Redundant	Not Used	1.1152	0.320588	0.284274	0.344157	0.301504	1.05329	79004.5	127772	25068.4	20356.2	35.75	0.00524163	0	34.2879	24	3	585.959	1755.86	-2.02012	31.8395	6738	6738	MS2	9/116	20190307-iTQ-s53.raw
	High		lHVDPENFR	Unambiguous	2	2	P68871;P02042	N-Term(iTRAQ4plex)	HCD	1	0	1	1	283626	Redundant	Not Used	0.581159	0.0476657	0.0811062				2.60074e+07	2.19191e+07	1.22696e+06		35.7	0.00624436	0	7.11279	0	2	635.836	1270.67	-0.504797	22.954	3894	3894	MS2	5/72	20190307-iTQ-s45.raw
	High		vVAGVANALAHkYH	Unambiguous	2	2	P68871;P02042	N-Term(iTRAQ4plex); K12(iTRAQ4plex)	HCD	1	0	1	1	436936	Not Unique	Not Used	0.446434	0.419627	0.929497	0.366046	0.801066	0.855877	444827	287992	184749	121903	35.64	0.00398431	1	43.5506	5	4	435.257	1738.01	3.77981	25.4897	4700	4700	MS2	10/116	20190307-iTQ-s68.raw
		High	vVAGVANALAHk	Unambiguous	2	2	P68871;P02042	N-Term(iTRAQ4plex); K12(iTRAQ4plex)	CID	1	0	1	1	456977	Redundant	Not Used	0.43739	0.367101	0.829964	0.74585	1.66599	1.99345	47671.3	30238.3	17320.9	26619.3	35.63	0.00355585	0	45.8442	74	3	479.961	1437.87	-5.73185	28.3578	5666	5666	MS2	8/100	20190307-iTQ-s71.raw
		High	vNVDEVGGEALGR	Unambiguous	1	1	P68871	N-Term(iTRAQ4plex)	CID	1	0	1	1	92879	Unique	Used	0.315337	0.270647	0.848732	0.273449	0.847212	0.991317	631173	288639	169075	129215	35.62	0.00684023	0	51.5874	6	2	729.887	1458.77	0.369732	30.47	5747	5747	MS2	9/128	20190307-iTQ-s16.raw
		High	eFTPPVQAAYQk	Unambiguous	1	1	P68871	N-Term(iTRAQ4plex); K12(iTRAQ4plex)	CID	1	0	1	1	204423	Unique	Used	0.65904						2.94508e+06	2.81475e+06			35.62	0.00619596	0	12.4065	0	3	556.306	1666.9	0.301162	24.8031	4482	4482	MS2	11/102	20190307-iTQ-s33.raw
		High	LLGNVLVcVLAHHFGk	Unambiguous	1	1	P68871	C8(Methylthio); K16(iTRAQ4plex)	CID	1	0	1	1	393180	Redundant	Not Used	0.532384						210589	162589			35.61	0.00505613	0	9.63703	2	3	637.36	1910.07	1.87424	47.7399	11681	11681	MS2	10/146	20190307-iTQ-s61.raw
		High	eFTPPVQAAYQk	Unambiguous	1	1	P68871	N-Term(iTRAQ4plex); K12(iTRAQ4plex)	CID	1	0	1	1	194396	Unique	Used	0.450313	0.278024	0.610534	0.248001	0.538058	0.875207	41968.6	27407.6	11548.7	7792.29	35.6	0.00648621	0	24.7464	24	3	556.306	1666.9	-0.467771	47.4853	11320	11320	MS2	10/102	20190307-iTQ-s31.raw
		High	fFESFGDLSTPDAVmGNPk	Unambiguous	1	1	P68871	N-Term(iTRAQ4plex); M15(Oxidation); K19(iTRAQ4plex)	CID	1	0	1	1	173490	Redundant	Not Used	0.896926						114492	148924			35.58	0.00520185	0	12.8463	4	3	788.387	2363.15	0.00526344	40.8767	9055	9055	MS2	19/166	20190307-iTQ-s28.raw
	High		eFTPPVQAAYQk	Unambiguous	1	1	P68871	N-Term(iTRAQ4plex); K12(iTRAQ4plex)	HCD	1	0	1	1	191392	Redundant	Not Used	0.588318	0.0970625	0.163148	0.0657624	0.109208	0.664761	765895	653450	73578	37708.1	35.57	0.00603197	0	11.5536	2	2	833.957	1666.91	1.55417	26.2128	4822	4822	MS2	7/102	20190307-iTQ-s31.raw
	High		lLGNVLVcVLAHHFGk	Unambiguous	1	1	P68871	N-Term(iTRAQ4plex); C8(Methylthio); K16(iTRAQ4plex)	HCD	1	0	1	1	434290	Unique	Used	0.417341						34379.7	20807.7			35.55	0.00306473	0	11.4622	16	4	514.298	2054.17	2.17596	54.1809	13479	13479	MS2	16/146	20190307-iTQ-s67.raw
		High	eFTPPVQAAYQk	Unambiguous	1	1	P68871	N-Term(iTRAQ4plex); K12(iTRAQ4plex)	CID	1	0	1	1	195846	Unique	Used	0.533624	0.105875	0.196201	0.125604	0.229964	1.16399	5935.11	4592.98	621.943	558.111	35.55	0.00624091	0	30.74	184	2	833.959	1666.91	3.38495	58.5461	14464	14464	MS2	11/102	20190307-iTQ-s31.raw
		High	fFESFGDLSTPDAVMGNPk	Unambiguous	1	1	P68871	N-Term(iTRAQ4plex); K19(iTRAQ4plex)	CID	1	0	1	1	273212	Redundant	Not Used	0.609215	0.203667	0.330593	0.314182	0.50385	1.51356	99445.9	87859.5	20046.4	23391.4	35.55	0.00514039	0	16.842	8	3	783.057	2347.16	1.68742	42.411	9758	9758	MS2	12/166	20190307-iTQ-s43.raw
	High		LLGNVLVcVLAHHFGk	Unambiguous	1	1	P68871	C8(Methylthio); K16(iTRAQ4plex)	HCD	1	0	1	1	386430	Redundant	Not Used	0.494056						1.37273e+06	983542			35.54	0.00509639	0	4.81303	0	3	637.36	1910.06	1.01147	48.0378	11479	11479	MS2	6/146	20190307-iTQ-s60.raw
	High		sAVTALWGkVNVDEVGGEALGR	Unambiguous	1	1	P68871	N-Term(iTRAQ4plex); K9(iTRAQ4plex)	HCD	1	0	1	1	285924	Unique	Used	0.762875	0.59705	0.773927	1.28594	1.64686	2.11324	178554	197539	105513	171900	35.54	0.00293217	1	16.1698	1	4	629.85	2516.38	2.0411	39.5421	8873	8873	MS2	12/228	20190307-iTQ-s45.raw
		High	fFESFGDLSTPDAVMGNPk	Unambiguous	1	1	P68871	N-Term(iTRAQ4plex); K19(iTRAQ4plex)	CID	1	0	1	1	161039	Redundant	Not Used	0.705998	0.357622	0.500914	0.207786	0.287544	0.570076	366847	375594	129848	57067.5	35.54	0.00499865	0	24.5961	1	3	783.056	2347.15	0.361224	46.3484	10612	10612	MS2	9/166	20190307-iTQ-s26.raw
	High		lHVDPENFR	Unambiguous	2	2	P68871;P02042	N-Term(iTRAQ4plex)	HCD	1	0	1	1	283537	Redundant	Not Used	0.67154	0.0179113	0.0263754	0.117751	0.17131	6.45022	3.7102e+07	3.61326e+07	657736	3.27075e+06	35.51	0.00655173	0	6.98249	0	2	635.836	1270.67	-0.408729	22.2375	3699	3699	MS2	5/72	20190307-iTQ-s45.raw
	High		sAVTALWGk	Unambiguous	1	1	P68871	N-Term(iTRAQ4plex); K9(iTRAQ4plex)	HCD	1	0	1	1	235485	Unique	Used	0.333653	0.195524	0.579493	0.186772	0.546899	0.93724	15065.7	7289.8	2915.53	2106.63	35.5	0.00412893	0	40.4953	67	3	407.582	1220.73	5.88999	56.2022	14078	14078	MS2	7/70	20190307-iTQ-s37.raw
		High	sAVTALWGkVNVDEVGGEALGR	Unambiguous	1	1	P68871	N-Term(iTRAQ4plex); K9(iTRAQ4plex)	CID	1	0	1	1	285924	Redundant	Not Used	0.762875	0.59705	0.773927	1.28594	1.64686	2.11324	178554	197539	105513	171900	35.47	0.00297981	1	16.1698	1	4	629.85	2516.38	2.0411	39.5262	8867	8867	MS2	12/228	20190307-iTQ-s45.raw
		High	lLGNVLVcVLAHHFGk	Unambiguous	1	1	P68871	N-Term(iTRAQ4plex); C8(Methylthio); K16(iTRAQ4plex)	CID	1	0	1	1	440961	Redundant	Not Used	0.64053	0.349226	0.53915	0.479603	0.731531	1.34745	7659.32	7114.77	2647.43	2750.17	35.46	0.00312891	0	19.8666	77	4	514.298	2054.17	2.29481	55.0991	13409	13409	MS2	10/146	20190307-iTQ-s68.raw
		High	vVAGVANALAHKYH	Unambiguous	2	2	P68871;P02042	N-Term(iTRAQ4plex)	CID	1	0	1	1	356810	Redundant	Not Used	0.457814	0.446898	0.9653	0.773428	1.65052	1.69805	184185	122285	81468.6	106650	35.42	0.00664586	1	45.2539	6	3	531.971	1593.9	-0.763846	28.2527	5463	5463	MS2	15/116	20190307-iTQ-s56.raw
	High		vLGAFSDGLAHLDNLk	Unambiguous	2	2	P68871;P02042	N-Term(iTRAQ4plex); K16(iTRAQ4plex)	HCD	1	0	1	1	331912	Redundant	Not Used	0.709404						5.48785e+06	5.64582e+06			35.36	0.00449706	0	10.2474	0	4	490.279	1958.1	0.490615	40.9205	9066	9066	MS2	8/138	20190307-iTQ-s52.raw
	High		gTFATLSELHcDk	Unambiguous	1	1	P68871	N-Term(iTRAQ4plex); C11(Methylthio); K13(iTRAQ4plex)	HCD	1	0	1	1	325877	Redundant	Not Used	0.629562	0.0697179	0.109509				162403	148273	11206.4		35.33	0.00621349	0	14.8489	6	3	585.961	1755.87	1.21263	44.3657	10395	10395	MS2	9/116	20190307-iTQ-s51.raw
		High	lLGNVLVcVLAHHFGk	Unambiguous	1	1	P68871	N-Term(iTRAQ4plex); C8(Methylthio); K16(iTRAQ4plex)	CID	1	0	1	1	434787	Unique	Used	0.755605						8439.09	9247.43			35.32	0.00339299	0	28.7774	35	4	514.297	2054.17	1.344	59.0715	14555	14555	MS2	9/146	20190307-iTQ-s67.raw
	High		vLGAFSDGLAHLDNLk	Unambiguous	2	2	P68871;P02042	N-Term(iTRAQ4plex); K16(iTRAQ4plex)	HCD	1	0	1	1	325143	Not Unique	Not Used	0.673351						122464	119586			35.29	0.00485114	0	14.5597	3	4	490.28	1958.1	1.86212	39.0844	8807	8807	MS2	8/138	20190307-iTQ-s51.raw
		High	LLGNVLVcVLAHHFGk	Unambiguous	1	1	P68871	C8(Methylthio); K16(iTRAQ4plex)	CID	1	0	1	1	453157	Unique	Used	0.425708	0.199137	0.462575	0.433668	0.99526	2.13671	60105.9	37107.4	11846.7	19514.7	35.29	0.0055019	0	40.1406	8	3	637.359	1910.06	0.148701	48.45	11369	11369	MS2	16/146	20190307-iTQ-s70.raw
		High	fFESFGDLSTPDAVMGNPk	Unambiguous	1	1	P68871	N-Term(iTRAQ4plex); K19(iTRAQ4plex)	CID	1	0	1	1	156067	Unique	Used	0.276971						10286.3	4131.64			35.23	0.00628325	0	14.9227	49	3	783.059	2347.16	4.33981	57.1996	14195	14195	MS2	12/166	20190307-iTQ-s25.raw
		High	lLGNVLVcVLAHHFGk	Unambiguous	1	1	P68871	N-Term(iTRAQ4plex); C8(Methylthio); K16(iTRAQ4plex)	CID	1	0	1	1	466530	Redundant	Not Used	0.466436	0.0706313	0.149743	0.134764	0.282274	1.87204	66942.1	45281.7	4679.77	6753.99	35.19	0.00340528	0	14.1172	10	4	514.297	2054.17	0.868597	51.2037	12287	12287	MS2	13/146	20190307-iTQ-s72.raw
	High		lLGNVLVcVLAHHFGk	Unambiguous	1	1	P68871	N-Term(iTRAQ4plex); C8(Methylthio); K16(iTRAQ4plex)	HCD	1	0	1	1	434109	Unique	Used	0.471877						64987	44471.9			35.14	0.00344471	0	10.262	10	4	514.297	2054.17	0.987448	52.8196	13088	13088	MS2	17/146	20190307-iTQ-s67.raw
	High		LLGNVLVcVLAHHFGk	Unambiguous	1	1	P68871	C8(Methylthio); K16(iTRAQ4plex)	HCD	1	0	1	1	440062	Unique	Used	0.502459			0.181901	0.353691		36385.7	26513.2		4955.11	35.12	0.00576768	0	5.92984	14	4	478.272	1910.06	1.26007	48.3911	11473	11473	MS2	6/146	20190307-iTQ-s68.raw
	High		kVLGAFSDGLAHLDNLk	Unambiguous	2	2	P68871;P02042	N-Term(iTRAQ4plex); K1(iTRAQ4plex); K17(iTRAQ4plex)	HCD	1	0	1	1	438551	Not Unique	Not Used	0.972009						199139	280710			35.11	0.00192699	1	14.0742	2	5	446.863	2230.29	-1.71504	37.3421	8198	8198	MS2	11/174	20190307-iTQ-s68.raw
		High	eFTPPVQAAYQk	Unambiguous	1	1	P68871	N-Term(iTRAQ4plex); K12(iTRAQ4plex)	CID	1	0	1	1	191832	Unique	Used	0.303007	0.0946201	0.308797	0.160216	0.516587	1.66135	206351	90675.7	19324.9	24751.5	35.09	0.00690725	0	49.1537	10	3	556.308	1666.91	2.9375	29.2535	5767	5767	MS2	10/102	20190307-iTQ-s31.raw
		High	vHLTPEEk	Unambiguous	2	2	P68871;P02042	N-Term(iTRAQ4plex); K8(iTRAQ4plex)	CID	1	0	1	1	368789	Redundant	Not Used	0.780698	0.101324	0.128342	0.0610664	0.0764205	0.591332	898880	1.01769e+06	90144.6	41095.3	35.08	0.00672137	0	31.2185	3	2	620.862	1240.72	2.89316	17.8112	2368	2368	MS2	5/62	20190307-iTQ-s58.raw
		High	LLGNVLVcVLAHHFGk	Unambiguous	1	1	P68871	C8(Methylthio); K16(iTRAQ4plex)	CID	1	0	1	1	393175	Redundant	Not Used	0.521662	0.0802485	0.152121				105400	79737.6	8371.57		35.06	0.00567638	0	14.5207	9	4	478.272	1910.06	0.940524	47.6984	11669	11669	MS2	10/146	20190307-iTQ-s61.raw
	High		sAVTALWGk	Unambiguous	1	1	P68871	N-Term(iTRAQ4plex); K9(iTRAQ4plex)	HCD	1	0	1	1	232103	Unique	Used	0.315684	0.0888786	0.278411	0.0781774	0.241946	0.863025	256313	117342	22547.3	15001.7	34.99	0.00465926	0	30.5232	5	3	407.582	1220.73	5.73999	32.0689	6748	6748	MS2	8/70	20190307-iTQ-s37.raw
	High		lLGNVLVcVLAHHFGk	Unambiguous	1	1	P68871	N-Term(iTRAQ4plex); C8(Methylthio); K16(iTRAQ4plex)	HCD	1	0	1	1	466805	Unique	Used	0.728993	0.697244	0.94581	0.957698	1.2835	1.34767	4223.44	4464.99	2914.59	3028.18	34.99	0.00348652	0	36.0369	186	4	514.298	2054.17	2.41366	53.478	12883	12883	MS2	10/146	20190307-iTQ-s72.raw
		High	vLGAFSDGLAHLDNLk	Unambiguous	2	2	P68871;P02042	N-Term(iTRAQ4plex); K16(iTRAQ4plex)	CID	1	0	1	1	332290	Redundant	Not Used	0.801201						420711	488829			34.99	0.00530903	0	11.4824	1	4	490.28	1958.1	0.864663	43.6784	9879	9879	MS2	7/138	20190307-iTQ-s52.raw
		High	kVLGAFSDGLAHLDNLk	Unambiguous	2	2	P68871;P02042	N-Term(iTRAQ4plex); K1(iTRAQ4plex); K17(iTRAQ4plex)	CID	1	0	1	1	438914	Redundant	Not Used	0.675915	0.407591	0.596314	0.520788	0.752766	1.25365	177848	174330	71746.4	69342.2	34.98	0.00166786	1	27.4188	9	3	744.104	2230.3	2.92194	39.9884	8975	8975	MS2	18/174	20190307-iTQ-s68.raw
	High		lLGNVLVcVLAHHFGk	Unambiguous	1	1	P68871	N-Term(iTRAQ4plex); C8(Methylthio); K16(iTRAQ4plex)	HCD	1	0	1	1	427468	Unique	Used	0.566399						231407	190077			34.94	0.00360705	0	10.1095	2	4	514.297	2054.17	1.1063	53.3922	13009	13009	MS2	14/146	20190307-iTQ-s66.raw
	High		lHVDPENFR	Unambiguous	2	2	P68871;P02042	N-Term(iTRAQ4plex)	HCD	1	0	1	1	322943	Not Unique	Not Used	0.636301	0.226268	0.351644	0.248701	0.381862	1.07843	299905	276744	67163.8	55840.6	34.93	0.00698971	0	29.0049	23	2	635.84	1270.67	5.35532	23.0902	4038	4038	MS2	5/72	20190307-iTQ-s51.raw
		High	vLGAFSDGLAHLDNLk	Unambiguous	2	2	P68871;P02042	N-Term(iTRAQ4plex); K16(iTRAQ4plex)	CID	1	0	1	1	325699	Redundant	Not Used	0.385448	0.0753797	0.193388	0.220595	0.559139	2.87132	183639	102651	13700.8	30328.3	34.89	0.00475158	0	46.6808	10	3	653.374	1958.11	6.29519	43.0607	10001	10001	MS2	19/138	20190307-iTQ-s51.raw
	High		LLGNVLVcVLAHHFGk	Unambiguous	1	1	P68871	C8(Methylthio); K16(iTRAQ4plex)	HCD	1	0	1	1	386526	Redundant	Not Used	0.592728						75343.6	64763.9			34.81	0.00619443	0	12.3845	4	3	637.36	1910.06	1.2032	48.7316	11687	11687	MS2	6/146	20190307-iTQ-s60.raw
		High	lHVDPENFR	Unambiguous	2	2	P68871;P02042	N-Term(iTRAQ4plex)	CID	1	0	1	1	283914	Not Unique	Not Used	0.652396	0.223391	0.338608	0.233469	0.349629	1.02542	724709	685655	160235	126672	34.81	0.00784628	0	32.0856	1	2	635.837	1270.67	0.936222	25.0717	4512	4512	MS2	6/72	20190307-iTQ-s45.raw
	High		lLGNVLVcVLAHHFGk	Unambiguous	1	1	P68871	N-Term(iTRAQ4plex); C8(Methylthio); K16(iTRAQ4plex)	HCD	1	0	1	1	466620	Unique	Used	0.448726	0.506847	1.11696	0.271851	0.59189	0.526252	14264.1	9282.33	7155.65	2903.11	34.77	0.00385108	0	29.8798	47	4	514.297	2054.17	1.5817	51.9198	12488	12488	MS2	11/146	20190307-iTQ-s72.raw
	High		eFTPPVQAAYQk	Unambiguous	1	1	P68871	N-Term(iTRAQ4plex); K12(iTRAQ4plex)	HCD	1	0	1	1	192054	Redundant	Not Used	0.659236	0.164066	0.246105	0.121767	0.180459	0.728198	65713.4	62824.1	10670.9	5990.6	34.73	0.00805945	0	0	28	2	833.956	1666.9	0.162765	30.8284	6254	6254	MS2	7/102	20190307-iTQ-s31.raw
	High		lLVVYPWTQR	Unambiguous	3	3	P68871;P02042;P69892	N-Term(iTRAQ4plex)	HCD	1	0	1	1	123277	Redundant	Not Used	0.563253	0.0857117	0.15048	0.255863	0.443807	2.92891	5785.19	4725.55	490.777	1108.18	34.72	0.00576761	0	17.9758	281	2	709.918	1418.83	0.781384	59.7758	14586	14586	MS2	7/74	20190307-iTQ-s20.raw
	High		sAVTALWGk	Unambiguous	1	1	P68871	N-Term(iTRAQ4plex); K9(iTRAQ4plex)	HCD	1	0	1	1	238205	Unique	Used	0.514038			0.0911052	0.173156		229377	170992		15645.2	34.71	0.00488504	0	20.7545	4	3	407.582	1220.73	4.76502	28.8685	5437	5437	MS2	8/70	20190307-iTQ-s38.raw
	High		fFESFGDLSTPDAVmGNPk	Unambiguous	1	1	P68871	N-Term(iTRAQ4plex); M15(Oxidation); K19(iTRAQ4plex)	HCD	1	0	1	1	206524	Unique	Used	0.966605						99393.4	139328			34.69	0.00635099	0	15.8247	3	3	788.388	2363.15	1.55494	39.5807	9039	9039	MS2	10/166	20190307-iTQ-s33.raw
		High	lLGNVLVcVLAHHFGk	Unambiguous	1	1	P68871	N-Term(iTRAQ4plex); C8(Methylthio); K16(iTRAQ4plex)	CID	1	0	1	1	440306	Redundant	Not Used	0.6365	0.161737	0.251277	0.273784	0.420243	1.66088	30566.6	28214.7	4893.08	6265.31	34.65	0.003839	0	15.9872	27	4	514.297	2054.17	0.749745	50.1569	11991	11991	MS2	14/146	20190307-iTQ-s68.raw
	High		eFTPPVQAAYQk	Unambiguous	1	1	P68871	N-Term(iTRAQ4plex); K12(iTRAQ4plex)	HCD	1	0	1	1	192552	Unique	Used	0.736814	0.358093	0.480596	0.292122	0.387344	0.800402	56867.5	60764.9	20155.2	12437	34.62	0.00781751	0	26.5253	17	3	556.307	1666.91	0.41101	34.4526	7333	7333	MS2	10/102	20190307-iTQ-s31.raw
	High		lLGNVLVcVLAHHFGk	Unambiguous	1	1	P68871	N-Term(iTRAQ4plex); C8(Methylthio); K16(iTRAQ4plex)	HCD	1	0	1	1	440854	Unique	Used	0.625373	0.292849	0.463071	0.372121	0.581347	1.24675	12504.1	11340.2	3624.29	3483.56	34.57	0.00405003	0	7.1563	62	4	514.296	2054.16	-0.557621	54.323	13189	13189	MS2	12/146	20190307-iTQ-s68.raw
	High		vHLTPEEk	Unambiguous	2	2	P68871;P02042	N-Term(iTRAQ4plex); K8(iTRAQ4plex)	HCD	1	0	1	1	409033	Redundant	Not Used	0.740483	0.273503	0.36525	0.564038	0.74419	2.02342	94514	101494	25585	39911	34.49	0.00766385	0	39.2739	21	2	620.862	1240.72	1.61413	16.8217	2128	2128	MS2	5/62	20190307-iTQ-s64.raw
	High		lHVDPENFR	Unambiguous	2	2	P68871;P02042	N-Term(iTRAQ4plex)	HCD	1	0	1	1	342863	Not Unique	Not Used	0.63112	0.33077	0.518271	0.431209	0.667523	1.27909	135952	124431	44508	43889.4	34.4	0.00893172	0	31.3169	10	2	635.842	1270.68	9.10192	24.0892	4094	4094	MS2	5/72	20190307-iTQ-s54.raw
		High	vLGAFSDGLAHLDNLk	Unambiguous	2	2	P68871;P02042	N-Term(iTRAQ4plex); K16(iTRAQ4plex)	CID	1	0	1	1	352071	Not Unique	Not Used	1.04006			0.811162	0.76197		124906	188398		75854.3	34.36	0.00610119	0	15.299	2	4	490.28	1958.1	1.23871	41.7203	9787	9787	MS2	8/138	20190307-iTQ-s55.raw
	High		lLVVYPWTQR	Unambiguous	3	3	P68871;P02042;P69892	N-Term(iTRAQ4plex)	HCD	1	0	1	1	127620	Redundant	Not Used	0.900209	0.17285	0.189875	0.318014	0.345138	1.80516	7.44248e+06	9.7161e+06	1.27325e+06	1.77195e+06	34.35	0.00639071	0	6.7841	0	2	709.917	1418.83	-0.509156	41.9991	9679	9679	MS2	5/74	20190307-iTQ-s21.raw
	High		eFTPPVQAAYQk	Unambiguous	1	1	P68871	N-Term(iTRAQ4plex); K12(iTRAQ4plex)	HCD	1	0	1	1	197896	Redundant	Not Used	1.34557						1.13551e+06	2.21578e+06			34.3	0.00884254	0	13.9592	1	2	833.953	1666.9	-2.91298	26.3349	4551	4551	MS2	10/102	20190307-iTQ-s32.raw
	High		sAVTALWGk	Unambiguous	1	1	P68871	N-Term(iTRAQ4plex); K9(iTRAQ4plex)	HCD	1	0	1	1	231716	Unique	Used	0.223651						7.52808e+06	2.44167e+06			34.29	0.0054183	0	13.954	0	3	407.58	1220.73	0.86511	29.2955	5913	5913	MS2	7/70	20190307-iTQ-s37.raw
	High		lLGNVLVcVLAHHFGk	Unambiguous	1	1	P68871	N-Term(iTRAQ4plex); C8(Methylthio); K16(iTRAQ4plex)	HCD	1	0	1	1	434469	Unique	Used	0.527571	0.203057	0.380609				19542.1	14951.5	3927.5		34.29	0.00418941	0	13.7053	23	4	514.297	2054.17	0.512042	55.564	13868	13868	MS2	11/146	20190307-iTQ-s67.raw
	High		lLVVYPWTQR	Unambiguous	3	3	P68871;P02042;P69892	N-Term(iTRAQ4plex)	HCD	1	0	1	1	122148	Redundant	Not Used	0.651889	0.149539	0.226842	0.286658	0.429616	1.88083	84964	80323	12575.3	18234.2	34.27	0.00617282	0	28.6351	20	2	709.919	1418.83	1.55571	50.7885	12134	12134	MS2	5/74	20190307-iTQ-s20.raw
	High		gTFATLSELHcDk	Unambiguous	1	1	P68871	N-Term(iTRAQ4plex); C11(Methylthio); K13(iTRAQ4plex)	HCD	1	0	1	1	326164	Redundant	Not Used	0.692368						126242	126757			34.27	0.00793114	0	12.1131	7	3	585.961	1755.87	1.21263	46.4422	11018	11018	MS2	9/116	20190307-iTQ-s51.raw
		High	fFESFGDLSTPDAVmGNPk	Unambiguous	1	1	P68871	N-Term(iTRAQ4plex); M15(Oxidation); K19(iTRAQ4plex)	CID	1	0	1	1	199851	Unique	Used	0.671129						193900	188719			34.27	0.00701457	0	11.1004	1	3	788.388	2363.15	1.16752	40.1152	8782	8782	MS2	17/166	20190307-iTQ-s32.raw
		High	eFTPPVQAAYQk	Unambiguous	1	1	P68871	N-Term(iTRAQ4plex); K12(iTRAQ4plex)	CID	1	0	1	1	195425	Redundant	Not Used	0.551316	0.104545	0.18752				52211.1	41744	5402.5		34.25	0.0083248	0	13.913	10	3	556.308	1666.91	2.49811	54.8632	13553	13553	MS2	6/102	20190307-iTQ-s31.raw
	High		lLVVYPWTQR	Unambiguous	3	3	P68871;P02042;P69892	N-Term(iTRAQ4plex)	HCD	1	0	1	1	253402	Not Unique	Not Used	0.432587	0.201435	0.460472	0.289708	0.654301	1.41113	36679.1	23010.3	7312.73	7955.49	34.17	0.0065463	0	10.5827	14	3	473.614	1418.83	0.255691	42.7438	9668	9668	MS2	9/74	20190307-iTQ-s40.raw
		High	LLGNVLVcVLAHHFGk	Unambiguous	1	1	P68871	C8(Methylthio); K16(iTRAQ4plex)	CID	1	0	1	1	386622	Redundant	Not Used	0.624087	0.349606	0.553957	1.07941	1.68979	3.02934	34407.5	31140.8	11905.8	27805.3	34.15	0.00690342	0	30.7574	14	3	637.357	1910.06	-2.63135	49.4082	11889	11889	MS2	9/146	20190307-iTQ-s60.raw
	High		lLVVYPWTQR	Unambiguous	3	3	P68871;P02042;P69892	N-Term(iTRAQ4plex)	HCD	1	0	1	1	240142	Redundant	Not Used	0.543335	0.137874	0.250932	0.379836	0.682997	2.70305	250299	197223	34156	71177.4	34.13	0.00672279	0	23.0353	13	2	709.917	1418.83	-0.165012	42.683	9634	9634	MS2	9/74	20190307-iTQ-s38.raw
		High	eFTPPVQAAYQk	Unambiguous	1	1	P68871	N-Term(iTRAQ4plex); K12(iTRAQ4plex)	CID	1	0	1	1	194894	Redundant	Not Used	0.672923	0.197315	0.28996	0.0964699	0.140061	0.4797	43890.7	42832	8571.57	3169.94	34.13	0.00848076	0	40.2494	19	3	556.307	1666.91	1.07009	51.0257	12399	12399	MS2	11/102	20190307-iTQ-s31.raw
	High		sAVTALWGk	Unambiguous	1	1	P68871	N-Term(iTRAQ4plex); K9(iTRAQ4plex)	HCD	1	0	1	1	231813	Unique	Used	0.229951						1.86016e+06	620323			34.11	0.00564759	0	12.9702	1	3	407.58	1220.73	1.3901	30.0025	6122	6122	MS2	7/70	20190307-iTQ-s37.raw
	High		sAVTALWGk	Unambiguous	1	1	P68871	N-Term(iTRAQ4plex); K9(iTRAQ4plex)	HCD	1	0	1	1	238496	Unique	Used	0.801174						1.14216e+07	1.32704e+07			34.1	0.00566061	0	13.3461	0	3	407.58	1220.73	1.1651	30.9757	6070	6070	MS2	8/70	20190307-iTQ-s38.raw
	High		lLVVYPWTQR	Unambiguous	3	3	P68871;P02042;P69892	N-Term(iTRAQ4plex)	HCD	1	0	1	1	120631	Redundant	Not Used	0.623254	0.0479522	0.0760828	0.240588	0.377137	4.92271	1.56063e+08	1.41057e+08	7.40688e+06	2.811e+07	34.08	0.00680063	0	6.82021	0	2	709.917	1418.83	-0.337084	40.0606	8853	8853	MS2	5/74	20190307-iTQ-s20.raw
		High	LLGNVLVcVLAHHFGk	Unambiguous	1	1	P68871	C8(Methylthio); K16(iTRAQ4plex)	CID	1	0	1	1	386426	Redundant	Not Used	0.5352	0.0188453	0.0348201	0.0255398	0.0466221	1.3297	535342	415507	9985.31	10236.1	34.08	0.00723056	0	13.6712	10	4	478.271	1910.06	-0.0820206	47.9835	11462	11462	MS2	13/146	20190307-iTQ-s60.raw
	High		fFESFGDLSTPDAVMGNPk	Unambiguous	1	1	P68871	N-Term(iTRAQ4plex); K19(iTRAQ4plex)	HCD	1	0	1	1	279412	Unique	Used	0.474485	0.0798361	0.166387	0.314496	0.647566	3.86506	93755	64513	7408.34	22074.9	34.05	0.007261	0	33.1538	10	4	587.544	2347.16	1.68169	40.3837	8869	8869	MS2	11/166	20190307-iTQ-s44.raw
	High		lLGNVLVcVLAHHFGKEFTPPVQAAYQk	Unambiguous	1	1	P68871	N-Term(iTRAQ4plex); C8(Methylthio); K28(iTRAQ4plex)	HCD	1	0	1	1	440251	Unique	Used	0.737818	0.391855	0.525193	0.60298	0.798444	1.50979	17041.8	18234.6	6609.51	7693.2	33.97	0.00306663	1	30.6628	36	4	854.219	3413.86	2.46029	49.7779	11879	11879	MS2	10/268	20190307-iTQ-s68.raw
		High	fFESFGDLSTPDAVMGNPk	Unambiguous	1	1	P68871	N-Term(iTRAQ4plex); K19(iTRAQ4plex)	CID	1	0	1	1	161904	Redundant	Not Used	0.636881	0.459541	0.713524	0.578364	0.887224	1.23486	38195.5	35277.8	17372.6	16538.7	33.95	0.00726904	0	41.5038	18	3	783.055	2347.15	-0.808953	52.5002	12485	12485	MS2	10/166	20190307-iTQ-s26.raw
	High		eFTPPVQAAYQk	Unambiguous	1	1	P68871	N-Term(iTRAQ4plex); K12(iTRAQ4plex)	HCD	1	0	1	1	191151	Redundant	Not Used	0.456462						5.0211e+07	3.32379e+07			33.94	0.00912239	0	12.4888	0	3	556.306	1666.9	0.301162	24.4973	4301	4301	MS2	6/102	20190307-iTQ-s31.raw
		High	sAVTALWGk	Unambiguous	1	1	P68871	N-Term(iTRAQ4plex); K9(iTRAQ4plex)	CID	1	0	1	1	225191	Unique	Used	0.552962	0.622069	1.11246	0.523543	0.925012	0.825758	566376	454183	348715	221996	33.91	0.00591375	0	46.7507	7	2	610.868	1220.73	3.70106	30.9451	6113	6113	MS2	8/70	20190307-iTQ-s36.raw
	High		lLVVYPWTQR	Unambiguous	3	3	P68871;P02042;P69892	N-Term(iTRAQ4plex)	HCD	1	0	1	1	120859	Redundant	Not Used	0.655616	0.0359379	0.0542058	0.223293	0.332748	6.09622	1.27101e+08	1.20846e+08	4.52096e+06	2.12477e+07	33.89	0.00698226	0	6.46422	0	2	709.918	1418.83	0.43724	41.6948	9347	9347	MS2	5/74	20190307-iTQ-s20.raw
	High		fFESFGDLSTPDAVmGNPk	Unambiguous	1	1	P68871	N-Term(iTRAQ4plex); M15(Oxidation); K19(iTRAQ4plex)	HCD	1	0	1	1	166639	Redundant	Not Used	0.549612	0.0158406	0.0285009				899846	717225	14108.1		33.89	0.00765599	0	6.02036	1	2	1182.08	2363.15	2.12884	38.7003	8593	8593	MS2	9/166	20190307-iTQ-s27.raw
	High		gTFATLSELHcDk	Unambiguous	1	1	P68871	N-Term(iTRAQ4plex); C11(Methylthio); K13(iTRAQ4plex)	HCD	1	0	1	1	327123	Redundant	Not Used	0.756467	0.0243793	0.0318693				131977	144784	3184.54		33.88	0.00867633	0	10.441	6	3	585.961	1755.87	1.21263	53.3927	13097	13097	MS2	10/116	20190307-iTQ-s51.raw
	High		lLVVYPWTQR	Unambiguous	3	3	P68871;P02042;P69892	N-Term(iTRAQ4plex)	HCD	1	0	1	1	122482	Redundant	Not Used	0.647641	0.136313	0.208136	0.296036	0.446582	2.13081	55737	52349.1	7519.85	12353.1	33.87	0.00701449	0	10.1045	35	2	709.918	1418.83	0.0930964	53.1818	12860	12860	MS2	5/74	20190307-iTQ-s20.raw
	High		lHVDPENFR	Unambiguous	2	2	P68871;P02042	N-Term(iTRAQ4plex)	HCD	1	0	1	1	284979	Not Unique	Not Used	0.607888	0.327178	0.532234	0.326897	0.525386	0.980317	74738.2	65886.7	24202.1	18291.2	33.85	0.00966369	0	39.578	29	2	635.836	1270.66	-0.985137	32.736	6822	6822	MS2	5/72	20190307-iTQ-s45.raw
	High		lLVVYPWTQR	Unambiguous	3	3	P68871;P02042;P69892	N-Term(iTRAQ4plex)	HCD	1	0	1	1	127724	Redundant	Not Used	0.842405	0.13869	0.162804	0.40458	0.469217	2.8622	391851	478711	53788.8	118690	33.84	0.00764138	0	48.9108	6	2	709.917	1418.83	-1.28348	42.716	9902	9902	MS2	5/74	20190307-iTQ-s21.raw
		High	vLGAFSDGLAHLDNLk	Unambiguous	2	2	P68871;P02042	N-Term(iTRAQ4plex); K16(iTRAQ4plex)	CID	1	0	1	1	327765	Redundant	Not Used	0.52164			0.164473	0.308045		3269.26	2473.15		402.56	33.82	0.00684674	0	17.3687	243	3	653.371	1958.1	1.61962	58.7721	14482	14482	MS2	12/138	20190307-iTQ-s51.raw
	High		gTFATLSELHcDk	Unambiguous	1	1	P68871	N-Term(iTRAQ4plex); C11(Methylthio); K13(iTRAQ4plex)	HCD	1	0	1	1	318143	Unique	Used	0.460761	0.220724	0.473714	0.215205	0.456318	0.956627	266749	178242	58274.6	42977.7	33.8	0.00900438	0	52.4892	6	3	585.961	1755.87	1.83832	36.8889	7803	7803	MS2	11/116	20190307-iTQ-s50.raw
	High		sAVTALWGk	Unambiguous	1	1	P68871	N-Term(iTRAQ4plex); K9(iTRAQ4plex)	HCD	1	0	1	1	232441	Unique	Used	0.429484	0.201806	0.464653	0.24309	0.552981	1.18188	67857.2	42264.3	13553.7	12349.5	33.73	0.00620637	0	15.5361	12	3	407.583	1220.73	7.91493	34.4174	7478	7478	MS2	7/70	20190307-iTQ-s37.raw
	High		lLVVYPWTQR	Unambiguous	3	3	P68871;P02042;P69892	N-Term(iTRAQ4plex)	HCD	1	0	1	1	253395	Redundant	Not Used	0.490453	0.119787	0.241521	0.30582	0.609198	2.50493	405221	288218	48043	92778.2	33.71	0.00659678	0	16.7188	10	2	709.919	1418.83	1.98589	42.6985	9654	9654	MS2	5/74	20190307-iTQ-s40.raw
		High	kVLGAFSDGLAHLDNLk	Unambiguous	2	2	P68871;P02042	N-Term(iTRAQ4plex); K1(iTRAQ4plex); K17(iTRAQ4plex)	CID	1	0	1	1	434625	Redundant	Not Used	0.513984	0.0612192	0.117783	0.284679	0.541124	4.56255	8469.32	6312.9	513.173	1805.06	33.71	0.00253231	1	20.3056	88	4	558.328	2230.29	0.0424446	56.9982	14200	14200	MS2	15/174	20190307-iTQ-s67.raw
	High		fFESFGDLSTPDAVmGNPk	Unambiguous	1	1	P68871	N-Term(iTRAQ4plex); M15(Oxidation); K19(iTRAQ4plex)	HCD	1	0	1	1	160280	Unique	Used	0.891629	0.10317	0.114422				298999	386620	30531.6		33.7	0.00810501	0	29.9635	2	3	788.39	2363.15	3.25957	40.9289	8970	8970	MS2	11/166	20190307-iTQ-s26.raw
		High	lLGNVLVcVLAHHFGk	Unambiguous	1	1	P68871	N-Term(iTRAQ4plex); C8(Methylthio); K16(iTRAQ4plex)	CID	1	0	1	1	420387	Redundant	Not Used	0.405588	0.0873479	0.212966				839108	493553	72543.3		33.69	0.00470319	0	9.71553	1	4	514.298	2054.17	2.29481	49.7866	12307	12307	MS2	9/146	20190307-iTQ-s65.raw
	High		lLVVYPWTQR	Unambiguous	3	3	P68871;P02042;P69892	N-Term(iTRAQ4plex)	HCD	1	0	1	1	266525	Redundant	Not Used	0.512866	0.155223	0.299291	0.391626	0.746033	2.47546	366763	272785	56346.5	107534	33.67	0.00747393	0	36.6556	12	2	709.917	1418.83	-0.595192	42.218	9423	9423	MS2	5/74	20190307-iTQ-s42.raw
	High		lLGNVLVcVLAHHFGk	Unambiguous	1	1	P68871	N-Term(iTRAQ4plex); C8(Methylthio); K16(iTRAQ4plex)	HCD	1	0	1	1	447155	Unique	Used	0.604682	0.197781	0.323445	0.448078	0.723965	2.22284	10092	8849.83	1975.55	3385.47	33.65	0.00483301	0	17.5315	60	4	514.297	2054.16	0.155488	51.9684	12697	12697	MS2	15/146	20190307-iTQ-s69.raw
	High		lLVVYPWTQR	Unambiguous	3	3	P68871;P02042;P69892	N-Term(iTRAQ4plex)	HCD	1	0	1	1	153907	Redundant	Not Used	0.517936	0.0817588	0.156099	0.222349	0.419422	2.66834	2.16847e+06	1.62877e+06	175475	360975	33.62	0.00756048	0	16.4218	2	2	709.917	1418.83	-0.251048	41.6837	9521	9521	MS2	5/74	20190307-iTQ-s25.raw
	High		eFTPPVQAAYQk	Unambiguous	1	1	P68871	N-Term(iTRAQ4plex); K12(iTRAQ4plex)	HCD	1	0	1	1	194396	Redundant	Not Used	0.450313	0.278024	0.610534	0.248001	0.538058	0.875207	41968.6	27407.6	11548.7	7792.29	33.59	0.0103036	0	24.7464	24	3	556.306	1666.9	-0.467771	47.5055	11326	11326	MS2	6/102	20190307-iTQ-s31.raw
	High		fFESFGDLSTPDAVMGNPk	Unambiguous	1	1	P68871	N-Term(iTRAQ4plex); K19(iTRAQ4plex)	HCD	1	0	1	1	167087	Redundant	Not Used	0.852863						2.27595e+06	2.81497e+06			33.59	0.00794103	0	9.16356	0	3	783.056	2347.15	0.907306	41.8633	9566	9566	MS2	9/166	20190307-iTQ-s27.raw
	High		fFESFGDLSTPDAVmGNPk	Unambiguous	1	1	P68871	N-Term(iTRAQ4plex); M15(Oxidation); K19(iTRAQ4plex)	HCD	1	0	1	1	239808	Redundant	Not Used	0.546517	0.11085	0.200574	0.284648	0.508856	2.51949	125978	99845.5	13821.5	26846.6	33.58	0.00844172	0	12.8204	4	3	788.39	2363.16	3.87944	40.3046	8908	8908	MS2	10/166	20190307-iTQ-s38.raw
		High	lLVVYPWTQR	Unambiguous	3	3	P68871;P02042;P69892	N-Term(iTRAQ4plex)	CID	1	0	1	1	121949	Not Unique	Not Used	0.710372	0.740976	1.03148	1.11928	1.53937	1.48208	76183.8	78483.7	55872	63839.2	33.56	0.00737929	0	40.8293	18	2	709.918	1418.83	1.2976	49.3726	11698	11698	MS2	5/74	20190307-iTQ-s20.raw
	High		fFESFGDLSTPDAVmGNPk	Unambiguous	1	1	P68871	N-Term(iTRAQ4plex); M15(Oxidation); K19(iTRAQ4plex)	HCD	1	0	1	1	253058	Unique	Used	0.483988	0.124515	0.254407				228358	160281	28142.5		33.5	0.00837532	0	21.4844	5	3	788.39	2363.16	3.49202	40.3009	8925	8925	MS2	11/166	20190307-iTQ-s40.raw
		High	vLGAFSDGLAHLDNLk	Unambiguous	2	2	P68871;P02042	N-Term(iTRAQ4plex); K16(iTRAQ4plex)	CID	1	0	1	1	332008	Not Unique	Not Used	1.02217						4.59147e+06	6.80624e+06			33.5	0.00690126	0	11.5157	0	4	490.279	1958.09	-0.132798	41.6098	9268	9268	MS2	8/138	20190307-iTQ-s52.raw
	High		lLGNVLVcVLAHHFGk	Unambiguous	1	1	P68871	N-Term(iTRAQ4plex); C8(Methylthio); K16(iTRAQ4plex)	HCD	1	0	1	1	427219	Redundant	Not Used	0.490231	0.22776	0.459431	0.211458	0.421418	0.910928	73089.8	51962.3	16476.4	11570.9	33.49	0.00492485	0	25.5546	10	2	1027.59	2054.17	2.12963	51.4992	12466	12466	MS2	10/146	20190307-iTQ-s66.raw
		High	lLGNVLVcVLAHHFGk	Unambiguous	1	1	P68871	N-Term(iTRAQ4plex); C8(Methylthio); K16(iTRAQ4plex)	CID	1	0	1	1	440584	Unique	Used	0.665944			0.394178	0.578288		46672.2	45074.1		13773.3	33.43	0.00510684	0	9.23197	10	4	514.297	2054.17	0.868597	52.2396	12598	12598	MS2	10/146	20190307-iTQ-s68.raw
	High		gTFATLSELHcDk	Unambiguous	1	1	P68871	N-Term(iTRAQ4plex); C11(Methylthio); K13(iTRAQ4plex)	HCD	1	0	1	1	324207	Redundant	Not Used	0.546468						1.49017e+07	1.18095e+07			33.37	0.00899802	0	11.746	0	2	878.434	1755.86	-2.6034	32.2229	6779	6779	MS2	11/116	20190307-iTQ-s51.raw
	High		eFTPPVQAAYQk	Unambiguous	1	1	P68871	N-Term(iTRAQ4plex); K12(iTRAQ4plex)	HCD	1	0	1	1	191516	Redundant	Not Used	0.579333	0.069171	0.11807	0.0844577	0.14243	1.19799	267564	224795	18318	16918.2	33.34	0.0100336	0	14.0588	6	2	833.957	1666.91	1.6274	27.0583	5086	5086	MS2	10/102	20190307-iTQ-s31.raw
	High		gTFATLSELHcDk	Unambiguous	1	1	P68871	N-Term(iTRAQ4plex); C11(Methylthio); K13(iTRAQ4plex)	HCD	1	0	1	1	327225	Redundant	Not Used	0.692017	0.0361411	0.0516448				115828	116242	4143.26		33.31	0.00965985	0	13.1313	7	3	585.961	1755.87	1.31691	54.0931	13318	13318	MS2	10/116	20190307-iTQ-s51.raw
	High		lHVDPENFR	Unambiguous	2	2	P68871;P02042	N-Term(iTRAQ4plex)	HCD	1	0	1	1	287431	Not Unique	Not Used	0.4827	0.106953	0.219107				131810	92269	13953		33.27	0.0106912	0	8.01564	8	3	424.227	1270.67	0.541369	50.4357	12137	12137	MS2	8/72	20190307-iTQ-s45.raw
	High		eFTPPVQAAYQk	Unambiguous	1	1	P68871	N-Term(iTRAQ4plex); K12(iTRAQ4plex)	HCD	1	0	1	1	195398	Redundant	Not Used	0.577965	0.215363	0.368478	0.317037	0.535919	1.44437	40091.2	33603.3	8545.69	9515.85	33.27	0.0101967	0	4.0949	44	2	833.957	1666.91	1.84709	54.6687	13497	13497	MS2	6/102	20190307-iTQ-s31.raw
		High	kVLGAFSDGLAHLDNLk	Unambiguous	2	2	P68871;P02042	N-Term(iTRAQ4plex); K1(iTRAQ4plex); K17(iTRAQ4plex)	CID	1	0	1	1	439039	Redundant	Not Used	0.615437	0.245168	0.393934	0.273862	0.43475	1.09599	104266	93058.9	25300.9	21377.8	33.27	0.00275522	1	37.1406	15	3	744.103	2230.29	0.787367	40.9009	9247	9247	MS2	16/174	20190307-iTQ-s68.raw
	High		lLGNVLVcVLAHHFGk	Unambiguous	1	1	P68871	N-Term(iTRAQ4plex); C8(Methylthio); K16(iTRAQ4plex)	HCD	1	0	1	1	427840	Redundant	Not Used	0.527166	0.205572	0.38562				64966.4	49666.9	13218.5		33.22	0.00535985	0	11.4866	7	4	514.297	2054.17	1.22515	56.1843	13815	13815	MS2	16/146	20190307-iTQ-s66.raw
	High		vNVDEVGGEALGR	Unambiguous	1	1	P68871	N-Term(iTRAQ4plex)	HCD	1	0	1	1	138310	Redundant	Not Used	0.644816	0.188273	0.288732	0.314221	0.476092	1.63752	296468	277233	55245.1	69743.2	33.04	0.011372	0	10.179	12	2	729.891	1458.78	5.72525	24.7915	4257	4257	MS2	10/128	20190307-iTQ-s23.raw
		High	kVLGAFSDGLAHLDNLk	Unambiguous	2	2	P68871;P02042	N-Term(iTRAQ4plex); K1(iTRAQ4plex); K17(iTRAQ4plex)	CID	1	0	1	1	434344	No Quan Values	Not Used											32.98	0.00299583	1	21.5101	73	4	558.328	2230.29	0.0424446	54.544	13590	13590	MS2	15/174	20190307-iTQ-s67.raw
	High		vNVDEVGGEALGR	Unambiguous	1	1	P68871	N-Term(iTRAQ4plex)	HCD	1	0	1	1	98827	Redundant	Not Used	0.991601	0.367857	0.366847	0.630013	0.62073	1.68039	77275.4	111124	28135	36448.4	32.91	0.0123315	0	15.849	19	2	729.886	1458.76	-1.88964	25.5299	4578	4578	MS2	8/128	20190307-iTQ-s17.raw
		High	vNVDEVGGEALGRLLVVYPWTQR	Unambiguous	1	1	P68871	N-Term(iTRAQ4plex)	CID	1	0	1	1	181003	Unique	Used	1.36755	0.346016	0.250205	0.898755	0.642079	2.5485	61947.8	122857	21215.3	41682.7	32.9	0.00569276	1	7.75526	4	3	905.497	2714.48	0.843477	46.0872	11057	11057	MS2	14/252	20190307-iTQ-s29.raw
	High		VNVDEVGGEALGR	Unambiguous	1	1	P68871		HCD	1	0	1	1	41530	No Quan Labels	Not Used							21394.2	38886.5	22927.4	15291.6	32.85	0.00977938	0	37.7394	47	2	657.836	1314.66	-0.601828	24.2191	3341	3341	MS2	7/128	20190307-iTQ-s08.raw
	High		VHLTPEEk	Unambiguous	2	2	P68871;P02042	K8(iTRAQ4plex)	HCD	1	0	1	1	275836	Not Unique	Not Used	0.427999	0.0141944	0.0327957				351094	217920	4932.49		32.82	0.0113621	0	19.6211	7	2	548.81	1096.61	0.946859	14.5511	1121	1121	MS2	4/62	20190307-iTQ-s44.raw
	High		VHLTPEEk	Unambiguous	2	2	P68871;P02042	K8(iTRAQ4plex)	HCD	1	0	1	1	288939	Not Unique	Not Used	0.858525	0.103946	0.119729	0.209958	0.238929	1.98181	31228.9	38881.3	3212.87	4908.82	32.81	0.0115716	0	42.8319	61	2	548.81	1096.61	0.39028	14.617	1122	1122	MS2	4/62	20190307-iTQ-s46.raw
	High		lLVVYPWTQR	Unambiguous	3	3	P68871;P02042;P69892	N-Term(iTRAQ4plex)	HCD	1	0	1	1	121111	Not Unique	Not Used	0.780719						954150	1.0803e+06			32.76	0.00905724	0	9.25511	0	3	473.614	1418.83	0.513799	43.4885	9893	9893	MS2	7/74	20190307-iTQ-s20.raw
	High		LLGNVLVcVLAHHFGK	Unambiguous	1	1	P68871	C8(Methylthio)	HCD	1	0	1	1	300131	No Quan Labels	Not Used							12632.9	3049.11	8217.71		32.76	0.0131357	0	11.2694	17	3	589.326	1765.96	1.23917	47.8179	11348	11348	MS2	6/146	20190307-iTQ-s47.raw
	High		lLVVYPWTQR	Unambiguous	3	3	P68871;P02042;P69892	N-Term(iTRAQ4plex)	HCD	1	0	1	1	200203	Not Unique	Not Used	0.633054	0.359758	0.56197	0.456247	0.704125	1.24431	57650.1	52926.3	20527.6	19691.9	32.75	0.00886577	0	14.6529	10	3	473.615	1418.83	1.35265	42.606	9546	9546	MS2	9/74	20190307-iTQ-s32.raw
	High		VHLTPEEk	Unambiguous	2	2	P68871;P02042	K8(iTRAQ4plex)	HCD	1	0	1	1	295366	Not Unique	Not Used	0.811707	0.254855	0.310482	0.229842	0.276644	0.884862	27879.4	32818.2	7032.42	4797.35	32.62	0.00954543	0	32.8285	58	2	548.81	1096.61	0.167649	13.1539	1022	1022	MS2	4/62	20190307-iTQ-s47.raw
		High	lLGNVLVcVLAHHFGk	Unambiguous	1	1	P68871	N-Term(iTRAQ4plex); C8(Methylthio); K16(iTRAQ4plex)	CID	1	0	1	1	427918	Redundant	Not Used	0.49697						46218.3	33310.1			32.6	0.00604495	0	10.4905	10	4	514.298	2054.17	2.17596	56.8808	13978	13978	MS2	14/146	20190307-iTQ-s66.raw
	High		eFTPPVQAAYQk	Unambiguous	1	1	P68871	N-Term(iTRAQ4plex); K12(iTRAQ4plex)	HCD	1	0	1	1	191826	Redundant	Not Used	0.33792	0.117924	0.34509	0.124244	0.359213	1.03374	215582	105647	25161.9	20052.9	32.58	0.0124493	0	9.52118	14	2	833.959	1666.91	4.26372	29.2269	5760	5760	MS2	6/102	20190307-iTQ-s31.raw
	High		lHVDPENFR	Unambiguous	2	2	P68871;P02042	N-Term(iTRAQ4plex)	HCD	1	0	1	1	290371	Not Unique	Not Used	0.915669	0.122042	0.131799	0.103289	0.110207	0.830399	1.25387e+06	1.66503e+06	151456	96960.5	32.46	0.0128833	0	10.1156	1	2	635.837	1270.67	0.744087	25.2036	4227	4227	MS2	5/72	20190307-iTQ-s46.raw
	High		lLGNVLVcVLAHHFGk	Unambiguous	1	1	P68871	N-Term(iTRAQ4plex); C8(Methylthio); K16(iTRAQ4plex)	HCD	1	0	1	1	428081	Unique	Used	0.637307						4312.13	3985.4			32.42	0.00658715	0	37.7611	93	4	514.298	2054.17	2.05711	59.0132	14350	14350	MS2	10/146	20190307-iTQ-s66.raw
		High	gTFATLSELHcDkLHVDPENFR	Unambiguous	1	1	P68871	N-Term(iTRAQ4plex); C11(Methylthio); K13(iTRAQ4plex)	CID	1	0	1	1	412043	Unique	Used	0.479964	0.0492832	0.101539				372396	259206	18164.8		32.36	0.00903089	1	7.41254	2	3	955.142	2863.41	0.49256	38.5696	8646	8646	MS2	19/220	20190307-iTQ-s64.raw
	High		vLGAFSDGLAHLDNLk	Unambiguous	2	2	P68871;P02042	N-Term(iTRAQ4plex); K16(iTRAQ4plex)	HCD	1	0	1	1	334304	Not Unique	Not Used	0.827909	0.129798	0.155034				2149.35	2580.6	276.122		32.35	0.00943007	0	14.6966	300	3	653.372	1958.1	3.30283	59.1049	14244	14244	MS2	10/138	20190307-iTQ-s52.raw
	High		lLVVYPWTQRFFESFGDLSTPDAVMGNPk	Unambiguous	1	1	P68871	N-Term(iTRAQ4plex); K29(iTRAQ4plex)	HCD	1	0	1	1	293947	Redundant	Not Used	0.904879						193067	253355			32.35	0.00579193	1	5.29631	1	4	901.472	3602.87	1.56815	51.1534	11975	11975	MS2	12/292	20190307-iTQ-s46.raw
	High		eFTPPVQAAYQk	Unambiguous	1	1	P68871	N-Term(iTRAQ4plex); K12(iTRAQ4plex)	HCD	1	0	1	1	195519	Redundant	Not Used	0.493176	0.165167	0.331181	0.238713	0.472895	1.41805	43777.2	31309.8	7156.47	7823.68	32.33	0.0126607	0	12.6129	13	3	556.307	1666.91	1.61933	55.5912	13765	13765	MS2	9/102	20190307-iTQ-s31.raw
	High		sAVTALWGk	Unambiguous	1	1	P68871	N-Term(iTRAQ4plex); K9(iTRAQ4plex)	HCD	1	0	1	1	231909	Unique	Used	0.249624						897427	324875			32.26	0.00870638	0	11.5173	1	3	407.581	1220.73	3.26506	30.7008	6330	6330	MS2	7/70	20190307-iTQ-s37.raw
	High		gTFATLSELHcDk	Unambiguous	1	1	P68871	N-Term(iTRAQ4plex); C11(Methylthio); K13(iTRAQ4plex)	HCD	1	0	1	1	325106	Redundant	Not Used	0.807623	0.0706233	0.0864732				205472	240654	14362.4		32.25	0.012628	0	12.595	5	3	585.961	1755.87	1.21263	38.7936	8721	8721	MS2	8/116	20190307-iTQ-s51.raw
		High	lLGNVLVcVLAHHFGKEFTPPVQAAYQk	Unambiguous	1	1	P68871	N-Term(iTRAQ4plex); C8(Methylthio); K28(iTRAQ4plex)	CID	1	0	1	1	433626	Unique	Used	0.399075	0.38119	0.94456				18762.3	10858.5	7078.72		32.25	0.00455682	1	11.7638	15	3	1138.62	3413.85	-0.449991	49.1679	12032	12032	MS2	12/268	20190307-iTQ-s67.raw
	High		vNVDEVGGEALGR	Unambiguous	1	1	P68871	N-Term(iTRAQ4plex)	HCD	1	0	1	1	105402	Unique	Used	0.972051	1.02119	1.03886	0.991475	0.996514	0.952612	57607.3	81207.8	58225.1	42760.9	32.24	0.0140602	0	6.3336	16	2	729.893	1458.78	7.39884	26.0512	4418	4418	MS2	8/128	20190307-iTQ-s18.raw
		High	FFESFGDLSTPDAVMGNPk	Unambiguous	1	1	P68871	K19(iTRAQ4plex)	CID	1	0	1	1	87819	Unique	Used	0.753584	0.497114	0.652329	0.48085	0.623403	0.94906	131477	143685	64689.3	47331.2	32.2	0.00943006	0	20.6421	3	3	735.022	2203.05	0.16876	40.2938	8990	8990	MS2	7/166	20190307-iTQ-s15.raw
	High		lLVVYPWTQR	Unambiguous	3	3	P68871;P02042;P69892	N-Term(iTRAQ4plex)	HCD	1	0	1	1	127572	Not Unique	Not Used	1.3467			0.40748	0.295615		1.9319e+06	3.773e+06		589358	32.19	0.0112032	0	5.87134	0	3	473.614	1418.83	-0.905796	41.6604	9575	9575	MS2	9/74	20190307-iTQ-s21.raw
	High		gTFATLSELHcDk	Unambiguous	1	1	P68871	N-Term(iTRAQ4plex); C11(Methylthio); K13(iTRAQ4plex)	HCD	1	0	1	1	327723	Redundant	Not Used	0.680723						25371	25046			32.19	0.0125017	0	11.3587	16	3	585.961	1755.87	1.31691	58.2712	14397	14397	MS2	9/116	20190307-iTQ-s51.raw
	High		sAVTALWGk	Unambiguous	1	1	P68871	N-Term(iTRAQ4plex); K9(iTRAQ4plex)	HCD	1	0	1	1	238401	Unique	Used	0.692392						1.77355e+07	1.78084e+07			32.18	0.0102605	0	13.5305	0	3	407.579	1220.72	-1.30985	30.2618	5864	5864	MS2	8/70	20190307-iTQ-s38.raw
	High		LLGNVLVcVLAHHFGk	Unambiguous	1	1	P68871	C8(Methylthio); K16(iTRAQ4plex)	HCD	1	0	1	1	380475	Unique	Used	0.584843	0.539189	0.911684	0.598073	0.999092	1.08831	13670.4	11594.5	7295.42	6121.02	32.18	0.0111988	0	9.098	48	4	478.271	1910.06	0.0457976	52.938	13239	13239	MS2	5/146	20190307-iTQ-s59.raw
	High		lLGNVLVcVLAHHFGk	Unambiguous	1	1	P68871	N-Term(iTRAQ4plex); C8(Methylthio); K16(iTRAQ4plex)	HCD	1	0	1	1	434384	Unique	Used	0.668129	0.175495	0.259745	0.252449	0.36915	1.41139	25886	25081.7	4496.32	4892.44	32.18	0.00681008	0	10.5079	21	4	514.297	2054.17	1.22515	54.8625	13685	13685	MS2	16/146	20190307-iTQ-s67.raw
	High		LLGNVLVcVLAHHFGk	Unambiguous	1	1	P68871	C8(Methylthio); K16(iTRAQ4plex)	HCD	1	0	1	1	413386	Unique	Used	0.714461						42837.1	44384.4			32.17	0.0108302	0	6.65761	7	4	478.271	1910.06	-0.721112	48.2649	11563	11563	MS2	5/146	20190307-iTQ-s64.raw
	High		lLGNVLVcVLAHHFGk	Unambiguous	1	1	P68871	N-Term(iTRAQ4plex); C8(Methylthio); K16(iTRAQ4plex)	HCD	1	0	1	1	447773	Unique	Used	0.748148	0.344699	0.455612	0.783517	1.02318	2.23022	2554.95	2772.05	871.667	1498.72	32.17	0.00682578	0	40.7429	176	4	514.297	2054.17	0.868597	56.9971	14036	14036	MS2	5/146	20190307-iTQ-s69.raw
	High		gTFATLSELHcDk	Unambiguous	1	1	P68871	N-Term(iTRAQ4plex); C11(Methylthio); K13(iTRAQ4plex)	HCD	1	0	1	1	331234	Redundant	Not Used	1.1276	0.160445	0.140706	0.299493	0.259491	1.83147	221590	362356	35188.6	49684.9	32.13	0.0123695	0	33.3035	4	3	585.959	1755.86	-0.977299	36.0428	7597	7597	MS2	11/116	20190307-iTQ-s52.raw
		High	lLGNVLVcVLAHHFGk	Unambiguous	1	1	P68871	N-Term(iTRAQ4plex); C8(Methylthio); K16(iTRAQ4plex)	CID	1	0	1	1	427750	Redundant	Not Used	0.604144						67930.9	59516.7			32.13	0.00698079	0	10.6969	5	4	514.298	2054.17	1.93826	55.4777	13614	13614	MS2	9/146	20190307-iTQ-s66.raw
	High		gTFATLSELHcDkLHVDPENFR	Unambiguous	1	1	P68871	N-Term(iTRAQ4plex); C11(Methylthio); K13(iTRAQ4plex)	HCD	1	0	1	1	412043	Redundant	Not Used	0.479964	0.0492832	0.101539				372396	259206	18164.8		32.09	0.00961016	1	7.41254	2	3	955.142	2863.41	0.49256	38.5867	8652	8652	MS2	11/220	20190307-iTQ-s64.raw
	High		sAVTALWGk	Unambiguous	1	1	P68871	N-Term(iTRAQ4plex); K9(iTRAQ4plex)	HCD	1	0	1	1	232005	Unique	Used	0.213109						880867	272234			32.05	0.0098862	0	20.8668	1	3	407.581	1220.73	2.51508	31.3833	6538	6538	MS2	7/70	20190307-iTQ-s37.raw
	High		fFESFGDLSTPDAVMGNPk	Unambiguous	1	1	P68871	N-Term(iTRAQ4plex); K19(iTRAQ4plex)	HCD	1	0	1	1	154343	Unique	Used	0.245948	0.247847	0.996516	0.321332	1.27644	1.27206	96296.5	34346.6	23622.3	23166	32.05	0.0114767	0	37.7782	11	3	783.056	2347.15	0.985318	44.7458	10461	10461	MS2	7/166	20190307-iTQ-s25.raw
	High		lLVVYPWTQR	Unambiguous	3	3	P68871;P02042;P69892	N-Term(iTRAQ4plex)	HCD	1	0	1	1		No Quan Values	Not Used											32.04	0.010878	0	6.625	0	3	473.614	1418.83	-0.454106	40.0634	8854	8854	MS2	7/74	20190307-iTQ-s20.raw
	High		lLGNVLVcVLAHHFGk	Unambiguous	1	1	P68871	N-Term(iTRAQ4plex); C8(Methylthio); K16(iTRAQ4plex)	HCD	1	0	1	1	440494	Unique	Used	0.554763						152919	123027			32.03	0.00704941	0	10.3716	3	4	514.297	2054.17	0.393191	51.5819	12409	12409	MS2	12/146	20190307-iTQ-s68.raw
	High		fFESFGDLSTPDAVMGNPk	Unambiguous	1	1	P68871	N-Term(iTRAQ4plex); K19(iTRAQ4plex)	HCD	1	0	1	1	154222	Unique	Used	0.289537	0.284375	0.971247	0.289547	0.977025	0.999004	155479	65283.8	43761.2	33703.7	31.99	0.0115099	0	34.6319	5	3	783.056	2347.15	1.21935	43.8941	10200	10200	MS2	10/166	20190307-iTQ-s25.raw
	High		eFTPPVQAAYQk	Unambiguous	1	1	P68871	N-Term(iTRAQ4plex); K12(iTRAQ4plex)	HCD	1	0	1	1	310085	Unique	Used	0.626693	0.373692	0.589659	0.391515	0.610357	1.02795	137223	124713	50753.5	40221.8	31.96	0.0149329	0	15.5465	11	3	556.306	1666.9	-0.248076	25.3779	4600	4600	MS2	8/102	20190307-iTQ-s49.raw
	High		LLVVYPWTQR	Unambiguous	3	3	P68871;P02042;P69892		HCD	1	0	1	1	74599	No Quan Labels	Not Used							19634.1	23623.2	22425.9	20090.3	31.93	0.0155493	0	46.481	21	2	637.867	1274.73	0.78354	38.4411	8110	8110	MS2	7/74	20190307-iTQ-s13.raw
	High		sAVTALWGKVNVDEVGGEALGR	Unambiguous	1	1	P68871	N-Term(iTRAQ4plex)	HCD	1	0	1	1	173174	Redundant	Not Used	0.276612						245094	98318.7			31.92	0.00938324	1	7.87427	2	3	791.427	2372.27	-0.525593	38.6492	8374	8374	MS2	11/228	20190307-iTQ-s28.raw
	High		vHLTPEEk	Unambiguous	2	2	P68871;P02042	N-Term(iTRAQ4plex); K8(iTRAQ4plex)	HCD	1	0	1	1	368474	Not Unique	Not Used	0.787296	0.01	0.01	0.01	0.01	0.835651	4.71749e+07	5.38617e+07	292239	188271	31.83	0.0152226	0	15.5103	1	3	414.243	1240.71	0.0291043	15.5044	1692	1692	MS2	5/62	20190307-iTQ-s58.raw
		High	lLGNVLVcVLAHHFGk	Unambiguous	1	1	P68871	N-Term(iTRAQ4plex); C8(Methylthio); K16(iTRAQ4plex)	CID	1	0	1	1	426910	Redundant	Not Used	0.588935						7.25826e+07	6.19913e+07			31.81	0.00764642	0	10.5696	0	4	514.296	2054.16	-0.795325	49.2113	11794	11794	MS2	9/146	20190307-iTQ-s66.raw
	High		lLVVYPWTQR	Unambiguous	3	3	P68871;P02042;P69892	N-Term(iTRAQ4plex)	HCD	1	0	1	1	123009	Redundant	Not Used	0.545737	0.194916	0.353188	0.373389	0.668449	1.87955	19113.9	15127.4	3687.42	5343.16	31.7	0.0104793	0	11.0705	86	2	709.919	1418.83	2.5021	56.9817	14003	14003	MS2	5/74	20190307-iTQ-s20.raw
		High	lLGNVLVcVLAHHFGk	Unambiguous	1	1	P68871	N-Term(iTRAQ4plex); C8(Methylthio); K16(iTRAQ4plex)	CID	1	0	1	1	434836	Redundant	Not Used	0.432857	0.146809	0.33539				11436.1	7178.8	1661.71		31.67	0.00765866	0	31.1436	30	4	514.297	2054.17	1.22515	59.7837	14665	14665	MS2	11/146	20190307-iTQ-s67.raw
	High		lLGNVLVcVLAHHFGk	Unambiguous	1	1	P68871	N-Term(iTRAQ4plex); C8(Methylthio); K16(iTRAQ4plex)	HCD	1	0	1	1	447624	Unique	Used	0.536438	0.444584	0.819553	0.670952	1.22198	1.48073	4141.5	3221.87	1822.38	2080.35	31.62	0.00712755	0	30.1974	156	4	514.298	2054.17	3.48332	55.561	13712	13712	MS2	17/146	20190307-iTQ-s69.raw
	High		lLGNVLVcVLAHHFGK	Unambiguous	1	1	P68871	N-Term(iTRAQ4plex); C8(Methylthio)	HCD	1	0	1	1	373498	Unique	Used	0.305933	0.244837	0.791395	0.25197	0.804662	1.00974	18294	8116.44	4433.15	3451	31.58	0.0127537	0	6.10116	31	4	478.271	1910.06	-0.14593	51.7336	12578	12578	MS2	10/146	20190307-iTQ-s58.raw
	High		lHVDPENFR	Unambiguous	2	2	P68871;P02042	N-Term(iTRAQ4plex)	HCD	1	0	1	1	277325	Not Unique	Not Used	0.496987	0.30154	0.599987	0.381032	0.749043	1.23981	113164	81561.1	33773.7	32281.7	31.57	0.0152213	0	38.0573	15	2	635.839	1270.67	4.39465	25.3753	4346	4346	MS2	6/72	20190307-iTQ-s44.raw
	High		LLVVYPWTQR	Unambiguous	3	3	P68871;P02042;P69892		HCD	1	0	1	1	49983	No Quan Labels	Not Used							9284.94	27670.2	140818	71330	31.54	0.0182028	0	34.5149	12	2	637.866	1274.73	-0.0783181	39.8896	8410	8410	MS2	5/74	20190307-iTQ-s09.raw
	High		lLGNVLVcVLAHHFGk	Unambiguous	1	1	P68871	N-Term(iTRAQ4plex); C8(Methylthio); K16(iTRAQ4plex)	HCD	1	0	1	1	446969	Redundant	Not Used	0.536563						72340.2	56290.1			31.53	0.00790956	0	11.497	6	4	514.297	2054.17	1.22515	50.5495	12294	12294	MS2	11/146	20190307-iTQ-s69.raw
	High		LLGNVLVcVLAHHFGk	Unambiguous	1	1	P68871	C8(Methylthio); K16(iTRAQ4plex)	HCD	1	0	1	1	453157	Redundant	Not Used	0.425708	0.199137	0.462575	0.433668	0.99526	2.13671	60105.9	37107.4	11846.7	19514.7	31.52	0.0131073	0	40.1406	8	3	637.359	1910.06	0.148701	48.4659	11375	11375	MS2	7/146	20190307-iTQ-s70.raw
	High		gTFATLSELHcDk	Unambiguous	1	1	P68871	N-Term(iTRAQ4plex); C11(Methylthio); K13(iTRAQ4plex)	HCD	1	0	1	1	327663	Unique	Used	0.504955						37140.2	27197.5			31.45	0.0153255	0	10.6977	13	3	585.96	1755.87	0.378371	57.5751	14267	14267	MS2	8/116	20190307-iTQ-s51.raw
	High		eFTPPVQAAYQk	Unambiguous	1	1	P68871	N-Term(iTRAQ4plex); K12(iTRAQ4plex)	HCD	1	0	1	1	197997	Redundant	Not Used	1.11031	0.0564644	0.0502889				481253	774907	26895.2		31.41	0.0169851	0	17.386	2	2	833.955	1666.9	-1.00894	27.0482	4771	4771	MS2	10/102	20190307-iTQ-s32.raw
	High		vNVDEVGGEALGR	Unambiguous	1	1	P68871	N-Term(iTRAQ4plex)	HCD	1	0	1	1	98729	Redundant	Not Used	1.06439	0.372919	0.346462	0.365077	0.335099	0.960525	108832	167992	40169.7	29746	31.36	0.0174377	0	12.0141	12	2	729.886	1458.77	-1.13652	24.8443	4368	4368	MS2	12/128	20190307-iTQ-s17.raw
	High		vNVDEVGGEALGR	Unambiguous	1	1	P68871	N-Term(iTRAQ4plex)	HCD	1	0	1	1	91870	Redundant	Not Used	0.573454	0.29045	0.50086	0.29809	0.507854	1.00696	621523	516876	178672	138705	31.34	0.0181792	0	28.18	3	2	729.886	1458.76	-1.6386	23.4088	3568	3568	MS2	13/128	20190307-iTQ-s16.raw
	High		eFTPPVQAAYQk	Unambiguous	1	1	P68871	N-Term(iTRAQ4plex); K12(iTRAQ4plex)	HCD	1	0	1	1	192151	Redundant	Not Used	0.611989	0.234476	0.378877	0.203251	0.324473	0.850496	52255	46377	12127	7951.48	31.31	0.0172328	0	55.6482	34	2	833.951	1666.9	-5.25641	31.5413	6463	6463	MS2	6/102	20190307-iTQ-s31.raw
	High		fFESFGDLSTPDAVMGNPk	Unambiguous	1	1	P68871	N-Term(iTRAQ4plex); K19(iTRAQ4plex)	HCD	1	0	1	1	338838	Unique	Used	0.58491	0.360482	0.609449	0.550667	0.919794	1.4988	61583.3	52237.6	21972.2	25388.7	31.31	0.013202	0	30.3336	10	3	783.055	2347.15	-1.121	42.3324	9876	9876	MS2	9/166	20190307-iTQ-s53.raw
		High	lLGNVLVcVLAHHFGk	Unambiguous	1	1	P68871	N-Term(iTRAQ4plex); C8(Methylthio); K16(iTRAQ4plex)	CID	1	0	1	1	466442	Redundant	Not Used	0.522912	0.0402311	0.076081	0.0497941	0.0930336	1.21438	113585	86135.3	4522.84	4234.35	31.31	0.00887526	0	29.0884	45	4	514.295	2054.16	-2.93466	50.5071	12094	12094	MS2	9/146	20190307-iTQ-s72.raw
	High		gTFATLSELHcDk	Unambiguous	1	1	P68871	N-Term(iTRAQ4plex); C11(Methylthio); K13(iTRAQ4plex)	HCD	1	0	1	1	364374	Redundant	Not Used	0.592264	0.272496	0.454974	0.45237	0.746223	1.62882	76862.1	66017.5	20730	26031.2	31.19	0.0158908	0	45.2028	12	2	878.438	1755.87	1.77646	33.7086	7407	7407	MS2	11/116	20190307-iTQ-s57.raw
		High	lLGNVLVcVLAHHFGk	Unambiguous	1	1	P68871	N-Term(iTRAQ4plex); C8(Methylthio); K16(iTRAQ4plex)	CID	1	0	1	1	434547	Unique	Used	0.722921	0.305309	0.417629	0.342566	0.462961	1.10089	18043	18916	5452.23	4627.43	31.03	0.00887468	0	16.8991	22	4	514.297	2054.17	0.393191	56.2615	14031	14031	MS2	6/146	20190307-iTQ-s67.raw
	High		LLGNVLVcVLAHHFGk	Unambiguous	1	1	P68871	C8(Methylthio); K16(iTRAQ4plex)	HCD	1	0	1	1	387149	Unique	Used	0.561082	0.595265	1.04912	0.386584	0.673144	0.637195	6989.82	5687.52	4118.16	2023.01	30.92	0.0142401	0	10.0307	54	4	478.271	1910.06	-0.337657	53.2615	13031	13031	MS2	5/146	20190307-iTQ-s60.raw
	High		lLVVYPWTQRFFESFGDLSTPDAVMGNPk	Unambiguous	1	1	P68871	N-Term(iTRAQ4plex); K29(iTRAQ4plex)	HCD	1	0	1	1	293933	Unique	Used	0.602306	0.283427	0.465336	0.307546	0.498866	1.06465	39197.1	34237.5	10995.7	9025.1	30.86	0.00861369	1	79.3056	13	3	1201.62	3602.85	-1.62992	51.0388	11940	11940	MS2	9/292	20190307-iTQ-s46.raw
	High		lLGNVLVcVLAHHFGk	Unambiguous	1	1	P68871	N-Term(iTRAQ4plex); C8(Methylthio); K16(iTRAQ4plex)	HCD	1	0	1	1	440398	Redundant	Not Used	0.564726						960530	786647			30.82	0.00956273	0	10.2308	1	4	514.297	2054.17	1.344	50.873	12201	12201	MS2	16/146	20190307-iTQ-s68.raw
	High		fFESFGDLSTPDAVMGNPk	Unambiguous	1	1	P68871	N-Term(iTRAQ4plex); K19(iTRAQ4plex)	HCD	1	0	1	1	233559	Redundant	Not Used	0.55086	0.137357	0.246576	0.112368	0.199294	0.802663	148048	118270	20127	12454.7	30.82	0.0147788	0	19.8618	4	3	783.055	2347.15	-1.121	42.3751	9905	9905	MS2	11/166	20190307-iTQ-s37.raw
	High		lLVVYPWTQR	Unambiguous	3	3	P68871;P02042;P69892	N-Term(iTRAQ4plex)	HCD	1	0	1	1	114298	Not Unique	Not Used	0.239189			0.157282	0.642432		904132	313620		106463	30.79	0.0139642	0	5.92181	1	3	473.615	1418.83	1.15907	41.6309	9538	9538	MS2	8/74	20190307-iTQ-s19.raw
	High		lLGNVLVcVLAHHFGK	Unambiguous	1	1	P68871	N-Term(iTRAQ4plex); C8(Methylthio)	HCD	1	0	1	1	386759	No Quan Values	Not Used											30.74	0.013409	0	36.8568	17	3	637.362	1910.07	4.94186	50.3955	12186	12186	MS2	8/146	20190307-iTQ-s60.raw
	High		lLGNVLVcVLAHHFGk	Unambiguous	1	1	P68871	N-Term(iTRAQ4plex); C8(Methylthio); K16(iTRAQ4plex)	HCD	1	0	1	1	440584	Redundant	Not Used	0.665944			0.394178	0.578288		46672.2	45074.1		13773.3	30.67	0.00964168	0	9.23197	10	4	514.297	2054.17	0.868597	52.2549	12604	12604	MS2	11/146	20190307-iTQ-s68.raw
	High		VHLTPEEk	Unambiguous	2	2	P68871;P02042	K8(iTRAQ4plex)	HCD	1	0	1	1	282459	Not Unique	Not Used	0.782031	0.632141	0.799342	1.05363	1.3163	1.63536	27528.5	31220.3	17223.6	21714.9	30.6	0.0154161	0	45.1442	55	2	548.81	1096.61	-0.166299	14.4363	1358	1358	MS2	5/62	20190307-iTQ-s45.raw
	High		lLVVYPWTQR	Unambiguous	3	3	P68871;P02042;P69892	N-Term(iTRAQ4plex)	HCD	1	0	1	1	121015	Not Unique	Not Used	0.379342			0.336976	0.867876		2.86459e+06	1.57588e+06		722683	30.45	0.0156873	0	6.9765	0	3	473.614	1418.83	-0.195998	42.8115	9685	9685	MS2	8/74	20190307-iTQ-s20.raw
	High		gTFATLSELHcDk	Unambiguous	1	1	P68871	N-Term(iTRAQ4plex); C11(Methylthio); K13(iTRAQ4plex)	HCD	1	0	1	1	324458	Unique	Used	1.09164	0.316964	0.287128				24049.2	38072.3	7544.62		30.25	0.0195893	0	10.2257	15	4	439.721	1755.86	-0.394024	34.0921	7317	7317	MS2	10/116	20190307-iTQ-s51.raw
	High		fFESFGDLSTPDAVmGNPK	Unambiguous	1	1	P68871	N-Term(iTRAQ4plex); M15(Oxidation)	HCD	1	0	1	1	68434	Unique	Used	0.469467	1.11438	2.3473	0.924384	1.9237	0.81388	41660	28363.2	45949.2	28831	30.22	0.0171584	0	55.7394	17	3	740.352	2219.04	-0.869054	40.0913	8121	8121	MS2	11/166	20190307-iTQ-s12.raw
	High		LLGNVLVcVLAHHFGk	Unambiguous	1	1	P68871	C8(Methylthio); K16(iTRAQ4plex)	HCD	1	0	1	1	440074	Redundant	Not Used	0.444828	0.35848	0.796921	0.673804	1.4799	1.8442	47274	30496.2	16773.1	23847.5	30.17	0.0176937	0	24.1802	9	3	637.359	1910.06	0.436292	48.4788	11499	11499	MS2	6/146	20190307-iTQ-s68.raw
	High		sAVTALWGk	Unambiguous	1	1	P68871	N-Term(iTRAQ4plex); K9(iTRAQ4plex)	HCD	1	0	1	1	232337	Unique	Used	0.352771	0.200152	0.561061	0.236412	0.654739	1.15891	81709.8	41802.1	16186.8	14462.1	30.14	0.0141853	0	15.9567	14	3	407.582	1220.73	5.96499	33.7015	7255	7255	MS2	7/70	20190307-iTQ-s37.raw
	High		fFESFGDLSTPDAVmGNPk	Unambiguous	1	1	P68871	N-Term(iTRAQ4plex); M15(Oxidation); K19(iTRAQ4plex)	HCD	1	0	1	1	160080	Redundant	Not Used	0.451492						188220	123238			30.12	0.018239	0	13.5939	3	2	1182.08	2363.15	0.0626093	39.5305	8539	8539	MS2	8/166	20190307-iTQ-s26.raw
	High		LLGNVLVcVLAHHFGk	Unambiguous	1	1	P68871	C8(Methylthio); K16(iTRAQ4plex)	HCD	1	0	1	1	387515	Unique	Used	0.934108	1.17896	1.24808	0.793405	0.829828	0.660292	2400.4	3251.7	2800.97	1425.82	30.05	0.0173985	0	35.3377	253	4	478.271	1910.06	-0.465475	55.9995	13824	13824	MS2	6/146	20190307-iTQ-s60.raw
	High		fFESFGDLSTPDAVMGNPk	Unambiguous	1	1	P68871	N-Term(iTRAQ4plex); K19(iTRAQ4plex)	HCD	1	0	1	1	160323	Unique	Used	0.740524						1.11563e+06	1.19809e+06			30.05	0.0178434	0	8.44306	0	4	587.544	2347.15	0.745554	41.2508	9069	9069	MS2	9/166	20190307-iTQ-s26.raw
	High		fFESFGDLSTPDAVmGNPk	Unambiguous	1	1	P68871	N-Term(iTRAQ4plex); M15(Oxidation); K19(iTRAQ4plex)	HCD	1	0	1	1	166876	Unique	Used	0.472616	0.262791	0.54985	0.276191	0.570941	1.03119	75310.3	51617.2	19588.1	15572.3	30.02	0.0189625	0	25.2646	12	3	788.387	2363.15	-0.769575	40.3583	9103	9103	MS2	11/166	20190307-iTQ-s27.raw
	High		vLGAFSDGLAHLDNLk	Unambiguous	2	2	P68871;P02042	N-Term(iTRAQ4plex); K16(iTRAQ4plex)	HCD	1	0	1	1	345445	Not Unique	Not Used	0.993814	0.26821	0.266878	0.649238	0.638248	2.37503	130045	187427	34522.1	63210.2	29.99	0.016087	0	58.9625	9	3	653.369	1958.09	-1.55978	42.7874	9693	9693	MS2	15/138	20190307-iTQ-s54.raw
	High		fFESFGDLSTPDAVMGNPK	Unambiguous	1	1	P68871	N-Term(iTRAQ4plex)	HCD	1	0	1	1	68816	Redundant	Not Used	0.397184	0.0875157	0.21789				430038	247702	37249.5		29.94	0.0166281	0	13.3569	2	2	1102.03	2203.05	1.31076	42.865	8951	8951	MS2	9/166	20190307-iTQ-s12.raw
	High		vLGAFSDGLAHLDNLk	Unambiguous	2	2	P68871;P02042	N-Term(iTRAQ4plex); K16(iTRAQ4plex)	HCD	1	0	1	1	325575	Not Unique	Not Used	0.662275						84297.1	80962.1			29.85	0.0165105	0	13.8843	3	4	490.28	1958.1	2.29851	42.2073	9743	9743	MS2	5/138	20190307-iTQ-s51.raw
	High		lLGNVLVcVLAHHFGk	Unambiguous	1	1	P68871	N-Term(iTRAQ4plex); C8(Methylthio); K16(iTRAQ4plex)	HCD	1	0	1	1	428043	Unique	Used	0.63255						6495.06	5958.12			29.56	0.0126155	0	27.8588	54	4	514.298	2054.17	1.93826	58.3085	14254	14254	MS2	10/146	20190307-iTQ-s66.raw
	High		lLGNVLVcVLAHHFGk	Unambiguous	1	1	P68871	N-Term(iTRAQ4plex); C8(Methylthio); K16(iTRAQ4plex)	HCD	1	0	1	1	434736	Unique	Used	0.971719						3751.28	5286.29			29.38	0.0133224	0	21.9606	52	4	514.297	2054.17	1.5817	58.3987	14449	14449	MS2	10/146	20190307-iTQ-s67.raw
	High		vNVDEVGGEALGRLLVVYPWTQR	Unambiguous	1	1	P68871	N-Term(iTRAQ4plex)	HCD	1	0	1	1	187630	Unique	Used	1.3141	0.29365	0.220976	0.375089	0.278867	1.25327	109983	209597	31965.6	30885	29.09	0.014489	1	6.83771	6	3	905.497	2714.48	0.10147	46.958	10862	10862	MS2	12/252	20190307-iTQ-s30.raw
	High		lLGNVLVcVLAHHFGk	Unambiguous	1	1	P68871	N-Term(iTRAQ4plex); C8(Methylthio); K16(iTRAQ4plex)	HCD	1	0	1	1	434547	Redundant	Not Used	0.722921	0.305309	0.417629	0.342566	0.462961	1.10089	18043	18916	5452.23	4627.43	28.81	0.0147963	0	16.8991	22	4	514.297	2054.17	0.393191	56.2786	14037	14037	MS2	15/146	20190307-iTQ-s67.raw
	High		vLGAFSDGLAHLDNLKGTFATLSELHcDk	Unambiguous	1	1	P68871	N-Term(iTRAQ4plex); C27(Methylthio); K29(iTRAQ4plex)	HCD	1	0	1	1	393082	Unique	Used	0.546704	0.256679	0.464281	0.387985	0.693351	1.48308	36038.3	28572.5	9155.5	10468.1	28.5	0.0158204	1	22.8859	12	4	852.443	3406.75	3.2388	47.0268	11470	11470	MS2	9/298	20190307-iTQ-s61.raw
	High		lLGNVLVcVLAHHFGk	Unambiguous	1	1	P68871	N-Term(iTRAQ4plex); C8(Methylthio); K16(iTRAQ4plex)	HCD	1	0	1	1	434619	Unique	Used	0.661658	0.191293	0.285896				6805.24	6529.92	1288.45		27.93	0.0165091	0	20.2225	34	4	514.298	2054.17	3.00792	56.9698	14193	14193	MS2	12/146	20190307-iTQ-s67.raw
	High		kVLGAFSDGLAHLDNLk	Unambiguous	2	2	P68871;P02042	N-Term(iTRAQ4plex); K1(iTRAQ4plex); K17(iTRAQ4plex)	HCD	1	0	1	1	434237	No Quan Values	Not Used											27.67	0.00974709	1	10.5523	55	4	558.329	2230.29	1.24657	53.7712	13363	13363	MS2	9/174	20190307-iTQ-s67.raw
	High		kVLGAFSDGLAHLDNLk	Unambiguous	2	2	P68871;P02042	N-Term(iTRAQ4plex); K1(iTRAQ4plex); K17(iTRAQ4plex)	HCD	1	0	1	1	434129	Not Unique	Not Used	0.506278	0.194613	0.380124	0.341617	0.659236	1.72229	22157.1	16268	4267.87	5666.83	27.62	0.00981589	1	37.6247	54	4	558.331	2230.3	3.6548	52.9607	13129	13129	MS2	13/174	20190307-iTQ-s67.raw
	High		kVLGAFSDGLAHLDNLk	Unambiguous	2	2	P68871;P02042	N-Term(iTRAQ4plex); K1(iTRAQ4plex); K17(iTRAQ4plex)	HCD	1	0	1	1	432153	Redundant	Not Used	0.688578	0.172982	0.248422	0.327918	0.465267	1.85997	146874	146666	25146.2	36057.7	26.8	0.0131626	1	16.6534	12	3	744.101	2230.29	-1.42932	38.4612	8850	8850	MS2	16/174	20190307-iTQ-s67.raw
	High		vVAGVANALAHk	Unambiguous	2	2	P68871;P02042	N-Term(iTRAQ4plex); K12(iTRAQ4plex)	HCD	1	0	1	1	356402	Redundant	Not Used	0.333705	0.326505	0.967542	0.179999	0.526984	0.540902	281577	136267	90994.4	37945	26.7	0.0150726	0	17.5912	3	2	719.444	1437.88	2.49123	25.3219	4585	4585	MS2	8/100	20190307-iTQ-s56.raw
P02042	Hemoglobin subunit delta OS=Homo sapiens OX=9606 GN=HBD PE=1 SV=2 - [HBD_HUMAN]	95.24	1	8	15	675	0.618149	83	24.24	0.137045	57	134.839	0.205434	58	141.35	0.199254	48	129.865	0.29413	48	140.887	1.23677	46	29.405	23850.6	95.24	29	675	147	16.0453	8.04541
	A4	A7	Sequence	PSM Ambiguity	# Proteins	# Protein Groups	Protein Group Accessions	Modifications	Activation Type	ΔScore	ΔCn	Rank	Search Engine Rank	QuanResultID	Quan Info	Quan Usage	115/114	116/114	116/115	117/114	117/115	117/116	114	115	116	117	IonScore	Exp Value	# Missed Cleavages	Isolation Interference [%]	Ion Inject Time [ms]	Charge	m/z [Da]	MH+ [Da]	ΔM [ppm]	RT [min]	First Scan	Last Scan	MS Order	Ions Matched	Spectrum File
		High	vVAGVANALAHk	Unambiguous	2	2	P68871;P02042	N-Term(iTRAQ4plex); K12(iTRAQ4plex)	CID	1	0	1	1	367667	Not Unique	Not Used	0.719759	0.103595	0.142329	0.0530433	0.0720001	0.50238	6132.25	6400.86	628.758	243.522	113.85	2.90529e-11	0	20.9624	260	2	719.445	1437.88	2.57613	58.3052	14540	14540	MS2	11/100	20190307-iTQ-s57.raw
		High	vLGAFSDGLAHLDNLk	Unambiguous	2	2	P68871;P02042	N-Term(iTRAQ4plex); K16(iTRAQ4plex)	CID	1	0	1	1	325481	Not Unique	Not Used	0.377223	0.01	0.01				3.53589e+06	1.93432e+06	3373.86		112.22	9.89655e-11	0	7.46331	2	2	979.553	1958.1	1.62649	41.5055	9531	9531	MS2	13/138	20190307-iTQ-s51.raw
		High	vLGAFSDGLAHLDNLk	Unambiguous	2	2	P68871;P02042	N-Term(iTRAQ4plex); K16(iTRAQ4plex)	CID	1	0	1	1	332487	Not Unique	Not Used	0.670359	0.129083	0.190416	0.152842	0.222753	1.16175	83950	81613	10725.5	9606.16	111.66	1.05421e-10	0	16.6849	16	2	979.55	1958.09	-0.742478	45.0795	10300	10300	MS2	13/138	20190307-iTQ-s52.raw
		High	vLGAFSDGLAHLDNLk	Unambiguous	2	2	P68871;P02042	N-Term(iTRAQ4plex); K16(iTRAQ4plex)	CID	1	0	1	1	338444	Not Unique	Not Used	1.28764	0.0354441	0.0272203	0.160693	0.121926	4.44829	61683.8	115185	2163.92	7420.89	109.1	1.95613e-10	0	33.5498	16	2	979.55	1958.09	-1.17887	39.4768	9014	9014	MS2	13/138	20190307-iTQ-s53.raw
		High	vLGAFSDGLAHLDNLk	Unambiguous	2	2	P68871;P02042	N-Term(iTRAQ4plex); K16(iTRAQ4plex)	CID	1	0	1	1	332236	Not Unique	Not Used	0.662024	0.01	0.01				1.00735e+06	967133	6446.28		104.25	6.29528e-10	0	5.93653	1	2	979.552	1958.1	0.816056	43.2911	9762	9762	MS2	14/138	20190307-iTQ-s52.raw
		High	vLGAFSDGLAHLDNLk	Unambiguous	2	2	P68871;P02042	N-Term(iTRAQ4plex); K16(iTRAQ4plex)	CID	1	0	1	1	332038	Not Unique	Not Used	0.685557						1.2414e+07	1.2342e+07			101.6	1.07926e-09	0	6.15132	0	2	979.55	1958.09	-0.80482	41.8326	9333	9333	MS2	14/138	20190307-iTQ-s52.raw
		High	vLGAFSDGLAHLDNLk	Unambiguous	2	2	P68871;P02042	N-Term(iTRAQ4plex); K16(iTRAQ4plex)	CID	1	0	1	1	325130	Not Unique	Not Used	0.53071	0.0136054	0.025351				182634	140562	2459.34		100.03	1.53436e-09	0	9.91785	16	2	979.55	1958.09	-0.742478	38.9456	8767	8767	MS2	21/138	20190307-iTQ-s51.raw
	High		vVAGVANALAHk	Unambiguous	2	2	P68871;P02042	N-Term(iTRAQ4plex); K12(iTRAQ4plex)	HCD	1	0	1	1	367360	Not Unique	Not Used	0.63362	0.0480465	0.0749852	0.0909132	0.140181	1.85654	54390.8	49978.8	2586.51	3702.03	99.64	7.6593e-10	0	29.4627	52	2	719.444	1437.88	2.32144	55.4784	13882	13882	MS2	11/100	20190307-iTQ-s57.raw
		High	vLGAFSDGLAHLDNLk	Unambiguous	2	2	P68871;P02042	N-Term(iTRAQ4plex); K16(iTRAQ4plex)	CID	1	0	1	1	352080	Not Unique	Not Used	0.796855	0.0626804	0.0777848				149473	172732	9273.03		96.73	3.45027e-09	0	20.6669	6	2	979.553	1958.1	1.75117	41.7696	9803	9803	MS2	14/138	20190307-iTQ-s55.raw
		High	vVAGVANALAHk	Unambiguous	2	2	P68871;P02042	N-Term(iTRAQ4plex); K12(iTRAQ4plex)	CID	1	0	1	1	363307	Not Unique	Not Used	0.890963						5.43443e+07	7.02174e+07			95.71	2.73905e-09	0	13.4333	0	2	719.442	1437.88	-0.649921	26.0043	5095	5095	MS2	11/100	20190307-iTQ-s57.raw
		High	vLGAFSDGLAHLDNLk	Unambiguous	2	2	P68871;P02042	N-Term(iTRAQ4plex); K16(iTRAQ4plex)	CID	1	0	1	1	332140	Not Unique	Not Used	0.75059						3.00203e+06	3.26775e+06			95.61	4.32793e-09	0	6.3511	0	2	979.544	1958.08	-6.97666	42.5904	9554	9554	MS2	15/138	20190307-iTQ-s52.raw
		High	kVLGAFSDGLAHLDNLk	Unambiguous	2	2	P68871;P02042	N-Term(iTRAQ4plex); K1(iTRAQ4plex); K17(iTRAQ4plex)	CID	1	0	1	1	431987	Not Unique	Not Used	0.570324						73820.5	61056.2			94.37	1.90109e-09	1	0	13	2	1115.65	2230.3	2.40801	37.2202	8482	8482	MS2	13/174	20190307-iTQ-s67.raw
		High	vLGAFSDGLAHLDNLk	Unambiguous	2	2	P68871;P02042	N-Term(iTRAQ4plex); K16(iTRAQ4plex)	CID	1	0	1	1	332368	Not Unique	Not Used	0.864794	0.0388435	0.0444169	0.0503729	0.0569082	1.27238	245256	307584	9429	9249.21	94.01	6.17633e-09	0	15.4453	7	2	979.551	1958.09	-0.119064	44.2488	10048	10048	MS2	26/138	20190307-iTQ-s52.raw
		High	vLGAFSDGLAHLDNLk	Unambiguous	2	2	P68871;P02042	N-Term(iTRAQ4plex); K16(iTRAQ4plex)	CID	1	0	1	1	331936	Not Unique	Not Used	0.768923						1.57733e+07	1.75889e+07			93.92	6.28538e-09	0	6.61302	0	2	979.551	1958.09	-0.493112	41.0735	9112	9112	MS2	15/138	20190307-iTQ-s52.raw
	High		vVAGVANALAHk	Unambiguous	2	2	P68871;P02042	N-Term(iTRAQ4plex); K12(iTRAQ4plex)	HCD	1	0	1	1	367605	Not Unique	Not Used	0.734616	0.0348423	0.0469017	0.0592457	0.0787928	1.66836	6359.8	6775.4	219.32	282.09	93.6	3.07744e-09	0	23.8769	253	2	719.444	1437.88	2.49123	57.6431	14414	14414	MS2	11/100	20190307-iTQ-s57.raw
		High	vVAGVANALAHk	Unambiguous	2	2	P68871;P02042	N-Term(iTRAQ4plex); K12(iTRAQ4plex)	CID	1	0	1	1	367267	Not Unique	Not Used	0.70054	0.071636	0.101121	0.142796	0.199146	1.95579	53950	54809.4	3825.16	5767.58	92.63	3.71115e-09	0	45.3591	36	2	719.445	1437.88	3.50998	54.7811	13678	13678	MS2	10/100	20190307-iTQ-s57.raw
		High	vVAGVANALAHk	Unambiguous	2	2	P68871;P02042	N-Term(iTRAQ4plex); K12(iTRAQ4plex)	CID	1	0	1	1	363595	Not Unique	Not Used	0.595036						8.51036e+06	7.34381e+06			91.91	6.57053e-09	0	13.3482	0	2	719.443	1437.88	0.708418	28.1125	5719	5719	MS2	11/100	20190307-iTQ-s57.raw
		High	vVAGVANALAHk	Unambiguous	2	2	P68871;P02042	N-Term(iTRAQ4plex); K12(iTRAQ4plex)	CID	1	0	1	1	356779	Not Unique	Not Used	0.4454	0.01	0.0146283				3.03649e+07	1.96134e+07	198017		91.56	6.21427e-09	0	13.1247	0	2	719.444	1437.88	1.81206	28.0401	5397	5397	MS2	11/100	20190307-iTQ-s56.raw
		High	fFESFGDLSSPDAVMGNPk	Unambiguous	1	1	P02042	N-Term(iTRAQ4plex); K19(iTRAQ4plex)	CID	1	0	1	1	160300	Unique	Used	0.576615	0.01	0.01				7.18067e+06	6.00457e+06	52869.9		91.07	1.20761e-08	0	5.44052	0	2	1167.07	2333.14	0.301392	41.0709	9012	9012	MS2	13/166	20190307-iTQ-s26.raw
		High	vVAGVANALAHk	Unambiguous	2	2	P68871;P02042	N-Term(iTRAQ4plex); K12(iTRAQ4plex)	CID	1	0	1	1	356875	Not Unique	Not Used	0.270783						4.43431e+07	1.74132e+07			90.42	8.0796e-09	0	13.4137	0	2	719.444	1437.88	1.55738	28.7221	5605	5605	MS2	17/100	20190307-iTQ-s56.raw
		High	vVAGVANALAHk	Unambiguous	2	2	P68871;P02042	N-Term(iTRAQ4plex); K12(iTRAQ4plex)	CID	1	0	1	1	363692	Not Unique	Not Used	0.697004	0.0278383	0.0394956				1.33835e+06	1.3528e+06	36875.5		90.04	1.06514e-08	0	21.4402	2	2	719.443	1437.88	-0.0556471	28.8169	5928	5928	MS2	11/100	20190307-iTQ-s57.raw
		High	vVAGVANALAHk	Unambiguous	2	2	P68871;P02042	N-Term(iTRAQ4plex); K12(iTRAQ4plex)	CID	1	0	1	1	356402	Not Unique	Not Used	0.333705	0.326505	0.967542	0.179999	0.526984	0.540902	281577	136267	90994.4	37945	88.35	1.03083e-08	0	17.5912	3	2	719.444	1437.88	2.49123	25.3067	4579	4579	MS2	11/100	20190307-iTQ-s56.raw
	High		vVAGVANALAHk	Unambiguous	2	2	P68871;P02042	N-Term(iTRAQ4plex); K12(iTRAQ4plex)	HCD	1	0	1	1	397245	Not Unique	Not Used	0.569496	0.140102	0.243274	0.193208	0.331455	1.35307	294620	243323	40853.8	42616.1	87.71	1.19451e-08	0	23.4303	7	2	719.444	1437.88	2.15165	29.0554	5802	5802	MS2	11/100	20190307-iTQ-s62.raw
		High	vLGAFSDGLAHLDNLk	Unambiguous	2	2	P68871;P02042	N-Term(iTRAQ4plex); K16(iTRAQ4plex)	CID	1	0	1	1	331707	Not Unique	Not Used	1.34611	0.0221176	0.016248				100931	197031	2209.48		87.65	2.64558e-08	0	13.5048	7	2	979.551	1958.09	-0.617795	39.4203	8610	8610	MS2	14/138	20190307-iTQ-s52.raw
		High	vVAGVANALAHk	Unambiguous	2	2	P68871;P02042	N-Term(iTRAQ4plex); K12(iTRAQ4plex)	CID	1	0	1	1	356971	Not Unique	Not Used	0.414257	0.136222	0.325176	0.100356	0.236682	0.722832	4.15043e+06	2.49341e+06	559586	311835	86.89	1.39158e-08	0	24.7808	0	2	719.445	1437.88	2.83081	29.4128	5813	5813	MS2	11/100	20190307-iTQ-s56.raw
		High	vVAGVANALAHk	Unambiguous	2	2	P68871;P02042	N-Term(iTRAQ4plex); K12(iTRAQ4plex)	CID	1	0	1	1	366946	Not Unique	Not Used	0.637026	0.121562	0.188704	0.238791	0.366228	1.92735	60980.4	56335	7336.93	10901.8	86.75	2.10292e-08	0	37.1539	45	2	719.443	1437.88	1.048	52.4109	12979	12979	MS2	11/100	20190307-iTQ-s57.raw
		High	vVAGVANALAHk	Unambiguous	2	2	P68871;P02042	N-Term(iTRAQ4plex); K12(iTRAQ4plex)	CID	1	0	1	1	367723	Not Unique	Not Used	0.674306	0.0327223	0.0479877				8097.55	7918.48	262.256		85.78	2.35174e-08	0	28.3546	232	2	719.444	1437.88	1.89696	58.9918	14664	14664	MS2	11/100	20190307-iTQ-s57.raw
	High		vVAGVANALAHk	Unambiguous	2	2	P68871;P02042	N-Term(iTRAQ4plex); K12(iTRAQ4plex)	HCD	1	0	1	1	363983	Not Unique	Not Used	0.681954	0.205922	0.2986	0.306989	0.439803	1.46271	131076	129631	26714.8	30125.3	85.64	2.78356e-08	0	27.3774	21	2	719.442	1437.88	-0.480128	30.9091	6561	6561	MS2	11/100	20190307-iTQ-s57.raw
		High	vVAGVANALAHk	Unambiguous	2	2	P68871;P02042	N-Term(iTRAQ4plex); K12(iTRAQ4plex)	CID	1	0	1	1	367360	Redundant	Not Used	0.63362	0.0480465	0.0749852	0.0909132	0.140181	1.85654	54390.8	49978.8	2586.51	3702.03	85.53	1.97328e-08	0	29.4627	52	2	719.444	1437.88	2.32144	55.4616	13876	13876	MS2	11/100	20190307-iTQ-s57.raw
[truncated: 202,080+ more rows]
