# Supplementary material for: Upregulation of ENAH by a PI3K/AKT/β-catenin cascade promotes oral cancer cell migration and growth via an ITGB5/Src axis
Source: Cell Mol Biol Lett. 2024 Nov 7;29:136. doi: 10.1186/s11658-024-00651-0 (PMC11545229; doi:10.1186/s11658-024-00651-0)
Supplement: Supplementary file 9 — Supplementary material 9: Supplementary Table S4. List of proteins quantified in iTRAQ analysis of OSCC #06, 29, 34, 44, and 48 groups [file 11658_2024_651_MOESM9_ESM.xlsx]

## Sheet: Table S4-1
Supplemental Table S4-1. List of proteins quantified in iTRAQ analysis of OSCC#06 group
Accession number		Protein name	Gene name	M.W. (kDa)	Sequence coverage (%)	Mascot score	No. of unique peptide	No. of total peptide	No. of total spectra	T/N (115/114)			P1/N (116/114)			P2/N (117/114)			No. of amino acids	calc. pI
UniProt	Swiss-Prot									ratio	No. of spectra	Variability (%)	ratio	No. of spectra	Variability (%)	ratio	No. of spectra	Variability (%)
P68871	HBB_HUMAN	Hemoglobin subunit beta	HBB	15.9883	96.6	81516.7	13	20	2310	0.0486	643	123.216	0.127568	425	132.613	0.0641407	427	120.367	147	7.28369
P69905	HBA_HUMAN	Hemoglobin subunit alpha	HBA2	15.2479	96.48	45682.7	15	15	1297	0.0755081	644	158.66	0.260369	551	303.026	0.107758	542	203.209	142	8.67529
P10599	THIO_HUMAN	Thioredoxin	TXN	11.7297	96.19	12458.5	13	13	386	0.901596	196	41.8423	2.1973	194	43.5764	1.19294	199	36.2568	105	4.91943
P02042	HBD_HUMAN	Hemoglobin subunit delta	HBD	16.0453	95.24	38622.5	10	17	1086	0.0560683	90	142.67	0.14718	67	173.851	0.0731937	73	136.707	147	8.04541
P01040	CYTA_HUMAN	Cystatin-A	CSTA	10.9997	94.9	1129.14	9	9	40	1.61436	24	50.5147	3.07314	24	42.8319	2.43254	24	47.8314	98	5.50342
P0DOY2	IGLC2_HUMAN	Immunoglobulin lambda constant 2	IGLC2	11.2865	93.4	9411.93	4	9	272	0.291724	17	27.3155	0.0929698	13	61.3859	0.0672658	13	54.7965	106	7.23975
P04792	HSPB1_HUMAN	Heat shock protein beta-1	HSPB1	22.7685	90.73	7599.13	19	19	228	0.812385	124	38.9655	0.6547	113	104.238	0.95997	122	36.708	205	6.40479
P01834	IGKC_HUMAN	Immunoglobulin kappa constant	IGKC	11.7578	90.65	12760.6	3	11	334	0.314643	55	59.6748	0.505849	33	54.2061	0.196424	32	84.8586	107	6.52197
Q9UBC9	SPRR3_HUMAN	Small proline-rich protein 3	SPRR3	18.1422	89.94	2027.63	12	12	81	0.0655775	67	83.5271	0.137358	57	93.2595	0.0828487	71	128.074	169	8.57275
P60709	ACTB_HUMAN	Actin, cytoplasmic 1	ACTB	41.7097	89.87	72842.4	13	33	2226	0.876475	433	50.0584	1.89322	413	45.7783	1.13119	429	41.8716	375	5.47803
P02768	ALBU_HUMAN	Albumin	ALB	69.3215	89.16	204289	77	77	6425	0.186531	3635	54.1991	0.173697	2293	209.881	0.0921511	2200	158.303	609	6.27783
P00558	PGK1_HUMAN	Phosphoglycerate kinase 1	PGK1	44.5861	88.97	21011.1	34	40	626	1.02348	302	56.5388	3.11423	301	56.2003	1.39551	303	54.4118	417	8.104
P37802	TAGL2_HUMAN	Transgelin-2	TAGLN2	22.3772	88.94	9942.94	16	17	270	1.01401	122	49.6577	2.01499	122	50.4843	1.06963	122	43.5461	199	8.25049
Q01469	FABP5_HUMAN	Fatty acid-binding protein 5	FABP5	15.1546	88.89	21835.9	17	17	691	2.00726	369	67.9606	4.84469	369	69.5686	2.89675	369	64.369	135	7.00537
P04406	G3P_HUMAN	Glyceraldehyde-3-phosphate dehydrogenase	GAPDH	36.0304	88.66	27804.2	26	27	748	1.37684	342	62.5706	1.40501	318	57.6152	1.85501	343	65.5713	335	8.45557
P31947	1433S_HUMAN	14-3-3 protein sigma	SFN	27.7567	87.1	73414.5	24	27	2134	2.10734	803	77.0354	7.94881	800	94.9969	2.99455	802	82.4526	248	4.7417
P15531	NDKA_HUMAN	Nucleoside diphosphate kinase A	NME1	17.1377	86.18	3956.71	6	11	129	1.10137	34	49.8068	2.60276	34	60.7209	1.35176	34	59.4397	152	6.18896
P60174	TPIS_HUMAN	Triosephosphate isomerase	TPI1	26.6527	85.54	18284	23	23	524	0.914539	280	41.175	2.9176	280	49.8237	1.36873	279	51.0206	249	6.90283
P05387	RLA2_HUMAN	60S acidic ribosomal protein P2	RPLP2	11.6578	85.22	2867.96	6	7	68	0.902683	27	50.2252	1.36307	27	54.7294	1.0622	27	56.4246	115	4.53857
P00338	LDHA_HUMAN	L-lactate dehydrogenase A chain	LDHA	36.6654	84.94	21112.6	27	28	611	1.42197	274	66.0845	4.54099	274	74.1492	2.08314	274	72.1653	332	8.26514
P06703	S10A6_HUMAN	Protein S100-A6	S100A6	10.1733	84.44	2395.04	9	9	95	0.689435	54	23.1899	2.55117	53	28.2722	0.786594	54	23.3755	90	5.47803
P62258	1433E_HUMAN	14-3-3 protein epsilon	YWHAE	29.1554	84.31	20671.3	23	26	616	0.808273	190	49.4139	2.95908	189	63.7736	1.21904	193	52.5776	255	4.7417
P63104	1433Z_HUMAN	14-3-3 protein zeta/delta	YWHAZ	27.7277	84.08	48202.2	16	25	1367	1.39069	351	61.0471	5.25661	351	80.8858	2.07375	351	66.6846	245	4.79248
P07741	APT_HUMAN	Adenine phosphoribosyltransferase	APRT	19.5954	83.89	2643.85	12	12	84	0.928095	39	39.02	0.346945	26	129.82	1.03557	38	36.6518	180	6.02393
P09455	RET1_HUMAN	Retinol-binding protein 1	RBP1	15.8399	83.7	1917.72	11	11	61	3.85505	31	120.425	3.5397	31	109.831	3.32375	31	112.601	135	5.10986
P30041	PRDX6_HUMAN	Peroxiredoxin-6	PRDX6	25.0192	83.48	5082.04	21	21	149	0.439205	85	43.8764	1.13041	85	47.5653	0.632916	85	28.9193	224	6.37939
P61981	1433G_HUMAN	14-3-3 protein gamma	YWHAG	28.2849	83.4	15744.6	13	19	531	0.964852	59	45.7576	3.16736	59	54.1012	1.40771	57	46.6376	247	4.89404
P36952	SPB5_HUMAN	Serpin B5	SERPINB5	42.0734	83.2	17944.3	32	32	507	1.78671	231	97.4035	5.21146	231	110.633	1.7333	229	97.7016	375	6.04932
P47929	LEG7_HUMAN	Galectin-7	LGALS7B	15.0658	83.09	5826.31	10	10	167	0.727798	101	36.0086	2.20233	101	50.0856	1.29598	101	39.716	136	7.62061
P69891	HBG1_HUMAN	Hemoglobin subunit gamma-1	HBG1	16.1303	82.99	7775.1	9	10	287	0.0777732	22	89.0612	0.211432	18	66.0205	0.0948622	18	106.067	147	7.1958
P31946	1433B_HUMAN	14-3-3 protein beta/alpha	YWHAB	28.0648	82.93	24464.9	11	22	816	0.903149	68	56.2145	2.8867	68	55.742	1.22575	68	43.304	246	4.83057
P18669	PGAM1_HUMAN	Phosphoglycerate mutase 1	PGAM1	28.7858	82.68	13508	20	20	404	1.10043	227	41.5581	2.71577	223	52.7978	1.36749	227	42.1885	254	7.18115
Q9NZT1	CALL5_HUMAN	Calmodulin-like protein 5	CALML5	15.8828	82.19	7609.28	12	12	230	1.34292	96	114.1	4.04849	95	128.034	2.79203	96	135.225	146	4.43701
P31949	S10AB_HUMAN	Protein S100-A11	S100A11	11.7328	81.9	4982.33	7	7	174	1.60489	95	53.7685	2.67525	93	57.9365	1.61487	92	42.0854	105	7.12256
P31944	CASPE_HUMAN	Caspase-14	CASP14	27.662	81.82	4773.65	20	20	134	2.2134	53	143.513	3.04594	53	113.141	4.1606	53	207.705	242	5.57959
P14618	KPYM_HUMAN	Pyruvate kinase PKM	PKM	57.9	81.73	59373.7	49	49	1651	1.3102	742	71.9669	3.93414	735	76.796	2.08172	743	85.5007	531	7.84033
P10809	CH60_HUMAN	60 kDa heat shock protein, mitochondrial	HSPD1	61.0164	81.68	36626.2	49	49	975	1.30973	387	76.427	4.55105	388	96.4126	1.32804	384	63.2	573	5.87158
P17174	AATC_HUMAN	Aspartate aminotransferase, cytoplasmic	GOT1	46.2185	81.36	2520.12	23	23	78	0.499639	43	43.7306	1.75721	43	47.3036	0.790699	43	36.1985	413	7.00537
P0DMV8	HS71A_HUMAN	Heat shock 70 kDa protein 1A	HSPA1A	70.009	81.28	11982.6	37	43	374	0.495108	167	45.983	0.604529	147	125.733	0.567765	169	46.1499	641	5.65576
P30043	BLVRB_HUMAN	Flavin reductase (NADPH)	BLVRB	22.1054	81.07	2926.64	12	12	83	0.197142	43	53.161	0.232521	35	136.934	0.2894	46	64.1954	206	7.6499
P29508	SPB3_HUMAN	Serpin B3	SERPINB3	44.5365	81.03	7869.08	31	31	246	2.45497	108	72.9116	2.51722	104	55.5903	2.82023	108	69.1389	390	6.81494
P13797	PLST_HUMAN	Plastin-3	PLS3	70.7662	80.79	15429.1	38	46	472	1.89957	191	60.565	5.73805	192	75.1572	2.34022	191	62.1549	630	5.60498
Q9HCY8	S10AE_HUMAN	Protein S100-A14	S100A14	11.6548	80.77	1078.34	7	7	31	0.899397	18	37.5368	2.99526	18	58.4515	0.698931	18	27.8068	104	5.23682
Q15126	PMVK_HUMAN	Phosphomevalonate kinase	PMVK	21.9812	80.73	1053.29	13	13	36	1.67445	18	50.4433	0.458904	18	87.6893	1.26803	18	39.9747	192	5.73193
P08670	VIME_HUMAN	Vimentin	VIM	53.6191	80.69	24251.7	38	44	760	0.429723	390	56.141	0.464637	345	79.5696	0.258721	371	68.0173	466	5.12256
Q04695	K1C17_HUMAN	Keratin, type I cytoskeletal 17	KRT17	48.076	80.56	11855.7	20	34	348	1.75499	51	185.837	5.21074	50	180.789	1.86003	51	110.98	432	5.021
P00491	PNPH_HUMAN	Purine nucleoside phosphorylase	PNP	32.0972	80.28	4799.46	20	20	143	1.19571	77	48.2085	4.23271	77	89.2379	1.77153	77	46.1753	289	6.94678
P55072	TERA_HUMAN	Transitional endoplasmic reticulum ATPase	VCP	89.2657	80.27	39414.5	63	63	1195	1.46427	520	73.2593	5.56874	517	90.5413	2.03714	521	79.228	806	5.26221
P63244	RACK1_HUMAN	Receptor of activated protein C kinase 1	RACK1	35.0546	80.13	3598.21	19	19	102	1.00954	49	44.2287	0.436738	43	151.689	1.0721	49	31.9055	317	7.69385
P27348	1433T_HUMAN	14-3-3 protein theta	YWHAQ	27.7468	80	16907.4	14	20	556	1.05708	68	34.914	3.23568	68	50.482	1.23861	69	41.3737	245	4.77979
Q9BQE3	TBA1C_HUMAN	Tubulin alpha-1C chain	TUBA1C	49.8635	79.73	19007.4	4	29	481	2.96	17	91.471	0.98782	14	188.488	2.32524	17	76.9958	449	5.09717
P30086	PEBP1_HUMAN	Phosphatidylethanolamine-binding protein 1	PEBP1	21.0437	79.68	2187.54	11	11	67	0.211819	40	53.8684	0.493606	39	53.0183	0.29793	40	62.0815	187	7.53271
P04080	CYTB_HUMAN	Cystatin-B	CSTB	11.1326	79.59	2789.19	6	6	86	0.32728	46	46.676	0.842309	46	45.0772	0.421285	46	39.5884	98	7.56201
Q16658	FSCN1_HUMAN	Fascin	FSCN1	54.4961	79.51	11748.8	32	32	347	1.8224	146	98.5803	4.28007	146	80.0464	2.14545	146	89.4284	493	7.23975
Q9BYE4	SPR2G_HUMAN	Small proline-rich protein 2G	SPRR2G	8.15173	79.45	505.306	2	4	20	1.8396	4	45.1088	0.978797	4	27.2636	2.22039	4	43.6263	73	7.95752
Q06830	PRDX1_HUMAN	Peroxiredoxin-1	PRDX1	22.0963	79.4	6586.82	13	17	221	1.06987	99	42.8539	2.85744	99	38.7788	1.33953	99	46.0512	199	8.1333
P62937	PPIA_HUMAN	Peptidyl-prolyl cis-trans isomerase A	PPIA	18.0009	79.39	8955.8	15	15	286	0.973578	162	47.1088	1.88022	160	52.2518	1.04674	161	46.7226	165	7.81104
P49773	HINT1_HUMAN	Adenosine 5'-monophosphoramidase HINT1	HINT1	13.7931	79.37	729.955	7	7	22	0.549584	15	49.0143	0.771842	13	28.8681	0.637183	15	27.4285	126	6.94678
P22532	SPR2D_HUMAN	Small proline-rich protein 2D	SPRR2D	7.89962	79.17	754.34	3	5	31	4.23948	10	84.2047	1.71761	10	58.3391	3.75616	10	47.6185	72	8.36768
P84077	ARF1_HUMAN	ADP-ribosylation factor 1	ARF1	20.6837	79.01	2385.71	7	12	69	0.968531	17	41.3401	0.404458	17	122.863	0.821321	17	44.3305	181	6.80029
Q15847	ADIRF_HUMAN	Adipogenesis regulatory factor	ADIRF	7.84997	78.95	879.724	5	5	22	0.358154	12	67.9247	0.205575	11	394.562	0.451355	12	105.638	76	5.31299
Q04917	1433F_HUMAN	14-3-3 protein eta	YWHAH	28.201	78.86	12773.2	15	20	453	1.00871	45	44.2595	2.33605	45	61.4179	1.11063	45	37.3375	246	4.84326
P06733	ENOA_HUMAN	Alpha-enolase	ENO1	47.1393	78.8	67060.3	37	42	1865	1.30375	616	55.0237	4.81401	617	70.2569	1.75303	615	56.9775	434	7.38623
P25786	PSA1_HUMAN	Proteasome subunit alpha type-1	PSMA1	29.5369	78.71	2907.45	16	16	85	0.910626	45	45.9381	2.62271	46	56.0848	1.06825	45	53.846	263	6.60986
P35321	SPR1A_HUMAN	Cornifin-A	SPRR1A	9.87088	78.65	1385.94	2	5	59	1.78722	14	76.5853	1.47726	9	116.325	2.03205	14	73.9825	89	8.48486
P22528	SPR1B_HUMAN	Cornifin-B	SPRR1B	9.88093	78.65	2360.87	3	6	86	1.75603	30	121.844	1.35018	27	65.6053	1.6635	30	65.8458	89	8.48486
P11413	G6PD_HUMAN	Glucose-6-phosphate 1-dehydrogenase	G6PD	59.219	78.45	5213.45	33	33	164	1.45994	85	61.0651	1.7281	84	65.8733	2.4897	86	67.4598	515	6.84424
P02647	APOA1_HUMAN	Apolipoprotein A-I	APOA1	30.7589	78.28	6865.51	25	25	213	0.158465	134	62.3589	0.141674	93	216.27	0.0832485	83	118.232	267	5.75732
Q99714	HCD2_HUMAN	3-hydroxyacyl-CoA dehydrogenase type-2	HSD17B10	26.9061	78.16	3036.01	14	14	69	0.884378	32	47.2274	0.519836	26	130.041	0.929031	32	33.4305	261	7.78174
O00299	CLIC1_HUMAN	Chloride intracellular channel protein 1	CLIC1	26.9057	78.01	4103.61	15	15	126	0.875869	64	32.6399	2.07031	64	41.7283	1.10829	64	33.5045	241	5.17334
P09382	LEG1_HUMAN	Galectin-1	LGALS1	14.7062	77.78	3254.21	8	8	92	0.403295	53	48.8489	1.67941	54	43.5785	0.461172	51	115.953	135	5.50342
P04075	ALDOA_HUMAN	Fructose-bisphosphate aldolase A	ALDOA	39.3953	77.75	16979.2	25	29	474	0.825338	234	48.1836	2.70015	231	59.6666	1.27196	236	53.3652	364	8.08936
P06576	ATPB_HUMAN	ATP synthase subunit beta, mitochondrial	ATP5F1B	56.5246	77.69	7610.62	26	26	218	0.607022	112	39.3963	1.18183	104	48.6116	0.876059	112	31.9607	529	5.40186
P61604	CH10_HUMAN	10 kDa heat shock protein, mitochondrial	HSPE1	10.9249	77.45	2160.63	10	10	71	2.06682	51	62.6424	2.60454	51	57.387	2.14967	51	57.7959	102	8.92432
P12814	ACTN1_HUMAN	Alpha-actinin-1	ACTN1	102.993	77.13	32123.2	37	64	916	1.46748	220	66.4531	4.53388	221	76.5547	1.66622	222	67.0039	892	5.41455
O95336	6PGL_HUMAN	6-phosphogluconolactonase	PGLS	27.5296	77.13	2677.74	13	13	81	0.688621	46	44.3535	1.73565	47	28.9921	1.06116	47	34.4052	258	6.04932
Q15365	PCBP1_HUMAN	Poly(rC)-binding protein 1	PCBP1	37.4739	76.97	3706.97	12	18	111	1.30087	38	61.3819	1.12251	33	82.6108	1.10436	37	32.2009	356	7.09326
P47756	CAPZB_HUMAN	F-actin-capping protein subunit beta	CAPZB	30.6094	76.84	4182.7	20	20	131	1.00193	76	40.5233	2.31761	76	55.1423	1.21751	75	35.9123	272	5.99854
P63208	SKP1_HUMAN	S-phase kinase-associated protein 1	SKP1	18.6462	76.69	3650.17	10	10	99	0.732558	52	39.4407	1.79154	52	55.5328	0.970629	52	34.4209	163	4.53857
P24666	PPAC_HUMAN	Low molecular weight phosphotyrosine protein phosphatase	ACP1	18.0308	76.58	1016.15	10	10	31	0.730162	14	29.0566	0.831585	11	41.1356	0.700826	13	42.7264	158	6.7417
P07355	ANXA2_HUMAN	Annexin A2	ANXA2	38.5798	76.11	10532.4	29	29	299	0.834248	146	42.2086	2.28503	142	46.7184	0.579321	144	48.1553	339	7.75244
O15144	ARPC2_HUMAN	Actin-related protein 2/3 complex subunit 2	ARPC2	34.3115	75.67	2894.98	20	20	88	0.978479	46	37.4057	3.57821	46	45.3816	1.12118	46	31.6314	300	7.35693
P02533	K1C14_HUMAN	Keratin, type I cytoskeletal 14	KRT14	51.5294	75.64	24375.7	17	40	681	1.25026	98	98.8307	5.63177	100	159.619	1.36642	99	85.7232	472	5.16064
P18085	ARF4_HUMAN	ADP-ribosylation factor 4	ARF4	20.4977	75.56	1715.92	6	10	50	0.545524	15	57.8236	0.215698	15	351.031	0.31231	15	111.364	180	7.13721
P05109	S10A8_HUMAN	Protein S100-A8	S100A8	10.8276	75.27	3040.08	8	8	106	0.557844	66	34.7163	0.499964	61	71.8615	0.280972	62	59.4603	93	7.03467
P31939	PUR9_HUMAN	Bifunctional purine biosynthesis protein ATIC	ATIC	64.5753	75.17	4503.19	35	35	117	0.984242	65	54.7756	0.561952	57	95.3427	1.17312	65	45.5416	592	6.7124
P13489	RINI_HUMAN	Ribonuclease inhibitor	RNH1	49.9411	75.05	4873.34	22	22	129	0.60719	65	40.4093	1.34721	61	33.0557	0.763555	65	36.6558	461	4.81787
P07737	PROF1_HUMAN	Profilin-1	PFN1	15.0446	75	12451.6	14	14	381	1.15331	192	48.2629	2.51201	192	57.3311	1.36297	192	50.3829	140	8.26514
P04632	CPNS1_HUMAN	Calpain small subunit 1	CAPNS1	28.2977	75	3662.41	10	12	97	0.45639	38	48.5322	1.36853	39	72.7712	0.448998	36	74.0793	268	5.19873
P68133	ACTS_HUMAN	Actin, alpha skeletal muscle	ACTA1	42.0239	74.8	37110.4	2	28	1185	0.820237	2	50.2245	2.31401	4	51.1698	3.63946	6	78.7402	377	5.38916
P29401	TKT_HUMAN	Transketolase	TKT	67.8347	74.8	11164.8	39	39	320	0.774479	168	50.2048	2.27065	167	48.9479	1.23199	169	41.2575	623	7.66455
P02787	TRFE_HUMAN	Serotransferrin	TF	76.9996	74.79	26721.5	53	53	862	0.258419	503	57.7926	0.327547	364	284.012	0.173462	359	221.616	698	7.12256
P07108	ACBP_HUMAN	Acyl-CoA-binding protein	DBI	10.038	74.71	1467.4	7	7	54	0.866303	34	52.4188	1.91603	34	43.5033	1.2449	34	30.3812	87	6.56592
Q01995	TAGL_HUMAN	Transgelin	TAGLN	22.5964	74.63	2827.21	15	16	88	0.278534	56	104.635	0.281605	50	133.487	0.275436	54	80.1674	201	8.83643
P15374	UCHL3_HUMAN	Ubiquitin carboxyl-terminal hydrolase isozyme L3	UCHL3	26.166	74.35	2572.42	14	14	70	1.60616	39	49.4461	2.96098	39	67.81	1.91023	39	59.6974	230	4.91943
P52895	AK1C2_HUMAN	Aldo-keto reductase family 1 member C2	AKR1C2	36.712	74.3	5051.54	4	22	155	1.73128	26	65.3666	1.77181	25	65.4482	2.5349	26	55.9086	323	7.48877
P32119	PRDX2_HUMAN	Peroxiredoxin-2	PRDX2	21.8782	74.24	3801.56	14	15	133	0.243679	75	67.8534	0.590827	74	53.177	0.247942	75	65.8625	198	5.97314
P07437	TBB5_HUMAN	Tubulin beta chain	TUBB	49.639	74.1	16716.7	5	29	531	1.59057	35	83.3764	0.800943	31	64.7221	1.59639	35	86.2071	444	4.89404
Q13885	TBB2A_HUMAN	Tubulin beta-2A chain	TUBB2A	49.875	73.93	13985.7	6	29	450	1.7148	12	73.054	0.741727	11	41.6427	1.99537	12	57.3174	445	4.89404
P23396	RS3_HUMAN	40S ribosomal protein S3	RPS3	26.6714	73.66	3151.7	18	18	92	1.00162	53	34.6344	0.477889	48	125.881	1.06783	53	40.3327	243	9.65674
P42765	THIM_HUMAN	3-ketoacyl-CoA thiolase, mitochondrial	ACAA2	41.8976	73.55	3074.06	23	23	88	1.30724	38	62.6881	5.70812	38	77.9401	2.28563	38	61.3623	397	8.08936
P48147	PPCE_HUMAN	Prolyl endopeptidase	PREP	80.648	73.38	4527.61	39	39	133	1.12321	72	38.75	2.4723	72	44.2846	1.6179	72	40.825	710	5.85889
O14950	ML12B_HUMAN	Myosin regulatory light chain 12B	MYL12B	19.7665	73.26	2808.42	5	9	83	0.889809	21	45.712	4.94088	21	51.1463	1.10019	20	28.7439	172	4.84326
P01024	CO3_HUMAN	Complement C3	C3	187.03	73.18	19094.5	105	105	566	0.47411	327	46.1491	0.471397	243	382.546	0.25044	237	220.518	1663	6.40479
O75223	GGCT_HUMAN	Gamma-glutamylcyclotransferase	GGCT	20.9943	72.87	1778.49	11	11	52	0.85415	29	52.2802	2.39988	29	58.0206	1.44819	30	52.797	188	5.13525
O00151	PDLI1_HUMAN	PDZ and LIM domain protein 1	PDLIM1	36.049	72.64	3363.93	16	16	93	1.54833	47	56.9089	0.96714	39	69.7623	1.64702	47	56.3148	329	7.02002
P50990	TCPQ_HUMAN	T-complex protein 1 subunit theta	CCT8	59.5825	72.63	5735.8	36	36	170	1.31534	90	41.4313	1.79198	90	44.956	1.1717	90	37.1821	548	5.60498
P26038	MOES_HUMAN	Moesin	MSN	67.7778	72.62	8104.79	34	47	273	2.05834	92	49.8869	2.7054	92	95.5334	2.14723	92	38.4311	577	6.40479
P78371	TCPB_HUMAN	T-complex protein 1 subunit beta	CCT2	57.4521	72.34	6007.72	33	33	155	1.60871	83	46.8145	1.94724	83	50.4592	1.45407	83	47.3963	535	6.45557
P61586	RHOA_HUMAN	Transforming protein RhoA	RHOA	21.7541	72.02	2196.93	11	11	62	0.936061	32	21.106	0.457379	28	66.2462	1.03376	32	25.6158	193	6.1001
O95777	LSM8_HUMAN	U6 snRNA-associated Sm-like protein LSm8	LSM8	10.3963	71.88	655.95	4	4	14	0.628703	6	47.3148	0.947829	3	62.5329	0.67025	6	64.3572	96	4.4751
Q9UJ70	NAGK_HUMAN	N-acetyl-D-glucosamine kinase	NAGK	37.3519	71.8	2581.75	19	19	75	0.397198	45	35.8493	0.560724	43	91.9986	0.480605	44	33.6569	344	6.23975
O43707	ACTN4_HUMAN	Alpha-actinin-4	ACTN4	104.788	71.79	27442.8	40	63	798	0.941317	207	45.5859	2.88508	209	51.3605	1.16146	209	41.2345	911	5.43994
Q08188	TGM3_HUMAN	Protein-glutamine gamma-glutamyltransferase E	TGM3	76.5836	71.72	10328.8	42	42	292	0.264904	147	75.0451	1.70916	161	49.9949	0.675185	161	37.0807	693	5.85889
P14550	AK1A1_HUMAN	Aldo-keto reductase family 1 member A1	AKR1A1	36.5499	71.69	3065.66	18	18	84	0.333138	47	48.1744	0.548413	44	86.2861	0.454014	49	50.1981	325	6.78564
P08779	K1C16_HUMAN	Keratin, type I cytoskeletal 16	KRT16	51.2362	71.67	15615.7	19	34	427	2.07602	58	94.6114	5.60523	58	103.298	2.08653	58	88.3856	473	5.04639
P18283	GPX2_HUMAN	Glutathione peroxidase 2	GPX2	21.9411	71.58	1082.71	12	12	33	3.45009	17	116.714	7.24986	17	91.925	5.05996	17	125.099	190	7.78174
P21266	GSTM3_HUMAN	Glutathione S-transferase Mu 3	GSTM3	26.5421	71.56	2345.55	16	17	69	0.962664	37	47.8025	0.439402	36	76.8484	1.46719	37	34.1276	225	5.5415
Q92597	NDRG1_HUMAN	Protein NDRG1	NDRG1	42.8077	71.32	8749.9	15	15	229	2.19443	88	91.848	2.4405	88	74.3842	1.97257	88	85.9324	394	5.8208
P62942	FKB1A_HUMAN	Peptidyl-prolyl cis-trans isomerase FKBP1A	FKBP1A	11.9431	71.3	1268.23	6	6	36	1.49957	22	62.062	2.39206	22	40.7687	1.17742	22	61.3035	108	8.1626
P28838	AMPL_HUMAN	Cytosol aminopeptidase	LAP3	56.1308	71.29	4441.69	27	27	135	1.11315	76	41.78	0.46011	72	82.3142	0.757679	76	38.2502	519	7.92822
P07237	PDIA1_HUMAN	Protein disulfide-isomerase	P4HB	57.0807	71.06	19306.6	39	39	584	0.520191	307	44.8964	2.33011	315	42.406	0.735944	309	40.7714	508	4.86865
P22392	NDKB_HUMAN	Nucleoside diphosphate kinase B	NME2	17.2869	71.05	3226.2	6	11	112	1.06505	36	50.1164	3.04457	36	57.3973	1.67455	36	55.7756	152	8.41162
Q99497	PARK7_HUMAN	Parkinson disease protein 7	PARK7	19.8785	70.9	4484.54	15	15	114	0.721676	67	50.4485	2.00448	66	83.7834	0.960044	67	45.3708	189	6.78564
P68371	TBB4B_HUMAN	Tubulin beta-4B chain	TUBB4B	49.799	70.79	16030.2	2	28	518	3.59466	6	33.3744	0.379371	4	51.9788	2.94535	6	43.0046	445	4.89404
P13639	EF2_HUMAN	Elongation factor 2	EEF2	95.277	70.75	17991.5	57	58	548	1.33946	275	46.3927	1.21158	269	65.8102	1.3538	276	37.913	858	6.82959
P04083	ANXA1_HUMAN	Annexin A1	ANXA1	38.69	70.52	6464.65	24	24	184	0.625371	98	50.4946	1.19197	92	36.0849	0.396809	88	51.7756	346	7.02002
Q14116	IL18_HUMAN	Interleukin-18	IL18	22.3118	70.47	1978.21	12	12	73	1.565	38	50.4348	1.51825	37	51.493	3.06857	38	59.0148	193	4.66553
Q00610	CLH1_HUMAN	Clathrin heavy chain 1	CLTC	191.493	70.45	22539.4	95	95	624	1.13734	298	58.677	3.47032	295	64.5236	1.31654	298	54.5889	1675	5.69385
P60981	DEST_HUMAN	Destrin	DSTN	18.4935	70.3	2706.62	13	14	90	1.1225	40	48.6815	0.553143	32	67.2881	1.27905	40	28.7147	165	7.85498
O75368	SH3L1_HUMAN	Adapter SH3BGRL	SH3BGRL	12.7664	70.18	382.905	5	5	14	0.413406	10	85.2921	0.503735	9	164.87	0.434402	10	92.9768	114	5.24951
P30101	PDIA3_HUMAN	Protein disulfide-isomerase A3	PDIA3	56.7468	70.1	13223.7	39	40	427	0.674477	222	40.9687	2.92278	223	46.6236	0.833854	223	39.9993	505	6.354
P51858	HDGF_HUMAN	Hepatoma-derived growth factor	HDGF	26.7719	70	2488.31	18	18	80	1.5067	44	34.0557	1.11104	44	72.7685	1.68268	44	51.1353	240	4.729
P57730	CAR18_HUMAN	Caspase recruitment domain-containing protein 18	CARD18	10.1312	70	462.976	4	4	13	6.3179	7	31.8773	9.29204	7	23.1684	12.8521	7	61.9864	90	6.75635
P11142	HSP7C_HUMAN	Heat shock cognate 71 kDa protein	HSPA8	70.8542	69.97	15971.9	26	41	484	0.917881	168	74.4078	0.888808	154	104.695	0.976911	168	57.268	646	5.51611
P30050	RL12_HUMAN	60S ribosomal protein L12	RPL12	17.8075	69.7	2239.05	10	10	62	0.959099	35	42.2785	1.05305	30	75.4308	1.08206	35	23.953	165	9.42236
P16152	CBR1_HUMAN	Carbonyl reductase [NADPH] 1	CBR1	30.3559	69.68	4184.14	12	14	110	0.509232	46	36.1891	0.520309	40	58.8413	0.593816	46	22.6543	277	8.32373
P07476	INVO_HUMAN	Involucrin	IVL	68.4372	69.57	9432.75	33	33	296	1.52333	165	56.8819	0.540947	138	143.633	1.7791	165	51.1136	585	4.61475
P07900	HS90A_HUMAN	Heat shock protein HSP 90-alpha	HSP90AA1	84.6067	69.54	26902.2	34	52	766	1.25224	208	51.0233	2.348	208	56.6393	1.36196	208	53.7923	732	5.021
P61970	NTF2_HUMAN	Nuclear transport factor 2	NUTF2	14.469	69.29	1586.03	5	5	49	1.24898	32	59.9487	3.02705	32	84.9822	1.84558	32	62.8721	127	5.37646
Q6UWP8	SBSN_HUMAN	Suprabasin	SBSN	60.5046	69.15	4918.76	27	27	126	0.621341	65	40.2491	1.2521	64	60.9029	1.57934	65	36.6261	590	7.00537
Q9NSA3	CNBP1_HUMAN	Beta-catenin-interacting protein 1	CTNNBIP1	9.16454	69.14	680.787	4	4	20	2.58884	9	44.7982	2.66311	9	69.9898	2.60273	9	40.774	81	5.41455
P27482	CALL3_HUMAN	Calmodulin-like protein 3	CALML3	16.88	69.13	4769.24	9	11	125	0.953642	71	38.6258	2.35099	70	50.1837	1.29412	71	36.7691	149	4.42432
P27797	CALR_HUMAN	Calreticulin	CALR	48.1118	69.06	8338.71	21	21	279	0.626047	154	36.5159	2.85682	154	45.0934	0.774148	154	37.609	417	4.43701
P59998	ARPC4_HUMAN	Actin-related protein 2/3 complex subunit 4	ARPC4	19.6543	69.05	710.977	9	9	28	1.13035	14	26.9609	3.18102	14	48.9771	1.2511	14	45.4969	168	8.42627
Q9BWD1	THIC_HUMAN	Acetyl-CoA acetyltransferase, cytosolic	ACAT2	41.3244	69.02	2686.95	16	16	78	0.902678	35	56.2827	3.149	35	47.9539	1.16504	35	40.9261	397	6.91748
P19971	TYPH_HUMAN	Thymidine phosphorylase	TYMP	49.9242	68.88	7588.02	23	23	201	1.84049	87	66.7447	4.13539	85	67.3623	0.900543	85	42.1239	482	5.52881
Q7Z4W1	DCXR_HUMAN	L-xylulose reductase	DCXR	25.8966	68.85	2161.75	11	11	55	0.377556	30	37.703	0.482573	24	69.447	0.46699	30	41.007	244	8.104
P02774	VTDB_HUMAN	Vitamin D-binding protein	GC	52.8829	68.78	3454.38	29	29	118	0.221801	64	76.7296	0.0979573	40	190.045	0.0649118	41	330.652	474	5.45264
P49588	SYAC_HUMAN	Alanine--tRNA ligase, cytoplasmic	AARS1	106.743	68.7	9770.16	52	52	278	1.7169	139	51.9967	1.0629	129	80.3316	2.02975	139	53.0131	968	5.52881
P36871	PGM1_HUMAN	Phosphoglucomutase-1	PGM1	61.4105	68.68	4354.55	27	27	124	0.412401	68	33.3382	0.884918	64	49.4622	0.719007	68	44.8202	562	6.75635
P15121	ALDR_HUMAN	Aldo-keto reductase family 1 member B1	AKR1B1	35.8305	68.67	2397.25	15	16	70	0.972382	33	46.9684	4.29961	33	45.6901	1.77815	33	45.0959	316	6.97607
P48739	PIPNB_HUMAN	Phosphatidylinositol transfer protein beta isoform	PITPNB	31.5199	68.63	1758.56	16	17	55	1.31735	29	46.8193	2.19897	29	41.2476	1.09306	29	31.1023	271	6.87354
P51149	RAB7A_HUMAN	Ras-related protein Rab-7a	RAB7A	23.4748	68.6	1913.78	13	13	56	0.60564	33	45.6885	0.478045	31	91.815	0.708839	33	36.8849	207	6.69775
P02511	CRYAB_HUMAN	Alpha-crystallin B chain	CRYAB	20.1464	68.57	615.179	8	8	21	0.123149	14	47.8838	0.106265	13	157.084	0.340651	14	152.621	175	7.32764
P46926	GNPI1_HUMAN	Glucosamine-6-phosphate isomerase 1	GNPDA1	32.6476	68.51	1260.68	8	13	40	0.823696	12	26.3857	1.91652	12	77.6273	0.933275	12	39.7665	289	6.91748
P10768	ESTD_HUMAN	S-formylglutathione hydrolase	ESD	31.4425	68.44	1179.35	12	12	32	0.631467	17	65.5633	1.33833	17	83.386	0.633145	17	75.9638	282	7.02002
Q14697	GANAB_HUMAN	Neutral alpha-glucosidase AB	GANAB	106.807	68.43	10871.8	46	46	333	0.705345	148	40.1911	3.08222	152	48.9317	0.778202	149	44.572	944	6.13818
P14923	PLAK_HUMAN	Junction plakoglobin	JUP	81.6927	68.32	10495.5	34	39	293	2.04641	121	76.0774	1.75163	119	64.7136	1.90768	121	61.8238	745	6.13818
Q12905	ILF2_HUMAN	Interleukin enhancer-binding factor 2	ILF2	43.0352	68.21	2535.12	17	17	80	1.06526	39	35.8269	2.23901	38	28.9071	1.12368	39	38.9981	390	5.26221
P63241	IF5A1_HUMAN	Eukaryotic translation initiation factor 5A-1	EIF5A	16.8214	68.18	4346.16	11	11	130	1.49527	58	48.7816	0.825864	54	66.7929	1.49596	58	33.6874	154	5.23682
Q15181	IPYR_HUMAN	Inorganic pyrophosphatase	PPA1	32.6392	68.17	2727.06	18	18	80	0.922252	43	57.2967	2.30013	43	53.1753	0.93948	42	47.1269	289	5.85889
O75874	IDHC_HUMAN	Isocitrate dehydrogenase [NADP] cytoplasmic	IDH1	46.6295	68.12	6625.41	23	23	184	0.445665	91	46.6505	1.03966	89	47.4308	0.655249	91	57.2166	414	7.00537
P31948	STIP1_HUMAN	Stress-induced-phosphoprotein 1	STIP1	62.5994	67.96	4787.6	43	43	174	1.03339	107	51.9795	2.03641	106	53.3732	1.25559	106	43.833	543	6.80029
P55000	SLUR1_HUMAN	Secreted Ly-6/uPAR-related protein 1	SLURP1	11.1781	67.96	242.611	4	4	10	0.996842	8	34.7713	1.79919	8	30.1363	1.48421	8	28.3449	103	5.32568
Q96KP4	CNDP2_HUMAN	Cytosolic non-specific dipeptidase	CNDP2	52.8449	67.79	4078.86	23	23	121	0.698291	68	37.861	1.4996	68	49.2028	0.733087	67	36.5236	475	5.97314
P40926	MDHM_HUMAN	Malate dehydrogenase, mitochondrial	MDH2	35.4807	67.75	6271.8	19	19	168	0.739003	91	29.7862	1.80772	91	34.9657	0.925268	91	38.0302	338	8.67529
P27144	KAD4_HUMAN	Adenylate kinase 4, mitochondrial	AK4	25.2522	67.71	865.809	11	11	27	3.39603	18	43.6343	1.10887	17	87.3204	1.52242	18	39.2665	223	8.39697
P23528	COF1_HUMAN	Cofilin-1	CFL1	18.4907	67.47	8278.91	12	16	252	1.41171	78	47.3004	1.31438	72	49.7362	1.49093	76	37.716	166	8.08936
Q9NZH8	IL36G_HUMAN	Interleukin-36 gamma	IL36G	18.7094	67.46	1573.42	9	9	42	1.295	17	53.9	6.60422	17	84.8616	3.09911	17	164.445	169	5.13525
P12277	KCRB_HUMAN	Creatine kinase B-type	CKB	42.6173	67.45	2867.55	17	18	80	0.886298	40	44.9934	1.81578	39	55.1264	2.1165	40	78.8152	381	5.59229
P50395	GDIB_HUMAN	Rab GDP dissociation inhibitor beta	GDI2	50.6309	67.42	5957.04	20	30	162	0.945778	62	48.4965	2.00666	61	44.2091	1.05689	62	37.4905	445	6.46826
P29373	RABP2_HUMAN	Cellular retinoic acid-binding protein 2	CRABP2	15.683	67.39	1546.84	7	8	49	0.925924	23	49.4758	2.50212	24	69.8711	1.18569	23	36.3552	138	5.40186
P50583	AP4A_HUMAN	Bis(5'-nucleosyl)-tetraphosphatase [asymmetrical]	NUDT2	16.8186	67.35	1093.39	9	9	31	2.6805	16	27.1503	0.97334	16	76.1227	3.027	16	46.6733	147	5.35107
O00161	SNP23_HUMAN	Synaptosomal-associated protein 23	SNAP23	23.3395	67.3	641.172	10	10	19	1.03445	13	53.9665	0.768638	13	49.6576	0.960122	13	47.4368	211	5.0083
Q09666	AHNK_HUMAN	Neuroblast differentiation-associated protein AHNAK	AHNAK	628.699	67.28	30610.8	232	234	894	0.561559	526	55.3232	0.386707	501	99.8342	0.576782	525	53.6989	5890	6.15088
P08758	ANXA5_HUMAN	Annexin A5	ANXA5	35.9144	67.19	2283.14	19	19	75	0.261138	40	50.2885	0.497089	35	62.6738	0.249798	38	64.4556	320	5.04639
P07738	PMGE_HUMAN	Bisphosphoglycerate mutase	BPGM	29.9865	67.18	1579.09	12	12	46	0.494121	25	40.6707	1.5008	25	32.1931	0.821872	25	19.9379	259	6.53662
P35908	K22E_HUMAN	Keratin, type II cytoskeletal 2 epidermal	KRT2	65.3932	67.14	7507.1	24	34	236	2.20195	36	70.1505	1.40414	35	78.8419	1.39133	37	64.1402	639	8.00146
P06737	PYGL_HUMAN	Glycogen phosphorylase, liver form	PYGL	97.087	67.06	12172.4	43	53	371	1.70258	144	66.7684	5.86138	144	68.3855	2.27424	144	74.6012	847	7.1665
P50991	TCPD_HUMAN	T-complex protein 1 subunit delta	CCT4	57.8878	66.98	3462.72	27	28	101	1.41419	48	44.373	1.81745	46	57.3909	1.34264	48	37.297	539	7.82568
P42330	AK1C3_HUMAN	Aldo-keto reductase family 1 member C3	AKR1C3	36.8298	66.87	4182.83	9	19	126	1.66745	28	77.3308	2.33294	28	44.0172	2.62179	28	84.7408	323	7.94287
P68366	TBA4A_HUMAN	Tubulin alpha-4A chain	TUBA4A	49.8924	66.74	16460.5	6	26	428	2.50541	11	69.4105	0.669034	11	208.976	3.00925	11	66.045	448	5.05908
P05386	RLA1_HUMAN	60S acidic ribosomal protein P1	RPLP1	11.5067	66.67	1454.27	2	3	26	1.07133	23	35.0372	2.02861	22	34.8193	1.0539	23	42.582	114	4.32275
P31150	GDIA_HUMAN	Rab GDP dissociation inhibitor alpha	GDI1	50.5501	66.67	4574.62	15	25	122	0.644234	34	20.7373	1.86779	34	74.9109	0.89509	34	32.6944	447	5.13525
Q9NQR4	NIT2_HUMAN	Omega-amidase NIT2	NIT2	30.5886	66.67	1856.57	15	15	52	0.631265	27	38.4128	1.02129	27	33.7047	0.908774	27	37.6439	276	7.21045
P54652	HSP72_HUMAN	Heat shock-related 70 kDa protein 2	HSPA2	69.9779	66.51	10316.5	24	38	323	2.55268	80	100.496	1.23236	74	179.923	3.34141	80	97.335	639	5.74463
P61758	PFD3_HUMAN	Prefoldin subunit 3	VBP1	22.6115	66.5	1447.01	11	11	39	1.19151	18	28.3137	1.22722	18	39.7778	1.05382	18	16.6606	197	7.10791
P62760	VISL1_HUMAN	Visinin-like protein 1	VSNL1	22.128	66.49	2391.63	12	12	76	1.91865	45	75.1539	4.25665	45	96.6831	1.16167	45	53.1564	191	5.14795
P61088	UBE2N_HUMAN	Ubiquitin-conjugating enzyme E2 N	UBE2N	17.127	66.45	1298.07	8	8	43	1.57722	21	46.5788	2.51138	21	23.0453	1.0565	21	51.8227	152	6.56592
P34932	HSP74_HUMAN	Heat shock 70 kDa protein 4	HSPA4	94.2712	66.43	5611.6	42	44	159	0.708238	82	48.432	0.777589	78	49.557	0.943101	83	47.9767	840	5.18604
P29762	RABP1_HUMAN	Cellular retinoic acid-binding protein 1	CRABP1	15.5557	66.42	1046.75	8	9	32	0.2265	16	52.7575	2.69238	16	65.6426	5.24383	16	64.2432	137	5.37646
P30085	KCY_HUMAN	UMP-CMP kinase	CMPK1	22.2083	66.33	1859.51	11	11	58	0.498514	34	62.6243	0.270438	26	152.584	0.555924	33	67.0523	196	5.56689
P52209	6PGD_HUMAN	6-phosphogluconate dehydrogenase, decarboxylating	PGD	53.106	66.25	6949.88	28	28	203	0.517851	98	61.0974	1.40956	100	70.6961	0.668793	101	43.5465	483	7.2251
Q9UIV8	SPB13_HUMAN	Serpin B13	SERPINB13	44.2482	66.24	6176.6	22	22	168	0.979309	70	52.3275	1.64214	68	40.4122	1.68644	72	57.2464	391	5.70654
P05091	ALDH2_HUMAN	Aldehyde dehydrogenase, mitochondrial	ALDH2	56.3456	66.15	3326.42	25	28	95	0.249465	49	67.6205	1.23652	51	57.1454	0.4211	48	56.7823	517	7.04932
P18206	VINC_HUMAN	Vinculin	VCL	123.722	66.05	12922.2	67	67	388	0.863252	211	47.5342	1.97411	207	53.8708	0.796515	210	43.0342	1134	5.65576
P17987	TCPA_HUMAN	T-complex protein 1 subunit alpha	TCP1	60.3056	66.01	3480.76	26	26	106	1.54707	48	41.674	1.98491	47	38.885	1.3956	48	25.4337	556	6.11279
O75369	FLNB_HUMAN	Filamin-B	FLNB	277.99	65.95	19135.6	117	131	554	1.05921	252	46.8349	3.04259	250	72.3401	0.967435	249	43.4302	2602	5.73193
O14579	COPE_HUMAN	Coatomer subunit epsilon	COPE	34.4603	65.91	1467.06	14	14	42	0.737521	25	48.3916	1.4875	25	50.6945	0.670827	25	62.3093	308	5.12256
P05089	ARGI1_HUMAN	Arginase-1	ARG1	34.7133	65.84	1026.42	15	15	33	1.13821	15	76.668	4.32991	15	129.767	7.37319	15	139.252	322	7.21045
P67936	TPM4_HUMAN	Tropomyosin alpha-4 chain	TPM4	28.5045	65.73	7324.55	11	23	232	1.21978	45	39.0411	4.37904	45	48.3382	1.29569	44	33.4698	248	4.69092
P46940	IQGA1_HUMAN	Ras GTPase-activating-like protein IQGAP1	IQGAP1	189.134	65.72	17405.5	91	93	494	1.11987	235	55.9642	1.91448	234	55.8462	0.851209	232	48.0836	1657	6.48096
O95994	AGR2_HUMAN	Anterior gradient protein 2 homolog	AGR2	19.9666	65.71	3387.08	9	10	107	0.135032	35	88.0411	0.258761	45	117.858	0.130328	41	169.313	175	8.99756
P62875	RPAB5_HUMAN	DNA-directed RNA polymerases I, II, and III subunit RPABC5	POLR2L	7.63999	65.67	210.92	3	3	7	1.17578	4	38.7215	1.085	4	25.86	1.05147	4	35.1252	67	7.76709
P09525	ANXA4_HUMAN	Annexin A4	ANXA4	35.8601	65.52	2212.89	19	20	59	0.759539	29	40.8052	0.950936	27	44.2232	0.602988	29	36.8688	319	6.12549
P01876	IGHA1_HUMAN	Immunoglobulin heavy constant alpha 1	IGHA1	37.6306	65.44	6433.76	13	19	189	0.23615	83	42.0985	0.284144	53	162.532	0.123067	60	163.705	353	6.50732
Q96HE7	ERO1A_HUMAN	ERO1-like protein alpha	ERO1A	54.3581	65.38	4135.32	23	23	112	1.15857	59	51.0356	3.05157	59	43.5065	1.5534	59	38.6828	468	5.68115
Q13126	MTAP_HUMAN	S-methyl-5'-thioadenosine phosphorylase	MTAP	31.2158	65.37	1803.84	15	15	57	0.781348	30	53.109	3.04608	30	43.6707	1.47741	30	52.2469	283	7.18115
P48643	TCPE_HUMAN	T-complex protein 1 subunit epsilon	CCT5	59.6328	65.25	3450.46	26	26	100	1.44662	46	33.5774	2.09051	46	31.6443	1.22632	46	28.5635	541	5.65576
P62304	RUXE_HUMAN	Small nuclear ribonucleoprotein E	SNRPE	10.7966	65.22	691.076	4	4	21	1.16696	9	43.8212	1.46723	9	60.0543	1.25445	9	22.6325	92	9.43701
Q6IAA8	LTOR1_HUMAN	Ragulator complex protein LAMTOR1	LAMTOR1	17.7338	65.22	263.356	7	7	10	0.754248	7	62.5947	1.46592	7	70.3359	0.715951	7	26.8173	161	5.14795
P62805	H4_HUMAN	Histone H4	H4C16	11.3604	65.05	3596.15	11	11	118	0.828776	72	41.2482	3.43109	72	46.818	0.692464	72	44.1815	103	11.356
P62829	RL23_HUMAN	60S ribosomal protein L23	RPL23	14.8561	65	2517.19	9	9	66	0.916357	36	36.4383	0.58105	33	125.314	1.00849	36	35.3453	140	10.5063
P00441	SODC_HUMAN	Superoxide dismutase [Cu-Zn]	SOD1	15.9259	64.94	1256.92	7	7	38	0.247588	24	60.6746	0.685038	24	74.3165	0.396788	24	50.7509	154	6.12549
Q99471	PFD5_HUMAN	Prefoldin subunit 5	PFDN5	17.317	64.94	1216.33	8	8	30	1.18723	18	31.9484	1.20159	18	58.7683	1.06148	18	23.0819	154	6.32861
Q9Y490	TLN1_HUMAN	Talin-1	TLN1	269.599	64.82	20054.2	101	114	526	1.52905	219	60.538	2.37098	217	77.4061	0.987261	216	43.2716	2541	6.07471
Q9BT78	CSN4_HUMAN	COP9 signalosome complex subunit 4	COPS4	46.2397	64.78	1556.99	19	19	44	0.946966	25	32.0635	2.02141	25	46.6829	0.898802	25	38.9766	406	5.8335
P23381	SYWC_HUMAN	Tryptophan--tRNA ligase, cytoplasmic	WARS1	53.1316	64.76	5143.09	25	25	137	2.1289	64	69.3415	4.02751	63	82.6202	1.27187	63	37.6933	471	6.22705
Q9UQ80	PA2G4_HUMAN	Proliferation-associated protein 2G4	PA2G4	43.7592	64.72	3557.88	21	21	107	1.48475	55	37.7827	1.04327	54	53.5249	1.46284	55	34.1603	394	6.55127
P52907	CAZA1_HUMAN	F-actin-capping protein subunit alpha-1	CAPZA1	32.9023	64.69	3936.8	11	13	117	1.0692	55	42.5572	3.03283	54	56.9694	1.26967	54	42.3347	286	5.69385
P62244	RS15A_HUMAN	40S ribosomal protein S15a	RPS15A	14.83	64.62	1876.03	8	8	55	0.741829	28	25.0121	0.476236	24	113.199	0.927943	28	42.4964	130	10.1255
Q13162	PRDX4_HUMAN	Peroxiredoxin-4	PRDX4	30.5208	64.58	2636.89	12	15	88	0.440509	34	37.2098	1.65076	34	36.6761	0.42747	33	21.5923	271	6.29053
P02675	FIBB_HUMAN	Fibrinogen beta chain	FGB	55.8923	64.56	4777.46	24	24	147	0.450094	91	55.7898	0.55947	65	139.526	0.264026	66	117.296	491	8.26514
O95833	CLIC3_HUMAN	Chloride intracellular channel protein 3	CLIC3	26.6317	64.41	1488.9	12	12	45	0.901808	23	47.2524	0.418104	20	75.2541	1.06759	23	29.706	236	6.43018
P80723	BASP1_HUMAN	Brain acid soluble protein 1	BASP1	22.68	64.32	1338.93	11	11	38	0.529714	23	48.6949	0.75326	23	55.2595	0.368257	23	57.3022	227	4.62744
Q9NY33	DPP3_HUMAN	Dipeptidyl peptidase 3	DPP3	82.5378	64.31	3738.79	30	30	99	0.991911	48	53.1762	2.79041	46	70.3776	1.37913	48	52.4737	737	5.09717
P36405	ARL3_HUMAN	ADP-ribosylation factor-like protein 3	ARL3	20.4428	64.29	764.18	10	10	23	0.913883	15	36.0409	0.433842	13	97.1289	0.979987	15	44.2568	182	7.23975
P13796	PLSL_HUMAN	Plastin-2	LCP1	70.2439	64.27	5669.94	25	32	173	0.627166	54	37.1481	1.40874	46	151.618	0.465554	43	66.1788	627	5.42725
P43686	PRS6B_HUMAN	26S proteasome regulatory subunit 6B	PSMC4	47.3365	64.11	2696.21	19	20	77	1.25142	41	56.8376	0.976932	37	92.4573	1.43166	41	46.7285	418	5.21143
Q9ULZ3	ASC_HUMAN	Apoptosis-associated speck-like protein containing a CARD	PYCARD	21.6133	64.1	2760.98	13	13	73	1.85764	32	40.329	4.01201	31	49.0969	2.64253	32	37.092	195	6.34131
Q9BS26	ERP44_HUMAN	Endoplasmic reticulum resident protein 44	ERP44	46.9414	64.04	1660.48	17	17	50	0.72821	26	33.4886	1.4381	26	30.5878	0.643816	26	29.3153	406	5.26221
O75531	BAF_HUMAN	Barrier-to-autointegration factor	BANF1	10.052	64.04	589.873	5	5	18	1.27254	10	35.1021	0.630661	10	32.6496	0.440044	11	40.6048	89	6.0874
P02652	APOA2_HUMAN	Apolipoprotein A-II	APOA2	11.1679	64	1700.51	7	7	58	0.27837	36	29.1588	0.458787	20	115.101	0.249439	23	53.8994	100	6.62451
P35232	PHB1_HUMAN	Prohibitin 1	PHB1	29.7859	63.97	1194.35	13	13	32	1.33176	18	45.3154	1.38905	18	33.9507	0.902358	18	61.5302	272	5.75732
Q06323	PSME1_HUMAN	Proteasome activator complex subunit 1	PSME1	28.705	63.86	2747.15	16	16	80	1.00155	45	40.8888	1.53147	44	47.968	0.680973	44	37.532	249	6.02393
Q99832	TCPH_HUMAN	T-complex protein 1 subunit eta	CCT7	59.3289	63.72	3862.42	28	28	109	1.52264	58	68.3604	1.85034	59	77.899	1.44349	58	57.109	543	7.6499
Q13347	EIF3I_HUMAN	Eukaryotic translation initiation factor 3 subunit I	EIF3I	36.4786	63.69	1880.84	14	14	60	1.54331	32	57.7125	2.17521	32	32.4226	1.48395	32	44.4846	325	5.64307
Q9H0U4	RAB1B_HUMAN	Ras-related protein Rab-1B	RAB1B	22.1572	63.68	1900.4	5	11	55	0.719635	15	40.6148	0.328321	13	113.358	0.617524	15	38.2944	201	5.73193
P00738	HPT_HUMAN	Haptoglobin	HP	45.1766	63.55	8543.82	14	26	275	0.486419	81	37.8581	0.331826	54	424.324	0.161257	52	109.101	406	6.58057
O00231	PSD11_HUMAN	26S proteasome non-ATPase regulatory subunit 11	PSMD11	47.434	63.51	2780.7	26	26	83	1.3149	50	46.5361	0.662232	47	80.8278	1.47636	50	37.4744	422	6.48096
P28074	PSB5_HUMAN	Proteasome subunit beta type-5	PSMB5	28.4622	63.5	2611.47	14	14	68	1.08887	32	37.1037	3.67721	32	60.4248	2.0175	32	35.5817	263	6.91748
P05198	IF2A_HUMAN	Eukaryotic translation initiation factor 2 subunit 1	EIF2S1	36.0894	63.49	2371.72	20	20	72	2.1894	37	68.5533	2.61405	36	53.4163	2.03182	37	50.5566	315	5.08447
Q9BUF5	TBB6_HUMAN	Tubulin beta-6 chain	TUBB6	49.825	63.45	7316.37	10	22	240	2.53499	27	87.8587	0.927978	22	120.788	2.05404	27	70.1384	446	4.88135
P40925	MDHC_HUMAN	Malate dehydrogenase, cytoplasmic	MDH1	36.403	63.17	2712.18	19	19	87	0.623748	58	46.0135	1.70239	57	53.7479	0.841497	58	46.9632	334	7.35693
P07195	LDHB_HUMAN	L-lactate dehydrogenase B chain	LDHB	36.6151	63.17	9210.32	18	19	240	0.82681	98	44.399	3.01977	98	58.4374	1.06971	98	33.2679	334	6.04932
P06702	S10A9_HUMAN	Protein S100-A9	S100A9	13.2335	63.16	7225.45	8	8	210	0.350688	117	38.05	0.343903	105	93.2255	0.137202	99	96.5077	114	6.12549
Q96FQ6	S10AG_HUMAN	Protein S100-A16	S100A16	11.794	63.11	898.204	5	5	26	1.35955	15	55.4945	2.44241	15	43.0592	0.948399	15	33.7179	103	6.78564
P30740	ILEU_HUMAN	Leukocyte elastase inhibitor	SERPINB1	42.7147	63.06	9608.15	24	25	280	1.3596	138	75.618	3.31149	138	63.4126	1.14593	137	54.8825	379	6.27783
P62195	PRS8_HUMAN	26S proteasome regulatory subunit 8	PSMC5	45.5971	63.05	2476.4	22	23	71	1.3013	40	43.5107	0.80075	38	86.3965	1.52019	40	34.137	406	7.54736
P38606	VATA_HUMAN	V-type proton ATPase catalytic subunit A	ATP6V1A	68.2605	63.05	3794.8	34	34	108	0.713492	59	48.3313	2.10364	59	76.1813	0.995803	59	47.2791	617	5.51611
P09960	LKHA4_HUMAN	Leukotriene A-4 hydrolase	LTA4H	69.2412	63.01	5052.37	31	31	151	0.388324	91	39.0167	1.46499	90	59.2866	0.552043	90	38.7709	611	6.17627
Q9NUQ9	CYRIB_HUMAN	CYFIP-related Rac1 interactor B	CYRIB	36.7246	62.96	1525.89	14	14	47	2.3197	26	54.7469	4.2221	26	75.055	1.62223	26	54.445	324	6.06201
P01009	A1AT_HUMAN	Alpha-1-antitrypsin	SERPINA1	46.707	62.92	6610.13	25	25	223	0.166146	147	74.9541	0.252463	102	141.121	0.109262	103	157.117	418	5.59229
P55786	PSA_HUMAN	Puromycin-sensitive aminopeptidase	NPEPPS	103.211	62.79	6823.96	45	45	203	0.825783	103	43.7382	3.37332	103	66.2286	1.15241	100	45.7921	919	5.71924
P11216	PYGB_HUMAN	Glycogen phosphorylase, brain form	PYGB	96.6345	62.63	8958.44	36	50	266	1.12194	95	43.6719	0.705987	90	68.2533	1.39049	95	38.136	843	6.85889
P50454	SERPH_HUMAN	Serpin H1	SERPINH1	46.4112	62.44	3904.22	22	22	113	2.66204	48	81.7087	5.45883	48	156.871	1.58999	48	91.2553	418	8.68994
P14625	ENPL_HUMAN	Endoplasmin	HSP90B1	92.4113	62.39	12363.6	47	49	376	0.528996	191	42.5971	1.6299	190	54.675	0.680916	189	43.2746	803	4.84326
Q9UBQ7	GRHPR_HUMAN	Glyoxylate reductase/hydroxypyruvate reductase	GRHPR	35.6457	62.2	2168.25	15	15	58	0.54234	26	50.9065	0.437732	26	80.4538	0.592249	26	38.6175	328	7.38623
Q99417	MYCBP_HUMAN	c-Myc-binding protein	MYCBP	11.9593	62.14	396.251	5	5	13	1.74907	7	32.0833	2.90515	7	15.0091	1.26541	7	34.1922	103	5.90967
P21333	FLNA_HUMAN	Filamin-A	FLNA	280.564	62.11	33118.1	120	133	945	1.01673	436	51.579	2.21864	428	60.0435	1.02825	438	47.1482	2647	6.06201
O43598	DNPH1_HUMAN	2'-deoxynucleoside 5'-phosphate N-hydrolase 1	DNPH1	19.0966	62.07	1047.85	7	7	27	0.542552	13	24.1922	0.395816	10	54.4008	0.586586	13	47.8859	174	5.04639
P25787	PSA2_HUMAN	Proteasome subunit alpha type-2	PSMA2	25.8823	61.97	3784.24	12	12	98	0.87558	41	44.476	2.84909	42	57.3434	1.28395	41	36.5979	234	7.43018
P35237	SPB6_HUMAN	Serpin B6	SERPINB6	42.5941	61.97	2003.23	15	16	58	0.690743	30	28.0378	1.82208	28	37.2981	0.44556	28	30.8162	376	5.2749
Q9BX68	HINT2_HUMAN	Adenosine 5'-monophosphoramidase HINT2	HINT2	17.1512	61.96	1569.78	7	7	45	1.4784	25	141.757	2.65893	25	67.3353	1.8376	25	59.2223	163	9.15869
Q01518	CAP1_HUMAN	Adenylyl cyclase-associated protein 1	CAP1	51.8687	61.89	8388.32	25	26	239	1.45834	110	69.3698	3.36223	110	79.1762	1.38085	108	56.657	475	8.06006
P06744	G6PI_HUMAN	Glucose-6-phosphate isomerase	GPI	63.1072	61.83	10475.9	29	29	309	1.02487	157	44.9797	4.39263	157	80.7682	1.79741	157	60.2046	558	8.32373
Q8IVF2	AHNK2_HUMAN	Protein AHNAK2	AHNAK2	616.242	61.79	21810.6	172	174	617	2.93227	292	91.693	1.39856	275	67.9268	3.05304	292	90.34	5795	5.36377
P37108	SRP14_HUMAN	Signal recognition particle 14 kDa protein	SRP14	14.5608	61.76	1063.48	7	7	27	2.23053	14	48.7566	0.903383	14	82.036	1.56824	14	43.9142	136	10.0376
Q14914	PTGR1_HUMAN	Prostaglandin reductase 1	PTGR1	35.8467	61.7	1846.48	16	16	59	0.859391	32	26.7613	1.28039	32	73.8727	1.04381	32	31.2922	329	8.29443
P68104	EF1A1_HUMAN	Elongation factor 1-alpha 1	EEF1A1	50.1091	61.69	8829.99	21	21	286	0.914841	160	37.8128	0.768792	141	84.6642	1.01553	160	32.8639	462	9.01221
Q9HC38	GLOD4_HUMAN	Glyoxalase domain-containing protein 4	GLOD4	34.7713	61.66	2189.95	16	16	65	0.771802	41	43.6766	1.8442	40	43.5612	0.987469	41	32.6569	313	5.60498
P35998	PRS7_HUMAN	26S proteasome regulatory subunit 7	PSMC2	48.6031	61.66	3865.44	23	23	114	1.44745	60	45.5775	0.744923	53	82.6628	1.70554	60	37.0081	433	5.94775
Q9UBE0	SAE1_HUMAN	SUMO-activating enzyme subunit 1	SAE1	38.4256	61.56	1797.59	18	18	55	0.998557	34	28.8188	0.465979	31	81.5156	1.00659	35	40.3494	346	5.30029
Q9H4A4	AMPB_HUMAN	Aminopeptidase B	RNPEP	72.5495	61.54	3192.51	29	29	103	0.547604	57	51.5402	1.04203	56	51.1989	0.618319	57	37.3477	650	5.74463
Q9NRV9	HEBP1_HUMAN	Heme-binding protein 1	HEBP1	21.0835	61.38	615.856	8	8	23	0.661503	14	41.7752	1.18683	14	27.904	0.446906	14	37.3013	189	5.79541
Q15019	SEPT2_HUMAN	Septin-2	SEPTIN2	41.4613	61.22	2232.72	14	15	66	0.328029	35	46.5475	0.66394	30	89.0648	0.576113	35	33.2159	361	6.59521
P08238	HS90B_HUMAN	Heat shock protein HSP 90-beta	HSP90AB1	83.2121	61.19	21782.9	27	46	688	1.53056	170	49.7125	1.49642	166	53.2856	1.58088	169	47.8812	724	5.03369
P35244	RFA3_HUMAN	Replication protein A 14 kDa subunit	RPA3	13.5599	61.16	472.371	5	5	14	1.61246	10	33.2536	1.66436	10	46.6319	1.15094	10	46.9553	121	5.08447
P40394	ADH7_HUMAN	All-trans-retinol dehydrogenase [NAD(+)] ADH7	ADH7	41.4543	61.14	3414.39	20	20	109	0.438154	63	49.4228	1.39163	61	36.8094	0.912181	63	27.4817	386	7.85498
P49411	EFTU_HUMAN	Elongation factor Tu, mitochondrial	TUFM	49.8433	61.1	3498.15	26	26	97	0.737838	52	39.8723	0.346781	41	71.4169	0.68437	52	38.1772	455	7.60596
P06132	DCUP_HUMAN	Uroporphyrinogen decarboxylase	UROD	40.7608	61.04	1794.57	11	11	47	1.02863	24	57.2706	3.1633	23	52.7049	1.26034	23	44.4658	367	6.13818
O95571	ETHE1_HUMAN	Persulfide dioxygenase ETHE1, mitochondrial	ETHE1	27.8551	61.02	1360.05	10	10	33	0.470584	21	45.926	1.00847	20	84.8273	0.574617	21	45.1628	254	6.82959
P09211	GSTP1_HUMAN	Glutathione S-transferase P	GSTP1	23.341	60.95	13976.4	13	13	424	0.779336	222	42.0624	2.40443	221	41.4074	1.02844	223	42.7674	210	5.64307
P00367	DHE3_HUMAN	Glutamate dehydrogenase 1, mitochondrial	GLUD1	61.3592	60.93	5404.03	29	29	168	0.533757	87	46.0195	5.54207	88	70.0659	0.724531	87	45.0982	558	7.79639
Q16774	KGUA_HUMAN	Guanylate kinase	GUK1	21.7122	60.91	1037.34	8	8	25	0.795995	15	38.3154	0.29003	14	172.781	0.65456	15	35.854	197	6.55127
O75608	LYPA1_HUMAN	Acyl-protein thioesterase 1	LYPLA1	24.6535	60.87	2324.59	8	8	69	0.837471	33	66.0262	2.66359	33	42.9738	1.29061	33	77.7893	230	6.771
P48163	MAOX_HUMAN	NADP-dependent malic enzyme	ME1	64.1091	60.84	3320.6	24	24	100	0.837364	52	28.7332	2.34325	53	61.5189	1.42975	53	48.483	572	6.12549
Q13228	SBP1_HUMAN	Methanethiol oxidase	SELENBP1	52.3576	60.81	2487.06	22	22	69	0.0716036	31	129.631	0.211848	33	172.534	0.108992	33	181.729	472	6.3667
Q92882	OSTF1_HUMAN	Osteoclast-stimulating factor 1	OSTF1	23.7719	60.75	1055.38	10	10	33	1.6935	17	50.3864	1.81837	17	33.0034	1.2014	17	83.8291	214	5.68115
P61289	PSME3_HUMAN	Proteasome activator complex subunit 3	PSME3	29.4876	60.63	1337.41	13	13	36	2.42111	19	53.152	2.56074	19	59.4389	2.01052	19	32.2202	254	5.94775
P13667	PDIA4_HUMAN	Protein disulfide-isomerase A4	PDIA4	72.887	60.62	8564.47	41	42	247	0.498385	139	56.1093	1.96891	139	54.7312	0.601915	138	56.2704	645	5.07178
P60842	IF4A1_HUMAN	Eukaryotic initiation factor 4A-I	EIF4A1	46.1246	60.59	4369.5	12	22	124	2.27724	40	33.2353	0.711016	33	116.579	1.9934	40	29.3778	406	5.47803
P28066	PSA5_HUMAN	Proteasome subunit alpha type-5	PSMA5	26.3942	60.58	3139.52	11	11	86	0.847634	49	48.4479	2.13368	49	49.0972	1.02404	49	48.9947	241	4.79248
P52758	RIDA_HUMAN	2-iminobutanoate/2-iminopropanoate deaminase	RIDA	14.4846	60.58	881.837	5	5	21	0.799471	10	55.696	2.16317	10	61.3741	1.47825	10	50.682	137	8.67529
Q16401	PSMD5_HUMAN	26S proteasome non-ATPase regulatory subunit 5	PSMD5	56.1604	60.52	2850.66	20	20	78	1.72968	37	35.769	1.40154	35	53.4125	1.39907	37	29.1998	504	5.47803
O60664	PLIN3_HUMAN	Perilipin-3	PLIN3	47.0459	60.37	2669.9	18	18	66	1.81498	30	56.5421	1.05403	28	59.643	0.881866	29	44.5598	434	5.43994
P17980	PRS6A_HUMAN	26S proteasome regulatory subunit 6A	PSMC3	49.1725	60.36	2959.66	23	23	95	1.30235	52	36.4866	0.885539	47	42.679	1.49814	52	47.9886	439	5.23682
P00568	KAD1_HUMAN	Adenylate kinase isoenzyme 1	AK1	21.6213	60.31	1611.36	11	11	49	0.919978	31	48.0548	0.863636	28	86.301	0.915245	31	62.1793	194	8.63135
Q15149	PLEC_HUMAN	Plectin	PLEC	531.466	60.27	32958.1	245	252	975	1.08121	468	50.0791	4.35941	468	112.144	1.08352	471	49.932	4684	5.96045
P54819	KAD2_HUMAN	Adenylate kinase 2, mitochondrial	AK2	26.4608	60.25	2777.53	12	12	78	1.02151	42	43.9809	2.02336	42	56.8097	1.0407	42	36.1	239	7.81104
O75083	WDR1_HUMAN	WD repeat-containing protein 1	WDR1	66.1519	60.23	5016.4	29	29	145	0.731269	84	53.2614	1.32094	83	54.1227	0.94425	84	37.5317	606	6.65381
P52566	GDIR2_HUMAN	Rho GDP-dissociation inhibitor 2	ARHGDIB	22.9736	60.2	903.701	9	9	33	0.474228	22	25.6735	0.921632	22	140.41	0.311287	21	74.3193	201	5.21143
P67775	PP2AA_HUMAN	Serine/threonine-protein phosphatase 2A catalytic subunit alpha isoform	PPP2CA	35.5714	60.19	1620.58	2	14	58	0.957119	3	60.8519	0.545999	3	32.3888	1.16205	3	37.0991	309	5.5415
P22676	CALB2_HUMAN	Calretinin	CALB2	31.5196	60.15	2269.06	15	15	71	2.52035	34	71.6539	10.2474	34	130.565	3.66133	34	108.338	271	5.14795
Q9NR31	SAR1A_HUMAN	GTP-binding protein SAR1a	SAR1A	22.3525	60.1	618.902	8	8	18	1.15969	11	59.177	0.429103	11	234.016	1.00597	11	60.6865	198	6.68311
Q14376	GALE_HUMAN	UDP-glucose 4-epimerase	GALE	38.2573	60.06	1637.93	16	16	44	0.384847	25	32.2022	0.129599	22	105.162	0.459806	25	36.9396	348	6.72705
P61158	ARP3_HUMAN	Actin-related protein 3	ACTR3	47.341	60.05	3604.64	20	20	110	0.802188	64	43.2143	2.73432	65	60.7496	0.948354	63	31.8965	418	5.88428
P35579	MYH9_HUMAN	Myosin-9	MYH9	226.392	60	29924.9	102	126	837	1.17695	329	60.8653	5.03018	328	85.5197	0.877389	326	48.1346	1960	5.60498
Q15121	PEA15_HUMAN	Astrocytic phosphoprotein PEA-15	PEA15	15.0308	60	1222.84	7	7	34	0.618666	19	57.3149	0.6091	19	129.774	0.76354	19	52.2999	130	5.021
P01861	IGHG4_HUMAN	Immunoglobulin heavy constant gamma 4	IGHG4	35.9179	59.94	5755.63	7	13	190	0.317819	60	46.7375	0.438173	37	124.604	0.197594	34	106.656	327	7.35693
Q15008	PSMD6_HUMAN	26S proteasome non-ATPase regulatory subunit 6	PSMD6	45.5023	59.9	1951.11	20	20	62	1.16612	34	33.9577	1.11663	33	60.044	1.39106	34	33.2081	389	5.61768
Q96C90	PP14B_HUMAN	Protein phosphatase 1 regulatory subunit 14B	PPP1R14B	15.901	59.86	631.465	6	6	20	1.5565	6	67.6148	1.96577	5	66.7178	1.68136	6	9.60469	147	4.85596
P28065	PSB9_HUMAN	Proteasome subunit beta type-9	PSMB9	23.2495	59.82	596.67	6	6	16	1.14806	5	70.3367	3.01949	5	63.6939	0.806278	5	48.498	219	5.03369
P46782	RS5_HUMAN	40S ribosomal protein S5	RPS5	22.8621	59.8	2998.73	11	11	87	0.849395	46	55.8545	0.793432	40	78.3017	0.959829	46	35.5211	204	9.71533
P61224	RAP1B_HUMAN	Ras-related protein Rap-1b	RAP1B	20.8116	59.78	1064.29	8	9	30	0.560705	11	23.9933	0.495677	9	66.8366	0.616528	10	36.8378	184	5.78271
P21964	COMT_HUMAN	Catechol O-methyltransferase	COMT	30.0176	59.78	1316.6	14	14	38	0.672565	25	37.5392	0.689071	20	149.769	0.542408	24	65.0577	271	5.46533
P25789	PSA4_HUMAN	Proteasome subunit alpha type-4	PSMA4	29.4652	59.77	2982.22	10	10	75	1.05389	32	32.7436	3.26091	33	43.3961	1.2494	31	31.178	261	7.72314
P20618	PSB1_HUMAN	Proteasome subunit beta type-1	PSMB1	26.4724	59.75	2556.37	14	14	69	0.817667	35	57.7764	2.82735	34	75.533	1.16898	35	40.6906	241	8.1333
Q16864	VATF_HUMAN	V-type proton ATPase subunit F	ATP6V1F	13.362	59.66	698.502	5	5	16	0.803994	8	62.0071	1.99824	8	47.9496	0.815518	8	40.3357	119	5.51611
Q71DI3	H32_HUMAN	Histone H3.2	H3C13	15.3785	59.56	992.362	7	7	33	1.01415	14	61.2473	3.70003	15	50.318	1.08534	14	82.7765	136	11.2681
P49327	FAS_HUMAN	Fatty acid synthase	FASN	273.254	59.54	15628.4	105	105	464	0.863618	242	46.1686	1.67269	235	54.7904	1.14027	241	38.2951	2511	6.44287
P48637	GSHB_HUMAN	Glutathione synthetase	GSS	52.3523	59.49	8514.3	27	27	239	1.59598	105	74.8697	5.13838	105	80.8942	2.11424	105	84.3566	474	5.92236
Q3ZCW2	LEGL_HUMAN	Galectin-related protein	LGALSL	18.9737	59.3	668.246	8	8	21	1.81712	9	27.4488	1.25778	8	44.6132	3.42002	9	63.1113	172	5.35107
P41567	EIF1_HUMAN	Eukaryotic translation initiation factor 1	EIF1	12.7246	59.29	325.875	4	4	10	1.27911	6	49.5103	0.576098	5	77.8868	1.15841	6	11.4583	113	7.44482
O75347	TBCA_HUMAN	Tubulin-specific chaperone A	TBCA	12.8467	59.26	715.462	10	10	28	0.645398	17	45.2133	0.659709	16	58.5655	0.645578	17	39.582	108	5.2876
Q02790	FKBP4_HUMAN	Peptidyl-prolyl cis-trans isomerase FKBP4	FKBP4	51.7721	59.26	2238.79	23	23	67	0.916956	43	38.4703	1.23216	42	85.9221	1.05025	43	27.7869	459	5.42725
P22314	UBA1_HUMAN	Ubiquitin-like modifier-activating enzyme 1	UBA1	117.774	59.26	11606.6	45	45	317	0.918043	156	39.5694	1.16021	147	42.2329	1.02886	157	44.916	1058	5.75732
Q96EK6	GNA1_HUMAN	Glucosamine 6-phosphate N-acetyltransferase	GNPNAT1	20.7356	59.24	655.063	6	6	19	0.87745	10	48.4496	2.15722	10	35.1807	1.38058	10	40.7477	184	7.98682
Q8TCD5	NT5C_HUMAN	5'(3')-deoxyribonucleotidase, cytosolic type	NT5C	23.3681	59.2	743.042	7	7	19	0.794762	6	18.7463	2.62394	6	47.5955	1.07629	6	41.2333	201	6.63916
P62888	RL30_HUMAN	60S ribosomal protein L30	RPL30	12.7757	59.13	1006.06	6	6	32	0.971309	18	61.729	0.418365	12	99.7411	1.07716	18	36.4684	115	9.62744
P01857	IGHG1_HUMAN	Immunoglobulin heavy constant gamma 1	IGHG1	36.0832	59.09	9059.05	8	17	309	0.286836	106	35.3523	0.204099	85	152.355	0.148527	71	66.4889	330	8.19189
P0DP23	CALM1_HUMAN	Calmodulin-1	CALM1	16.8268	59.06	7351.38	8	10	209	0.830353	110	51.8868	2.71322	108	71.3972	1.0113	110	37.7057	149	4.22119
Q9NR45	SIAS_HUMAN	Sialic acid synthase	NANS	40.2815	59.05	2707.11	17	17	77	0.328962	42	47.1495	0.594084	40	53.8134	0.371738	41	43.2558	359	6.7417
P26641	EF1G_HUMAN	Elongation factor 1-gamma	EEF1G	50.0871	59.04	2696.31	22	22	84	0.487317	44	56.2822	1.98346	43	107.866	1.12851	45	47.6568	437	6.66846
Q9UNM6	PSD13_HUMAN	26S proteasome non-ATPase regulatory subunit 13	PSMD13	42.9181	59.04	3769.38	20	20	101	1.25318	48	61.0112	0.861314	41	83.7674	1.21369	48	35.8977	376	5.80811
P11021	BIP_HUMAN	Endoplasmic reticulum chaperone BiP	HSPA5	72.2884	59.02	20275.9	41	44	598	0.822536	282	46.7798	3.43284	281	49.011	0.97732	281	35.4098	654	5.16064
P0DOX7	IGK_HUMAN	Immunoglobulin kappa light chain		23.3644	58.88	11636.3	3	11	298	0.25465	21	67.5761	0.475658	10	73.7017	0.591255	7	46.1848	214	7.1665
P52788	SPSY_HUMAN	Spermine synthase	SMS	41.2418	58.74	1792.68	14	14	58	1.20829	31	50.4991	3.7068	31	62.8308	1.44552	31	51.0999	366	5.021
Q9GZT3	SLIRP_HUMAN	SRA stem-loop-interacting RNA-binding protein, mitochondrial	SLIRP	12.3414	58.72	558.705	6	6	18	1.84422	8	49.1159	0.597892	7	54.4547	1.56	8	44.805	109	10.2427
P13861	KAP2_HUMAN	cAMP-dependent protein kinase type II-alpha regulatory subunit	PRKAR2A	45.49	58.66	1637.35	18	20	47	0.378638	20	38.2528	0.620584	21	44.857	0.462579	20	46.7599	404	5.07178
P02766	TTHY_HUMAN	Transthyretin	TTR	15.877	58.5	2570.12	8	8	74	0.343806	42	63.3754	0.573596	35	71.5347	0.336125	35	66.6749	147	5.75732
P35754	GLRX1_HUMAN	Glutaredoxin-1	GLRX	11.7682	58.49	940.786	4	4	23	0.251283	11	84.5151	0.769043	10	36.6395	1.20348	13	32.4396	106	8.08936
Q13185	CBX3_HUMAN	Chromobox protein homolog 3	CBX3	20.7984	58.47	1834.94	7	9	48	1.05967	11	65.6119	0.992158	11	97.2485	1.19401	11	66.3328	183	5.32568
P13647	K2C5_HUMAN	Keratin, type II cytoskeletal 5	KRT5	62.34	58.31	13841.5	29	42	433	3.22618	111	89.5964	11.3773	107	198.327	2.50155	111	88.5456	590	7.73779
P04433	KV311_HUMAN	Immunoglobulin kappa variable 3-11	IGKV3-11	12.5673	58.26	205.893	4	4	7	0.284884	4	15.8318	0.044041	3	305.876	0.0309021	3	32.1917	115	4.95752
Q9Y224	RTRAF_HUMAN	RNA transcription, translation and transport factor protein	RTRAF	28.0507	58.2	1477.99	11	11	41	1.11133	22	33.5938	1.42586	22	56.1721	1.06013	22	55.3783	244	6.65381
P15311	EZRI_HUMAN	Ezrin	EZR	69.3697	58.19	4739.43	24	35	157	1.12225	48	57.007	1.16063	47	58.511	1.14128	48	40.7623	586	6.26514
Q9UL46	PSME2_HUMAN	Proteasome activator complex subunit 2	PSME2	27.3843	58.16	927.124	12	12	27	1.24992	17	27.1328	1.35662	17	41.1221	0.762004	17	29.931	239	5.73193
Q16777	H2A2C_HUMAN	Histone H2A type 2-C	H2AC20	13.9798	58.14	5523.74	3	5	176	0.678733	39	48.9718	2.45411	39	59.5845	0.799507	36	38.0167	129	10.9019
P14854	CX6B1_HUMAN	Cytochrome c oxidase subunit 6B1	COX6B1	10.1857	58.14	497.217	5	5	16	0.605428	9	45.4311	0.491866	8	63.117	0.443913	9	47.9379	86	7.04932
P61106	RAB14_HUMAN	Ras-related protein Rab-14	RAB14	23.8819	58.14	1720.57	10	10	49	0.925766	26	58.6839	0.521621	24	57.2012	0.862807	26	44.1337	215	6.21436
Q15843	NEDD8_HUMAN	NEDD8	NEDD8	9.06595	58.02	1259	5	5	38	0.937886	18	62.7417	0.705142	18	77.5263	1.3157	18	63.0987	81	8.42627
P61086	UBE2K_HUMAN	Ubiquitin-conjugating enzyme E2 K	UBE2K	22.3926	58	456.97	9	9	16	1.66113	7	89.8857	1.77011	7	67.8723	1.19993	7	52.06	200	5.43994
P09972	ALDOC_HUMAN	Fructose-bisphosphate aldolase C	ALDOC	39.4312	57.97	5203.96	16	20	142	1.50009	41	61.5461	3.7734	40	83.5434	2.37435	41	57.5841	364	6.87354
P61247	RS3A_HUMAN	40S ribosomal protein S3a	RPS3A	29.9257	57.95	2702.22	19	19	87	1.19975	47	53.7859	0.459113	41	169.449	1.20257	47	34.728	264	9.72998
P25325	THTM_HUMAN	3-mercaptopyruvate sulfurtransferase	MPST	33.1576	57.91	1358.16	11	11	37	0.563895	22	42.9949	1.12712	22	47.1763	0.711782	22	35.8109	297	6.59521
Q8WZA0	LZIC_HUMAN	Protein LZIC	LZIC	21.4811	57.89	626.833	9	9	21	0.928264	13	59.12	1.43674	12	33.9958	1.13601	12	19.2251	190	4.94482
P68036	UB2L3_HUMAN	Ubiquitin-conjugating enzyme E2 L3	UBE2L3	17.8502	57.79	872.546	8	8	28	2.37636	13	43.6443	3.36739	14	42.7044	1.99089	14	28.9987	154	8.51416
P46109	CRKL_HUMAN	Crk-like protein	CRKL	33.7559	57.76	1410.84	13	13	39	0.975689	22	41.4974	1.13499	22	59.6489	0.971769	22	44.421	303	6.7417
P54578	UBP14_HUMAN	Ubiquitin carboxyl-terminal hydrolase 14	USP14	56.033	57.69	2819.66	22	22	85	1.00006	47	39.0937	1.47452	44	41.7908	1.07229	45	41.2886	494	5.30029
O14818	PSA7_HUMAN	Proteasome subunit alpha type-7	PSMA7	27.8696	57.66	2904.45	11	11	74	0.940066	42	45.2836	3.40103	42	72.5794	1.38094	41	44.0762	248	8.45557
P07954	FUMH_HUMAN	Fumarate hydratase, mitochondrial	FH	54.6022	57.65	4190.77	22	22	112	0.599912	57	38.2935	2.33096	58	44.8485	0.772076	57	38.1184	510	8.76318
P42224	STAT1_HUMAN	Signal transducer and activator of transcription 1-alpha/beta	STAT1	87.2795	57.6	5255.1	37	37	154	5.03457	67	112.694	0.795677	61	119.551	1.56165	66	65.115	750	6.04932
Q13867	BLMH_HUMAN	Bleomycin hydrolase	BLMH	52.528	57.58	1812.68	21	21	54	0.783258	30	41.071	2.61718	30	63.9531	1.56009	30	43.8805	455	6.26514
P62249	RS16_HUMAN	40S ribosomal protein S16	RPS16	16.435	57.53	1336.39	12	12	49	1.08508	26	36.2726	0.442023	24	185.212	1.29296	26	34.8987	146	10.2134
P13645	K1C10_HUMAN	Keratin, type I cytoskeletal 10	KRT10	58.7917	57.36	6898.38	26	29	187	2.82742	46	103.453	1.59843	46	87.1329	2.35639	46	93.3231	584	5.21143
P39019	RS19_HUMAN	40S ribosomal protein S19	RPS19	16.0505	57.24	1832.72	12	12	62	1.28674	34	35.1935	0.495534	32	111.091	1.2959	34	45.7814	145	10.3159
Q06210	GFPT1_HUMAN	Glutamine--fructose-6-phosphate aminotransferase [isomerizing] 1	GFPT1	78.7563	57.22	3923.7	33	33	112	0.301657	66	45.2506	0.307431	51	182.201	0.363612	66	48.5771	699	7.10791
P01871	IGHM_HUMAN	Immunoglobulin heavy constant mu	IGHM	49.4086	57.17	3713.06	20	20	121	0.266099	67	41.8798	0.214249	47	272.649	0.0848374	48	266.334	453	6.771
P99999	CYC_HUMAN	Cytochrome c	CYCS	11.7411	57.14	2004.61	8	8	58	0.666112	31	84.3392	5.30476	31	126.305	1.02011	31	55.9351	105	9.56885
P02538	K2C6A_HUMAN	Keratin, type II cytoskeletal 6A	KRT6A	60.0083	57.09	11899.4	2	37	372	4.01078	8	126.159	12.4741	8	129.609	3.78332	8	69.8748	564	8.00146
P60953	CDC42_HUMAN	Cell division control protein 42 homolog	CDC42	21.245	57.07	1853.13	9	9	56	1.37671	31	36.1123	1.15238	27	68.1659	1.69677	31	45.17	191	6.55127
P62979	RS27A_HUMAN	Ubiquitin-40S ribosomal protein S27a	RPS27A	17.9535	57.05	3893.05	9	9	135	0.856878	77	58.4725	2.03935	76	69.7407	1.30877	77	56.8854	156	9.64209
Q9UBI6	GBG12_HUMAN	Guanine nucleotide-binding protein G(I)/G(S)/G(O) subunit gamma-12	GNG12	8.00117	56.94	555.99	3	3	15	0.443039	9	28.0744	0.853324	9	85.3898	0.385588	9	71.0005	72	8.96826
P20290	BTF3_HUMAN	Transcription factor BTF3	BTF3	22.1544	56.8	1662.56	8	8	48	1.00488	25	48.5836	0.898237	22	61.1983	1.2337	25	34.0985	206	9.37842
P56537	IF6_HUMAN	Eukaryotic translation initiation factor 6	EIF6	26.5822	56.73	2045.37	8	8	53	1.69275	16	97.6305	1.93951	15	74.3284	1.97556	16	47.8246	245	4.67822
P62136	PP1A_HUMAN	Serine/threonine-protein phosphatase PP1-alpha catalytic subunit	PPP1CA	37.4878	56.67	2149.61	5	15	60	1.44814	7	41.6574	0.673874	6	51.4971	1.56863	7	26.1513	330	6.32861
P62820	RAB1A_HUMAN	Ras-related protein Rab-1A	RAB1A	22.6634	56.59	2208.02	3	9	62	0.538194	18	20.7076	0.296334	15	92.8062	0.667274	18	27.5452	205	6.21436
Q13813	SPTN1_HUMAN	Spectrin alpha chain, non-erythrocytic 1	SPTAN1	284.364	56.55	14493.8	117	117	396	0.317129	208	43.3717	1.3196	204	43.6309	0.466424	205	46.2564	2472	5.35107
P30153	2AAA_HUMAN	Serine/threonine-protein phosphatase 2A 65 kDa regulatory subunit A alpha isoform	PPP2R1A	65.2669	56.54	3304.39	28	28	103	0.796408	55	36.0527	0.623524	50	110.107	0.943781	55	36.2788	589	5.10986
Q9NYL9	TMOD3_HUMAN	Tropomodulin-3	TMOD3	39.5703	56.53	1815.91	17	17	55	0.840858	31	46.4782	1.46755	31	39.6843	0.872112	31	43.362	352	5.18604
P01008	ANT3_HUMAN	Antithrombin-III	SERPINC1	52.5689	56.47	3568.01	25	25	115	0.420572	72	39.73	0.953447	68	454.474	0.470323	63	114.221	464	6.7124
Q99627	CSN8_HUMAN	COP9 signalosome complex subunit 8	COPS8	23.211	56.46	470.664	6	6	11	1.08747	8	52.0718	2.05095	8	51.2698	0.930115	8	37.562	209	5.37646
P09104	ENOG_HUMAN	Gamma-enolase	ENO2	47.239	56.45	22391.6	10	16	555	0.550083	22	47.8958	1.77879	22	54.657	0.947414	22	43.3069	434	5.03369
P00492	HPRT_HUMAN	Hypoxanthine-guanine phosphoribosyltransferase	HPRT1	24.5636	56.42	1515.77	10	10	43	1.26655	21	44.0374	3.78758	21	60.0766	1.5837	21	26.6729	218	6.68311
Q9NZN4	EHD2_HUMAN	EH domain-containing protein 2	EHD2	61.1227	56.35	2711.08	22	24	85	0.494417	43	54.4097	0.360553	42	122.297	0.473566	43	52.2702	543	6.45557
Q8N5N7	RM50_HUMAN	39S ribosomal protein L50, mitochondrial	MRPL50	18.3134	56.33	482.089	6	6	13	0.753694	9	26.9874	0.8774	9	17.5695	1.05345	9	52.7072	158	7.88428
P04179	SODM_HUMAN	Superoxide dismutase [Mn], mitochondrial	SOD2	24.7346	56.31	1204.94	9	9	36	0.440562	21	43.5738	1.45581	20	37.7205	0.346296	18	30.4026	222	8.25049
P00505	AATM_HUMAN	Aspartate aminotransferase, mitochondrial	GOT2	47.4873	56.28	5013.8	24	24	149	1.08202	76	51.5546	4.93439	76	84.7354	1.67318	76	52.1065	430	9.01221
Q15369	ELOC_HUMAN	Elongin-C	ELOC	12.465	56.25	1207.88	5	5	32	1.08853	16	25.2764	1.21064	16	47.3392	1.24741	16	14.6533	112	4.77979
Q9NWV4	CZIB_HUMAN	CXXC motif containing zinc binding protein	CZIB	18.0368	56.25	493.02	7	7	19	0.875881	12	57.9079	1.52139	12	44.4068	0.900522	12	65.2626	160	5.0083
P49721	PSB2_HUMAN	Proteasome subunit beta type-2	PSMB2	22.8217	56.22	1244.03	9	9	40	0.79883	21	42.5238	2.97571	21	41.8922	1.21506	21	49.0539	201	7.02002
P21796	VDAC1_HUMAN	Voltage-dependent anion-selective channel protein 1	VDAC1	30.7536	56.18	1177.63	11	11	29	1.04484	19	55.5729	1.01404	19	44.1827	0.931805	19	45.1756	283	8.54346
Q13200	PSMD2_HUMAN	26S proteasome non-ATPase regulatory subunit 2	PSMD2	100.136	56.17	5266.17	38	38	148	1.22576	74	66.0743	1.18396	68	51.6408	1.38916	74	62.2633	908	5.19873
P23919	KTHY_HUMAN	Thymidylate kinase	DTYMK	23.8045	56.13	774.835	13	13	27	1.67416	17	44.0533	1.06942	17	58.1884	1.36333	17	45.7967	212	8.26514
P12532	KCRU_HUMAN	Creatine kinase U-type, mitochondrial	CKMT1B	47.0072	56.12	3346.25	12	16	86	0.505612	29	28.9558	2.01758	29	30.2619	0.83045	29	37.1562	417	8.33838
Q9P0R6	GSKIP_HUMAN	GSK3B-interacting protein	GSKIP	15.6384	56.12	268.852	4	4	6	1.38478	4	30.9638	1.65758	4	38.1211	1.60199	4	19.5113	139	4.4751
P84085	ARF5_HUMAN	ADP-ribosylation factor 5	ARF5	20.5166	56.11	1703.42	4	9	49	2.28421	8	62.9353	0.624351	8	78.0477	1.91304	8	91.5213	180	6.78564
P25705	ATPA_HUMAN	ATP synthase subunit alpha, mitochondrial	ATP5F1A	59.7136	56.06	4084.71	27	27	115	0.720324	60	39.4432	0.476161	56	66.0284	0.909755	60	37.4014	553	9.12939
P62333	PRS10_HUMAN	26S proteasome regulatory subunit 10B	PSMC6	44.1451	56.04	2344.94	17	17	72	1.55629	36	44.1528	0.734455	35	87.411	1.59962	36	36.2432	389	7.48877
P48668	K2C6C_HUMAN	Keratin, type II cytoskeletal 6C	KRT6C	59.9883	56.03	11055.7	2	36	351	1.03165	2	32.9562	4.51423	2	32.2303	0.950411	2	56.9921	564	8.00146
P51148	RAB5C_HUMAN	Ras-related protein Rab-5C	RAB5C	23.4678	56.02	891.02	6	7	22	0.876762	11	43.3759	1.43715	9	92.5651	1.00619	11	39.2313	216	8.41162
P23526	SAHH_HUMAN	Adenosylhomocysteinase	AHCY	47.6852	56.02	6928.18	24	24	215	1.44363	108	61.1147	4.0898	108	77.274	1.71155	108	65.0005	432	6.34131
P08727	K1C19_HUMAN	Keratin, type I cytoskeletal 19	KRT19	44.0791	56	4779.5	13	24	148	0.0808087	20	177.851	0.177788	24	345.237	0.0867689	24	287.407	400	5.13525
Q15819	UB2V2_HUMAN	Ubiquitin-conjugating enzyme E2 variant 2	UBE2V2	16.3522	55.86	1079.46	4	8	33	0.766608	3	7.69201	1.71253	3	56.7949	0.648359	3	16.2225	145	8.08936
P12268	IMDH2_HUMAN	Inosine-5'-monophosphate dehydrogenase 2	IMPDH2	55.7696	55.84	2312.36	21	23	63	1.65787	34	51.9666	0.754419	32	69.7371	1.92284	34	66.9046	514	6.90283
P24844	MYL9_HUMAN	Myosin regulatory light polypeptide 9	MYL9	19.8144	55.81	1445.73	3	7	43	0.228437	4	14.163	0.722504	4	55.363	0.218457	4	21.0877	172	4.91943
O43242	PSMD3_HUMAN	26S proteasome non-ATPase regulatory subunit 3	PSMD3	60.9395	55.81	3379.98	27	27	106	1.1033	63	49.3749	1.06878	60	66.1889	1.30848	63	43.9724	534	8.44092
P55263	ADK_HUMAN	Adenosine kinase	ADK	40.5197	55.8	1702.32	16	16	56	0.981794	34	37.8449	0.613532	27	72.0477	1.35783	34	50.3922	362	6.69775
P53602	MVD1_HUMAN	Diphosphomevalonate decarboxylase	MVD	43.3772	55.75	1158.64	13	13	37	1.01549	19	37.7309	1.66213	19	69.0186	1.43016	19	38.5831	400	7.2251
P11908	PRPS2_HUMAN	Ribose-phosphate pyrophosphokinase 2	PRPS2	34.747	55.66	2674.8	7	14	79	1.01127	14	40.7545	2.23557	14	37.3633	1.25858	14	62.2897	318	6.60986
Q8NFU3	TSTD1_HUMAN	Thiosulfate:glutathione sulfurtransferase	TSTD1	12.5224	55.65	161.092	3	3	5	0.360626	3	30.5586	0.355969	2	1.70832	0.374278	2	51.3147	115	6.07471
P09493	TPM1_HUMAN	Tropomyosin alpha-1 chain	TPM1	32.6887	55.63	4138.62	7	19	136	0.371475	19	78.8686	1.0079	20	81.067	1.00119	20	62.5123	284	4.7417
P08865	RSSA_HUMAN	40S ribosomal protein SA	RPSA	32.8334	55.59	2881.17	13	13	75	0.920611	31	28.0884	0.561339	30	101.087	1.12335	32	25.6539	295	4.86865
P54920	SNAA_HUMAN	Alpha-soluble NSF attachment protein	NAPA	33.2113	55.59	1339.19	12	12	35	0.618039	20	42.175	2.04346	20	42.8059	0.553065	20	44.0692	295	5.36377
Q6XQN6	PNCB_HUMAN	Nicotinate phosphoribosyltransferase	NAPRT	57.542	55.58	2318.22	22	22	63	0.451192	29	40.1581	0.314618	26	70.2016	0.550221	30	39.6266	538	5.68115
P15954	COX7C_HUMAN	Cytochrome c oxidase subunit 7C, mitochondrial	COX7C	7.24082	55.56	191.084	3	3	7	0.694303	5	45.0193	0.569032	4	39.8997	0.904535	5	29.5217	63	10.272
P13804	ETFA_HUMAN	Electron transfer flavoprotein subunit alpha, mitochondrial	ETFA	35.0576	55.56	2053.45	12	12	53	0.849145	29	41.4992	2.0362	29	79.5178	1.08362	29	51.991	333	8.38232
Q9NVS9	PNPO_HUMAN	Pyridoxine-5'-phosphate oxidase	PNPO	29.9688	55.56	1304.8	13	13	39	1.07997	15	44.0581	2.62438	15	44.2813	1.28721	14	32.2794	261	7.06396
O43809	CPSF5_HUMAN	Cleavage and polyadenylation specificity factor subunit 5	NUDT21	26.2107	55.51	677.783	10	10	25	1.2628	15	53.4361	1.46945	15	25.039	1.10511	15	39.095	227	8.82178
P40939	ECHA_HUMAN	Trifunctional enzyme subunit alpha, mitochondrial	HADHA	82.9469	55.44	4448.97	32	32	129	0.865204	73	36.8194	1.02947	69	40.469	0.639333	72	28.9144	763	9.0415
Q5TDH0	DDI2_HUMAN	Protein DDI1 homolog 2	DDI2	44.4945	55.39	1146.71	14	14	36	0.634687	18	59.4268	0.331554	17	96.0296	0.668465	18	24.8221	399	5.04639
P25311	ZA2G_HUMAN	Zinc-alpha-2-glycoprotein	AZGP1	34.2371	55.37	3219.08	19	19	101	0.247551	62	57.0563	0.436403	60	75.2358	0.652666	62	35.7197	298	6.04932
Q9BVJ7	DUS23_HUMAN	Dual specificity protein phosphatase 23	DUSP23	16.5776	55.33	387.829	7	7	13	0.84534	8	21.0209	0.459876	8	43.7051	0.762306	8	28.8803	150	8.20654
Q07021	C1QBP_HUMAN	Complement component 1 Q subcomponent-binding protein, mitochondrial	C1QBP	31.3426	55.32	2280.6	8	8	59	1.60893	29	45.763	2.08305	29	39.6942	1.60625	29	39.6828	282	4.84326
Q14195	DPYL3_HUMAN	Dihydropyrimidinase-related protein 3	DPYSL3	61.9241	55.26	3451.2	15	20	88	0.403188	38	53.4207	0.734707	36	41.0147	0.473119	38	39.8548	570	6.49365
Q16555	DPYL2_HUMAN	Dihydropyrimidinase-related protein 2	DPYSL2	62.2546	55.24	3812.31	15	20	107	0.237218	43	49.7757	0.411559	40	55.532	0.339279	43	48.4459	572	6.37939
P30044	PRDX5_HUMAN	Peroxiredoxin-5, mitochondrial	PRDX5	22.0725	55.14	4732.7	11	11	137	0.742524	77	53.144	1.39688	79	45.5777	1.06965	78	41.8401	214	8.70459
Q9Y6N5	SQOR_HUMAN	Sulfide:quinone oxidoreductase, mitochondrial	SQOR	49.9289	55.11	2215.12	20	20	61	1.49937	33	35.8448	1.74543	31	61.7985	0.811042	31	23.4435	450	9.11475
P28062	PSB8_HUMAN	Proteasome subunit beta type-8	PSMB8	30.3346	55.07	1600.97	11	11	46	1.10829	21	51.5137	2.74925	21	36.6029	0.67338	21	23.0506	276	7.43018
O60218	AK1BA_HUMAN	Aldo-keto reductase family 1 member B10	AKR1B10	35.9968	55.06	2796.96	15	15	81	1.81727	39	75.8648	3.96495	38	84.0188	2.27963	39	82.2783	316	7.84033
P28161	GSTM2_HUMAN	Glutathione S-transferase Mu 2	GSTM2	25.728	55.05	861.338	9	12	25	0.143322	11	29.0603	0.271706	10	87.2603	0.241276	11	33.533	218	6.3667
P22626	ROA2_HUMAN	Heterogeneous nuclear ribonucleoproteins A2/B1	HNRNPA2B1	37.4067	54.96	6298.12	17	18	173	1.21134	85	67.4648	0.670657	76	86.545	1.18277	85	58.894	353	8.95361
Q9Y2B0	CNPY2_HUMAN	Protein canopy homolog 2	CNPY2	20.6392	54.95	1139.66	8	8	29	0.544043	16	37.0109	0.566054	14	50.7338	0.594217	16	49.8087	182	4.91943
Q04760	LGUL_HUMAN	Lactoylglutathione lyase	GLO1	20.7642	54.89	2593.75	10	10	85	0.910642	44	39.1198	3.85616	44	52.257	1.52653	44	30.3811	184	5.31299
P02545	LMNA_HUMAN	Prelamin-A/C	LMNA	74.0947	54.82	7076.84	36	38	218	0.237527	110	88.3106	2.82495	111	64.9418	0.466711	111	56.497	664	7.02002
Q6FI81	CPIN1_HUMAN	Anamorsin	CIAPIN1	33.5611	54.81	965.531	14	14	31	1.74723	18	53.1052	1.28113	18	50.3374	2.25771	18	21.8166	312	5.61768
P12004	PCNA_HUMAN	Proliferating cell nuclear antigen	PCNA	28.7503	54.79	2230.48	10	10	64	1.5437	30	77.8777	1.60669	28	47.7053	1.55392	29	56.2144	261	4.69092
P49368	TCPG_HUMAN	T-complex protein 1 subunit gamma	CCT3	60.4953	54.68	3787.82	29	29	114	1.52397	60	43.4481	1.88758	59	58.7549	1.45551	60	42.3797	545	6.49365
Q14166	TTL12_HUMAN	Tubulin--tyrosine ligase-like protein 12	TTLL12	74.356	54.66	3150.04	25	25	89	0.893828	49	29.9397	0.681127	46	106.586	0.989781	49	26.4167	644	5.52881
P22061	PIMT_HUMAN	Protein-L-isoaspartate(D-aspartate) O-methyltransferase	PCMT1	24.6206	54.63	1134.14	10	10	35	0.651456	17	32.5229	1.00208	17	26.9902	0.732267	17	27.7221	227	7.21045
P61769	B2MG_HUMAN	Beta-2-microglobulin	B2M	13.7059	54.62	844.33	5	5	27	1.48848	14	46.4758	3.66257	14	46.6223	0.711237	14	40.772	119	6.52197
Q9P0L0	VAPA_HUMAN	Vesicle-associated membrane protein-associated protein A	VAPA	27.8752	54.62	686.231	8	9	27	1.14584	17	43.5831	3.12849	17	46.6036	1.06256	17	26.3821	249	8.6167
Q9H0W9	CK054_HUMAN	Ester hydrolase C11orf54	C11orf54	35.0946	54.6	1686.08	13	13	50	0.543286	29	33.6939	1.7627	29	39.4846	1.0001	29	38.3131	315	6.69775
Q99436	PSB7_HUMAN	Proteasome subunit beta type-7	PSMB7	29.9462	54.51	1090.81	9	9	33	0.916457	18	34.5499	3.59733	18	68.1354	1.36028	18	43.5647	277	7.6792
P31151	S10A7_HUMAN	Protein S100-A7	S100A7	11.4636	54.46	797.256	5	5	22	1.75642	12	101.358	6.51547	12	47.2588	1.14214	12	106.976	101	6.771
Q15435	PP1R7_HUMAN	Protein phosphatase 1 regulatory subunit 7	PPP1R7	41.5385	54.44	2238.95	18	18	65	0.565918	35	35.5532	0.870975	33	45.3208	0.639722	35	37.5744	360	4.90674
P56277	CMC4_HUMAN	Cx9C motif-containing protein 4	CMC4	7.74168	54.41	135.876	3	3	5	0.433831	3	55.4078	0.220973	3	155.276	0.503704	3	44.3007	68	8.17725
Q15185	TEBP_HUMAN	Prostaglandin E synthase 3	PTGES3	18.6854	54.37	1244.78	8	8	35	1.08451	24	28.2866	0.536441	24	71.5545	1.07011	24	23.5158	160	4.53857
O43396	TXNL1_HUMAN	Thioredoxin-like protein 1	TXNL1	32.2307	54.33	1896.27	12	12	59	1.00824	34	36.5035	1.36262	32	52.9902	1.17024	34	31.4706	289	4.95752
P05388	RLA0_HUMAN	60S acidic ribosomal protein P0	RPLP0	34.2518	54.26	3258.75	16	16	101	0.925297	54	38.7554	0.788863	51	69.8749	0.968276	54	38.2643	317	5.97314
P54136	SYRC_HUMAN	Arginine--tRNA ligase, cytoplasmic	RARS1	75.3309	54.24	2632.17	32	32	84	1.07768	46	48.2199	0.687242	43	78.5769	1.07792	46	37.8591	660	6.68311
P13010	XRCC5_HUMAN	X-ray repair cross-complementing protein 5	XRCC5	82.6523	54.23	4127.39	29	29	110	1.04095	63	39.8428	1.00167	59	48.1556	0.946691	63	39.3237	732	5.80811
P26885	FKBP2_HUMAN	Peptidyl-prolyl cis-trans isomerase FKBP2	FKBP2	15.6393	54.23	1113.75	6	6	34	0.470088	18	18.4388	0.46062	16	41.5038	0.458964	18	9.85363	142	9.12939
P61978	HNRPK_HUMAN	Heterogeneous nuclear ribonucleoprotein K	HNRNPK	50.9444	54.21	5223.13	25	25	175	1.15039	96	50.6365	0.936289	87	78.8973	1.13775	95	58.8795	463	5.5415
P08729	K2C7_HUMAN	Keratin, type II cytoskeletal 7	KRT7	51.3543	54.16	3536.34	22	29	127	0.0664965	15	66.501	0.0773654	29	178.017	0.0413092	31	136.979	469	5.47803
P30084	ECHM_HUMAN	Enoyl-CoA hydratase, mitochondrial	ECHS1	31.3671	54.14	3555.04	14	14	99	0.586977	54	48.6221	1.87566	55	55.8623	0.685139	54	26.7932	290	8.07471
P38117	ETFB_HUMAN	Electron transfer flavoprotein subunit beta	ETFB	27.8262	54.12	1593.39	13	13	57	0.768991	30	36.8402	2.09174	30	32.1479	0.916383	30	37.0902	255	8.104
P04040	CATA_HUMAN	Catalase	CAT	59.7188	54.08	3760.31	23	23	106	0.128179	54	54.7319	0.573323	55	39.7938	0.186476	56	39.9046	527	7.38623
P20042	IF2B_HUMAN	Eukaryotic translation initiation factor 2 subunit 2	EIF2S2	38.3644	54.05	1044.88	13	13	32	1.79406	17	36.8991	1.50668	17	73.2278	1.91554	17	19.704	333	5.79541
P01111	RASN_HUMAN	GTPase NRas	NRAS	21.2155	53.97	498.34	7	7	13	0.780128	8	71.6614	1.05448	7	112.096	0.747123	8	50.848	189	5.17334
P0C0S5	H2AZ_HUMAN	Histone H2A.Z	H2AZ1	13.5446	53.91	888.595	3	5	38	0.649485	6	73.5099	2.05381	6	22.0236	0.656434	5	121.577	128	10.5796
Q96TA1	NIBA2_HUMAN	Protein Niban 2	NIBAN2	84.0847	53.89	4100.75	26	26	127	1.36171	64	46.0022	0.886909	61	71.4744	0.741714	63	36.7941	746	6.18896
P17655	CAN2_HUMAN	Calpain-2 catalytic subunit	CAPN2	79.9448	53.86	2459.48	29	29	77	0.54488	43	36.8553	1.15253	40	47.3641	0.515753	41	23.068	700	4.98291
P61457	PHS_HUMAN	Pterin-4-alpha-carbinolamine dehydratase	PCBD1	11.992	53.85	248.874	4	4	9	0.2758	5	24.2368	0.483419	5	39.4897	0.297142	5	48.4986	104	6.80029
O60936	NOL3_HUMAN	Nucleolar protein 3	NOL3	22.6157	53.85	1943.16	9	9	51	1.77054	21	114.935	2.65708	21	98.6477	1.63112	21	110.615	208	4.18311
Q9UIJ7	KAD3_HUMAN	GTP:AMP phosphotransferase AK3, mitochondrial	AK3	25.5495	53.74	853.616	11	11	26	0.680347	15	26.5887	0.365861	15	124.406	0.541162	15	21.8944	227	9.15869
P12956	XRCC6_HUMAN	X-ray repair cross-complementing protein 6	XRCC6	69.7991	53.69	3606.19	27	27	109	0.931773	61	33.9768	1.0481	60	44.0615	0.982235	61	33.1953	609	6.63916
P09417	DHPR_HUMAN	Dihydropteridine reductase	QDPR	25.773	53.69	1020.33	8	8	23	0.603253	12	26.0831	1.07847	11	86.5878	0.695531	12	47.4038	244	7.37158
P11586	C1TC_HUMAN	C-1-tetrahydrofolate synthase, cytoplasmic	MTHFD1	101.467	53.69	4719.52	39	39	142	1.7935	76	45.8754	0.62744	71	99.6897	1.46288	76	38.8963	935	7.29834
Q9H0R4	HDHD2_HUMAN	Haloacid dehalogenase-like hydrolase domain-containing protein 2	HDHD2	28.5179	53.67	496.413	8	8	18	0.586032	9	36.7906	1.70874	8	44.4035	0.863814	9	54.0384	259	6.23975
Q9BRA2	TXD17_HUMAN	Thioredoxin domain-containing protein 17	TXNDC17	13.9318	53.66	3229.17	5	5	86	1.18804	44	53.1265	2.73692	44	52.8332	1.72041	44	38.4111	123	5.51611
Q9UI30	TR112_HUMAN	Multifunctional methyltransferase subunit TRM112-like protein	TRMT112	14.1903	53.6	524.303	5	5	16	1.56045	7	23.4957	0.428506	7	57.9406	1.64932	7	31.9011	125	5.26221
P06727	APOA4_HUMAN	Apolipoprotein A-IV	APOA4	45.3445	53.54	2034.28	21	21	65	0.355819	37	36.8726	0.14031	33	175.637	0.0865554	32	113.889	396	5.37646
O00764	PDXK_HUMAN	Pyridoxal kinase	PDXK	35.0799	53.53	1415.39	14	14	45	0.453919	26	49.3262	0.574442	19	161.254	0.590393	27	25.7131	312	6.12549
Q00796	DHSO_HUMAN	Sorbitol dehydrogenase	SORD	38.2998	53.5	1873.68	14	14	57	1.03874	30	31.4435	3.68121	30	44.7299	1.41466	30	28.7786	357	7.97217
Q03154	ACY1_HUMAN	Aminoacylase-1	ACY1	45.856	53.43	1725.84	15	15	48	0.816465	25	36.9427	2.9398	25	47.9463	1.19971	25	32.5397	408	6.17627
P07339	CATD_HUMAN	Cathepsin D	CTSD	44.5236	53.4	4443.2	17	17	134	0.87045	70	44.4157	1.80725	69	63.0691	1.17074	70	38.4703	412	6.53662
P62316	SMD2_HUMAN	Small nuclear ribonucleoprotein Sm D2	SNRPD2	13.5182	53.39	655.062	6	6	21	1.77888	13	35.1447	0.743539	12	35.738	1.3725	13	44.329	118	9.90576
P62424	RL7A_HUMAN	60S ribosomal protein L7a	RPL7A	29.977	53.38	2358.46	16	16	74	0.912578	42	56.7719	0.643983	37	68.9064	0.935118	42	50.2795	266	10.6089
A0A0B4J2D5	GAL3B_HUMAN	Putative glutamine amidotransferase-like class 1 domain-containing protein 3B, mitochondrial	GATD3B	28.1247	53.36	1803.55	9	9	53	0.350738	31	40.7835	0.864518	29	52.1927	0.411943	31	51.1455	268	8.26514
P13716	HEM2_HUMAN	Delta-aminolevulinic acid dehydratase	ALAD	36.2714	53.33	1911.41	15	15	62	0.284242	39	64.0682	0.804523	39	51.1607	0.362301	39	41.1668	330	6.78564
Q9H2U2	IPYR2_HUMAN	Inorganic pyrophosphatase 2, mitochondrial	PPA2	37.896	53.29	2238.73	13	14	67	0.35112	29	37.545	0.994372	29	27.7413	0.423904	29	30.1563	334	7.38623
P05120	PAI2_HUMAN	Plasminogen activator inhibitor 2	SERPINB2	46.5661	53.25	1909.98	17	17	61	0.915241	37	55.1072	2.68402	36	66.671	0.678248	37	35.97	415	5.63037
O14907	TX1B3_HUMAN	Tax1-binding protein 3	TAX1BP3	13.7261	53.23	274.862	3	3	5	1.91023	3	14.9835	0.897214	3	72.507	1.51866	3	6.33647	124	8.48486
P26599	PTBP1_HUMAN	Polypyrimidine tract-binding protein 1	PTBP1	59.5959	53.14	3828.01	16	18	95	1.2954	38	71.5287	1.29777	37	50.7712	1.20775	38	48.2562	557	9.15869
O00625	PIR_HUMAN	Pirin	PIR	32.0933	53.1	1560.37	11	11	45	1.45225	24	35.0888	1.10917	24	53.7007	1.83393	24	28.8781	290	6.91748
P49419	AL7A1_HUMAN	Alpha-aminoadipic semialdehyde dehydrogenase	ALDH7A1	58.4501	53.06	2509.45	23	23	69	0.409395	40	47.3335	0.429334	40	54.0569	0.494825	41	53.2022	539	7.98682
Q9Y2V2	CHSP1_HUMAN	Calcium-regulated heat-stable protein 1	CARHSP1	15.882	53.06	493.971	5	5	17	0.603023	9	38.2461	0.346762	8	96.4047	0.582967	9	61.8041	147	8.20654
P61160	ARP2_HUMAN	Actin-related protein 2	ACTR2	44.7322	53.05	2366.28	16	16	69	0.900255	43	46.8701	3.03123	43	53.132	0.964426	43	44.8394	394	6.7417
P25398	RS12_HUMAN	40S ribosomal protein S12	RPS12	14.5055	53.03	1805.72	6	6	49	0.961727	29	43.2161	0.43092	29	110.72	0.993567	29	25.4526	132	7.21045
P52815	RM12_HUMAN	39S ribosomal protein L12, mitochondrial	MRPL12	21.3346	53.03	539.14	7	7	17	1.2832	9	93.4677	2.0892	9	51.2496	1.1963	9	11.5795	198	8.86572
Q92598	HS105_HUMAN	Heat shock protein 105 kDa	HSPH1	96.8037	53.03	4165.64	31	34	115	1.43567	56	61.7754	1.88217	55	73.9554	1.96354	55	60.7243	858	5.38916
Q9Y281	COF2_HUMAN	Cofilin-2	CFL2	18.7249	53.01	4351.28	4	8	128	0.884574	7	44.0604	0.836841	7	46.1702	1.71334	7	61.4184	166	7.88428
P04264	K2C1_HUMAN	Keratin, type II cytoskeletal 1	KRT1	65.999	52.95	6668.28	31	34	180	3.22017	72	99.5324	4.32957	69	104.114	4.12802	72	115.647	644	8.11865
Q08257	QOR_HUMAN	Quinone oxidoreductase	CRYZ	35.1845	52.89	1442.33	11	11	39	0.553707	18	49.9238	0.740279	18	38.1485	0.731625	18	31.6557	329	8.44092
P35221	CTNA1_HUMAN	Catenin alpha-1	CTNNA1	100.009	52.87	3827.29	36	36	109	0.715157	54	51.4895	1.37479	53	89.8264	0.576233	53	35.2426	906	6.29053
P35080	PROF2_HUMAN	Profilin-2	PFN2	15.0363	52.86	845.493	6	6	25	0.705336	13	30.5564	0.646039	13	70.7426	0.821823	13	51.2583	140	6.99072
Q8WZ82	OVCA2_HUMAN	Esterase OVCA2	OVCA2	24.4025	52.86	416.704	7	7	12	1.0137	4	14.8384	1.20385	3	10.4056	1.27824	4	14.8884	227	6.88818
O60256	KPRB_HUMAN	Phosphoribosyl pyrophosphate synthase-associated protein 2	PRPSAP2	40.8994	52.85	1459.45	13	15	42	1.21042	21	42.4331	3.08965	21	65.0084	1.36345	21	39.2323	369	7.44482
P05787	K2C8_HUMAN	Keratin, type II cytoskeletal 8	KRT8	53.6711	52.8	4816.3	21	28	162	0.0397423	31	105.958	0.263249	54	74.5242	0.0504318	50	133.161	483	5.59229
Q9Y5X3	SNX5_HUMAN	Sorting nexin-5	SNX5	46.7872	52.72	1042.63	17	18	36	0.756944	19	45.655	0.649003	17	26.1393	0.895921	19	54.6714	404	6.75635
P07203	GPX1_HUMAN	Glutathione peroxidase 1	GPX1	22.0751	52.71	735.023	9	9	27	0.477156	19	28.8398	0.904246	19	50.0142	0.550465	19	25.7448	203	6.55127
P08708	RS17_HUMAN	40S ribosomal protein S17	RPS17	15.5404	52.59	1567.03	6	6	51	1.17267	25	32.8443	0.471538	20	102.991	1.21674	26	35.2707	135	9.84717
Q9Y3F4	STRAP_HUMAN	Serine-threonine kinase receptor-associated protein	STRAP	38.414	52.57	2128.72	15	15	60	1.19593	35	38.4545	0.853515	32	54.3368	1.25916	35	45.9474	350	5.12256
P62280	RS11_HUMAN	40S ribosomal protein S11	RPS11	18.419	52.53	1576.44	11	11	47	1.32671	27	60.2773	0.321859	25	87.4535	1.297	27	39.4611	158	10.3013
P05455	LA_HUMAN	Lupus La protein	SSB	46.8082	52.45	3848.44	23	23	116	1.66583	62	65.9663	1.20975	61	48.4872	1.68983	62	44.6653	408	7.12256
P18124	RL7_HUMAN	60S ribosomal protein L7	RPL7	29.2072	52.42	1939.15	17	17	62	0.936304	37	36.5018	0.287137	34	163.228	0.876032	37	33.8409	248	10.6528
P68402	PA1B2_HUMAN	Platelet-activating factor acetylhydrolase IB subunit alpha2	PAFAH1B2	25.5531	52.4	1227	6	6	34	1.10487	16	45.1549	1.8008	16	52.8302	1.4006	16	45.8481	229	5.92236
P60660	MYL6_HUMAN	Myosin light polypeptide 6	MYL6	16.9191	52.32	3885.11	8	8	115	0.788968	60	48.9623	4.04521	60	67.9444	0.911985	60	41.5365	151	4.65283
Q02818	NUCB1_HUMAN	Nucleobindin-1	NUCB1	53.8463	52.28	1953.33	21	22	67	0.77168	40	40.2646	1.9001	40	43.7145	0.957963	40	35.6056	461	5.24951
P15880	RS2_HUMAN	40S ribosomal protein S2	RPS2	31.3046	52.22	2248.37	16	16	72	1.00131	42	36.2215	0.322159	41	185.063	1.1331	42	27.8881	293	10.2427
Q9UBQ0	VPS29_HUMAN	Vacuolar protein sorting-associated protein 29	VPS29	20.4927	52.2	1199.45	9	9	36	0.776737	22	35.5855	1.47738	22	39.1798	0.741895	22	45.0831	182	6.78564
Q9NZD2	GLTP_HUMAN	Glycolipid transfer protein	GLTP	23.8344	52.15	1188.95	10	10	38	1.60986	24	61.922	1.87988	24	55.4118	1.19819	24	48.8611	209	7.38623
Q9UJU6	DBNL_HUMAN	Drebrin-like protein	DBNL	48.1776	52.09	2264.84	19	19	66	1.41135	36	56.6161	0.606621	28	97.9693	1.13584	36	57.3154	430	5.04639
Q9HAV7	GRPE1_HUMAN	GrpE protein homolog 1, mitochondrial	GRPEL1	24.2639	52.07	1099.62	10	10	30	3.74648	17	23.1569	3.58745	16	70.6487	1.78973	17	56.0666	217	8.11865
P13929	ENOB_HUMAN	Beta-enolase	ENO3	46.9573	52.07	24992.4	12	19	621	0.541146	20	50.9713	2.41515	20	67.1422	4.54164	21	221.725	434	7.7085
Q99426	TBCB_HUMAN	Tubulin-folding cofactor B	TBCB	27.3085	52.05	684.638	10	10	20	0.932431	13	38.2951	0.711011	11	67.3666	0.918033	13	28.5636	244	5.14795
P22234	PUR6_HUMAN	Bifunctional phosphoribosylaminoimidazole carboxylase/phosphoribosylaminoimidazole succinocarboxamide synthetase	PAICS	47.0491	52	2243.47	21	21	72	1.24654	41	65.933	2.65055	41	128.47	1.53713	41	62.3251	425	7.2251
O14737	PDCD5_HUMAN	Programmed cell death protein 5	PDCD5	14.2763	52	440.689	7	7	16	1.12182	8	57.0952	0.647865	7	93.4839	1.01788	8	69.261	125	6.03662
Q9Y265	RUVB1_HUMAN	RuvB-like 1	RUVBL1	50.1963	51.97	2220.34	16	16	59	1.37203	32	49.8404	1.85065	31	43.8555	1.12585	32	51.6684	456	6.41748
P53621	COPA_HUMAN	Coatomer subunit alpha	COPA	138.258	51.96	4632.14	46	46	144	0.751132	82	44.7896	0.793752	70	130.055	0.595664	82	53.4068	1224	7.66455
O75822	EIF3J_HUMAN	Eukaryotic translation initiation factor 3 subunit J	EIF3J	29.0445	51.94	1435.17	14	14	39	1.97749	23	42.3206	1.22065	23	94.7309	2.08622	23	37.7807	258	4.83057
P62241	RS8_HUMAN	40S ribosomal protein S8	RPS8	24.1902	51.92	1756.82	11	11	51	1.06158	27	53.3589	0.197543	24	285.178	1.18232	27	41.5213	208	10.3159
P14868	SYDC_HUMAN	Aspartate--tRNA ligase, cytoplasmic	DARS1	57.1	51.9	2787.56	23	23	84	1.6973	44	49.0328	0.806287	43	51.8635	1.57812	44	35.2157	501	6.55127
P61019	RAB2A_HUMAN	Ras-related protein Rab-2A	RAB2A	23.5308	51.89	1679.2	10	10	48	0.507987	25	33.762	0.361677	25	92.9318	0.534433	25	27.1952	212	6.53662
P51665	PSMD7_HUMAN	26S proteasome non-ATPase regulatory subunit 7	PSMD7	37.0025	51.85	1501.18	12	12	47	1.2002	21	41.0839	1.1885	19	69.2492	1.27765	21	46.9161	324	6.771
Q15907	RB11B_HUMAN	Ras-related protein Rab-11B	RAB11B	24.4735	51.83	1154.51	9	10	36	0.837831	20	61.9786	0.510511	20	45.2453	0.982097	20	42.5096	218	5.93506
P34897	GLYM_HUMAN	Serine hydroxymethyltransferase, mitochondrial	SHMT2	55.9577	51.79	2726.35	21	22	79	1.46748	40	48.8495	0.671717	39	54.0103	1.65005	40	41.7079	504	8.52881
Q9HB71	CYBP_HUMAN	Calcyclin-binding protein	CACYBP	26.1936	51.75	642.909	10	10	22	2.09425	12	31.0321	1.86244	12	118.032	1.57197	12	30.1162	228	8.25049
P02753	RET4_HUMAN	Retinol-binding protein 4	RBP4	22.9953	51.74	891.812	8	8	26	0.218054	15	51.8006	0.439463	13	561.054	0.185081	13	585.351	201	6.07471
Q9UBG3	CRNN_HUMAN	Cornulin	CRNN	53.5016	51.72	2166.67	15	15	63	0.0347825	6	156.833	0.115035	12	245.032	0.0502849	15	206.517	495	6.1001
Q9Y3I0	RTCB_HUMAN	RNA-splicing ligase RtcB homolog	RTCB	55.1749	51.68	2409.22	19	19	61	1.10035	34	39.9679	0.821797	33	62.383	1.16933	34	28.1793	505	7.2251
P28482	MK01_HUMAN	Mitogen-activated protein kinase 1	MAPK1	41.3632	51.67	1287.01	11	17	45	1.17343	14	34.4365	2.57277	14	29.7792	1.08866	14	19.9324	360	6.97607
Q9H299	SH3L3_HUMAN	SH3 domain-binding glutamic acid-rich-like protein 3	SH3BGRL3	10.4313	51.61	1286.11	7	7	40	1.04554	22	27.047	1.76056	22	41.5838	1.22794	22	35.2238	93	4.93213
O00244	ATOX1_HUMAN	Copper transport protein ATOX1	ATOX1	7.39674	51.47	433.783	4	4	12	0.973216	7	25.858	0.796782	6	23.0043	0.762924	7	30.1519	68	7.23975
Q96QA5	GSDMA_HUMAN	Gasdermin-A	GSDMA	49.3338	51.46	1636.33	17	17	51	2.89016	22	163.004	6.53263	22	142.014	5.18872	22	190	445	5.2876
Q15029	U5S1_HUMAN	116 kDa U5 small nuclear ribonucleoprotein component	EFTUD2	109.366	51.44	3010.12	33	34	95	1.42669	45	62.2113	1.35715	43	40.5737	1.49704	45	61.4509	972	4.99561
P63173	RL38_HUMAN	60S ribosomal protein L38	RPL38	8.21273	51.43	706.576	6	6	26	0.791293	14	30.2514	0.340034	13	65.9454	0.861502	14	26.6675	70	10.0962
P62633	CNBP_HUMAN	CCHC-type zinc finger nucleic acid binding protein	CNBP	19.4496	51.41	572.47	8	8	18	1.46426	13	56.9875	0.895645	12	67.5435	1.47349	13	53.9657	177	7.7085
Q14558	KPRA_HUMAN	Phosphoribosyl pyrophosphate synthase-associated protein 1	PRPSAP1	39.3686	51.4	1232.45	10	13	37	0.615147	17	50.6734	1.24818	15	62.7436	0.849755	17	56.6849	356	7.1958
Q96G03	PGM2_HUMAN	Phosphopentomutase	PGM2	68.2404	51.31	2669.68	29	29	85	0.940501	52	56.0361	1.95845	52	61.8898	1.13883	52	46.8986	612	6.72705
Q96FW1	OTUB1_HUMAN	Ubiquitin thioesterase OTUB1	OTUB1	31.2644	51.29	1514.24	11	11	44	1.37753	24	60.9022	0.956631	23	42.6166	1.6353	24	51.2057	271	4.94482
P41250	GARS_HUMAN	Glycine--tRNA ligase	GARS1	83.1126	51.29	3311.32	29	29	104	1.35215	59	47.0081	3.43025	59	49.7996	1.76006	59	36.6201	739	7.03467
Q6ZVX7	FBX50_HUMAN	F-box only protein 50	NCCRP1	30.8279	51.27	1716.55	11	11	50	0.595649	23	21.3877	0.972041	22	48.4792	1.07852	23	13.7079	275	6.62451
P21281	VATB2_HUMAN	V-type proton ATPase subunit B, brain isoform	ATP6V1B2	56.4649	51.27	2395.73	20	20	73	0.808907	38	22.0635	3.04882	38	48.796	1.0963	38	26.9218	511	5.80811
Q9BWJ5	SF3B5_HUMAN	Splicing factor 3B subunit 5	SF3B5	10.1288	51.16	112.665	3	3	3	2.33469	3	0.794297	1.62872	3	19.4082	1.75603	3	28.6438	86	6.354
P13693	TCTP_HUMAN	Translationally-controlled tumor protein	TPT1	19.5826	51.16	1878.66	7	7	55	0.904645	32	32.8636	1.47648	31	39.2485	0.918334	32	31.7129	172	4.93213
P42704	LPPRC_HUMAN	Leucine-rich PPR motif-containing protein, mitochondrial	LRPPRC	157.805	51.15	7286.18	58	58	221	1.76809	116	56.1872	0.720391	108	120.56	1.43925	116	43.112	1394	6.12549
P68400	CSK21_HUMAN	Casein kinase II subunit alpha	CSNK2A1	45.1148	51.15	1101.91	12	13	35	1.4944	20	31.5629	1.39055	20	31.2421	1.52941	20	37.9509	391	7.73779
Q9UKK9	NUDT5_HUMAN	ADP-sugar pyrophosphatase	NUDT5	24.3122	51.14	1515.51	8	8	49	1.07753	27	54.9327	2.38075	27	52.4245	1.3649	27	44.875	219	4.94482
Q9C0C2	TB182_HUMAN	182 kDa tankyrase-1-binding protein	TNKS1BP1	181.685	51.13	7546.4	56	56	202	2.3373	101	60.2766	0.794357	90	97.1423	2.14832	101	54.7702	1729	4.85596
P18621	RL17_HUMAN	60S ribosomal protein L17	RPL17	21.3833	51.09	2728.47	9	10	86	0.965287	47	27.0112	0.434207	43	84.5009	1.00476	47	27.7383	184	10.1694
P61513	RL37A_HUMAN	60S ribosomal protein L37a	RPL37A	10.2685	51.09	261.941	4	4	9	0.81916	5	39.7567	0.251273	5	32.4761	0.961515	5	58.865	92	10.4331
Q7L5N1	CSN6_HUMAN	COP9 signalosome complex subunit 6	COPS6	36.1402	51.07	1042.23	11	11	30	0.872169	16	22.7856	2.01403	16	29.9212	0.93735	16	32.9949	327	5.73193
Q9NP97	DLRB1_HUMAN	Dynein light chain roadblock-type 1	DYNLRB1	10.9147	51.04	774.168	3	3	23	1.6296	12	71.2739	2.21412	12	40.7579	1.69467	12	65.8689	96	7.25439
O43399	TPD54_HUMAN	Tumor protein D54	TPD52L2	22.2243	50.97	1257.37	10	10	38	1.15619	21	102.365	1.01077	20	65.8812	0.799136	20	57.1493	206	5.36377
P30040	ERP29_HUMAN	Endoplasmic reticulum resident protein 29	ERP29	28.9752	50.96	1660.23	10	10	49	0.397245	30	42.2448	1.63122	29	46.9075	0.418802	28	52.3343	261	7.31299
Q16836	HCDH_HUMAN	Hydroxyacyl-coenzyme A dehydrogenase, mitochondrial	HADH	34.2719	50.96	831.319	10	10	28	0.34141	17	29.091	0.392565	15	51.4876	0.42053	17	53.4188	314	8.85107
A0M8Q6	IGLC7_HUMAN	Immunoglobulin lambda constant 7	IGLC7	11.2466	50.94	2902.83	2	4	87	0.448101	3	12.8115	0.249946	2	5.69246	0.161547	3	61.9536	106	8.29443
P06396	GELS_HUMAN	Gelsolin	GSN	85.6442	50.9	11553.5	35	35	349	0.61585	182	50.6714	2.39411	186	55.4943	0.840863	185	48.7244	782	6.27783
Q13509	TBB3_HUMAN	Tubulin beta-3 chain	TUBB3	50.4003	50.89	8983.8	3	20	277	2.71131	6	45.2185	0.554306	5	191.358	2.04872	6	24.9848	450	4.93213
O75390	CISY_HUMAN	Citrate synthase, mitochondrial	CS	51.6795	50.86	2434.33	18	18	74	1.09845	41	52.2139	1.17548	39	41.0669	1.06958	40	40.7571	466	8.32373
O75348	VATG1_HUMAN	V-type proton ATPase subunit G 1	ATP6V1G1	13.7491	50.85	276.389	5	5	10	0.87693	6	10.5432	2.15802	6	29.7398	0.773375	6	10.3534	118	8.79248
P35268	RL22_HUMAN	60S ribosomal protein L22	RPL22	14.7778	50.78	1656.64	4	4	36	1.3532	19	40.8798	0.302272	10	126.711	1.26055	19	38.2496	128	9.18799
Q9NTK5	OLA1_HUMAN	Obg-like ATPase 1	OLA1	44.7153	50.76	2753.99	14	14	83	1.22508	51	52.5197	1.29561	48	38.0603	1.39334	51	44.4661	396	7.81104
P35222	CTNB1_HUMAN	Catenin beta-1	CTNNB1	85.4422	50.7	4519.12	24	31	124	0.578794	38	47.1913	1.41828	38	72.8884	0.503971	38	26.469	781	5.85889
Q01082	SPTB2_HUMAN	Spectrin beta chain, non-erythrocytic 1	SPTBN1	274.439	50.68	9914.76	90	97	279	0.319451	153	42.2742	1.02318	150	46.7989	0.371606	153	38.8264	2364	5.56689
P53004	BIEA_HUMAN	Biliverdin reductase A	BLVRA	33.4073	50.68	1215.35	11	11	38	0.542808	20	67.1106	0.511638	15	108.666	0.475553	19	40.3475	296	6.44287
Q9BQI0	AIF1L_HUMAN	Allograft inflammatory factor 1-like	AIF1L	17.0566	50.67	587.127	6	6	18	1.35683	6	59.7573	3.42414	6	55.9694	0.746187	6	16.6851	150	7.1958
P19623	SPEE_HUMAN	Spermidine synthase	SRM	33.8027	50.66	840.768	11	11	29	1.1924	18	36.7368	1.05893	16	125.281	1.45905	18	39.7333	302	5.49072
Q8WWZ1	IL1FA_HUMAN	Interleukin-1 family member 10	IL1F10	16.9323	50.66	435.675	6	6	15	1.21308	6	55.5305	5.33126	6	86.2649	3.25759	6	83.8655	152	4.98291
P52597	HNRPF_HUMAN	Heterogeneous nuclear ribonucleoprotein F	HNRNPF	45.6429	50.6	2805.01	10	12	79	1.18041	28	72.7488	1.32132	27	48.7463	1.19718	28	42.7179	415	5.57959
P61960	UFM1_HUMAN	Ubiquitin-fold modifier 1	UFM1	9.11187	50.59	357.002	2	2	4	1.39933	8	67.3387	2.28848	7	69.7486	1.35446	7	27.6706	85	9.30518
Q6DKJ4	NXN_HUMAN	Nucleoredoxin	NXN	48.3616	50.57	1596.72	15	15	40	1.73275	18	41.5623	1.4262	16	60.0473	1.79081	17	43.9467	435	4.97021
P00352	AL1A1_HUMAN	Aldehyde dehydrogenase 1A1	ALDH1A1	54.827	50.5	2300.64	17	20	69	0.0712366	32	90.017	0.179991	33	66.2899	0.109926	35	96.7511	501	6.72705
Q13561	DCTN2_HUMAN	Dynactin subunit 2	DCTN2	44.2039	50.37	2114.84	15	15	57	1.08211	28	45.9425	0.991592	26	85.624	1.22313	28	45.3139	401	5.21143
Q9UGI8	TES_HUMAN	Testin	TES	47.9639	50.36	3001.67	22	22	96	2.64612	52	66.5901	2.65803	50	70.1466	2.79176	50	56.2081	421	7.6792
P47755	CAZA2_HUMAN	F-actin-capping protein subunit alpha-2	CAPZA2	32.9286	50.35	847.005	6	8	28	0.574283	6	30.0165	1.55068	6	22.0881	0.937234	6	36.4756	286	5.84619
P07951	TPM2_HUMAN	Tropomyosin beta chain	TPM2	32.8306	50.35	4435.6	6	18	145	0.329223	8	225.291	0.400134	8	105.656	2.50678	9	1144.94	284	4.70361
Q9NQG5	RPR1B_HUMAN	Regulation of nuclear pre-mRNA domain-containing protein 1B	RPRD1B	36.8772	50.31	1093.9	11	11	30	2.3713	17	69.2759	2.11609	16	40.202	1.71567	17	60.8851	326	5.97314
Q8TEA8	DTD1_HUMAN	D-aminoacyl-tRNA deacylase 1	DTD1	23.409	50.24	225.99	5	5	7	0.603451	5	54.3937	1.68345	5	88.2203	0.713323	5	43.9278	209	8.23584
O00232	PSD12_HUMAN	26S proteasome non-ATPase regulatory subunit 12	PSMD12	52.8706	50.22	2540.88	20	20	74	1.38064	37	42.3453	0.644999	31	84.4694	1.69012	37	44.8244	456	7.6499
O60701	UGDH_HUMAN	UDP-glucose 6-dehydrogenase	UGDH	54.9893	50.2	2051.33	19	19	60	0.770467	37	33.1678	0.421621	31	90.9756	0.938009	36	31.3908	494	7.12256
P40227	TCPZ_HUMAN	T-complex protein 1 subunit zeta	CCT6A	57.9876	50.09	3524.23	24	24	111	1.35245	62	56.4177	1.84337	61	50.5284	1.24663	62	54.575	531	6.68311
P38646	GRP75_HUMAN	Stress-70 protein, mitochondrial	HSPA9	73.6348	50.07	6599.57	29	30	182	0.679766	100	44.3358	0.54059	91	117.171	0.687326	97	41.6918	679	6.16357
Q14764	MVP_HUMAN	Major vault protein	MVP	99.2659	50.06	3283.95	31	31	97	1.28563	50	57.424	2.28881	50	64.2654	0.434709	48	60.6635	893	5.47803
P60891	PRPS1_HUMAN	Ribose-phosphate pyrophosphokinase 1	PRPS1	34.8119	50	2236.56	6	13	65	0.552123	9	54.5545	1.14553	10	61.1314	0.553413	10	36.4331	318	6.97607
Q96AT9	RPE_HUMAN	Ribulose-phosphate 3-epimerase	RPE	24.9113	50	787.017	7	7	22	0.605248	13	25.0335	1.3875	13	30.9036	0.762532	13	26.7375	228	5.57959
P30838	AL3A1_HUMAN	Aldehyde dehydrogenase, dimeric NADP-preferring	ALDH3A1	50.3628	49.89	3758.19	18	19	112	0.589146	64	38.7783	0.329602	56	62.2424	0.893739	63	38.8023	453	6.53662
Q53RT3	APRV1_HUMAN	Retroviral-like aspartic protease 1	ASPRV1	36.9681	49.85	2019.68	11	11	62	2.24718	21	91.7542	4.19865	21	71.4628	4.70046	20	90.957	343	5.43994
O76003	GLRX3_HUMAN	Glutaredoxin-3	GLRX3	37.4082	49.85	1634.68	13	13	48	1.75682	26	67.9015	2.71051	26	47.6065	1.94037	26	59.3666	335	5.38916
Q16851	UGPA_HUMAN	UTP--glucose-1-phosphate uridylyltransferase	UGP2	56.9047	49.8	2454.71	22	22	81	0.810634	47	44.538	1.85339	46	67.1358	1.09221	47	38.5617	508	8.14795
P54105	ICLN_HUMAN	Methylosome subunit pICln	CLNS1A	26.1989	49.79	824.122	6	6	20	1.20565	13	32.4239	1.02226	13	50.3671	1.46271	13	32.0221	237	4.10693
P52272	HNRPM_HUMAN	Heterogeneous nuclear ribonucleoprotein M	HNRNPM	77.4643	49.73	3764.85	29	29	116	1.83183	61	58.8639	0.714634	60	102.702	1.27641	61	51.2045	730	8.70459
P01023	A2MG_HUMAN	Alpha-2-macroglobulin	A2M	163.188	49.73	8037.54	54	54	247	0.193646	146	58.9304	0.197498	98	316.871	0.139773	95	189.16	1474	6.45557
P62266	RS23_HUMAN	40S ribosomal protein S23	RPS23	15.7977	49.65	773.986	6	6	23	1.02382	14	31.8024	0.522842	14	65.6296	1.0722	14	22.9847	143	10.4917
O43776	SYNC_HUMAN	Asparagine--tRNA ligase, cytoplasmic	NARS1	62.9025	49.64	2800.13	24	24	87	2.8254	47	66.6344	3.4905	47	76.7062	2.66145	47	56.5032	548	6.25244
Q04323	UBXN1_HUMAN	UBX domain-containing protein 1	UBXN1	33.3049	49.49	626.415	9	9	26	1.80857	14	59.6412	0.845952	11	83.2536	2.14315	13	28.3797	297	5.24951
P80188	NGAL_HUMAN	Neutrophil gelatinase-associated lipocalin	LCN2	22.5737	49.49	830.537	7	7	26	0.669044	14	19.3262	1.3788	13	14.0495	0.395983	14	36.3481	198	8.90967
Q6ZN66	GBP6_HUMAN	Guanylate-binding protein 6	GBP6	72.3809	49.45	2655.76	24	24	78	1.25673	42	31.9042	0.577239	38	52.3299	0.974306	42	25.1175	633	6.3667
Q04837	SSBP_HUMAN	Single-stranded DNA-binding protein, mitochondrial	SSBP1	17.249	49.32	1533.15	6	6	42	1.67879	21	40.1916	3.90791	21	108.476	1.52775	21	29.7619	148	9.59814
Q9BV20	MTNA_HUMAN	Methylthioribose-1-phosphate isomerase	MRI1	39.1254	49.05	1059.9	12	12	33	1.46601	16	61.6064	2.20863	15	79.7809	1.85081	15	71.9627	369	6.30322
P98179	RBM3_HUMAN	RNA-binding protein 3	RBM3	17.16	49.04	785.34	4	4	22	2.51625	9	30.8846	0.786642	9	37.6988	2.10273	9	30.9868	157	8.90967
P35270	SPRE_HUMAN	Sepiapterin reductase	SPR	28.0308	49.04	1254.36	10	10	34	0.607376	15	28.0862	0.3414	13	58.1196	0.673609	15	25.6878	261	8.04541
P09651	ROA1_HUMAN	Heterogeneous nuclear ribonucleoprotein A1	HNRNPA1	38.7231	48.92	5610.63	14	18	161	1.4536	57	39.8774	1.53421	56	57.831	1.41341	57	41.8241	372	9.12939
P00450	CERU_HUMAN	Ceruloplasmin	CP	122.128	48.92	5489.12	34	34	171	0.300431	96	93.8688	3.37226	79	490.151	0.487732	79	153.976	1065	5.71924
Q9Y617	SERC_HUMAN	Phosphoserine aminotransferase	PSAT1	40.3968	48.92	1806.29	13	13	50	1.42348	27	45.0143	1.95155	26	24.4954	1.72227	27	35.5886	370	7.66455
Q8TDQ7	GNPI2_HUMAN	Glucosamine-6-phosphate isomerase 2	GNPDA2	31.0646	48.91	963.804	3	8	27	0.471533	3	27.7233	1.30871	4	44.7554	0.641419	4	29.5354	276	6.94678
P55209	NP1L1_HUMAN	Nucleosome assembly protein 1-like 1	NAP1L1	45.3459	48.85	1599.27	9	10	45	1.41362	21	53.7173	1.01586	21	42.0436	1.68366	21	48.0535	391	4.4624
Q9H3K6	BOLA2_HUMAN	BolA-like protein 2	BOLA2B	10.1102	48.84	583.393	3	3	17	1.43162	8	41.4197	1.05314	8	91.2106	1.25268	8	34.311	86	6.52197
Q07065	CKAP4_HUMAN	Cytoskeleton-associated protein 4	CKAP4	65.9827	48.84	2990.15	24	24	78	0.835573	43	38.2522	0.572452	39	106.017	0.512032	43	59.7414	602	5.92236
P00387	NB5R3_HUMAN	NADH-cytochrome b5 reductase 3	CYB5R3	34.2127	48.84	748.413	9	9	20	0.477283	11	45.8593	0.158786	9	98.5086	0.279056	11	60.0525	301	7.59131
P49720	PSB3_HUMAN	Proteasome subunit beta type-3	PSMB3	22.9335	48.78	2140.99	10	10	56	0.819789	29	35.7618	2.93455	29	53.9168	1.15918	29	46.3768	205	6.55127
P43034	LIS1_HUMAN	Platelet-activating factor acetylhydrolase IB subunit beta	PAFAH1B1	46.6082	48.78	1900.99	17	18	57	1.15186	28	31.6191	2.36572	28	100.886	1.36423	28	30.0253	410	7.37158
Q9Y4L1	HYOU1_HUMAN	Hypoxia up-regulated protein 1	HYOU1	111.266	48.75	4661.33	36	36	136	0.769851	69	33.613	0.699638	65	136.716	0.783094	69	42.6379	999	5.22412
P55084	ECHB_HUMAN	Trifunctional enzyme subunit beta, mitochondrial	HADHB	51.2615	48.73	2138.77	21	21	71	0.923253	41	31.337	0.975344	40	49.7172	0.636608	41	39.0602	474	9.40771
P45880	VDAC2_HUMAN	Voltage-dependent anion-selective channel protein 2	VDAC2	31.5465	48.64	841.626	11	11	26	0.8845	14	31.2371	1.12245	14	46.7184	0.780385	14	26.0409	294	7.56201
P11233	RALA_HUMAN	Ras-related protein Ral-A	RALA	23.552	48.54	604.401	7	7	19	0.698549	8	40.224	0.657648	7	64.6803	0.585988	8	22.3928	206	7.10791
Q53H96	P5CR3_HUMAN	Pyrroline-5-carboxylate reductase 3	PYCR3	28.6449	48.54	1559.28	10	10	45	2.2477	18	64.0372	4.14256	18	69.9895	2.66818	18	57.8183	274	7.72314
P15090	FABP4_HUMAN	Fatty acid-binding protein, adipocyte	FABP4	14.7095	48.48	1093	5	5	28	0.0939321	7	28.212	0.191834	12	68.5017	0.399123	12	56.297	132	7.13721
Q9Y333	LSM2_HUMAN	U6 snRNA-associated Sm-like protein LSm2	LSM2	10.8276	48.42	439.174	3	3	9	0.77245	5	56.4318	1.36751	5	16.6515	0.96657	5	22.8739	95	6.52197
Q15084	PDIA6_HUMAN	Protein disulfide-isomerase A6	PDIA6	48.0913	48.41	3230.39	18	18	83	0.744878	39	54.9684	2.29259	39	38.4166	0.777565	39	47.5018	440	5.08447
P29692	EF1D_HUMAN	Elongation factor 1-delta	EEF1D	31.1028	48.4	1728.91	9	10	48	0.681513	29	80.3939	1.55345	28	91.4844	0.993852	29	56.7558	281	5.0083
P37837	TALDO_HUMAN	Transaldolase	TALDO1	37.5165	48.37	5364.16	20	20	167	0.770319	91	36.6229	1.72475	91	39.7272	0.935485	91	36.1813	337	6.81494
P05783	K1C18_HUMAN	Keratin, type I cytoskeletal 18	KRT18	48.0285	48.37	1727.11	17	19	52	0.0856318	11	87.9353	0.247941	19	75.8402	0.0613345	18	160.715	430	5.45264
O60925	PFD1_HUMAN	Prefoldin subunit 1	PFDN1	14.2015	48.36	298.055	5	5	11	1.19115	7	17.9787	0.990049	7	13.1117	0.899694	7	32.0376	122	6.81494
P62140	PP1B_HUMAN	Serine/threonine-protein phosphatase PP1-beta catalytic subunit	PPP1CB	37.1626	48.32	2126.71	3	13	55	0.647738	3	0.361401	0.217101	3	36.2091	0.757895	3	5.71768	327	6.18896
P55809	SCOT1_HUMAN	Succinyl-CoA:3-ketoacid coenzyme A transferase 1, mitochondrial	OXCT1	56.1219	48.27	2035.99	19	19	52	0.689935	28	40.3235	1.08103	27	45.4957	0.766854	27	33.9774	520	7.45947
Q15366	PCBP2_HUMAN	Poly(rC)-binding protein 2	PCBP2	38.5556	48.22	2733.1	7	13	74	1.37279	23	43.5907	0.553055	22	98.7541	1.05388	23	43.0756	365	6.78564
P62273	RS29_HUMAN	40S ribosomal protein S29	RPS29	6.6723	48.21	231.383	4	4	9	1.71152	5	19.6045	0.358439	4	96.3756	1.44456	5	13.8383	56	10.1255
P15559	NQO1_HUMAN	NAD(P)H dehydrogenase [quinone] 1	NQO1	30.848	48.18	967.185	14	14	34	1.48735	21	55.2808	1.37458	21	42.9413	2.41616	21	61.77	274	8.88037
Q99623	PHB2_HUMAN	Prohibitin-2	PHB2	33.2759	48.16	1139.84	11	11	30	1.8008	16	52.1671	1.46819	16	54.5639	1.057	16	41.3648	299	9.83252
Q8WU39	MZB1_HUMAN	Marginal zone B- and B1-cell-specific protein	MZB1	20.6812	48.15	841.655	5	5	21	0.0665179	5	61.267	0.13597	5	67.938	0.0598409	4	114.624	189	5.56689
P30048	PRDX3_HUMAN	Thioredoxin-dependent peroxide reductase, mitochondrial	PRDX3	27.6752	48.05	667.821	8	8	25	0.642166	16	18.9226	2.65115	16	49.4704	0.709356	15	29.3607	256	7.78174
P35241	RADI_HUMAN	Radixin	RDX	68.5214	48.03	3698.4	13	26	124	1.39045	21	49.165	1.63498	21	76.5083	1.21297	21	57.4462	583	6.3667
P26368	U2AF2_HUMAN	Splicing factor U2AF 65 kDa subunit	U2AF2	53.4672	48	1162.05	14	14	38	0.968978	21	41.7173	1.35243	21	71.0657	0.843354	21	50.4585	475	9.08545
P24534	EF1B_HUMAN	Elongation factor 1-beta	EEF1B2	24.7483	48	945.036	7	8	24	0.337023	11	123.942	1.2538	11	81.1718	0.726378	11	66.0598	225	4.66553
Q99584	S10AD_HUMAN	Protein S100-A13	S100A13	11.4641	47.96	639.686	5	5	21	1.18161	11	55.9684	3.21538	11	40.3611	1.0428	11	11.591	98	6.16357
Q9BPY8	HOP_HUMAN	Homeodomain-only protein	HOPX	8.255	47.95	533.982	3	3	13	0.289838	6	23.2851	0.354511	4	50.5444	0.499648	6	23.6334	73	4.80518
P62191	PRS4_HUMAN	26S proteasome regulatory subunit 4	PSMC1	49.1537	47.95	2021.99	14	16	66	1.46722	37	76.7058	0.814398	34	74.7978	1.48554	37	50.7284	440	6.21436
P32320	CDD_HUMAN	Cytidine deaminase	CDA	16.1739	47.95	429.859	4	4	15	2.62494	7	105.818	1.14902	7	57.6606	2.52241	7	141.049	146	6.91748
Q8TBC4	UBA3_HUMAN	NEDD8-activating enzyme E1 catalytic subunit	UBA3	51.8193	47.95	1330.39	14	14	36	0.725647	19	19.7258	0.828972	17	43.3837	0.935486	19	26.2379	463	5.45264
P38919	IF4A3_HUMAN	Eukaryotic initiation factor 4A-III	EIF4A3	46.8412	47.93	1590.72	13	16	50	1.33842	22	41.9764	0.637122	20	90.4651	1.40096	22	31.4918	411	6.72705
P0DOX2	IGA2_HUMAN	Immunoglobulin alpha-2 heavy chain		48.9032	47.91	1932.16	8	14	76	0.279556	13	58.3394	0.18879	7	156.694	0.169138	10	218.185	455	6.66846
P46783	RS10_HUMAN	40S ribosomal protein S10	RPS10	18.8859	47.88	1433.63	8	9	48	1.02411	34	38.7162	0.457748	31	93.5492	1.18911	34	37.8266	165	10.1548
Q99536	VAT1_HUMAN	Synaptic vesicle membrane protein VAT-1 homolog	VAT1	41.8934	47.84	2709.67	12	12	64	0.479837	36	47.4461	0.649829	34	92.3298	0.619139	36	67.2796	393	6.29053
Q9Y2Q3	GSTK1_HUMAN	Glutathione S-transferase kappa 1	GSTK1	25.4803	47.79	860.869	8	8	27	1.10056	15	50.3537	0.309105	14	136.877	0.494332	15	59.0573	226	8.41162
Q6P587	FAHD1_HUMAN	Acylpyruvase FAHD1, mitochondrial	FAHD1	24.8267	47.77	702.821	8	8	19	1.08088	9	25.7875	4.27977	9	31.2454	1.55474	9	13.9603	224	7.38623
P49189	AL9A1_HUMAN	4-trimethylaminobutyraldehyde dehydrogenase	ALDH9A1	53.767	47.77	2965.85	18	18	78	0.265958	44	37.6465	0.527563	44	46.5874	0.332503	45	41.6704	494	5.87158
P07814	SYEP_HUMAN	Bifunctional glutamate/proline--tRNA ligase	EPRS1	170.483	47.69	6304.57	56	57	184	1.2073	99	54.0844	1.12503	97	55.9892	1.07892	99	52.9134	1512	7.32764
P63098	CANB1_HUMAN	Calcineurin subunit B type 1	PPP3R1	19.2876	47.65	937.43	7	7	25	0.565245	12	29.0911	1.9737	12	35.0869	0.736803	12	34.372	170	4.80518
Q3LXA3	TKFC_HUMAN	Triokinase/FMN cyclase	TKFC	58.91	47.65	2614.79	18	18	71	1.36872	38	33.1714	1.48743	36	54.3461	1.2672	38	41.9267	575	7.48877
P06899	H2B1J_HUMAN	Histone H2B type 1-J	H2BC11	13.8956	47.62	3318.54	2	7	87	0.691995	3	11.6403	2.00228	3	6.63708	0.283291	3	4.2481	126	10.3159
O60814	H2B1K_HUMAN	Histone H2B type 1-K	H2BC12	13.8816	47.62	3879.38	2	7	105	0.7111	13	71.2041	2.84183	13	34.8114	0.420094	13	39.2569	126	10.3159
P62318	SMD3_HUMAN	Small nuclear ribonucleoprotein Sm D3	SNRPD3	13.9073	47.62	482.93	4	4	14	1.70212	7	21.9738	1.70642	7	70.658	1.53574	7	10.4969	126	10.3159
Q07960	RHG01_HUMAN	Rho GTPase-activating protein 1	ARHGAP1	50.4042	47.61	2165.29	16	16	63	1.55726	33	30.1487	0.795781	30	97.8089	0.864999	33	43.5969	439	6.29053
Q92905	CSN5_HUMAN	COP9 signalosome complex subunit 5	COPS5	37.5547	47.6	805.628	12	12	24	0.833441	15	26.5424	1.96092	14	76.2793	0.907356	15	62.1873	334	6.53662
Q01813	PFKAP_HUMAN	ATP-dependent 6-phosphofructokinase, platelet type	PFKP	85.5415	47.58	3535.36	27	31	108	0.878407	55	41.0808	0.534923	50	107.512	0.867856	52	32.5024	784	7.54736
Q15056	IF4H_HUMAN	Eukaryotic translation initiation factor 4H	EIF4H	27.3684	47.58	855.175	9	9	31	1.08254	16	43.6463	0.353483	15	70.2418	0.95462	16	38.2731	248	7.2251
O75964	ATP5L_HUMAN	ATP synthase subunit g, mitochondrial	ATP5MG	11.4212	47.57	558.453	5	5	14	0.728822	8	26.1761	0.585126	8	51.2413	0.638796	8	20.8053	103	9.64209
P08237	PFKAM_HUMAN	ATP-dependent 6-phosphofructokinase, muscle type	PFKM	85.1284	47.56	3082.9	26	28	87	0.685661	41	27.0604	0.622352	38	102.846	1.40216	41	53.6289	780	7.98682
O60493	SNX3_HUMAN	Sorting nexin-3	SNX3	18.7508	47.53	591.671	7	9	23	1.31195	10	29.5498	0.612138	10	112.426	1.16491	10	27.8023	162	8.66064
Q9C0B1	FTO_HUMAN	Alpha-ketoglutarate-dependent dioxygenase FTO	FTO	58.2449	47.52	1240.21	15	15	32	1.29354	20	24.7746	2.88414	20	42.3193	1.53578	20	25.9919	505	5.22412
Q02218	ODO1_HUMAN	2-oxoglutarate dehydrogenase complex component E1	OGDH	115.861	47.51	4572.49	38	38	132	0.812939	76	32.1001	2.29055	76	49.6618	1.28478	76	34.2957	1023	6.85889
P00915	CAH1_HUMAN	Carbonic anhydrase 1	CA1	28.8524	47.51	3952.22	9	9	120	0.113737	68	125.024	0.236073	59	115.164	0.120613	60	111.459	261	7.12256
Q9H223	EHD4_HUMAN	EH domain-containing protein 4	EHD4	61.1365	47.5	1506.1	15	20	49	1.41134	20	92.7503	1.15497	20	66.1392	1.12209	20	54.4177	541	6.75635
P16930	FAAA_HUMAN	Fumarylacetoacetase	FAH	46.3442	47.49	1473.06	14	14	43	0.356616	24	24.9598	1.56447	24	45.1844	0.536773	24	36.3508	419	6.94678
P47897	SYQ_HUMAN	Glutamine--tRNA ligase	QARS1	87.7429	47.48	2542.19	31	32	86	1.18855	44	31.2319	0.997604	44	44.5542	1.29658	44	30.1241	775	7.15186
Q7KZF4	SND1_HUMAN	Staphylococcal nuclease domain-containing protein 1	SND1	101.934	47.47	4095.15	33	33	117	1.81376	66	42.8248	1.50438	63	50.7049	1.54348	65	41.5405	910	7.1665
P62750	RL23A_HUMAN	60S ribosomal protein L23a	RPL23A	17.6841	47.44	1611.78	11	11	51	1.17468	27	52.7705	0.265979	27	127.216	1.11237	27	43.2055	156	10.4478
O00487	PSDE_HUMAN	26S proteasome non-ATPase regulatory subunit 14	PSMD14	34.5546	47.42	1048.81	10	10	35	1.086	18	40.0918	0.877032	14	69.7923	1.16256	18	30.3602	310	6.52197
P07384	CAN1_HUMAN	Calpain-1 catalytic subunit	CAPN1	81.8382	47.34	4847.31	33	33	154	0.583429	80	28.6459	2.21771	81	43.1588	0.653532	79	36.1001	714	5.66846
P67809	YBOX1_HUMAN	Y-box-binding protein 1	YBX1	35.9027	47.22	2023.97	7	10	55	2.08386	13	87.0591	1.13205	6	15.4976	1.57873	12	63.4525	324	9.87646
Q9Y5J7	TIM9_HUMAN	Mitochondrial import inner membrane translocase subunit Tim9	TIMM9	10.3711	47.19	227.705	4	4	7	1.33248	5	70.1927	2.35369	5	42.5634	1.28927	5	42.0619	89	7.21045
P04181	OAT_HUMAN	Ornithine aminotransferase, mitochondrial	OAT	48.5042	47.15	1651.53	15	15	47	0.444743	25	39.1294	0.472117	23	64.6562	0.862756	25	38.1676	439	7.03467
Q9Y678	COPG1_HUMAN	Coatomer subunit gamma-1	COPG1	97.6555	47.03	3033.1	30	34	96	0.529447	52	43.2142	0.33534	47	98.0634	0.440123	50	45.5005	874	5.46533
Q96I24	FUBP3_HUMAN	Far upstream element-binding protein 3	FUBP3	61.6022	47.03	2037.59	19	23	67	1.638	28	113.933	1.04103	25	54.5794	1.46263	28	53.2287	572	8.38232
O00571	DDX3X_HUMAN	ATP-dependent RNA helicase DDX3X	DDX3X	73.198	46.98	2702.58	24	25	78	1.78181	37	30.8419	0.851258	32	61.8864	1.68257	37	28.203	662	7.18115
P01860	IGHG3_HUMAN	Immunoglobulin heavy constant gamma 3	IGHG3	41.2604	46.95	5623.2	5	13	189	0.320962	16	31.8033	0.211814	12	138.503	0.140354	10	52.682	377	7.89893
P09622	DLDH_HUMAN	Dihydrolipoyl dehydrogenase, mitochondrial	DLD	54.143	46.95	2413.18	15	15	63	0.550546	30	40.6222	1.57052	31	22.4517	0.767496	32	32.5155	509	7.85498
P29034	S10A2_HUMAN	Protein S100-A2	S100A2	11.1094	46.94	2965.04	7	7	114	2.31394	65	52.1729	6.36272	65	67.7638	2.32289	65	59.8376	98	4.77979
P00918	CAH2_HUMAN	Carbonic anhydrase 2	CA2	29.2279	46.92	2739.85	9	9	87	0.346319	48	29.5743	0.748086	48	89.0481	0.317652	48	71.6691	260	7.40088
P21399	ACOHC_HUMAN	Cytoplasmic aconitate hydratase	ACO1	98.3366	46.91	3465.88	30	30	106	0.573085	58	41.5886	1.98187	58	39.5739	0.865795	59	39.6342	889	6.68311
O15371	EIF3D_HUMAN	Eukaryotic translation initiation factor 3 subunit D	EIF3D	63.9324	46.9	1392.89	17	17	48	1.37661	26	52.9114	1.32234	24	44.8173	1.38521	26	50.5446	548	6.04932
Q00688	FKBP3_HUMAN	Peptidyl-prolyl cis-trans isomerase FKBP3	FKBP3	25.1613	46.88	589.948	8	8	19	1.50567	14	29.6614	1.16057	14	47.1435	1.23657	14	36.8405	224	9.27588
Q9NQW7	XPP1_HUMAN	Xaa-Pro aminopeptidase 1	XPNPEP1	69.8732	46.87	1930.38	20	20	54	0.843027	33	29.2459	2.41868	33	44.7454	1.11334	33	56.253	623	5.66846
P28072	PSB6_HUMAN	Proteasome subunit beta type-6	PSMB6	25.3414	46.86	1136.16	8	8	31	0.925248	16	77.3667	3.1356	16	89.2343	1.86806	16	72.1236	239	4.91943
P43490	NAMPT_HUMAN	Nicotinamide phosphoribosyltransferase	NAMPT	55.4866	46.84	1887.15	18	18	57	0.996879	32	40.9947	0.567288	32	56.0939	0.907312	32	31.8654	491	7.15186
Q9BRF8	CPPED_HUMAN	Serine/threonine-protein phosphatase CPPED1	CPPED1	35.5259	46.82	1149.86	9	9	37	0.490393	22	50.0386	1.22077	22	32.4318	0.603062	22	24.9167	314	6.20166
Q15417	CNN3_HUMAN	Calponin-3	CNN3	36.3908	46.81	1814.98	10	12	55	0.713268	24	88.8831	0.455614	22	86.4742	0.674128	24	144.188	329	6.04932
O43837	IDH3B_HUMAN	Isocitrate dehydrogenase [NAD] subunit beta, mitochondrial	IDH3B	42.1566	46.75	910.222	14	14	29	1.24626	18	51.3648	0.613444	17	132.205	1.20829	18	22.7112	385	8.45557
P13646	K1C13_HUMAN	Keratin, type I cytoskeletal 13	KRT13	49.5574	46.72	7177.64	12	20	200	0.255893	29	101.312	0.38782	29	175.563	0.417343	30	115.562	458	4.95752
P35606	COPB2_HUMAN	Coatomer subunit beta'	COPB2	102.422	46.69	2751.84	31	31	87	0.680348	52	44.7054	0.857951	49	103.553	0.655289	52	47.2699	906	5.2749
P30566	PUR8_HUMAN	Adenylosuccinate lyase	ADSL	54.854	46.69	1467.43	16	16	46	0.745033	25	42.448	1.938	25	38.3016	1.02996	25	34.8579	484	7.10791
P06753	TPM3_HUMAN	Tropomyosin alpha-3 chain	TPM3	32.9298	46.67	3033.33	5	17	106	1.23572	13	25.8736	4.73546	13	51.0659	1.45837	13	35.7895	285	4.71631
Q13011	ECH1_HUMAN	Delta(3,5)-Delta(2,4)-dienoyl-CoA isomerase, mitochondrial	ECH1	35.7934	46.65	2070.95	13	13	51	0.45076	30	25.6073	1.03328	30	50.2597	0.561155	30	35.6652	328	8.00146
Q12765	SCRN1_HUMAN	Secernin-1	SCRN1	46.3525	46.62	1991.62	14	14	51	0.858701	28	36.7555	1.55693	28	38.2275	1.1348	28	54.807	414	4.75439
Q02487	DSC2_HUMAN	Desmocollin-2	DSC2	99.8987	46.61	4735.95	25	25	141	1.00836	41	148.895	5.16629	41	131.666	1.65356	40	166.005	901	5.33838
Q15370	ELOB_HUMAN	Elongin-B	ELOB	13.1246	46.61	364.228	4	4	12	2.09348	7	38.6825	2.28215	7	59.1753	1.88751	7	20.8893	118	4.88135
Q14204	DYHC1_HUMAN	Cytoplasmic dynein 1 heavy chain 1	DYNC1H1	532.072	46.6	17011.6	175	175	521	1.64247	288	49.8946	0.703231	268	75.029	1.09013	287	38.7292	4646	6.40479
Q9UK45	LSM7_HUMAN	U6 snRNA-associated Sm-like protein LSm7	LSM7	11.595	46.6	224.818	5	5	9	0.837754	5	24.8685	1.11908	5	63.2792	0.946058	4	15.507	103	5.2749
P19404	NDUV2_HUMAN	NADH dehydrogenase [ubiquinone] flavoprotein 2, mitochondrial	NDUFV2	27.374	46.59	577.436	10	10	21	0.436826	14	32.0368	1.57536	14	29.9018	0.725969	14	33.9868	249	8.06006
O75821	EIF3G_HUMAN	Eukaryotic translation initiation factor 3 subunit G	EIF3G	35.5889	46.56	800.147	11	11	25	1.43968	15	46.0546	1.00736	14	86.9781	1.47465	14	47.1026	320	6.12549
Q96DG6	CMBL_HUMAN	Carboxymethylenebutenolidase homolog	CMBL	28.0302	46.53	658.991	11	11	23	0.346518	15	41.0707	1.21747	15	39.9561	0.567441	15	35.9586	245	7.18115
Q9UHX1	PUF60_HUMAN	Poly(U)-binding-splicing factor PUF60	PUF60	59.8376	46.51	1496.22	19	19	47	1.33984	26	44.4813	2.06643	24	71.0154	1.32168	26	34.1082	559	5.2876
P48735	IDHP_HUMAN	Isocitrate dehydrogenase [NADP], mitochondrial	IDH2	50.8769	46.46	2739.98	20	20	78	0.396954	43	35.0007	0.149553	38	188.651	0.329841	44	35.7415	452	8.68994
P62857	RS28_HUMAN	40S ribosomal protein S28	RPS28	7.8362	46.38	700.848	3	3	21	1.06227	10	29.7337	0.220656	7	203.473	1.31089	10	20.8956	69	10.6968
P48444	COPD_HUMAN	Coatomer subunit delta	ARCN1	57.1741	46.38	2335.74	22	22	75	0.65101	45	42.425	0.728391	45	107.303	0.660769	45	30.7365	511	6.21436
Q9BZZ5	API5_HUMAN	Apoptosis inhibitor 5	API5	58.9679	46.37	1619.16	19	19	48	1.72122	21	102.885	2.16444	20	59.1394	1.39082	20	44.6859	524	7.34229
P53396	ACLY_HUMAN	ATP-citrate synthase	ACLY	120.762	46.32	3951.51	39	39	117	0.589045	70	26.6234	0.399811	68	93.5251	0.6605	70	32.0615	1101	7.32764
Q13404	UB2V1_HUMAN	Ubiquitin-conjugating enzyme E2 variant 1	UBE2V1	16.4843	46.26	1103.07	2	6	32	1.11836	3	53.4292	1.48626	3	21.1225	0.950476	3	23.4551	147	7.92822
P58107	EPIPL_HUMAN	Epiplakin	EPPK1	555.316	46.15	8481.82	53	58	214	1.15255	79	84.4705	7.41695	79	126.177	1.55919	79	75.7223	5088	5.61768
A6NDG6	PGP_HUMAN	Glycerol-3-phosphate phosphatase	PGP	33.9845	46.11	1238.41	11	11	36	1.19586	18	41.698	4.34757	18	71.4002	1.57091	18	68.8115	321	6.13818
P45974	UBP5_HUMAN	Ubiquitin carboxyl-terminal hydrolase 5	USP5	95.7253	46.04	2733.29	28	28	82	0.796454	45	43.2738	0.639123	42	102.826	1.10047	46	35.8839	858	5.03369
Q9BRT2	UQCC2_HUMAN	Ubiquinol-cytochrome-c reductase complex assembly factor 2	UQCC2	14.8654	46.03	297.854	4	4	7	2.41729	3	20.9843	3.32975	3	25.3008	1.32304	3	45.7523	126	7.37158
P36543	VATE1_HUMAN	V-type proton ATPase subunit E 1	ATP6V1E1	26.1288	46.02	1386.59	11	11	43	0.723031	25	25.6335	2.05057	25	50.6962	0.833588	25	40.4499	226	8.00146
Q9HCC0	MCCB_HUMAN	Methylcrotonoyl-CoA carboxylase beta chain, mitochondrial	MCCC2	61.2944	46	1744.72	19	19	50	0.524333	27	50.502	2.36186	27	65.8811	0.654332	27	23.5272	563	7.6792
P48729	KC1A_HUMAN	Casein kinase I isoform alpha	CSNK1A1	38.8899	45.99	1371.75	11	11	37	2.59265	17	69.5588	0.775642	16	62.9026	2.15895	17	56.5984	337	9.56885
Q9ULA0	DNPEP_HUMAN	Aspartyl aminopeptidase	DNPEP	53.3764	45.98	1338.52	14	14	40	0.521865	23	51.9803	1.13608	21	57.3905	0.660362	23	49.8477	485	7.57666
P49321	NASP_HUMAN	Nuclear autoantigenic sperm protein	NASP	85.1861	45.94	2600.74	23	23	74	1.99382	32	37.6707	1.42743	29	63.2305	1.72318	30	33.4364	788	4.29736
P60900	PSA6_HUMAN	Proteasome subunit alpha type-6	PSMA6	27.3818	45.93	3573.57	11	11	88	0.950509	43	39.2866	3.35856	43	53.0683	1.32288	43	34.3796	246	6.75635
P06732	KCRM_HUMAN	Creatine kinase M-type	CKM	43.0739	45.93	3008.58	15	16	101	0.52179	41	50.8423	1.54016	42	61.0349	4.98142	40	84.1058	381	7.25439
P20700	LMNB1_HUMAN	Lamin-B1	LMNB1	66.3676	45.9	1993.15	21	23	60	0.587755	29	36.571	1.3152	28	49.6478	0.530549	28	44.0137	586	5.16064
O15231	ZN185_HUMAN	Zinc finger protein 185	ZNF185	73.4802	45.86	1928.52	21	21	60	0.735983	33	64.5332	0.4092	24	74.8455	0.878819	33	42.4337	689	7.00537
Q9Y696	CLIC4_HUMAN	Chloride intracellular channel protein 4	CLIC4	28.7537	45.85	1058.99	9	10	36	0.902122	17	45.2438	1.079	16	20.0251	0.867311	17	22.6255	253	5.59229
Q12904	AIMP1_HUMAN	Aminoacyl tRNA synthase complex-interacting multifunctional protein 1	AIMP1	34.3311	45.83	1280.96	12	12	35	1.70974	21	74.2132	0.912643	21	55.162	1.34444	21	43.8805	312	8.42627
P12429	ANXA3_HUMAN	Annexin A3	ANXA3	36.3527	45.82	1113.61	13	13	28	0.259051	17	21.0158	0.740672	16	27.1357	0.307886	16	43.6417	323	5.92236
P63220	RS21_HUMAN	40S ribosomal protein S21	RPS21	9.10557	45.78	907.934	5	5	26	1.47711	15	54.7336	0.773833	14	129.29	1.16048	15	28.0727	83	8.49951
Q14019	COTL1_HUMAN	Coactosin-like protein	COTL1	15.935	45.77	581.409	6	6	18	1.10382	8	63.7249	1.49036	8	39.0966	0.638387	8	63.8546	142	5.66846
P30046	DOPD_HUMAN	D-dopachrome decarboxylase	DDT	12.7037	45.76	369.98	5	5	13	0.436639	10	162.061	1.36695	10	97.5947	0.62691	9	84.4705	118	7.29834
O60506	HNRPQ_HUMAN	Heterogeneous nuclear ribonucleoprotein Q	SYNCRIP	69.5596	45.75	4422.77	19	26	123	1.33124	49	43.1926	2.28556	48	77.5191	1.64879	49	29.6755	623	8.5874
P29144	TPP2_HUMAN	Tripeptidyl-peptidase 2	TPP2	138.263	45.72	3610.86	46	46	116	0.822738	65	37.3433	5.64941	65	62.1135	1.10291	65	40.5586	1249	6.31592
P02679	FIBG_HUMAN	Fibrinogen gamma chain	FGG	51.4789	45.7	3514.97	20	20	119	0.577593	71	68.7977	0.307989	58	457.903	0.239288	52	140.486	453	5.61768
Q9H1E3	NUCKS_HUMAN	Nuclear ubiquitous casein and cyclin-dependent kinase substrate 1	NUCKS1	27.28	45.68	607.014	8	8	17	1.39508	4	48.284	1.28139	3	38.784	0.787351	4	22.4851	243	5.08447
P02790	HEMO_HUMAN	Hemopexin	HPX	51.6433	45.67	8333.78	19	19	298	0.252783	171	57.9507	2.37192	143	2557.93	0.38685	145	160.153	462	7.02002
P16949	STMN1_HUMAN	Stathmin	STMN1	17.292	45.64	881.072	9	9	23	1.54264	14	64.2131	0.773175	12	51.8849	1.29529	14	47.7846	149	5.97314
Q9NWU2	GID8_HUMAN	Glucose-induced degradation protein 8 homolog	GID8	26.7317	45.61	709.728	7	7	17	1.08208	9	16.8762	0.750088	8	28.7981	1.23067	8	25.3747	228	4.97021
Q92890	UFD1_HUMAN	Ubiquitin recognition factor in ER-associated degradation protein 1	UFD1	34.4783	45.6	900.642	9	9	28	1.31604	20	44.9448	3.57976	20	122.797	1.35985	20	46.0941	307	6.69775
P27695	APEX1_HUMAN	DNA-(apurinic or apyrimidinic site) endonuclease	APEX1	35.5322	45.6	955.386	10	10	26	0.798873	14	49.2497	1.48166	14	39.3392	0.71501	14	50.7141	318	8.11865
P12081	HARS1_HUMAN	Histidine--tRNA ligase, cytoplasmic	HARS1	57.3742	45.58	1279.27	18	18	41	2.24383	23	45.7144	2.35502	21	34.7243	2.17204	23	36.3322	509	5.88428
Q13232	NDK3_HUMAN	Nucleoside diphosphate kinase 3	NME3	19.0029	45.56	429.254	6	6	13	0.349444	7	30.4344	0.899135	7	20.6628	0.354641	7	21.522	169	7.84033
Q00169	PIPNA_HUMAN	Phosphatidylinositol transfer protein alpha isoform	PITPNA	31.786	45.56	967.058	10	10	27	0.973273	15	20.3487	1.56034	15	28.7008	0.767465	15	25.2848	270	6.55127
Q96HY6	DDRGK_HUMAN	DDRGK domain-containing protein 1	DDRGK1	35.5895	45.54	988.059	8	8	23	0.675928	12	70.6288	0.758217	11	94.132	0.482397	12	40.0564	314	5.12256
Q9C005	DPY30_HUMAN	Protein dpy-30 homolog	DPY30	11.2428	45.45	276.914	3	3	9	1.08358	6	51.5849	0.971896	4	55.1475	1.1775	6	21.358	99	4.88135
Q9NX55	HYPK_HUMAN	Huntingtin-interacting protein K	HYPK	13.6429	45.45	348.174	3	3	11	0.691466	7	32.358	0.941104	7	89.4803	1.03444	7	54.4118	121	4.81787
Q14257	RCN2_HUMAN	Reticulocalbin-2	RCN2	36.8536	45.43	1308.08	11	11	31	1.45894	18	31.9877	1.42363	18	35.9818	1.35083	18	41.2083	317	4.39893
P62314	SMD1_HUMAN	Small nuclear ribonucleoprotein Sm D1	SNRPD1	13.2734	45.38	357.415	3	3	11	1.60093	7	70.7179	0.740656	6	18.0346	1.51608	7	59.2575	119	11.561
P60903	S10AA_HUMAN	Protein S100-A10	S100A10	11.1955	45.36	611.611	3	3	23	0.680377	16	86.0652	2.40822	16	57.851	0.499157	16	41.7822	97	7.37158
P49458	SRP09_HUMAN	Signal recognition particle 9 kDa protein	SRP9	10.1051	45.35	333.278	4	4	13	2.25923	9	87.3683	1.21075	9	65.5985	1.42942	9	68.1815	86	7.97217
Q99873	ANM1_HUMAN	Protein arginine N-methyltransferase 1	PRMT1	42.4339	45.28	1112.05	13	13	34	1.09664	19	31.3547	2.10751	19	59.2172	1.39206	19	38.784	371	5.35107
Q92499	DDX1_HUMAN	ATP-dependent RNA helicase DDX1	DDX1	82.3798	45.27	2816.22	27	27	87	1.06102	50	55.0677	0.725303	47	66.4578	1.18542	50	50.1928	740	7.2251
P62701	RS4X_HUMAN	40S ribosomal protein S4, X isoform	RPS4X	29.5791	45.25	2937.91	14	14	84	1.03928	46	39.1059	0.34233	40	160.401	1.25557	46	30.2271	263	10.1548
Q15582	BGH3_HUMAN	Transforming growth factor-beta-induced protein ig-h3	TGFBI	74.634	45.24	4550.75	24	24	126	1.42606	62	70.8492	4.8094	60	96.6729	1.31411	58	45.8867	683	7.7085
P50452	SPB8_HUMAN	Serpin B8	SERPINB8	42.7392	45.19	2083.56	15	17	61	1.95327	22	66.8972	12.9532	22	84.3946	2.78442	22	93.9507	374	5.56689
O00410	IPO5_HUMAN	Importin-5	IPO5	123.55	45.12	4907.48	35	35	138	1.04184	73	59.2851	2.0178	72	61.9689	0.845845	72	40.3881	1097	4.94482
P67870	CSK2B_HUMAN	Casein kinase II subunit beta	CSNK2B	24.926	45.12	674.058	7	7	20	1.79446	9	26.3052	1.38467	9	32.6486	1.55832	9	40.9643	215	5.5542
A8K2U0	A2ML1_HUMAN	Alpha-2-macroglobulin-like protein 1	A2ML1	161.004	45.12	9090.82	48	48	278	0.20152	163	59.6486	0.621591	162	50.4999	0.306642	164	46.7382	1454	5.73193
Q9BRP8	PYM1_HUMAN	Partner of Y14 and mago	PYM1	22.642	45.1	819.339	5	5	15	0.727674	9	29.3819	0.59596	6	66.1189	0.625072	9	22.6597	204	9.45166
Q16698	DECR_HUMAN	2,4-dienoyl-CoA reductase [(3E)-enoyl-CoA-producing], mitochondrial	DECR1	36.0448	45.07	1471.02	14	14	40	0.528419	23	42.0111	0.374302	22	60.2942	0.482463	23	41.4916	335	9.27588
Q99460	PSMD1_HUMAN	26S proteasome non-ATPase regulatory subunit 1	PSMD1	105.769	45.02	3913.29	32	32	104	1.18336	56	38.8592	1.14041	55	49.7861	1.41086	56	37.1601	953	5.38916
Q9GZP4	PITH1_HUMAN	PITH domain-containing protein 1	PITHD1	24.1627	45.02	649.657	7	7	20	0.723472	13	42.8045	1.54354	13	61.8867	1.04322	12	31.5354	211	5.74463
Q12906	ILF3_HUMAN	Interleukin enhancer-binding factor 3	ILF3	95.2791	44.97	4350.41	25	30	136	1.05198	64	54.5343	1.72178	63	60.6921	1.12542	64	44.9349	894	8.76318
Q96FJ2	DYL2_HUMAN	Dynein light chain 2, cytoplasmic	DYNLL2	10.3431	44.94	634.449	2	3	19	0.380287	8	51.9317	0.560428	7	46.5331	0.449356	7	7.59293	89	7.37158
P54725	RD23A_HUMAN	UV excision repair protein RAD23 homolog A	RAD23A	39.5847	44.9	1124.63	8	10	40	0.610341	17	32.6449	1.11847	16	55.1746	0.738748	17	41.7839	363	4.57666
P51570	GALK1_HUMAN	Galactokinase	GALK1	42.2456	44.9	790.133	10	10	25	1.11303	12	34.8335	0.438073	11	503.849	1.20344	12	21.0295	392	6.45557
P83916	CBX1_HUMAN	Chromobox protein homolog 1	CBX1	21.4046	44.86	893.684	6	7	25	0.725554	6	49.2299	1.29228	5	19.1671	0.612215	6	25.0285	185	4.93213
P32969	RL9_HUMAN	60S ribosomal protein L9	RPL9P9	21.8498	44.79	1323.38	9	9	44	0.907546	24	25.4224	0.352564	20	67.205	1.09689	24	35.7376	192	9.94971
Q9NXG2	THUM1_HUMAN	THUMP domain-containing protein 1	THUMPD1	39.2908	44.76	817.764	14	14	27	1.22577	15	54.075	1.25894	15	31.147	1.24725	15	53.1885	353	7.88428
P60228	EIF3E_HUMAN	Eukaryotic translation initiation factor 3 subunit E	EIF3E	52.1874	44.72	1685.99	15	15	50	1.30902	28	31.5616	1.65839	28	23.1991	1.41403	28	30.562	445	6.03662
P14314	GLU2B_HUMAN	Glucosidase 2 subunit beta	PRKCSH	59.3878	44.7	4098.84	21	21	125	0.767118	64	41.4126	3.28239	63	63.0891	0.712893	64	44.9063	528	4.41162
Q15257	PTPA_HUMAN	Serine/threonine-protein phosphatase 2A activator	PTPA	40.6414	44.69	710.877	9	9	22	1.13796	11	39.3938	2.83869	11	52.8183	1.16767	11	29.7834	358	5.93506
Q9Y365	STA10_HUMAN	START domain-containing protein 10	STARD10	33.0276	44.67	584.578	9	9	19	0.804614	11	32.5928	0.433697	11	109.002	0.743865	11	23.7405	291	7.12256
O43768	ENSA_HUMAN	Alpha-endosulfine	ENSA	13.3808	44.63	581.749	5	5	17	0.553406	10	66.7519	0.400064	9	71.0513	0.676735	10	47.6195	121	7.23975
P10644	KAP0_HUMAN	cAMP-dependent protein kinase type I-alpha regulatory subunit	PRKAR1A	42.955	44.62	1476.46	14	14	40	0.957231	20	34.6863	0.494116	18	64.5657	1.08423	20	36.7599	381	5.35107
Q9UNZ2	NSF1C_HUMAN	NSFL1 cofactor p47	NSFL1C	40.5483	44.59	2621.69	14	14	75	1.42888	34	58.6518	1.37848	34	104.903	1.66069	34	67.9086	370	5.09717
P18077	RL35A_HUMAN	60S ribosomal protein L35a	RPL35A	12.5298	44.55	317.848	6	6	11	1.36087	7	59.0462	0.733864	6	215.97	1.35022	7	65.5341	110	11.063
Q99798	ACON_HUMAN	Aconitate hydratase, mitochondrial	ACO2	85.3719	44.49	3703.75	26	26	102	0.356587	57	51.7408	0.687207	56	55.2405	0.586453	57	42.8587	780	7.60596
P01033	TIMP1_HUMAN	Metalloproteinase inhibitor 1	TIMP1	23.1555	44.44	584.938	6	6	16	0.124348	9	52.5884	0.315551	9	19.3444	0.124862	9	76.301	207	8.104
Q13835	PKP1_HUMAN	Plakophilin-1	PKP1	82.8078	44.44	3033.05	24	24	80	2.40916	32	77.6294	3.53232	31	283.277	2.1729	32	63.4759	747	9.12939
P78537	BL1S1_HUMAN	Biogenesis of lysosome-related organelles complex 1 subunit 1	BLOC1S1	17.2519	44.44	210.693	4	4	6	0.686708	5	10.9598	1.18008	4	38.7529	0.71098	5	35.4576	153	9.33447
B9A064	IGLL5_HUMAN	Immunoglobulin lambda-like polypeptide 5	IGLL5	23.0486	44.39	7920.57	3	7	232	0.282248	26	42.3367	0.246046	15	715.295	0.167157	15	298.211	214	8.83643
P61916	NPC2_HUMAN	NPC intracellular cholesterol transporter 2	NPC2	16.5595	44.37	666.354	6	6	22	1.06475	16	26.8318	2.38539	16	62.3054	1.27565	16	48.611	151	7.6499
Q07955	SRSF1_HUMAN	Serine/arginine-rich splicing factor 1	SRSF1	27.7278	44.35	1372.82	12	12	48	1.36955	27	42.6409	1.76016	25	117.402	1.31242	27	18.4324	248	10.3599
Q9Y315	DEOC_HUMAN	Deoxyribose-phosphate aldolase	DERA	35.2085	44.34	1008.56	11	11	25	0.780962	13	46.8668	2.61319	14	21.1512	0.81921	14	27.6213	318	8.93896
P51452	DUS3_HUMAN	Dual specificity protein phosphatase 3	DUSP3	20.4653	44.32	420.928	6	6	12	0.795981	6	39.794	1.01156	6	13.7077	0.974073	6	44.512	185	7.79639
Q16610	ECM1_HUMAN	Extracellular matrix protein 1	ECM1	60.6353	44.26	1465.46	16	16	48	0.42657	26	32.1383	1.21993	25	28.1574	0.543752	26	31.0723	540	6.7124
P06748	NPM_HUMAN	Nucleophosmin	NPM1	32.5548	44.22	2795.13	9	9	82	1.0263	39	52.9241	0.747049	37	86.2955	1.05252	39	49.1417	294	4.77979
Q13838	DX39B_HUMAN	Spliceosome RNA helicase DDX39B	DDX39B	48.9599	44.16	2037.43	7	15	60	0.992363	18	51.9135	1.15268	18	59.4226	1.16475	18	51.8286	428	5.66846
Q9Y266	NUDC_HUMAN	Nuclear migration protein nudC	NUDC	38.2191	44.11	1613.31	16	16	54	2.29468	34	40.2834	1.81982	33	129.439	1.51382	34	44.6775	331	5.37646
O75947	ATP5H_HUMAN	ATP synthase subunit d, mitochondrial	ATP5PD	18.4795	44.1	433.89	6	6	15	0.814175	9	51.1031	1.30041	9	27.0488	0.693182	9	43.792	161	5.30029
Q02878	RL6_HUMAN	60S ribosomal protein L6	RPL6	32.7076	44.1	2458.71	15	15	70	0.834784	41	49.1936	0.33662	38	161.962	0.850834	41	48.805	288	10.5796
P53999	TCP4_HUMAN	Activated RNA polymerase II transcriptional coactivator p15	SUB1	14.3864	44.09	732.362	6	6	23	1.06408	12	24.7052	1.88827	12	36.1347	0.675293	12	52.1962	127	9.59814
Q9H008	LHPP_HUMAN	Phospholysine phosphohistidine inorganic pyrophosphate phosphatase	LHPP	29.1469	44.07	1025.14	7	7	23	0.517117	14	35.7497	2.55009	15	52.165	1.20444	15	25.8266	270	6.15088
Q92945	FUBP2_HUMAN	Far upstream element-binding protein 2	KHSRP	73.07	44.02	3287.6	23	27	92	1.65651	40	34.0146	0.734645	38	61.4179	1.57136	40	33.3465	711	7.29834
P52434	RPAB3_HUMAN	DNA-directed RNA polymerases I, II, and III subunit RPABC3	POLR2H	17.1324	44	435.683	5	5	12	0.852796	10	57.8908	0.632603	8	64.4585	1.09555	10	31.5203	150	4.67822
P62330	ARF6_HUMAN	ADP-ribosylation factor 6	ARF6	20.0694	44	643.266	5	5	23	1.36475	16	32.5118	0.537364	15	74.4075	1.08176	16	31.9819	175	8.95361
Q9NRX4	PHP14_HUMAN	14 kDa phosphohistidine phosphatase	PHPT1	13.8237	44	590.682	5	5	17	0.755764	12	46.7283	0.823395	12	41.0396	0.599985	12	41.9045	125	6.07471
Q8WUW1	BRK1_HUMAN	Protein BRICK1	BRK1	8.73946	44	510.01	3	3	14	1.05615	8	47.47	2.13766	8	35.5512	1.08727	8	27.7541	75	5.45264
P28070	PSB4_HUMAN	Proteasome subunit beta type-4	PSMB4	29.1855	43.94	2129.9	7	7	52	1.04254	22	61.4853	3.09681	22	83.7996	1.37034	22	65.9709	264	5.97314
P33176	KINH_HUMAN	Kinesin-1 heavy chain	KIF5B	109.617	43.93	4425.51	37	37	126	1.55715	65	47.3507	0.970075	64	96.7957	1.30544	65	28.3526	963	6.50732
P61163	ACTZ_HUMAN	Alpha-centractin	ACTR1A	42.5869	43.88	1359.87	5	9	38	0.842677	11	41.4589	0.82997	11	51.1434	1.12029	11	30.5161	376	6.63916
Q9NZZ3	CHMP5_HUMAN	Charged multivesicular body protein 5	CHMP5	24.5554	43.84	603.959	7	7	20	1.82496	11	95.645	1.60271	10	215.917	1.62901	11	56.4947	219	4.83057
P14866	HNRPL_HUMAN	Heterogeneous nuclear ribonucleoprotein L	HNRNPL	64.0924	43.8	2820.42	14	15	80	0.902779	42	46.2086	0.992403	38	75.681	1.03454	42	50.978	589	8.22119
Q6YN16	HSDL2_HUMAN	Hydroxysteroid dehydrogenase-like protein 2	HSDL2	45.3655	43.78	1454.88	13	13	40	0.962396	18	40.9087	1.05235	17	86.4529	1.00374	18	42.5171	418	7.98682
O60825	F262_HUMAN	6-phosphofructo-2-kinase/fructose-2,6-bisphosphatase 2	PFKFB2	58.4397	43.76	1599.91	20	20	52	2.06237	30	103.238	1.35829	30	65.4725	3.13093	30	78.4227	505	8.38232
Q96I99	SUCB2_HUMAN	Succinate--CoA ligase [GDP-forming] subunit beta, mitochondrial	SUCLG2	46.4814	43.75	1351.28	15	15	42	0.849876	23	72.1254	0.320814	21	163.336	0.76632	23	65.9835	432	6.39209
P15924	DESP_HUMAN	Desmoplakin	DSP	331.569	43.75	12855.3	114	114	394	0.979619	202	54.7092	6.82457	203	143.967	1.50378	200	65.9353	2871	6.81494
P35580	MYH10_HUMAN	Myosin-10	MYH10	228.858	43.67	8076.4	48	69	224	1.0985	63	45.7015	5.21876	62	53.9236	1.19257	63	45.6624	1976	5.5415
Q10567	AP1B1_HUMAN	AP-1 complex subunit beta-1	AP1B1	104.54	43.62	5026.32	19	35	138	0.779036	37	33.2228	1.99947	37	46.0648	0.914898	36	37.6886	949	5.05908
Q9Y3D0	CIA2B_HUMAN	Cytosolic iron-sulfur assembly component 2B	CIAO2B	17.6521	43.56	350.198	4	4	10	1.43473	4	27.707	0.433603	4	63.397	1.35135	4	14.4961	163	5.18604
O15143	ARC1B_HUMAN	Actin-related protein 2/3 complex subunit 1B	ARPC1B	40.9234	43.55	1827.04	11	12	50	1.10583	25	64.8164	3.71646	25	89.0644	1.12289	25	61.7848	372	8.35303
Q9UJZ1	STML2_HUMAN	Stomatin-like protein 2, mitochondrial	STOML2	38.5102	43.54	1664.77	10	10	45	2.52875	20	104.001	8.53021	20	104.993	2.54934	20	78.6616	356	7.38623
P21291	CSRP1_HUMAN	Cysteine and glycine-rich protein 1	CSRP1	20.5538	43.52	1574.25	8	8	42	0.0663483	20	127.62	0.19937	20	52.959	0.111888	21	53.4065	193	8.57275
P61923	COPZ1_HUMAN	Coatomer subunit zeta-1	COPZ1	20.1855	43.5	849.593	5	5	22	1.14945	7	20.955	0.695192	7	48.86	0.978812	7	82.4859	177	4.80518
P15170	ERF3A_HUMAN	Eukaryotic peptide chain release factor GTP-binding subunit ERF3A	GSPT1	55.7203	43.49	1398.62	17	17	43	1.82484	27	33.7763	1.12137	26	59.1786	1.79702	27	35.184	499	5.61768
P14174	MIF_HUMAN	Macrophage migration inhibitory factor	MIF	12.4682	43.48	1379.21	4	4	46	0.56775	23	24.3838	1.89125	23	30.7246	0.733385	23	21.0989	115	7.88428
Q9Y3B8	ORN_HUMAN	Oligoribonuclease, mitochondrial	REXO2	26.8156	43.46	1226.81	8	8	34	0.731376	20	54.6215	1.27696	19	66.8274	0.943432	20	47.1248	237	6.87354
P50213	IDH3A_HUMAN	Isocitrate dehydrogenase [NAD] subunit alpha, mitochondrial	IDH3A	39.5661	43.44	1124.62	13	13	33	1.27818	20	51.8302	0.532099	19	68.9956	1.28751	20	46.2425	366	6.91748
O75436	VP26A_HUMAN	Vacuolar protein sorting-associated protein 26A	VPS26A	38.1457	43.43	1108.77	10	12	35	1.2125	15	30.412	2.22363	15	41.5645	0.998616	15	26.216	327	6.56592
Q15631	TSN_HUMAN	Translin	TSN	26.1668	43.42	1590.24	8	8	39	0.928309	15	28.3721	1.93412	15	43.7745	1.00068	15	42.6537	228	6.44287
P49755	TMEDA_HUMAN	Transmembrane emp24 domain-containing protein 10	TMED10	24.96	43.38	900.411	7	7	29	0.322667	15	32.0693	0.195469	13	182.042	0.27056	15	125.421	219	7.44482
Q96C19	EFHD2_HUMAN	EF-hand domain-containing protein D2	EFHD2	26.6805	43.33	1249.79	10	10	38	1.99781	21	52.4824	2.05661	21	108.781	1.75957	21	54.4708	240	5.19873
P13798	ACPH_HUMAN	Acylamino-acid-releasing enzyme	APEH	81.1726	43.31	2012.88	21	21	57	0.592782	29	53.691	2.09283	29	48.5894	0.725365	29	60.9775	732	5.47803
Q9BY32	ITPA_HUMAN	Inosine triphosphate pyrophosphatase	ITPA	21.4319	43.3	460.663	5	5	16	2.81496	6	87.1025	1.08707	6	71.3902	3.84804	6	80.0643	194	5.65576
O43684	BUB3_HUMAN	Mitotic checkpoint protein BUB3	BUB3	37.1312	43.29	707.12	10	10	23	1.26758	14	45.9428	1.08143	14	37.0732	1.24367	14	38.0049	328	6.84424
Q15691	MARE1_HUMAN	Microtubule-associated protein RP/EB family member 1	MAPRE1	29.9802	43.28	1026.01	13	13	36	2.29348	23	91.7354	3.05539	23	137.047	2.27736	23	59.9129	268	5.13525
Q01581	HMCS1_HUMAN	Hydroxymethylglutaryl-CoA synthase, cytoplasmic	HMGCS1	57.2574	43.27	2412.77	14	15	64	0.660982	32	30.8657	0.931312	32	48.1322	1.06374	34	47.051	520	5.41455
O75396	SC22B_HUMAN	Vesicle-trafficking protein SEC22b	SEC22B	24.7248	43.26	1039.13	7	7	29	0.851125	15	62.7113	0.759159	15	119.728	0.728743	15	40.8629	215	8.51416
O75351	VPS4B_HUMAN	Vacuolar protein sorting-associated protein 4B	VPS4B	49.2715	43.24	1251.6	12	15	38	1.55782	17	18.0323	0.871409	16	138.309	0.99843	17	34.8352	444	7.2251
P51884	LUM_HUMAN	Lumican	LUM	38.4048	43.2	3622.09	13	13	126	0.289576	76	50.8088	0.443078	72	113.61	0.569154	65	86.7088	338	6.60986
Q9NYU2	UGGG1_HUMAN	UDP-glucose:glycoprotein glucosyltransferase 1	UGGT1	177.078	43.15	6252.43	45	45	188	0.641011	98	37.7319	1.84444	97	37.7053	0.678971	96	43.9217	1555	5.63037
Q8NBS9	TXND5_HUMAN	Thioredoxin domain-containing protein 5	TXNDC5	47.5987	43.06	2132.74	18	18	72	0.385925	43	45.1779	0.967068	44	51.1896	0.418462	43	44.6858	432	5.97314
Q9BU89	DOHH_HUMAN	Deoxyhypusine hydroxylase	DOHH	32.8835	43.05	346.99	7	7	10	0.988084	6	82.4826	1.15724	5	94.8431	1.06246	6	30.0077	302	4.83057
P26639	SYTC_HUMAN	Threonine--tRNA ligase 1, cytoplasmic	TARS1	83.3819	43.02	2010.21	25	25	64	2.21807	32	59.8325	3.55094	32	77.5076	1.84762	32	51.9244	723	6.66846
P49915	GUAA_HUMAN	GMP synthase [glutamine-hydrolyzing]	GMPS	76.667	43	1970.63	20	20	56	1.5368	33	65.0814	1.41059	32	97.854	1.52735	33	47.8169	693	6.87354
P60983	GMFB_HUMAN	Glia maturation factor beta	GMFB	16.7025	42.96	869.233	5	6	27	1.01004	10	58.9862	2.76088	10	61.1986	1.17166	10	36.3571	142	5.2876
Q9Y5Z4	HEBP2_HUMAN	Heme-binding protein 2	HEBP2	22.8612	42.93	615.634	7	7	19	0.274354	11	64.2174	0.939081	11	18.4097	0.383825	10	37.4643	205	4.62744
P31040	SDHA_HUMAN	Succinate dehydrogenase [ubiquinone] flavoprotein subunit, mitochondrial	SDHA	72.6453	42.92	1646.23	16	16	44	0.930041	20	20.7427	3.65704	20	41.0802	1.35365	20	40.8049	664	7.38623
Q8WUM4	PDC6I_HUMAN	Programmed cell death 6-interacting protein	PDCD6IP	95.9631	42.86	3796.28	34	34	108	0.865213	58	36.9015	1.23469	58	44.9975	0.644226	58	30.6889	868	6.52197
Q96IU4	ABHEB_HUMAN	Putative protein-lysine deacylase ABHD14B	ABHD14B	22.3316	42.86	769.772	7	7	22	0.356608	13	46.7319	0.534037	13	193.408	0.304012	12	29.8135	210	6.40479
Q6GMV3	PTRD1_HUMAN	Putative peptidyl-tRNA hydrolase PTRHD1	PTRHD1	15.7953	42.86	431.474	4	4	12	0.648734	7	66.4513	0.789135	7	34.8058	0.714518	7	43.7583	140	9.1001
P62917	RL8_HUMAN	60S ribosomal protein L8	RPL8	28.0073	42.8	1294.67	8	8	40	0.918672	22	23.0181	0.3949	20	102.069	0.956544	22	42.1152	257	11.0337
P54727	RD23B_HUMAN	UV excision repair protein RAD23 homolog B	RAD23B	43.1446	42.79	3081.57	13	15	96	1.1047	38	43.3575	1.08898	36	68.1326	1.18444	38	41.4521	409	4.84326
P08133	ANXA6_HUMAN	Annexin A6	ANXA6	75.8256	42.79	1856.99	25	25	63	0.44982	36	46.5748	0.392798	36	84.6187	0.286086	34	118.44	673	5.60498
Q99439	CNN2_HUMAN	Calponin-2	CNN2	33.6753	42.72	1805.64	10	11	50	1.92611	24	29.8722	1.29596	24	85.5	1.48955	24	107.871	309	7.32764
O60884	DNJA2_HUMAN	DnaJ homolog subfamily A member 2	DNAJA2	45.7166	42.72	814.974	11	11	27	1.43985	17	85.5482	1.63336	16	42.0466	1.52545	17	41.2036	412	6.48096
P82909	KGD4_HUMAN	Alpha-ketoglutarate dehydrogenase component 4	MRPS36	11.459	42.72	303.06	4	4	8	0.481184	5	48.7232	0.685734	5	3.68136	0.469079	5	14.2828	103	9.99365
P0C0L5	CO4B_HUMAN	Complement C4-B	C4B_2	192.631	42.72	6645.81	4	51	196	0.371643	9	52.3228	0.269562	7	573.885	0.113079	7	424.812	1744	7.26904
Q9H4M9	EHD1_HUMAN	EH domain-containing protein 1	EHD1	60.5887	42.7	1390.59	8	18	46	1.47503	15	35.3292	1.03652	15	53.1946	1.2268	15	26.0636	534	6.82959
P83731	RL24_HUMAN	60S ribosomal protein L24	RPL24	17.7679	42.68	2158.98	9	9	55	1.0365	29	70.3744	0.408895	27	77.7087	1.03482	29	56.0285	157	11.2534
P39023	RL3_HUMAN	60S ribosomal protein L3	RPL3	46.0798	42.68	1899.08	19	19	61	1.04049	36	38.2718	0.408009	32	108.04	1.01742	35	41.3735	403	10.1841
P39687	AN32A_HUMAN	Acidic leucine-rich nuclear phosphoprotein 32 family member A	ANP32A	28.5683	42.57	968.341	5	8	29	1.24603	8	77.8486	1.59842	8	58.0165	0.553714	8	26.289	249	4.09424
P35527	K1C9_HUMAN	Keratin, type I cytoskeletal 9	KRT9	62.0268	42.54	2073.94	19	20	62	2.77619	20	95.4847	0.998865	20	96.0586	4.07768	20	179.485	623	5.23682
Q13442	HAP28_HUMAN	28 kDa heat- and acid-stable phosphoprotein	PDAP1	20.6176	42.54	860.074	8	8	21	1.98275	12	26.29	0.994347	10	106.354	2.11518	12	46.2943	181	8.86572
P00739	HPTR_HUMAN	Haptoglobin-related protein	HPR	39.0047	42.53	4671.31	3	15	153	0.27452	4	5.67163	0.662843	2	174.883	0.221083	2	12.6749	348	7.09326
P27635	RL10_HUMAN	60S ribosomal protein L10	RPL10	24.5609	42.52	1975.42	8	8	60	0.939311	29	34.7128	0.378252	25	163.916	1.11237	29	36.1056	214	10.0815
P01034	CYTC_HUMAN	Cystatin-C	CST3	15.7891	42.47	1420.21	6	6	36	0.562899	22	36.6189	0.866276	22	117.62	0.513834	22	43.3263	146	8.74854
P29966	MARCS_HUMAN	Myristoylated alanine-rich C-kinase substrate	MARCKS	31.5359	42.47	1808.5	9	9	50	1.50662	29	60.9228	1.33493	26	54.057	0.936694	28	34.0979	332	4.44971
O95865	DDAH2_HUMAN	N(G),N(G)-dimethylarginine dimethylaminohydrolase 2	DDAH2	29.6255	42.46	982.453	8	9	24	0.0819846	11	93.5216	0.225366	8	50.7319	0.172413	8	45.5345	285	6.01123
P46777	RL5_HUMAN	60S ribosomal protein L5	RPL5	34.3407	42.42	4000.34	15	15	122	0.815393	63	46.4034	0.345906	59	163.545	0.987915	63	34.6507	297	9.71533
Q08380	LG3BP_HUMAN	Galectin-3-binding protein	LGALS3BP	65.2893	42.39	3362.42	19	19	98	1.55772	49	57.1465	5.58708	50	70.6802	1.84547	50	57.6948	585	5.2749
Q9UNH7	SNX6_HUMAN	Sorting nexin-6	SNX6	46.6198	42.36	985.944	16	17	34	1.24368	20	50.8465	0.600826	20	133.905	1.04681	20	30.1059	406	6.16357
Q14134	TRI29_HUMAN	Tripartite motif-containing protein 29	TRIM29	65.7933	42.35	2381.24	24	24	81	2.03645	51	107.89	3.07374	49	260.253	1.69498	51	66.5002	588	7.15186
P55795	HNRH2_HUMAN	Heterogeneous nuclear ribonucleoprotein H2	HNRNPH2	49.2323	42.32	3096.37	7	12	79	1.21021	17	37.1526	0.613969	16	114.334	1.2051	17	30.8893	449	6.30322
O00303	EIF3F_HUMAN	Eukaryotic translation initiation factor 3 subunit F	EIF3F	37.5402	42.3	1793.14	11	11	46	1.34486	25	72.2107	1.46383	25	33.4836	1.27913	25	63.0877	357	5.45264
O43143	DHX15_HUMAN	ATP-dependent RNA helicase DHX15	DHX15	90.8752	42.26	2467.26	27	27	77	1.65157	41	48.624	0.871213	39	57.3564	1.56021	41	38.5026	795	7.45947
Q96AE4	FUBP1_HUMAN	Far upstream element-binding protein 1	FUBP1	67.5185	42.24	2729.44	21	26	91	1.4851	37	41.4465	1.08436	33	43.8887	1.50323	37	28.18	644	7.60596
Q5T6V5	QSPP_HUMAN	Queuosine salvage protein	C9orf64	39.0038	42.23	1245.61	13	13	37	1.31553	18	31.7194	2.68917	18	45.1603	1.55906	18	34.0526	341	5.88428
P32455	GBP1_HUMAN	Guanylate-binding protein 1	GBP1	67.8877	42.23	2159.69	18	20	68	3.41847	20	90.3631	2.06608	19	84.3962	0.479894	19	74.5979	592	6.31592
Q9Y5P6	GMPPB_HUMAN	Mannose-1-phosphate guanyltransferase beta	GMPPB	39.8086	42.22	985.9	11	11	31	0.372859	16	72.6068	0.573637	16	89.6711	0.568502	17	83.1099	360	6.60986
Q99733	NP1L4_HUMAN	Nucleosome assembly protein 1-like 4	NAP1L4	42.7969	42.13	1558.62	10	11	42	1.34405	17	45.3944	0.632099	16	106.802	1.34329	17	40.6052	375	4.69092
Q9HAB8	PPCS_HUMAN	Phosphopantothenate--cysteine ligase	PPCS	33.9838	42.12	1010.44	14	14	34	1.00401	21	44.9087	1.12821	21	53.6508	1.09482	21	49.4783	311	6.7124
Q6IBS0	TWF2_HUMAN	Twinfilin-2	TWF2	39.5233	42.12	955.455	9	11	28	0.759383	17	30.1866	0.797949	17	76.3	0.778019	17	19.658	349	6.84424
Q9H910	JUPI2_HUMAN	Jupiter microtubule associated homolog 2	JPT2	20.051	42.11	708.098	6	6	20	1.1033	10	60.4282	0.750183	9	39.3627	1.40571	10	88.7817	190	9.26123
P54577	SYYC_HUMAN	Tyrosine--tRNA ligase, cytoplasmic	YARS1	59.1061	42.05	1349.64	18	18	47	2.77835	22	68.4796	0.841197	22	57.5857	2.12046	22	47.6133	528	7.04932
Q9UBT2	SAE2_HUMAN	SUMO-activating enzyme subunit 2	UBA2	71.1792	42.03	1650.57	17	17	50	1.10205	26	63.8663	0.514815	22	165.293	1.1532	25	27.3616	640	5.2876
P26196	DDX6_HUMAN	Probable ATP-dependent RNA helicase DDX6	DDX6	54.3823	42.03	1046.81	14	14	35	1.56474	21	46.9879	0.85691	19	82.3676	1.41492	21	47.0008	483	8.66064
O60437	PEPL_HUMAN	Periplakin	PPL	204.623	42.03	4443.44	62	62	151	0.445861	90	41.3782	0.610622	83	95.3279	0.69551	90	43.981	1756	5.60498
O14732	IMPA2_HUMAN	Inositol monophosphatase 2	IMPA2	31.3011	42.01	839.202	8	8	22	1.37615	10	120.503	2.20767	10	102.355	1.8127	10	104.64	288	6.60986
P0C0L4	CO4A_HUMAN	Complement C4-A	C4A	192.664	41.97	6285.55	3	50	185	0.303009	6	8.45203	6.38843	5	15.7565	0.846265	5	19.3164	1744	7.07861
P55327	TPD52_HUMAN	Tumor protein D52	TPD52	24.3122	41.96	509.812	7	7	14	0.241919	9	104.753	0.235834	8	392.172	0.304779	8	146.839	224	4.83057
Q01415	GALK2_HUMAN	N-acetylgalactosamine kinase	GALK2	50.3456	41.92	1086.03	12	12	35	1.04949	15	48.0099	1.89826	15	66.7389	1.63613	15	58.8007	458	6.60986
P30626	SORCN_HUMAN	Sorcin	SRI	21.6624	41.92	580.844	7	7	17	0.499546	9	37.3892	0.900567	9	37.3818	0.460384	9	38.4679	198	5.59229
P61353	RL27_HUMAN	60S ribosomal protein L27	RPL27	15.7877	41.91	1104.96	5	5	42	0.98781	21	20.0281	0.393214	18	152.972	1.14064	21	19.0665	136	10.5649
P31930	QCR1_HUMAN	Cytochrome b-c1 complex subunit 1, mitochondrial	UQCRC1	52.6124	41.88	1141.03	13	13	28	0.801138	16	63.6012	1.76299	16	79.5735	0.908184	16	36.6529	480	6.3667
O43390	HNRPR_HUMAN	Heterogeneous nuclear ribonucleoprotein R	HNRNPR	70.8993	41.86	3023.96	17	23	92	1.10466	41	27.241	0.988436	40	70.7555	1.19177	41	27.0578	633	8.1333
Q96C86	DCPS_HUMAN	m7GpppX diphosphatase	DCPS	38.585	41.84	667.616	10	10	24	1.17503	15	30.4018	1.18442	14	46.5874	1.11031	15	45.6649	337	6.37939
Q7RTV0	PHF5A_HUMAN	PHD finger-like domain-containing protein 5A	PHF5A	12.397	41.82	212.459	5	5	8	1.25954	5	16.9783	1.0144	5	12.8511	1.41853	5	36.5497	110	8.41162
P62826	RAN_HUMAN	GTP-binding nuclear protein Ran	RAN	24.4076	41.67	1915.05	10	10	61	1.16582	36	53.8103	0.57376	35	116.336	1.25859	36	52.027	216	7.48877
P62913	RL11_HUMAN	60S ribosomal protein L11	RPL11	20.2396	41.57	1037.29	8	8	32	0.957179	18	50.3568	0.521975	15	76.0865	1.18799	18	31.1198	178	9.59814
Q14974	IMB1_HUMAN	Importin subunit beta-1	KPNB1	97.108	41.55	3691.68	27	27	101	1.16115	48	63.7037	1.30208	47	52.9368	1.27531	47	42.0595	876	4.77979
P01591	IGJ_HUMAN	Immunoglobulin J chain	JCHAIN	18.087	41.51	718.522	6	6	22	0.0762131	13	90.1888	0.236294	6	53.5566	0.0907563	8	143.037	159	5.23682
P11498	PYC_HUMAN	Pyruvate carboxylase, mitochondrial	PC	129.551	41.43	3082.9	33	33	91	1.638	46	66.2691	0.958288	43	80.1154	2.07489	46	62.8654	1178	6.84424
P40121	CAPG_HUMAN	Macrophage-capping protein	CAPG	38.4745	41.38	3959.15	11	11	103	1.64511	53	56.0347	1.82178	53	45.926	1.41348	53	29.9756	348	6.18896
P34949	MPI_HUMAN	Mannose-6-phosphate isomerase	MPI	46.6258	41.37	1202.47	12	12	38	0.700238	22	54.8637	0.51449	18	47.9768	0.908717	22	44.2009	423	5.94775
P35813	PPM1A_HUMAN	Protein phosphatase 1A	PPM1A	42.4207	41.36	1661.18	12	14	48	0.863453	23	34.9059	1.86355	23	47.9476	0.963488	23	33.3903	382	5.36377
Q96QK1	VPS35_HUMAN	Vacuolar protein sorting-associated protein 35	VPS35	91.6489	41.33	2902.38	28	28	87	1.09103	40	35.9848	1.49391	40	34.5198	0.896094	40	39.2842	796	5.49072
P08397	HEM3_HUMAN	Porphobilinogen deaminase	HMBS	39.3056	41.27	1016.61	11	11	29	0.938866	17	19.9572	1.92439	17	28.9835	1.03923	17	38.9246	361	7.18115
O94925	GLSK_HUMAN	Glutaminase kidney isoform, mitochondrial	GLS	73.4139	41.26	2427.54	19	19	65	2.72907	34	113.474	1.61328	34	66.3316	4.57313	34	121.346	669	7.76709
P20810	ICAL_HUMAN	Calpastatin	CAST	76.5263	41.24	2032.52	19	19	51	0.406193	34	47.7566	0.52982	31	159.965	0.578615	35	42.961	708	5.07178
O95757	HS74L_HUMAN	Heat shock 70 kDa protein 4L	HSPA4L	94.4525	41.24	2770.36	22	26	72	0.673355	32	30.9211	0.581573	31	72.5375	0.819883	31	22.9978	839	5.88428
P50453	SPB9_HUMAN	Serpin B9	SERPINB9	42.3763	41.22	1684.68	13	14	48	1.29256	15	31.1654	1.46062	15	17.8913	0.532622	15	32.5152	376	5.85889
P52565	GDIR1_HUMAN	Rho GDP-dissociation inhibitor 1	ARHGDIA	23.1927	41.18	1588.97	8	8	51	1.50698	31	66.4598	2.09089	31	63.8152	1.49975	31	34.3903	204	5.10986
P09661	RU2A_HUMAN	U2 small nuclear ribonucleoprotein A'	SNRPA1	28.3981	41.18	1417.68	11	11	34	1.35098	16	64.8873	0.541571	16	92.7217	1.15758	16	55.2598	255	8.6167
P22570	ADRO_HUMAN	NADPH:adrenodoxin oxidoreductase, mitochondrial	FDXR	53.803	41.14	1012.52	14	14	34	1.75165	16	74.1046	0.439086	16	90.8704	1.52978	16	75.8938	491	8.44092
P02765	FETUA_HUMAN	Alpha-2-HS-glycoprotein	AHSG	39.3157	41.14	2903.45	11	11	97	0.227389	54	58.4851	0.560886	22	173.617	0.240159	28	328.814	367	5.71924
P24821	TENA_HUMAN	Tenascin	TNC	240.7	41.12	7217.17	62	62	216	1.83885	73	86.2757	5.72361	71	91.7433	1.68668	73	78.3508	2201	4.89404
P01859	IGHG2_HUMAN	Immunoglobulin heavy constant gamma 2	IGHG2	35.8778	41.1	6645.85	4	12	235	0.244714	53	53.9371	0.284618	36	141.334	0.133323	31	105.583	326	7.59131
P20591	MX1_HUMAN	Interferon-induced GTP-binding protein Mx1	MX1	75.4732	41.09	1648.01	20	20	51	4.1654	24	56.8117	0.509956	20	154.5	0.555409	23	53.5594	662	5.8335
P62906	RL10A_HUMAN	60S ribosomal protein L10a	RPL10A	24.8155	41.01	2000.85	11	11	61	0.964761	37	47.4458	0.527408	37	87.5341	0.890005	37	42.3991	217	9.93506
Q15836	VAMP3_HUMAN	Vesicle-associated membrane protein 3	VAMP3	11.302	41	848.641	4	4	16	1.30696	8	75.8723	0.7032	7	95.3433	1.24962	8	30.3899	100	8.79248
Q9BXV9	GON7_HUMAN	EKC/KEOPS complex subunit GON7	GON7	10.8521	41	232.783	2	2	6	0.800008	4	18.2421	0.440112	2	14.5746	0.88762	4	16.1123	100	4.27197
P36578	RL4_HUMAN	60S ribosomal protein L4	RPL4	47.6674	40.98	2869.95	17	17	94	0.866759	54	60.6553	0.439945	48	113.563	0.909762	54	36.0741	427	11.063
Q9BWF3	RBM4_HUMAN	RNA-binding protein 4	RBM4	40.2887	40.93	730.735	12	12	24	1.14642	12	20.4809	0.745163	12	184.883	1.08693	12	27.0474	364	7.07861
Q6NVY1	HIBCH_HUMAN	3-hydroxyisobutyryl-CoA hydrolase, mitochondrial	HIBCH	43.4544	40.93	934.98	15	15	30	0.714545	15	39.8564	0.639401	15	47.3144	0.614104	14	33.8066	386	8.19189
P50895	BCAM_HUMAN	Basal cell adhesion molecule	BCAM	67.3626	40.92	2104.29	17	17	56	2.11051	32	77.7673	2.66398	32	56.3407	2.56259	32	76.9661	628	5.80811
Q9P000	COMD9_HUMAN	COMM domain-containing protein 9	COMMD9	21.8054	40.91	286.393	4	4	7	0.88319	5	9.67457	1.13505	5	15.1505	0.933758	5	21.6436	198	5.88428
P19367	HXK1_HUMAN	Hexokinase-1	HK1	102.42	40.89	4134.99	30	33	116	0.788066	57	43.6119	2.59711	57	35.6877	0.844256	55	21.446	917	6.80029
Q9BYN0	SRXN1_HUMAN	Sulfiredoxin-1	SRXN1	14.2504	40.88	333.397	4	4	8	1.27587	5	43.4397	0.763333	5	85.8256	1.30266	5	33.9068	137	8.19189
Q9ULC4	MCTS1_HUMAN	Malignant T-cell-amplified sequence 1	MCTS1	20.5418	40.88	623.885	5	5	17	0.827508	11	36.2893	1.6473	11	21.5239	0.920937	11	26.8782	181	8.82178
Q13564	ULA1_HUMAN	NEDD8-activating enzyme E1 regulatory subunit	NAE1	60.2086	40.82	1350.45	15	15	41	0.699045	25	24.0162	0.834491	20	69.1968	0.966208	24	24.2919	534	5.40186
O75663	TIPRL_HUMAN	TIP41-like protein	TIPRL	31.4237	40.81	767.69	8	8	23	1.05648	13	44.7383	0.862261	13	37.6133	1.04969	13	26.9746	272	5.90967
P17931	LEG3_HUMAN	Galectin-3	LGALS3	26.1361	40.8	1991.57	9	9	65	0.385992	31	34.3229	1.1365	29	31.9475	0.568056	31	24.1025	250	8.55811
P43487	RANG_HUMAN	Ran-specific GTPase-activating protein	RANBP1	23.2956	40.8	1120.04	6	6	30	1.8201	17	61.7494	0.838382	17	48.1542	1.28027	17	37.04	201	5.2876
O60888	CUTA_HUMAN	Protein CutA	CUTA	19.1041	40.78	736.05	4	4	21	0.504739	7	39.3699	1.2854	6	20.8144	0.494802	7	36.4934	179	5.50342
P07451	CAH3_HUMAN	Carbonic anhydrase 3	CA3	29.5387	40.77	1294.97	7	7	38	0.135302	16	147.582	0.460196	15	73.1762	4.75071	20	92.9948	260	7.34229
P26373	RL13_HUMAN	60S ribosomal protein L13	RPL13	24.2465	40.76	2338.19	13	13	74	0.897313	36	33.256	0.343632	31	314.109	0.868269	36	30.8169	211	11.6489
P18859	ATP5J_HUMAN	ATP synthase-coupling factor 6, mitochondrial	ATP5PF	12.5796	40.74	457.956	4	4	10	0.618335	4	5.16821	1.22608	4	54.3624	0.49342	4	20.3766	108	9.5249
P46781	RS9_HUMAN	40S ribosomal protein S9	RPS9	22.5776	40.72	1240.82	12	12	52	0.872726	28	46.6256	0.417312	28	109.825	1.01899	28	41.948	194	10.6528
Q9UN36	NDRG2_HUMAN	Protein NDRG2	NDRG2	40.7722	40.7	929.675	8	8	27	0.0656354	14	54.3018	0.28965	15	42.5332	0.15443	14	78.1475	371	5.21143
Q9UNS2	CSN3_HUMAN	COP9 signalosome complex subunit 3	COPS3	47.842	40.66	1404.2	11	11	37	1.04247	22	46.1978	1.86077	22	39.2373	1.04921	22	25.4842	423	6.65381
P36957	ODO2_HUMAN	Dihydrolipoyllysine-residue succinyltransferase component of 2-oxoglutarate dehydrogenase complex, mitochondrial	DLST	48.7245	40.62	2729.55	17	17	84	1.21899	41	52.1734	3.16429	41	84.1032	1.43171	41	56.0893	453	8.95361
P01889	HLAB_HUMAN	HLA class I histocompatibility antigen, B alpha chain	HLA-B	40.435	40.61	1755.66	3	10	52	3.21479	11	49.0203	3.4575	11	140.851	0.955742	11	16.6668	362	5.84619
P02655	APOC2_HUMAN	Apolipoprotein C-II	APOC2	11.2768	40.59	141.845	3	3	4	0.221374	4	25.4301	0.15484	3	37.4151	0.0897831	3	5.4414	101	4.71631
P04439	HLAA_HUMAN	HLA class I histocompatibility antigen, A alpha chain	HLA-A	40.8152	40.55	1926.13	5	10	51	1.96562	16	65.8981	1.98455	16	53.5023	0.682091	16	32.8134	365	5.99854
O43237	DC1L2_HUMAN	Cytoplasmic dynein 1 light intermediate chain 2	DYNC1LI2	54.0655	40.45	1730.93	15	16	47	1.25101	25	57.835	0.812049	20	43.568	1.2428	25	57.5703	492	6.37939
Q9Y244	POMP_HUMAN	Proteasome maturation protein	POMP	15.7791	40.43	379.455	3	3	9	0.699661	5	120.822	1.10377	5	542.348	0.56563	5	290.399	141	5.10986
P25788	PSA3_HUMAN	Proteasome subunit alpha type-3	PSMA3	28.4151	40.39	2747.05	11	11	75	0.953754	37	49.2274	3.92722	36	74.1524	1.47474	37	49.4429	255	5.32568
P60510	PP4C_HUMAN	Serine/threonine-protein phosphatase 4 catalytic subunit	PPP4C	35.0574	40.39	604.716	6	7	17	1.13182	8	28.2326	0.592956	7	59.7892	1.21675	8	10.7154	307	5.05908
Q16531	DDB1_HUMAN	DNA damage-binding protein 1	DDB1	126.887	40.26	4094.01	41	41	140	0.843916	77	36.7065	3.24602	79	50.7805	1.13472	79	37.4893	1140	5.26221
P05166	PCCB_HUMAN	Propionyl-CoA carboxylase beta chain, mitochondrial	PCCB	58.1788	40.26	1270.5	16	16	33	0.171363	18	35.924	0.849569	19	28.0062	0.288572	19	21.0262	539	7.63525
Q9BSH5	HDHD3_HUMAN	Haloacid dehalogenase-like hydrolase domain-containing protein 3	HDHD3	27.9824	40.24	555.657	6	6	18	0.859982	11	22.4538	2.10658	11	19.864	1.03555	11	42.3082	251	6.7124
Q02413	DSG1_HUMAN	Desmoglein-1	DSG1	113.676	40.23	7651.69	28	28	208	1.49217	79	94.4628	3.64945	76	226.968	2.59443	79	134.775	1049	5.03369
Q9UKM9	RALY_HUMAN	RNA-binding protein Raly	RALY	32.4436	40.2	1374.7	14	14	51	3.1315	26	83.4605	1.44672	21	57.2972	2.30164	26	66.9475	306	9.17334
P00734	THRB_HUMAN	Prothrombin	F2	69.9921	40.19	2227.44	19	19	66	0.393175	41	51.0539	0.386608	36	291.72	0.252224	37	165.662	622	5.89697
Q9NUU7	DD19A_HUMAN	ATP-dependent RNA helicase DDX19A	DDX19A	53.9408	40.17	1882.38	15	15	48	2.39732	22	74.7283	0.960346	19	49.5398	1.78583	22	77.1257	478	6.58057
Q00839	HNRPU_HUMAN	Heterogeneous nuclear ribonucleoprotein U	HNRNPU	90.528	40.12	3800.03	26	26	104	1.27027	55	73.8008	0.645924	51	107.08	1.32223	55	48.902	825	5.99854
Q9BW04	SARG_HUMAN	Specifically androgen-regulated gene protein	SARG	63.9254	40.1	1462.23	16	16	44	0.954087	28	33.0004	0.647101	22	86.0217	1.032	28	35.2468	601	8.6167
Q8N1Q8	THEM5_HUMAN	Acyl-coenzyme A thioesterase THEM5	THEM5	27.659	40.08	245.849	5	5	8	2.63178	3	219.793	2.6246	3	42.7463	4.12514	3	116.644	247	7.72314
P62495	ERF1_HUMAN	Eukaryotic peptide chain release factor subunit 1	ETF1	49.0002	40.05	1334.02	13	13	38	1.394	20	52.5844	2.023	19	52.095	1.27946	20	29.4466	437	5.70654
P46060	RAGP1_HUMAN	Ran GTPase-activating protein 1	RANGAP1	63.5023	40.03	2100.63	21	21	62	1.82726	31	55.5265	0.993157	29	44.8664	1.32604	31	40.6974	587	4.67822
A0AVT1	UBA6_HUMAN	Ubiquitin-like modifier-activating enzyme 6	UBA6	117.895	40.02	2281.73	30	30	73	1.31142	39	43.5792	0.705578	37	98.925	1.04727	39	27.4106	1052	6.13818
Q9UGV2	NDRG3_HUMAN	Protein NDRG3	NDRG3	41.3825	40	742.135	9	9	21	0.972331	14	63.5372	1.30932	13	67.078	1.0523	14	35.5096	375	5.31299
O43681	GET3_HUMAN	ATPase GET3	GET3	38.7674	39.94	842.805	9	9	25	0.891057	15	45.279	0.689361	15	71.4738	0.835973	15	25.0778	348	4.90674
O15498	YKT6_HUMAN	Synaptobrevin homolog YKT6	YKT6	22.4034	39.9	1150.57	7	7	31	2.03027	14	97.5556	1.29757	14	58.3432	1.47307	14	32.5061	198	6.91748
P31937	3HIDH_HUMAN	3-hydroxyisobutyrate dehydrogenase, mitochondrial	HIBADH	35.3058	39.88	1750.84	11	11	45	0.443697	25	34.9387	1.58821	26	62.021	0.55112	26	27.5008	336	8.1333
P61626	LYSC_HUMAN	Lysozyme C	LYZ	16.5263	39.86	381.644	4	4	10	0.0481774	5	59.6855	0.0589836	3	33.1711	0.0223012	4	38.9742	148	9.15869
P32926	DSG3_HUMAN	Desmoglein-3	DSG3	107.465	39.84	5524.65	32	32	148	1.65952	70	73.2962	6.5298	66	186.553	1.57247	70	78.7858	999	4.99561
P24752	THIL_HUMAN	Acetyl-CoA acetyltransferase, mitochondrial	ACAT1	45.1706	39.81	2003.54	14	14	61	0.534187	30	41.2985	1.59164	30	45.2564	0.416877	30	62.2467	427	8.85107
P62277	RS13_HUMAN	40S ribosomal protein S13	RPS13	17.2117	39.74	983.26	8	8	38	1.06639	22	40.8335	0.387421	21	140.266	1.16739	21	33.4896	151	10.5356
P62263	RS14_HUMAN	40S ribosomal protein S14	RPS14	16.2625	39.74	1176.16	6	6	36	1.06442	20	24.1572	0.453371	18	129.142	1.075	20	39.0438	151	10.0522
Q16539	MK14_HUMAN	Mitogen-activated protein kinase 14	MAPK14	41.267	39.72	1056.28	8	8	28	1.0576	15	33.8113	1.02829	14	59.1783	1.3	15	47.2798	360	5.78271
Q15404	RSU1_HUMAN	Ras suppressor protein 1	RSU1	31.5207	39.71	565.993	9	9	24	0.748347	14	20.9369	1.27659	13	27.0415	0.835238	14	24.6976	277	8.646
Q9BV57	MTND_HUMAN	Acireductone dioxygenase	ADI1	21.4846	39.66	363.625	7	7	13	1.34682	9	33.1117	1.22376	9	50.819	1.83245	9	26.44	179	5.68115
Q562R1	ACTBL_HUMAN	Beta-actin-like protein 2	ACTBL2	41.976	39.63	13980.5	4	14	473	0.722835	8	28.6481	1.44841	8	28.279	0.924695	9	25.5676	376	5.59229
Q92820	GGH_HUMAN	Gamma-glutamyl hydrolase	GGH	35.9412	39.62	1862.9	11	11	56	1.71199	21	77.9813	7.22048	22	88.6666	2.99841	21	69.9911	318	7.10791
Q9Y3A5	SBDS_HUMAN	Ribosome maturation protein SBDS	SBDS	28.7453	39.6	648.256	10	10	24	1.38505	13	53.1349	1.29771	13	98.5713	1.2622	13	48.3635	250	8.74854
P41227	NAA10_HUMAN	N-alpha-acetyltransferase 10	NAA10	26.4419	39.57	442.985	7	7	13	1.47101	9	34.3452	0.795839	9	52.3135	1.45429	9	12.2958	235	5.64307
P07910	HNRPC_HUMAN	Heterogeneous nuclear ribonucleoproteins C1/C2	HNRNPC	33.6495	39.54	1813.44	10	10	57	1.15256	33	83.5986	0.76497	30	120.557	1.22351	33	60.7416	306	5.08447
Q9Y262	EIF3L_HUMAN	Eukaryotic translation initiation factor 3 subunit L	EIF3L	66.6844	39.54	2876.67	20	20	85	1.6035	41	35.4932	2.04424	41	47.6927	1.68975	41	35.5571	564	6.34131
Q96IJ6	GMPPA_HUMAN	Mannose-1-phosphate guanyltransferase alpha	GMPPA	46.2621	39.52	1113.89	11	11	36	0.435565	18	50.987	0.309343	17	46.2594	0.542357	18	25.5094	420	7.21045
P49585	PCY1A_HUMAN	Choline-phosphate cytidylyltransferase A	PCYT1A	41.7048	39.51	1073.46	11	11	32	2.30875	18	62.917	1.16211	18	51.0926	1.1836	18	34.3309	367	7.25439
P17858	PFKAL_HUMAN	ATP-dependent 6-phosphofructokinase, liver type	PFKL	84.9642	39.49	2184.97	18	22	68	0.482226	30	38.4177	0.492923	25	127.341	0.456642	30	42.9662	780	7.50342
P11940	PABP1_HUMAN	Polyadenylate-binding protein 1	PABPC1	70.6259	39.47	4372.1	17	24	129	1.49274	54	49.638	1.05861	53	52.8344	1.50461	54	48.8919	636	9.49561
O75506	HSBP1_HUMAN	Heat shock factor-binding protein 1	HSBP1	8.53818	39.47	543.039	2	2	15	0.317056	5	29.8493	0.598424	5	15.5003	0.371319	6	23.1311	76	4.36084
P13928	ANXA8_HUMAN	Annexin A8	ANXA8	36.8576	39.45	1343.23	12	12	38	0.824229	20	38.8657	1.41274	19	52.6913	1.10333	20	34.4208	327	5.78271
Q9NPF4	OSGEP_HUMAN	tRNA N6-adenosine threonylcarbamoyltransferase	OSGEP	36.4033	39.4	511.219	9	9	18	1.17146	11	29.2354	0.527405	11	60.368	1.15925	11	36.1312	335	6.354
O00748	EST2_HUMAN	Cocaine esterase	CES2	61.7672	39.36	2985.76	16	16	105	1.91209	52	67.402	6.60376	52	76.7075	1.8757	52	58.9783	559	6.1001
P29218	IMPA1_HUMAN	Inositol monophosphatase 1	IMPA1	30.1692	39.35	1009.29	10	10	26	0.647194	16	30.526	2.25022	16	68.0541	0.867593	16	34.1334	277	5.26221
P23284	PPIB_HUMAN	Peptidyl-prolyl cis-trans isomerase B	PPIB	23.7275	39.35	1803.01	11	11	63	1.38393	35	62.6119	2.04874	35	57.3258	1.13681	35	46.381	216	9.40771
O75828	CBR3_HUMAN	Carbonyl reductase [NADPH] 3	CBR3	30.8307	39.35	2031.45	7	9	46	0.183103	9	31.1646	0.221966	9	73.5892	0.174969	9	58.7012	277	6.17627
P52888	THOP1_HUMAN	Thimet oligopeptidase	THOP1	78.7895	39.33	1668.14	22	22	50	1.19984	24	33.2482	3.40397	24	52.5681	1.92881	24	43.4227	689	6.04932
O43169	CYB5B_HUMAN	Cytochrome b5 type B	CYB5B	16.6841	39.33	322.335	4	4	10	1.73369	6	91.2308	1.88616	5	64.6021	1.7702	5	17.1072	150	4.97021
P00966	ASSY_HUMAN	Argininosuccinate synthase	ASS1	46.501	39.32	777.881	11	11	27	0.142869	15	95.5173	0.156232	15	150.832	0.319822	16	63.9763	412	8.01611
Q14696	MESD_HUMAN	LRP chaperone MESD	MESD	26.0603	39.32	561.31	6	6	17	0.713796	10	70.573	1.35314	10	61.9655	0.719822	10	44.3074	234	7.78174
Q13177	PAK2_HUMAN	Serine/threonine-protein kinase PAK 2	PAK2	58.0059	39.31	1237.89	12	14	37	1.451	15	22.977	1.28276	15	44.0139	1.10744	15	47.2039	524	5.96045
P02763	A1AG1_HUMAN	Alpha-1-acid glycoprotein 1	ORM1	23.5248	39.3	2751.32	6	8	79	0.190011	39	57.8501	0.191753	27	493.316	0.108043	25	189.85	201	5.10986
P80303	NUCB2_HUMAN	Nucleobindin-2	NUCB2	50.1914	39.29	1796.52	14	15	54	0.0844976	29	89.4731	0.324863	31	91.6026	0.111637	28	75.5652	420	5.12256
Q9Y5K8	VATD_HUMAN	V-type proton ATPase subunit D	ATP6V1D	28.2453	39.27	408.094	8	8	15	0.799407	11	34.6848	1.62204	11	43.9005	0.805355	11	22.4591	247	9.36377
Q9UBW8	CSN7A_HUMAN	COP9 signalosome complex subunit 7a	COPS7A	30.258	39.27	613.007	7	7	17	1.04058	7	15.6379	1.54872	7	22.082	1.03601	7	33.0546	275	8.22119
P52789	HXK2_HUMAN	Hexokinase-2	HK2	102.313	39.26	2658.38	26	29	77	2.96329	33	64.2305	1.61978	33	58.2219	2.90263	33	58.4505	917	6.04932
Q13526	PIN1_HUMAN	Peptidyl-prolyl cis-trans isomerase NIMA-interacting 1	PIN1	18.232	39.26	492.408	4	4	14	0.887471	8	37.0829	0.633131	8	90.7204	1.00722	8	39.7571	163	8.82178
Q53EL6	PDCD4_HUMAN	Programmed cell death protein 4	PDCD4	51.703	39.23	2286.24	14	14	67	0.815869	35	42.7986	0.371497	30	83.6089	0.895901	35	49.2919	469	5.21143
Q8NC51	PAIRB_HUMAN	Plasminogen activator inhibitor 1 RNA-binding protein	SERBP1	44.9385	39.22	2832.35	14	14	80	1.93605	42	80.082	0.6945	34	100.439	1.83821	42	62.0114	408	8.646
P07686	HEXB_HUMAN	Beta-hexosaminidase subunit beta	HEXB	63.0972	39.21	1741.42	16	17	53	0.617206	28	32.3433	2.07665	28	48.2852	0.640809	28	28.405	556	6.75635
Q02543	RL18A_HUMAN	60S ribosomal protein L18a	RPL18A	20.7489	39.2	682.265	7	7	22	0.825411	12	38.8661	0.282647	12	131.573	0.993154	12	23.0478	176	10.7114
Q9BQA1	MEP50_HUMAN	Methylosome protein 50	WDR77	36.7011	39.18	838.775	9	9	22	1.21607	10	37.1645	3.69827	10	28.0595	1.52315	10	45.6808	342	5.17334
Q96L46	CPNS2_HUMAN	Calpain small subunit 2	CAPNS2	27.6427	39.11	957.482	5	7	32	1.15218	9	89.0573	2.66821	9	63.4922	1.72524	9	44.472	248	5.73193
Q9H1E1	RNAS7_HUMAN	Ribonuclease 7	RNASE7	17.4079	39.1	238.759	4	4	8	1.66309	5	83.0595	3.75971	5	45.8397	2.62034	5	73.1597	156	9.68604
O15460	P4HA2_HUMAN	Prolyl 4-hydroxylase subunit alpha-2	P4HA2	60.8636	39.07	1475.25	15	15	39	1.94107	21	39.3937	3.41976	21	51.8946	2.20227	21	52.4067	535	5.70654
P61326	MGN_HUMAN	Protein mago nashi homolog	MAGOH	17.1528	39.04	223.005	4	4	9	1.19722	6	54.2859	0.848131	6	42.2087	1.40933	6	49.4449	146	6.11279
Q15046	SYK_HUMAN	Lysine--tRNA ligase	KARS1	68.0046	39.03	2644.76	24	24	86	1.896	45	58.0943	2.6429	45	64.564	1.53424	45	75.9453	597	6.354
O60784	TOM1_HUMAN	Target of Myb1 membrane trafficking protein	TOM1	53.7849	39.02	1499.96	14	14	39	0.870224	23	41.485	0.626396	20	77.3513	0.766317	23	45.8712	492	4.70361
Q9UBQ5	EIF3K_HUMAN	Eukaryotic translation initiation factor 3 subunit K	EIF3K	25.0434	38.99	595.049	5	5	17	1.24982	8	33.2498	1.49119	8	40.5978	1.42152	8	26.3048	218	4.93213
P58546	MTPN_HUMAN	Myotrophin	MTPN	12.8866	38.98	533.272	5	5	18	0.509972	12	73.5692	1.71722	12	63.3922	0.629423	12	46.3446	118	5.51611
P17661	DESM_HUMAN	Desmin	DES	53.5032	38.94	2595.26	12	17	82	0.198791	15	118.599	0.439621	14	63.9236	2.58392	15	68.7443	470	5.2749
P22087	FBRL_HUMAN	rRNA 2'-O-methyltransferase fibrillarin	FBL	33.7634	38.94	315.602	7	7	12	1.2277	6	30.4786	0.390819	6	46.6998	0.861452	6	16.3177	321	10.1841
P27105	STOM_HUMAN	Stomatin	STOM	31.7107	38.89	942.567	8	8	30	0.466598	15	29.9102	1.06873	14	70.2451	0.258535	14	107.703	288	7.88428
Q9UMY4	SNX12_HUMAN	Sorting nexin-12	SNX12	18.8727	38.89	566.748	4	6	21	0.955333	8	27.5798	1.32266	8	71.0032	0.942486	8	24.0135	162	8.44092
O00515	LAD1_HUMAN	Ladinin-1	LAD1	57.0968	38.88	2695.97	19	19	83	2.39077	39	75.0757	0.773659	39	105.267	2.21038	39	85.284	517	9.67139
Q96BQ1	FAM3D_HUMAN	Protein FAM3D	FAM3D	24.9468	38.84	593.196	8	8	18	0.177476	4	14.7078	0.10939	8	216.964	0.0719203	8	315.133	224	9.33447
Q8TD16	BICD2_HUMAN	Protein bicaudal D homolog 2	BICD2	93.476	38.83	3009.87	27	27	81	3.33003	40	93.8362	1.93627	40	67.9792	2.36676	40	73.8752	824	5.43994
P46108	CRK_HUMAN	Adapter molecule crk	CRK	33.81	38.82	1186.66	10	10	32	0.953818	19	36.3048	1.83603	19	60.6306	1.29893	19	41.5567	304	5.5542
P00751	CFAB_HUMAN	Complement factor B	CFB	85.4785	38.74	2686.2	25	25	83	0.321814	47	40.6961	0.157829	41	194.717	0.107939	37	215.28	764	7.06396
P62081	RS7_HUMAN	40S ribosomal protein S7	RPS7	22.1133	38.66	1144.91	7	7	38	0.964226	23	66.2879	0.720543	20	70.928	1.12898	23	53.1192	194	10.0962
Q03426	KIME_HUMAN	Mevalonate kinase	MVK	42.4243	38.64	1067.2	9	9	26	0.81798	14	19.0192	0.749075	13	47.3063	1.11788	14	20.9188	396	6.45557
O15372	EIF3H_HUMAN	Eukaryotic translation initiation factor 3 subunit H	EIF3H	39.9051	38.64	1302.28	10	10	36	1.37093	18	34.2867	1.46951	17	55.8371	1.35921	18	34.1396	352	6.53662
P16219	ACADS_HUMAN	Short-chain specific acyl-CoA dehydrogenase, mitochondrial	ACADS	44.2688	38.59	947.904	10	10	27	0.394313	12	15.5776	0.295084	9	112.718	0.647949	12	42.2228	412	7.98682
Q16822	PCKGM_HUMAN	Phosphoenolpyruvate carboxykinase [GTP], mitochondrial	PCK2	70.6536	38.59	1752.42	17	17	50	0.441544	29	24.1842	0.264102	24	90.6512	0.495851	27	21.0308	640	7.62061
Q14240	IF4A2_HUMAN	Eukaryotic initiation factor 4A-II	EIF4A2	46.3728	38.57	1883.32	3	13	61	0.351045	5	14.6425	1.15537	4	64.7065	0.385999	5	20.3143	407	5.47803
Q9NX46	ADPRS_HUMAN	ADP-ribosylhydrolase ARH3	ADPRS	38.9222	38.57	2070.57	10	10	53	0.947557	26	54.3652	2.04863	26	60.5947	1.09606	26	58.0714	363	5.07178
P49593	PPM1F_HUMAN	Protein phosphatase 1F	PPM1F	49.8001	38.55	955.78	9	9	28	0.747458	14	43.4956	1.26899	14	47.338	0.878022	14	37.639	454	5.09717
P31943	HNRH1_HUMAN	Heterogeneous nuclear ribonucleoprotein H	HNRNPH1	49.1984	38.53	3303.06	5	11	84	1.18232	19	57.9415	0.644423	18	78.2777	1.29059	19	49.2071	449	6.30322
P49366	DHYS_HUMAN	Deoxyhypusine synthase	DHPS	40.9446	38.48	612.185	9	9	19	1.87584	9	50.425	5.07225	9	68.3511	1.86225	9	16.243	369	5.36377
Q9BR76	COR1B_HUMAN	Coronin-1B	CORO1B	54.2003	38.45	847.028	12	12	29	0.557313	18	37.7407	0.983764	18	41.2556	0.659154	18	34.2761	489	5.88428
Q9Y2R9	RT07_HUMAN	28S ribosomal protein S7, mitochondrial	MRPS7	28.116	38.43	332.047	8	8	12	1.56448	8	26.9883	0.791614	8	52.2371	1.55977	8	7.49484	242	9.99365
P18510	IL1RA_HUMAN	Interleukin-1 receptor antagonist protein	IL1RN	20.042	38.42	1612.91	6	6	45	0.179335	26	146.241	0.490651	26	69.3464	0.272893	26	78.9766	177	6.18896
Q8N1G4	LRC47_HUMAN	Leucine-rich repeat-containing protein 47	LRRC47	63.4337	38.42	1758.31	18	18	52	1.19262	28	36.0765	0.483874	25	100.606	1.28143	28	27.9782	583	8.27979
O15511	ARPC5_HUMAN	Actin-related protein 2/3 complex subunit 5	ARPC5	16.3103	38.41	902.702	5	5	22	0.916507	12	24.1555	2.69072	12	70.8699	0.896257	12	81.4837	151	5.66846
P27816	MAP4_HUMAN	Microtubule-associated protein 4	MAP4	120.93	38.37	3371.2	37	37	106	1.12702	64	52.7246	0.407508	59	105.629	1.05741	63	48.4911	1152	5.42725
P61201	CSN2_HUMAN	COP9 signalosome complex subunit 2	COPS2	51.5641	38.37	1044.4	12	12	32	0.838791	18	47.7386	1.36324	18	41.9274	0.907314	18	29.1236	443	5.52881
Q9UKY7	CDV3_HUMAN	Protein CDV3 homolog	CDV3	27.3184	38.37	576.222	7	7	15	1.87541	8	80.466	0.939094	8	35.6293	1.39192	8	82.0028	258	6.40479
O95716	RAB3D_HUMAN	Ras-related protein Rab-3D	RAB3D	24.2518	38.36	844.782	6	7	23	0.377069	13	23.7889	0.161212	12	124.356	0.378288	13	13.9596	219	4.93213
P12955	PEPD_HUMAN	Xaa-Pro dipeptidase	PEPD	54.5129	38.34	1543.67	12	12	42	0.596949	23	32.0922	1.73112	23	33.2523	0.93068	23	29.0178	493	5.99854
Q16527	CSRP2_HUMAN	Cysteine and glycine-rich protein 2	CSRP2	20.9399	38.34	729.093	6	6	18	0.640513	9	67.0939	0.957176	8	51.5546	0.712893	9	63.2013	193	8.6167
O43617	TPPC3_HUMAN	Trafficking protein particle complex subunit 3	TRAPPC3	20.2611	38.33	318.192	7	7	12	1.22733	7	26.6389	1.44947	7	93.2482	1.1739	7	29.1969	180	4.95752
P19823	ITIH2_HUMAN	Inter-alpha-trypsin inhibitor heavy chain H2	ITIH2	106.397	38.27	4497.55	29	29	128	0.388068	72	39.5343	0.7476	62	195.568	0.2046	63	124.225	946	6.85889
O14745	NHRF1_HUMAN	Na(+)/H(+) exchange regulatory cofactor NHE-RF1	SLC9A3R1	38.8446	38.27	1142.12	11	11	40	0.648922	19	35.6048	0.854419	16	40.6812	0.598484	19	31.422	358	5.77002
O15305	PMM2_HUMAN	Phosphomannomutase 2	PMM2	28.0642	38.21	1119.58	10	10	35	0.895399	20	50.7467	0.881433	20	54.6524	1.11867	20	52.1914	246	6.771
Q08209	PP2BA_HUMAN	Protein phosphatase 3 catalytic subunit alpha	PPP3CA	58.6503	38.2	1080.15	13	13	37	0.564481	22	27.402	1.35086	22	31.7007	0.760335	22	30.9044	521	5.85889
P05161	ISG15_HUMAN	Ubiquitin-like protein ISG15	ISG15	17.8763	38.18	717.88	5	5	23	2.98626	10	115.575	2.1444	8	56.5627	1.75226	10	84.6241	165	7.44482
O95433	AHSA1_HUMAN	Activator of 90 kDa heat shock protein ATPase homolog 1	AHSA1	38.2503	38.17	1139.85	10	10	33	2.53749	19	46.8738	1.78687	19	83.8894	1.60693	19	51.104	338	5.52881
Q1KMD3	HNRL2_HUMAN	Heterogeneous nuclear ribonucleoprotein U-like protein 2	HNRNPUL2	85.0522	38.15	1928.34	23	23	60	0.905207	40	35.8651	0.625733	34	149.037	0.999496	40	36.2064	747	4.90674
P41091	IF2G_HUMAN	Eukaryotic translation initiation factor 2 subunit 3	EIF2S3	51.0772	38.14	1277.55	13	13	35	1.99509	16	73.841	3.18531	16	70.6638	1.97376	16	68.0113	472	8.39697
P49591	SYSC_HUMAN	Serine--tRNA ligase, cytoplasmic	SARS1	58.7401	38.13	3562.62	16	16	95	1.28559	34	82.3113	1.02005	30	82.8214	1.91592	34	57.919	514	6.43018
P22102	PUR2_HUMAN	Trifunctional purine biosynthetic protein adenosine-3	GART	107.699	38.12	2732.06	27	27	83	1.40902	44	44.3427	0.814973	39	88.6822	1.37903	44	50.0729	1010	6.69775
Q71UM5	RS27L_HUMAN	40S ribosomal protein S27-like	RPS27L	9.47087	38.1	690.746	3	3	17	0.903002	9	50.9432	0.179867	9	301.725	0.863367	9	53.5407	84	9.45166
Q9NQP4	PFD4_HUMAN	Prefoldin subunit 4	PFDN4	15.3046	38.06	542.35	5	5	17	1.1686	10	59.3879	2.65335	9	28.395	1.38723	10	39.0494	134	4.52588
P57735	RAB25_HUMAN	Ras-related protein Rab-25	RAB25	23.481	38.03	424.62	6	7	15	0.841075	8	55.8743	0.563094	8	222.2	0.917227	8	37.0181	213	5.96045
P49748	ACADV_HUMAN	Very long-chain specific acyl-CoA dehydrogenase, mitochondrial	ACADVL	70.3454	38.02	1882.35	19	19	54	0.568519	33	45.1782	1.11822	33	32.379	0.582315	33	45.445	655	8.74854
Q9UK41	VPS28_HUMAN	Vacuolar protein sorting-associated protein 28 homolog	VPS28	25.4086	38.01	539.668	6	6	15	0.984741	9	34.8735	1.01762	9	85.6673	0.901462	9	38.601	221	5.5415
Q14247	SRC8_HUMAN	Src substrate cortactin	CTTN	61.5485	38	1757.68	15	15	48	1.36399	24	102.046	0.674753	21	87.3255	1.09726	24	74.2904	550	5.40186
P63010	AP2B1_HUMAN	AP-2 complex subunit beta	AP2B1	104.486	37.99	4546.55	16	32	127	1.08816	27	65.5905	2.17895	27	59.8719	1.23327	27	53.7461	937	5.37646
O95782	AP2A1_HUMAN	AP-2 complex subunit alpha-1	AP2A1	107.478	37.97	2291.53	19	29	70	1.74509	24	29.667	1.35538	24	71.837	1.24056	24	23.791	977	7.03467
P49902	5NTC_HUMAN	Cytosolic purine 5'-nucleotidase	NT5C2	64.9283	37.97	1085.87	15	15	33	1.08809	20	64.1816	2.39959	20	66.7661	1.68507	20	65.641	561	6.13818
P31146	COR1A_HUMAN	Coronin-1A	CORO1A	50.9938	37.96	1393.86	13	14	40	0.4797	22	31.5935	2.50489	21	63.2709	0.52128	21	67.6048	461	6.68311
Q01105	SET_HUMAN	Protein SET	SET	33.4687	37.93	2270.08	9	9	65	2.74985	36	71.1517	1.66946	36	52.0296	1.94883	36	48.6864	290	4.32275
O60547	GMDS_HUMAN	GDP-mannose 4,6 dehydratase	GMDS	41.9233	37.9	998.574	10	10	30	0.0841351	18	50.0183	0.102681	15	72.1243	0.155327	17	43.1773	372	7.31299
P11217	PYGM_HUMAN	Glycogen phosphorylase, muscle form	PYGM	97.0306	37.89	4978.31	15	29	145	0.511288	22	99.3713	1.3801	20	89.6487	5.29563	22	110.445	842	7.03467
O94760	DDAH1_HUMAN	N(G),N(G)-dimethylarginine dimethylaminohydrolase 1	DDAH1	31.1019	37.89	879.747	8	9	25	0.146763	13	102.626	0.388275	11	77.8838	0.587851	15	74.8437	285	5.80811
Q13098	CSN1_HUMAN	COP9 signalosome complex subunit 1	GPS1	55.5012	37.88	943.049	13	13	30	0.82932	18	32.3119	1.1248	18	36.5552	0.829379	18	30.7894	491	6.7417
P13674	P4HA1_HUMAN	Prolyl 4-hydroxylase subunit alpha-1	P4HA1	61.011	37.83	1185.92	14	14	33	2.79155	17	45.6366	2.1518	17	67.4566	1.67687	17	56.2216	534	6.01123
P19652	A1AG2_HUMAN	Alpha-1-acid glycoprotein 2	ORM2	23.5876	37.81	1576.48	5	7	49	0.161362	21	40.8971	0.133654	14	236.093	0.0599164	13	180.143	201	5.10986
Q9Y230	RUVB2_HUMAN	RuvB-like 2	RUVBL2	51.1246	37.8	1990.14	16	16	53	1.69016	28	49.2401	1.69409	28	38.1592	1.20039	28	39.4944	463	5.64307
P04843	RPN1_HUMAN	Dolichyl-diphosphooligosaccharide--protein glycosyltransferase subunit 1	RPN1	68.5268	37.73	1535.21	17	17	47	0.645358	27	44.9745	0.312918	25	187.231	0.418379	26	61.5807	607	6.37939
Q08211	DHX9_HUMAN	ATP-dependent RNA helicase A	DHX9	140.869	37.72	4350.8	39	39	130	1.15348	72	47.5699	0.822074	69	77.4762	1.07488	72	37.7501	1270	6.84424
P51888	PRELP_HUMAN	Prolargin	PRELP	43.7822	37.7	1759.37	11	11	56	0.101538	20	114.732	0.16904	22	183.486	0.157536	26	104.279	382	9.37842
Q13630	FCL_HUMAN	GDP-L-fucose synthase	GFUS	35.87	37.69	1149.27	8	8	29	0.345438	15	44.0885	0.385115	13	178.146	0.353533	15	31.5239	321	6.59521
P62879	GBB2_HUMAN	Guanine nucleotide-binding protein G(I)/G(S)/G(T) subunit beta-2	GNB2	37.3071	37.65	935.989	5	9	29	0.590773	9	75.5707	0.887601	8	97.8371	0.564438	9	71.0642	340	5.99854
O75884	RBBP9_HUMAN	Serine hydrolase RBBP9	RBBP9	20.9865	37.63	187.263	5	5	7	1.31111	5	48.22	1.60858	5	41.9662	1.53089	5	35.0602	186	6.20166
A0A0C4DH38	HV551_HUMAN	Immunoglobulin heavy variable 5-51	IGHV5-51	12.6663	37.61	491.051	3	3	12	0.207146	7	72.1294	0.286569	5	160.319	0.111346	4	244.856	117	8.26514
Q6P996	PDXD1_HUMAN	Pyridoxal-dependent decarboxylase domain-containing protein 1	PDXDC1	86.6523	37.56	2092.43	20	20	62	0.182388	33	103.892	0.333036	27	216.198	0.172403	32	95.6011	788	5.37646
P41236	IPP2_HUMAN	Protein phosphatase inhibitor 2	PPP1R2	23.0009	37.56	879.203	6	6	18	1.46496	8	27.8382	0.399319	8	143.846	1.31667	8	28.4617	205	4.7417
Q9ULV4	COR1C_HUMAN	Coronin-1C	CORO1C	53.2151	37.55	2214.74	15	16	53	1.18986	26	60.7529	2.95748	26	93.1711	1.35223	26	68.774	474	7.07861
O14908	GIPC1_HUMAN	PDZ domain-containing protein GIPC1	GIPC1	36.0267	37.54	1270.47	9	9	31	1.83859	16	66.8881	0.761598	16	98.431	1.41356	16	27.5859	333	6.27783
P21810	PGS1_HUMAN	Biglycan	BGN	41.6275	37.5	1006.91	10	11	31	0.419777	16	39.5399	0.712402	16	56.6922	0.367399	15	36.0941	368	7.51807
P60468	SC61B_HUMAN	Protein transport protein Sec61 subunit beta	SEC61B	9.9681	37.5	249.905	3	3	7	0.611148	5	7.1474	0.149838	3	259.174	0.363777	5	39.813	96	11.561
P07902	GALT_HUMAN	Galactose-1-phosphate uridylyltransferase	GALT	43.3356	37.47	879.158	10	10	28	1.31469	11	49.2888	1.58242	11	68.2601	1.66045	11	37.7944	379	6.99072
P08195	4F2_HUMAN	4F2 cell-surface antigen heavy chain	SLC3A2	67.9517	37.46	2344	19	19	63	1.62059	31	41.831	3.52189	31	66.6858	1.40595	31	47.0413	630	5.0083
O00273	DFFA_HUMAN	DNA fragmentation factor subunit alpha	DFFA	36.4995	37.46	1123.83	10	10	33	0.977995	15	28.5119	0.77719	14	90.0312	1.07394	15	27.4034	331	4.79248
Q08J23	NSUN2_HUMAN	RNA cytosine C(5)-methyltransferase NSUN2	NSUN2	86.4158	37.42	1934.21	21	21	52	2.13829	27	72.6452	0.861239	24	57.3155	2.21617	27	68.3433	767	6.771
P17096	HMGA1_HUMAN	High mobility group protein HMG-I/HMG-Y	HMGA1	11.6691	37.38	245.484	4	4	7	0.46559	4	42.5613	0.996951	4	44.918	0.475873	4	59.7157	107	10.3159
P50570	DYN2_HUMAN	Dynamin-2	DNM2	98.0032	37.36	1584.31	23	26	55	1.30899	28	33.0673	0.815968	27	97.1314	1.09056	28	23.6348	870	7.44482
Q9BVG4	PBDC1_HUMAN	Protein PBDC1	PBDC1	26.0407	37.34	908.77	10	10	28	1.46893	14	36.8282	2.58798	14	46.4193	1.61229	14	35.9165	233	4.79248
P20674	COX5A_HUMAN	Cytochrome c oxidase subunit 5A, mitochondrial	COX5A	16.7517	37.33	300.687	5	5	12	0.8493	9	27.2803	1.42108	9	31.6542	0.926082	9	27.5202	150	6.78564
P00325	ADH1B_HUMAN	All-trans-retinol dehydrogenase [NAD(+)] ADH1B	ADH1B	39.8096	37.33	1161.29	12	12	36	0.0461792	13	131.398	0.108448	17	87.1192	0.0796062	17	98.5166	375	8.19189
P19338	NUCL_HUMAN	Nucleolin	NCL	76.5684	37.32	7786.86	30	30	248	1.65384	137	50.0546	1.03933	133	61.1731	1.4725	137	37.7886	710	4.70361
Q9BQ50	TREX2_HUMAN	Three prime repair exonuclease 2	TREX2	25.9052	37.29	259.96	6	6	10	1.44404	5	45.6002	6.56924	5	34.9972	3.87303	5	81.2226	236	6.06201
Q9BSY4	CHCH5_HUMAN	Coiled-coil-helix-coiled-coil-helix domain-containing protein 5	CHCHD5	12.3869	37.27	299.099	3	3	8	0.779387	4	13.2936	0.673018	4	35.6072	0.828337	4	15.9896	110	6.72705
Q9Y446	PKP3_HUMAN	Plakophilin-3	PKP3	87.029	37.26	2794.74	23	23	86	3.03081	34	62.6965	1.12145	34	83.4881	2.50206	33	58.014	797	9.31982
P09110	THIK_HUMAN	3-ketoacyl-CoA thiolase, peroxisomal	ACAA1	44.2639	37.26	774.713	9	9	22	0.684687	10	27.709	0.597976	9	55.0811	0.658885	9	59.8814	424	8.44092
P53618	COPB_HUMAN	Coatomer subunit beta	COPB1	107.074	37.25	2892.58	25	25	93	0.642295	57	37.1947	0.452861	49	136.22	0.542914	57	44.8663	953	6.04932
Q99598	TSNAX_HUMAN	Translin-associated protein X	TSNAX	33.0917	37.24	797.7	8	8	20	0.871462	11	27.5483	2.09828	11	22.645	1.02932	11	13.4618	290	6.55127
O95372	LYPA2_HUMAN	Acyl-protein thioesterase 2	LYPLA2	24.7207	37.23	711.588	6	6	23	1.16792	11	31.2597	1.64869	11	34.6827	1.16719	11	25.3006	231	7.2251
Q9H0E2	TOLIP_HUMAN	Toll-interacting protein	TOLLIP	30.2622	37.23	526.503	8	8	15	1.02749	10	43.0361	0.441791	10	92.3342	0.85	10	20.9979	274	5.97314
Q9UMX5	NENF_HUMAN	Neudesin	NENF	18.8448	37.21	553.079	5	5	16	0.735638	9	49.9731	2.30845	9	36.3919	1.27983	9	31.9133	172	5.69385
O00159	MYO1C_HUMAN	Unconventional myosin-Ic	MYO1C	121.606	37.16	2592.76	29	29	74	0.959149	43	41.2349	0.844687	41	59.4403	0.547676	43	42.5316	1063	9.40771
Q15717	ELAV1_HUMAN	ELAV-like protein 1	ELAVL1	36.0692	37.12	1084.35	10	10	28	1.12746	16	49.7243	0.508951	16	79.3902	1.17351	16	45.6452	326	9.17334
P08603	CFAH_HUMAN	Complement factor H	CFH	139.005	37.12	2639.67	34	34	87	0.520311	50	33.7293	0.203517	43	139.556	0.112524	43	162.078	1231	6.60986
Q15024	EXOS7_HUMAN	Exosome complex component RRP42	EXOSC7	31.8011	37.11	479.46	7	7	13	1.16819	8	67.8001	3.11515	8	67.6234	1.44038	8	15.0054	291	5.18604
Q9H773	DCTP1_HUMAN	dCTP pyrophosphatase 1	DCTPP1	18.6694	37.06	4038.65	4	4	84	1.13136	31	52.0416	3.8341	33	44.9103	1.23536	33	42.4112	170	5.03369
P19012	K1C15_HUMAN	Keratin, type I cytoskeletal 15	KRT15	49.1811	37.06	5939.48	6	16	179	0.524268	10	23.89	1.54844	10	136.416	0.444316	10	46.4774	456	4.76709
Q8N5K1	CISD2_HUMAN	CDGSH iron-sulfur domain-containing protein 2	CISD2	15.2685	37.04	168.223	5	5	5	0.525326	5	8.69145	1.29853	5	387.188	0.604712	5	83.363	135	9.61279
Q16762	THTR_HUMAN	Thiosulfate sulfurtransferase	TST	33.4078	37.04	1145.28	10	10	37	0.73338	18	29.8453	1.51403	18	43.179	0.969248	18	30.0117	297	7.25439
O43665	RGS10_HUMAN	Regulator of G-protein signaling 10	RGS10	21.1966	37.02	297.855	5	5	10	0.563403	7	8.79352	0.90964	6	53.7113	0.497686	7	18.1192	181	7.48877
Q9Y285	SYFA_HUMAN	Phenylalanine--tRNA ligase alpha subunit	FARSA	57.5275	37.01	1458.2	15	15	39	1.79858	20	65.4343	0.538509	19	74.3258	1.58761	20	67.0881	508	7.79639
O95861	BPNT1_HUMAN	3'(2'),5'-bisphosphate nucleotidase 1	BPNT1	33.3712	37.01	1320.08	10	10	32	0.497485	14	45.4599	1.51815	15	36.9079	0.81108	15	19.7841	308	5.69385
Q13907	IDI1_HUMAN	Isopentenyl-diphosphate Delta-isomerase 1	IDI1	26.3025	37	857.601	7	7	22	0.715489	13	61.336	0.982361	13	52.9974	1.54149	13	24.6928	227	6.34131
Q86UP2	KTN1_HUMAN	Kinectin	KTN1	156.179	36.99	4681.91	43	43	127	1.19434	74	36.8353	0.721605	71	64.21	0.956132	74	39.0323	1357	5.64307
P60866	RS20_HUMAN	40S ribosomal protein S20	RPS20	13.3643	36.97	766.402	6	6	26	1.05259	15	42.6541	0.260571	14	135.898	0.911555	15	55.0126	119	9.93506
Q00341	VIGLN_HUMAN	Vigilin	HDLBP	141.368	36.91	2676.76	40	40	95	0.830768	60	59.9028	0.550875	58	128.474	0.819421	60	48.2402	1268	6.87354
P51553	IDH3G_HUMAN	Isocitrate dehydrogenase [NAD] subunit gamma, mitochondrial	IDH3G	42.7671	36.9	643.107	8	8	16	1.03457	9	40.2979	0.81558	9	121.33	1.45696	9	32.9043	393	8.49951
P62847	RS24_HUMAN	40S ribosomal protein S24	RPS24	15.4134	36.84	1415.3	6	6	41	0.950811	20	22.5542	0.51693	18	121.637	1.2811	20	25.3757	133	10.7847
O43715	TRIA1_HUMAN	TP53-regulated inhibitor of apoptosis 1	TRIAP1	8.78011	36.84	104.637	3	3	3	0.668304	3	4.04196	0.253021	3	58.1589	0.710896	3	17.0408	76	5.47803
O43852	CALU_HUMAN	Calumenin	CALU	37.0835	36.83	1076.22	11	11	32	1.34802	19	40.8987	3.15071	19	40.8948	1.5195	19	25.0338	315	4.64014
O15355	PPM1G_HUMAN	Protein phosphatase 1G	PPM1G	59.2347	36.81	1529.3	15	15	42	1.664	22	51.5136	1.85262	22	55.0682	1.53157	22	45.6378	546	4.36084
P09132	SRP19_HUMAN	Signal recognition particle 19 kDa protein	SRP19	16.1454	36.81	372.076	4	4	8	1.53439	4	48.6232	0.439871	3	12.0174	0.946951	4	34.7896	144	9.84717
Q96P63	SPB12_HUMAN	Serpin B12	SERPINB12	46.2471	36.79	1308.5	11	11	40	1.81075	15	60.2459	4.03768	15	95.5218	5.91825	15	128.297	405	5.52881
Q16543	CDC37_HUMAN	Hsp90 co-chaperone Cdc37	CDC37	44.44	36.77	1837.59	14	14	55	1.20584	38	53.8888	1.10673	38	95.8627	1.09069	38	39.3554	378	5.24951
P11177	ODPB_HUMAN	Pyruvate dehydrogenase E1 component subunit beta, mitochondrial	PDHB	39.208	36.77	1551	9	9	40	0.357549	23	52.4828	0.257522	21	67.1128	0.62228	23	63.8918	359	6.65381
Q8WVM8	SCFD1_HUMAN	Sec1 family domain-containing protein 1	SCFD1	72.3341	36.76	1490.77	15	15	40	0.776228	22	65.514	0.900656	21	48.5589	0.635888	22	35.6697	642	6.26514
Q5RKV6	EXOS6_HUMAN	Exosome complex component MTR3	EXOSC6	28.2177	36.76	819.015	8	8	22	1.71977	10	63.9093	1.90556	10	26.8029	1.80509	10	48.9086	272	6.27783
P49207	RL34_HUMAN	60S ribosomal protein L34	RPL34	13.2845	36.75	1037.53	6	6	37	1.07297	22	30.3133	0.409474	22	124.734	1.14868	22	28.1717	117	11.4731
Q8TD06	AGR3_HUMAN	Anterior gradient protein 3	AGR3	19.1589	36.75	824.167	5	6	27	0.0764222	8	89.5706	0.147682	11	346.23	0.0802385	11	93.1195	166	7.98682
Q99757	THIOM_HUMAN	Thioredoxin, mitochondrial	TXN2	18.3716	36.75	161.237	3	3	6	0.53328	4	11.1238	1.21193	4	10.1473	0.622806	4	28.0472	166	8.29443
Q15063	POSTN_HUMAN	Periostin	POSTN	93.2553	36.72	2608.29	23	23	80	2.43665	39	39.6807	1.30588	32	69.6682	1.36842	34	88.646	836	7.53271
Q09028	RBBP4_HUMAN	Histone-binding protein RBBP4	RBBP4	47.6261	36.71	854.492	6	9	30	1.25105	8	23.668	2.15396	8	34.6201	1.13085	8	20.6591	425	4.89404
Q96A32	MYL11_HUMAN	Myosin regulatory light chain 11	MYL11	19.0024	36.69	836.534	5	5	23	0.581974	7	18.9945	1.83121	7	14.9257	6.6099	8	61.9328	169	5.0083
P23229	ITA6_HUMAN	Integrin alpha-6	ITGA6	126.526	36.64	2989.83	34	34	91	1.41661	44	63.9424	5.26223	44	61.0007	1.38865	44	40.4213	1130	6.60986
P26447	S10A4_HUMAN	Protein S100-A4	S100A4	11.7207	36.63	771.712	5	5	25	0.293406	14	53.3705	0.251118	14	49.2259	0.209556	14	48.274	101	6.11279
P04899	GNAI2_HUMAN	Guanine nucleotide-binding protein G(i) subunit alpha-2	GNAI2	40.4251	36.62	819.761	8	10	23	0.571645	8	22.3927	0.453859	8	64.0809	0.47027	8	77.7799	355	5.5415
P42766	RL35_HUMAN	60S ribosomal protein L35	RPL35	14.5426	36.59	334.204	5	5	11	1.17685	8	52.4272	0.375834	8	111.943	0.88578	8	32.9737	123	11.0483
P07858	CATB_HUMAN	Cathepsin B	CTSB	37.7968	36.58	1515.49	9	9	43	0.968857	22	45.6478	0.478068	22	166.822	0.549027	22	41.0244	339	6.30322
O43252	PAPS1_HUMAN	Bifunctional 3'-phosphoadenosine 5'-phosphosulfate synthase 1	PAPSS1	70.7876	36.54	1291.43	16	17	47	0.803035	23	18.7585	0.76156	21	46.3547	0.749523	23	21.6081	624	6.85889
P20340	RAB6A_HUMAN	Ras-related protein Rab-6A	RAB6A	23.5779	36.54	1320.73	8	8	36	0.745825	20	36.5333	0.343223	18	105.946	0.6906	20	34.4911	208	5.5415
Q9Y5Y2	NUBP2_HUMAN	Cytosolic Fe-S cluster assembly factor NUBP2	NUBP2	28.8068	36.53	344.272	6	6	9	1.2691	6	70.3583	1.21707	4	63.5298	1.56993	6	31.3773	271	5.8335
Q14061	COX17_HUMAN	Cytochrome c oxidase copper chaperone	COX17	6.91038	36.51	192.874	2	2	6	0.493304	3	24.343	0.136761	3	59.3097	0.500963	3	28.9775	63	7.23975
Q14254	FLOT2_HUMAN	Flotillin-2	FLOT2	47.0347	36.45	776.886	13	13	24	0.58065	14	35.747	1.36921	14	68.04	0.535271	14	87.5376	428	5.24951
Q9H832	UBE2Z_HUMAN	Ubiquitin-conjugating enzyme E2 Z	UBE2Z	38.1856	36.44	577.767	9	9	19	1.22773	14	51.0049	2.68584	14	61.9158	1.0672	14	51.5151	354	5.61768
P10606	COX5B_HUMAN	Cytochrome c oxidase subunit 5B, mitochondrial	COX5B	13.6869	36.43	178.518	4	4	6	0.616581	5	19.6229	0.861859	5	45.0061	0.812722	5	18.8134	129	8.80713
P29590	PML_HUMAN	Protein PML	PML	97.4889	36.39	1810.5	25	25	58	2.26752	29	49.187	0.916239	27	60.3932	1.15918	29	37.6494	882	6.21436
P30519	HMOX2_HUMAN	Heme oxygenase 2	HMOX2	36.0098	36.39	452.597	8	8	16	0.956353	10	113.024	1.49306	10	54.5454	0.990886	10	59.2432	316	5.41455
Q86TX2	ACOT1_HUMAN	Acyl-coenzyme A thioesterase 1	ACOT1	46.2481	36.34	2663.81	10	10	132	3.2416	79	62.0202	12.3395	79	82.8437	4.42711	79	75.0684	421	7.34229
Q9BSD7	NTPCR_HUMAN	Cancer-related nucleoside-triphosphatase	NTPCR	20.7001	36.32	355.495	5	5	11	1.51557	5	76.5668	0.444129	5	44.7111	1.13002	5	84.7762	190	9.53955
P15927	RFA2_HUMAN	Replication protein A 32 kDa subunit	RPA2	29.2285	36.3	239.217	5	5	7	1.74302	5	20.2747	2.61569	5	24.2709	1.44059	5	19.7497	270	6.15088
P31689	DNJA1_HUMAN	DnaJ homolog subfamily A member 1	DNAJA1	44.8395	36.27	1336.55	10	10	40	2.39419	15	68.4583	1.71401	14	54.7041	1.85712	15	60.877	397	7.07861
P01833	PIGR_HUMAN	Polymeric immunoglobulin receptor	PIGR	83.2317	36.26	2287.66	20	20	68	0.0807095	21	132.907	0.102331	28	102.705	0.0789818	30	136.851	764	5.74463
P62269	RS18_HUMAN	40S ribosomal protein S18	RPS18	17.7079	36.18	1549.59	7	7	48	0.936393	21	52.6574	0.28994	18	101.635	1.05703	21	61.4311	152	10.9897
Q86VP6	CAND1_HUMAN	Cullin-associated NEDD8-dissociated protein 1	CAND1	136.289	36.18	3633.42	35	35	107	1.00833	57	31.3862	2.01121	57	38.8525	0.824806	56	24.7102	1230	5.78271
O00204	ST2B1_HUMAN	Sulfotransferase 2B1	SULT2B1	41.2815	36.16	977.935	8	8	27	0.901552	14	17.8728	0.721673	12	66.7913	1.11882	14	28.6006	365	5.40186
Q14624	ITIH4_HUMAN	Inter-alpha-trypsin inhibitor heavy chain H4	ITIH4	103.293	36.13	2500.74	26	26	85	0.272334	50	44.1168	0.554935	38	299.84	0.25439	42	129.909	930	6.97607
P02760	AMBP_HUMAN	Protein AMBP	AMBP	38.974	36.08	1078.1	10	10	35	0.222669	22	39.0429	0.479367	13	270.751	0.259166	11	209.911	352	6.25244
O00154	BACH_HUMAN	Cytosolic acyl coenzyme A thioester hydrolase	ACOT7	41.7693	36.05	1134.08	10	10	32	1.57124	16	66.8504	1.04164	15	49.8601	1.77375	16	62.1006	380	8.54346
P14927	QCR7_HUMAN	Cytochrome b-c1 complex subunit 7	UQCRB	13.522	36.04	216.599	4	4	7	1.19178	5	23.5798	1.72597	5	42.5	0.965391	5	12.1687	111	8.77783
P06454	PTMA_HUMAN	Prothymosin alpha	PTMA	12.196	36.04	1569.05	6	6	41	0.845799	22	56.6221	0.522113	21	89.4331	0.753908	22	32.3729	111	3.77686
P51911	CNN1_HUMAN	Calponin-1	CNN1	33.1496	36.03	731.187	6	7	21	0.0564708	8	94.6118	0.136531	12	128.84	0.107949	12	113.253	297	9.0708
P16989	YBOX3_HUMAN	Y-box-binding protein 3	YBX3	40.066	36.02	1253.47	7	10	27	1.30052	10	75.5481	1.22354	7	44.6781	1.56842	10	87.1944	372	9.77393
P34896	GLYC_HUMAN	Serine hydroxymethyltransferase, cytosolic	SHMT1	53.049	36.02	1162.79	12	13	34	1.19084	14	35.7681	1.332	12	32.5081	1.50208	14	24.5776	483	7.7085
Q9Y570	PPME1_HUMAN	Protein phosphatase methylesterase 1	PPME1	42.2882	36.01	815.606	11	11	26	1.49404	13	34.9404	1.84336	13	18.0375	1.42007	13	35.4354	386	5.97314
P19013	K2C4_HUMAN	Keratin, type II cytoskeletal 4	KRT4	56.1093	35.96	2543.03	14	18	80	0.150464	20	69.8962	0.26971	19	82.4361	0.261661	20	69.2165	520	6.60986
Q92747	ARC1A_HUMAN	Actin-related protein 2/3 complex subunit 1A	ARPC1A	41.5427	35.95	783.768	7	8	23	0.547196	10	49.6474	1.95331	11	69.1318	0.689774	11	65.9388	370	8.17725
Q99653	CHP1_HUMAN	Calcineurin B homologous protein 1	CHP1	22.4423	35.9	480.875	6	6	16	1.09394	11	30.5741	2.7411	11	31.905	1.26987	11	22.487	195	5.09717
P19957	ELAF_HUMAN	Elafin	PI3	12.2614	35.9	480.001	5	5	21	3.34376	11	68.8393	3.9508	11	62.9031	2.71773	11	59.4285	117	8.82178
Q9ULP0	NDRG4_HUMAN	Protein NDRG4	NDRG4	38.4341	35.8	575.104	7	7	16	2.44852	9	108.163	2.69429	9	31.1473	2.01612	9	38.5013	352	6.21436
Q9BW30	TPPP3_HUMAN	Tubulin polymerization-promoting protein family member 3	TPPP3	18.9736	35.8	1262.01	9	9	35	1.58511	20	82.1463	1.55149	19	62.253	1.75547	20	76.9327	176	9.12939
P23141	EST1_HUMAN	Liver carboxylesterase 1	CES1	62.4812	35.8	1877.14	16	16	56	0.19136	27	108.889	0.436314	28	66.1066	0.641762	31	52.2342	567	6.59521
P49903	SPS1_HUMAN	Selenide, water dikinase 1	SEPHS1	42.8827	35.71	677.035	8	8	17	0.978268	8	27.0456	2.0419	8	81.5487	1.15322	8	32.6052	392	5.97314
Q9NX74	DUS2L_HUMAN	tRNA-dihydrouridine(20) synthase [NAD(P)+]-like	DUS2	55.0152	35.7	850.279	14	14	26	1.64221	14	73.4915	0.887951	13	35.8386	1.68614	14	65.4849	493	7.10791
P31153	METK2_HUMAN	S-adenosylmethionine synthase isoform type-2	MAT2A	43.6333	35.7	1707.61	10	10	48	0.859814	25	33.4251	1.65037	25	39.7539	1.01249	25	28.0482	395	6.48096
Q9Y5S9	RBM8A_HUMAN	RNA-binding protein 8A	RBM8A	19.8767	35.63	1322.79	5	5	31	0.886866	11	50.1791	1.00249	9	133.744	0.964737	11	57.6639	174	5.71924
Q13596	SNX1_HUMAN	Sorting nexin-1	SNX1	59.0331	35.63	1878.06	13	15	47	1.33741	18	39.782	0.771626	17	45.5538	1.05004	17	41.2721	522	5.14795
Q9UHY7	ENOPH_HUMAN	Enolase-phosphatase E1	ENOPH1	28.9145	35.63	730.323	5	5	21	0.73368	11	40.3307	2.06464	12	32.2489	0.707324	10	33.0149	261	4.77979
P04424	ARLY_HUMAN	Argininosuccinate lyase	ASL	51.6253	35.56	842.37	15	15	29	0.612362	18	37.1804	1.80978	18	44.7661	0.745583	18	58.3829	464	6.48096
P62072	TIM10_HUMAN	Mitochondrial import inner membrane translocase subunit Tim10	TIMM10	10.3259	35.56	225.271	2	2	6	0.709173	3	7.67925	1.70695	3	101.863	0.780039	3	33.2756	90	6.29053
P22695	QCR2_HUMAN	Cytochrome b-c1 complex subunit 2, mitochondrial	UQCRC2	48.4129	35.54	906.338	13	13	29	0.94614	18	39.3653	1.5783	18	58.3975	0.868272	18	42.0621	453	8.63135
Q8WUF5	IASPP_HUMAN	RelA-associated inhibitor	PPP1R13L	89.0357	35.51	1845.78	18	18	55	1.52306	34	87.3228	1.18587	30	73.0549	1.28271	34	40.3279	828	6.81494
Q15942	ZYX_HUMAN	Zyxin	ZYX	61.2382	35.49	1963.59	14	14	56	1.6643	26	55.8162	0.842969	23	80.1956	1.08281	26	55.4352	572	6.66846
Q9Y3Z3	SAMH1_HUMAN	Deoxynucleoside triphosphate triphosphohydrolase SAMHD1	SAMHD1	72.1548	35.46	1167.24	19	19	40	0.901948	21	57.2079	0.406383	18	125.537	0.42471	21	74.2258	626	7.13721
P0C870	JMJD7_HUMAN	Bifunctional peptidase and (3S)-lysyl hydroxylase JMJD7	JMJD7	35.9089	35.44	961.679	8	8	27	1.15142	17	56.4751	2.92131	17	60.5946	1.48807	16	74.0395	316	5.37646
P63279	UBC9_HUMAN	SUMO-conjugating enzyme UBC9	UBE2I	17.9952	35.44	159.297	4	4	6	1.096	4	29.5694	1.54291	4	35.1463	0.986682	4	5.65197	158	8.66064
Q86V81	THOC4_HUMAN	THO complex subunit 4	ALYREF	26.8716	35.41	593.707	6	6	14	0.991971	9	94.7455	0.873329	8	82.9639	1.35779	8	64.7063	257	11.1509
Q8N4F0	BPIB2_HUMAN	BPI fold-containing family B member 2	BPIFB2	49.1417	35.37	1773.09	11	11	50	0.1587	10	165.557	0.102403	17	298.536	0.116159	17	239.965	458	8.71924
Q96DB5	RMD1_HUMAN	Regulator of microtubule dynamics protein 1	RMDN1	35.7854	35.35	550.246	10	10	19	1.87228	12	47.7811	2.57635	12	42.8574	1.08652	12	34.3212	314	8.49951
P14324	FPPS_HUMAN	Farnesyl pyrophosphate synthase	FDPS	48.2446	35.32	1652.33	13	13	57	0.841114	26	33.6337	2.70694	26	51.0508	1.24488	26	37.9808	419	6.15088
Q03252	LMNB2_HUMAN	Lamin-B2	LMNB2	69.9057	35.32	2265.26	20	23	73	0.553641	32	34.3267	2.59726	32	49.9959	0.629586	32	42.9301	620	5.59229
O43805	SSNA1_HUMAN	Microtubule nucleation factor SSNA1	SSNA1	13.5879	35.29	334.149	4	4	8	1.37634	5	23.6291	1.14651	5	58.1143	0.95458	5	8.72787	119	5.37646
Q00534	CDK6_HUMAN	Cyclin-dependent kinase 6	CDK6	36.915	35.28	584.606	9	9	17	2.52781	10	69.8053	1.57277	10	63.9575	2.2142	10	74.6053	326	6.45557
Q96QR8	PURB_HUMAN	Transcriptional activator protein Pur-beta	PURB	33.2205	35.26	539.159	7	7	16	1.42765	8	58.2445	0.974584	8	67.0715	1.35682	8	32.2507	312	5.42725
P50552	VASP_HUMAN	Vasodilator-stimulated phosphoprotein	VASP	39.8051	35.26	1242.1	10	10	37	1.12936	21	41.7176	1.18693	20	73.6342	0.765167	21	40.4225	380	8.93896
P05141	ADT2_HUMAN	ADP/ATP translocase 2	SLC25A5	32.8312	35.23	1739.37	6	12	64	1.80034	9	80.0112	1.83552	9	76.2981	2.03247	9	128.175	298	9.68604
O75937	DNJC8_HUMAN	DnaJ homolog subfamily C member 8	DNAJC8	29.8234	35.18	480.906	7	7	17	1.37337	9	19.3499	2.00375	9	45.6867	1.46791	9	24.2675	253	9.05615
P61254	RL26_HUMAN	60S ribosomal protein L26	RPL26	17.2475	35.17	688.891	8	8	28	0.988999	17	25.0213	0.238229	17	166.688	1.12649	17	35.018	145	10.5503
O60869	EDF1_HUMAN	Endothelial differentiation-related factor 1	EDF1	16.3589	35.14	376.162	5	5	14	2.45981	7	24.9112	1.06442	7	44.9373	1.87616	7	51.0867	148	9.94971
Q08554	DSC1_HUMAN	Desmocollin-1	DSC1	99.9238	35.12	3551.93	23	23	97	2.08945	36	62.8518	4.24835	36	78.7637	4.92453	35	106.889	894	5.42725
Q07020	RL18_HUMAN	60S ribosomal protein L18	RPL18	21.6211	35.11	1423.3	7	7	40	0.94298	20	58.9378	0.262161	19	101.599	1.04927	20	52.2384	188	11.7222
O76021	RL1D1_HUMAN	Ribosomal L1 domain-containing protein 1	RSL1D1	54.9389	35.1	947.139	15	15	31	2.92589	18	45.6133	0.914853	18	90.5208	1.8682	18	51.4796	490	10.1255
Q9UHB6	LIMA1_HUMAN	LIM domain and actin-binding protein 1	LIMA1	85.1734	35.05	1744.3	23	23	49	2.86315	29	88.4224	0.696329	27	146.47	1.74567	29	61.4094	759	6.84424
P55010	IF5_HUMAN	Eukaryotic translation initiation factor 5	EIF5	49.1918	35.03	1041.09	12	12	35	1.69132	19	57.4929	0.922624	19	89.6975	1.53373	19	61.8223	431	5.57959
P49662	CASP4_HUMAN	Caspase-4	CASP4	43.2345	35.01	929.982	9	9	22	2.43147	12	60.6857	0.805737	12	57.2919	1.3491	12	41.72	377	5.99854
Q9NVZ3	NECP2_HUMAN	Adaptin ear-binding coat-associated protein 2	NECAP2	28.3213	34.98	474.158	6	6	12	1.16375	6	50.1163	1.01794	6	22.7115	0.942969	6	23.8881	263	8.38232
P02654	APOC1_HUMAN	Apolipoprotein C-I	APOC1	9.32609	34.94	328.568	4	4	10	0.572963	6	48.7821	0.23233	6	219.491	0.179452	6	68.234	83	8.47021
P09429	HMGB1_HUMAN	High mobility group protein B1	HMGB1	24.8782	34.88	570.234	6	7	17	0.267089	7	53.9351	0.883111	7	44.7862	0.348941	7	83.0973	215	5.74463
P21128	ENDOU_HUMAN	Uridylate-specific endoribonuclease	ENDOU	46.8419	34.88	886.116	11	11	26	0.378598	15	38.0638	1.0857	15	82.2048	0.731232	15	44.7375	410	5.42725
B3EWG5	FM25C_HUMAN	Protein FAM25C	FAM25C	9.31389	34.83	402.495	3	3	10	1.65834	5	47.4634	1.3643	5	19.46	2.02977	5	30.7069	89	6.15088
Q03135	CAV1_HUMAN	Caveolin-1	CAV1	20.4585	34.83	822.685	5	5	26	1.7949	14	46.9038	4.07537	13	97.6596	2.08947	14	54.7404	178	6.02393
Q7Z4H3	HDDC2_HUMAN	5'-deoxynucleotidase HDDC2	HDDC2	23.3757	34.8	540.128	5	5	17	0.834782	8	30.7928	1.49011	8	57.4767	0.893358	8	24.8082	204	5.49072
Q9P2T1	GMPR2_HUMAN	GMP reductase 2	GMPR2	37.85	34.77	692.925	8	8	21	0.577965	10	33.0768	1.02572	10	36.0522	0.783498	10	26.9982	348	7.2251
Q9BXW7	HDHD5_HUMAN	Haloacid dehalogenase-like hydrolase domain-containing 5	HDHD5	46.2918	34.75	969.996	9	9	27	1.42708	13	35.4133	0.785733	11	18.4514	1.29172	13	27.2121	423	8.1333
A0A0B4J1X8	HV343_HUMAN	Immunoglobulin heavy variable 3-43	IGHV3-43	13.0684	34.75	347.891	2	3	9	0.231744	3	52.075	0.355012	2	15.604	0.147702	2	57.7423	118	5.41455
Q13155	AIMP2_HUMAN	Aminoacyl tRNA synthase complex-interacting multifunctional protein 2	AIMP2	35.3263	34.69	940.842	8	8	25	1.95217	13	34.5288	1.33616	12	24.9973	1.66172	13	45.0368	320	8.22119
O43747	AP1G1_HUMAN	AP-1 complex subunit gamma-1	AP1G1	91.2931	34.67	1778.91	23	23	63	1.12819	33	31.4908	2.23615	32	37.5193	1.00746	33	42.1553	822	6.80029
Q12931	TRAP1_HUMAN	Heat shock protein 75 kDa, mitochondrial	TRAP1	80.0597	34.66	3017.32	15	16	73	1.68967	20	35.3822	0.709092	20	43.8888	1.08295	20	22.6461	704	8.20654
O00148	DX39A_HUMAN	ATP-dependent RNA helicase DDX39A	DDX39A	49.098	34.66	1107.71	4	12	36	2.72395	4	68.7324	0.752797	4	48.0867	2.27281	4	56.484	427	5.68115
P30520	PURA2_HUMAN	Adenylosuccinate synthetase isozyme 2	ADSS2	50.0658	34.65	1383.36	12	13	38	0.762709	21	37.9118	0.790894	20	46.4983	1.07263	21	37.6129	456	6.55127
Q9UNE7	CHIP_HUMAN	E3 ubiquitin-protein ligase CHIP	STUB1	34.8342	34.65	404.977	8	8	14	1.14526	7	9.80176	0.521726	7	96.0793	1.19791	7	21.6886	303	5.87158
Q9UHD1	CHRD1_HUMAN	Cysteine and histidine-rich domain-containing protein 1	CHORDC1	37.4656	34.64	740.335	8	8	21	1.51408	12	46.7931	1.72642	11	90.6957	1.92975	12	42.3656	332	7.86963
Q96DA0	ZG16B_HUMAN	Zymogen granule protein 16 homolog B	ZG16B	22.7246	34.62	745.336	6	6	24	0.0642573	7	70.3721	0.0742396	12	128.614	0.0321856	11	148.676	208	7.38623
P12235	ADT1_HUMAN	ADP/ATP translocase 1	SLC25A4	33.0432	34.56	1433.46	3	9	50	0.581646	3	23.6697	1.22663	2	23.9932	0.723491	3	20.542	298	9.75928
P61011	SRP54_HUMAN	Signal recognition particle 54 kDa protein	SRP54	55.6683	34.52	979.958	15	15	29	1.30009	18	32.9108	1.14446	18	27.015	1.02848	18	46.3964	504	8.74854
O60271	JIP4_HUMAN	C-Jun-amino-terminal kinase-interacting protein 4	SPAG9	146.115	34.52	2477.61	32	32	75	1.77897	40	32.7469	1.01973	36	55.2531	1.89859	40	58.2749	1321	5.14795
Q9UHJ6	SHPK_HUMAN	Sedoheptulokinase	SHPK	51.4721	34.52	1135.11	10	10	27	0.944899	15	18.8268	1.34808	15	34.3691	1.22353	15	23.4918	478	6.82959
Q99961	SH3G1_HUMAN	Endophilin-A2	SH3GL1	41.464	34.51	1268.01	8	8	32	1.52736	17	37.2391	0.603414	15	34.911	1.28814	17	21.5597	368	5.42725
Q5TFE4	NT5D1_HUMAN	5'-nucleotidase domain-containing protein 1	NT5DC1	51.8119	34.51	796.912	10	10	26	0.765189	17	38.3901	1.56466	17	51.9614	0.903804	17	62.6846	455	6.354
O95394	AGM1_HUMAN	Phosphoacetylglucosamine mutase	PGM3	59.8143	34.5	1251.71	15	15	44	0.581562	23	22.3065	0.910469	22	32.3158	0.700293	21	56.4003	542	6.25244
O76054	S14L2_HUMAN	SEC14-like protein 2	SEC14L2	46.1156	34.49	549.683	10	10	19	1.22838	11	46.3415	2.35872	11	51.3285	1.20726	11	33.6794	403	7.84033
P26640	SYVC_HUMAN	Valine--tRNA ligase	VARS1	140.387	34.49	2501.78	31	31	76	0.737986	40	32.0693	0.587606	36	77.047	0.84368	40	25.695	1264	7.59131
P11766	ADHX_HUMAN	Alcohol dehydrogenase class-3	ADH5	39.6984	34.49	1032.79	10	10	32	0.32763	18	19.1101	0.256917	18	60.1338	0.39831	19	26.5659	374	7.48877
Q9UHD8	SEPT9_HUMAN	Septin-9	SEPTIN9	65.3608	34.47	1264.76	15	15	39	0.478651	21	22.7828	0.867564	20	41.695	0.70915	21	29.6743	586	8.96826
P61020	RAB5B_HUMAN	Ras-related protein Rab-5B	RAB5B	23.6919	34.42	450.12	4	5	10	0.401068	6	12.6021	0.347929	6	21.2704	0.619932	6	24.6867	215	8.1333
P29466	CASP1_HUMAN	Caspase-1	CASP1	45.1295	34.41	894.444	12	12	26	1.76133	13	50.2459	0.873884	11	134.348	1.2448	13	31.4012	404	5.90967
Q15833	STXB2_HUMAN	Syntaxin-binding protein 2	STXBP2	66.4105	34.4	842.909	13	13	25	0.729739	12	32.7177	0.888784	12	53.0877	0.529502	12	39.8422	593	6.55127
P41252	SYIC_HUMAN	Isoleucine--tRNA ligase, cytoplasmic	IARS1	144.406	34.39	2267.19	33	33	81	1.60978	50	31.4599	0.930315	48	59.3968	1.36743	50	33.7764	1262	6.15088
Q15436	SC23A_HUMAN	Protein transport protein Sec23A	SEC23A	86.1053	34.38	1604.55	14	17	48	1.09366	24	61.6383	1.15257	23	94.4555	1.09664	24	42.0881	765	7.07861
Q9Y3L3	3BP1_HUMAN	SH3 domain-binding protein 1	SH3BP1	75.6658	34.38	1403.99	18	18	41	1.49879	23	45.8093	2.56882	22	51.3584	1.1686	23	36.2259	701	6.771
P55957	BID_HUMAN	BH3-interacting domain death agonist	BID	21.981	34.36	504.231	4	4	13	1.7771	5	72.1787	0.445082	5	56.0746	0.932712	5	23.734	195	5.43994
Q96FV2	SCRN2_HUMAN	Secernin-2	SCRN2	46.5672	34.35	717.982	9	9	21	0.424345	9	77.7652	1.05913	9	73.2851	0.44676	9	81.4573	425	5.66846
P02656	APOC3_HUMAN	Apolipoprotein C-III	APOC3	10.8455	34.34	398.88	3	3	9	0.239244	5	52.2015	0.18393	3	872.718	0.0520902	2	29.5756	99	5.41455
O15067	PUR4_HUMAN	Phosphoribosylformylglycinamidine synthase	PFAS	144.643	34.3	4458.73	28	28	116	0.976369	53	42.1805	2.64678	53	59.9912	1.24732	52	35.5738	1338	5.75732
O14879	IFIT3_HUMAN	Interferon-induced protein with tetratricopeptide repeats 3	IFIT3	55.9495	34.29	969.823	12	13	28	2.03955	15	83.6044	1.25696	12	101.337	0.778437	14	38.4761	490	5.19873
P38159	RBMX_HUMAN	RNA-binding motif protein, X chromosome	RBMX	42.3063	34.27	1850.09	4	13	60	1.00171	16	81.4807	0.967982	16	73.7321	0.675855	16	66.1326	391	10.0522
Q9GZT8	NIF3L_HUMAN	NIF3-like protein 1	NIF3L1	41.9415	34.22	915.07	10	10	26	0.685611	15	21.2659	2.91326	15	34.2827	0.828515	15	24.7674	377	6.65381
P78330	SERB_HUMAN	Phosphoserine phosphatase	PSPH	24.9919	34.22	472.31	7	7	16	0.733966	8	40.0916	1.59678	8	19.3457	0.844246	8	18.5392	225	5.69385
Q07866	KLC1_HUMAN	Kinesin light chain 1	KLC1	65.2689	34.21	1795.64	14	18	52	2.25802	19	57.6836	1.84526	19	114.65	1.69252	19	48.4614	573	6.20166
P02671	FIBA_HUMAN	Fibrinogen alpha chain	FGA	94.9144	34.18	6057.31	27	27	181	0.328104	103	70.6664	0.174036	67	200.956	0.132212	68	188.428	866	6.01123
Q93009	UBP7_HUMAN	Ubiquitin carboxyl-terminal hydrolase 7	USP7	128.22	34.12	2228.55	28	28	75	1.27077	47	36.4112	1.58908	45	38.8685	1.27769	47	41.9671	1102	5.5542
O95721	SNP29_HUMAN	Synaptosomal-associated protein 29	SNAP29	28.9526	34.11	584.228	7	7	15	1.5964	9	14.2765	0.566134	9	37.7143	1.19946	9	14.0718	258	5.80811
O75643	U520_HUMAN	U5 small nuclear ribonucleoprotein 200 kDa helicase	SNRNP200	244.353	34.08	3813.88	51	51	109	1.29995	61	31.5583	1.98112	60	25.4466	1.21654	61	40.8156	2136	6.06201
Q13148	TADBP_HUMAN	TAR DNA-binding protein 43	TARDBP	44.7113	34.06	1428.93	11	11	38	1.23023	19	74.9663	0.53773	16	188.976	1.39432	19	87.8008	414	6.18896
Q9UHG3	PCYOX_HUMAN	Prenylcysteine oxidase 1	PCYOX1	56.6037	34.06	1178.51	12	12	30	0.45631	15	16.8895	1.64325	15	18.8781	0.464022	15	28.8929	505	6.17627
Q9Y316	MEMO1_HUMAN	Protein MEMO1	MEMO1	33.7115	34.01	543.47	6	6	15	1.26485	8	27.5144	2.90138	8	30.8887	1.51722	8	25.327	297	7.13721
O94973	AP2A2_HUMAN	AP-2 complex subunit alpha-2	AP2A2	103.895	33.97	1699.31	14	24	53	0.793309	17	33.71	0.908379	17	64.2001	0.947356	17	39.3649	939	6.96143
Q99829	CPNE1_HUMAN	Copine-1	CPNE1	59.0215	33.89	1250.48	11	11	34	3.14034	12	66.0185	6.15107	12	87.6756	2.83415	12	54.1412	537	5.8335
P35914	HMGCL_HUMAN	Hydroxymethylglutaryl-CoA lyase, mitochondrial	HMGCL	34.3378	33.85	903.686	9	9	30	0.734668	20	31.8448	0.780371	17	64.4636	0.820368	20	56.7551	325	8.54346
O00429	DNM1L_HUMAN	Dynamin-1-like protein	DNM1L	81.8261	33.83	1509.02	17	17	40	1.48547	18	59.042	0.952461	17	52.6399	1.14733	17	32.9264	736	6.81494
Q53GG5	PDLI3_HUMAN	PDZ and LIM domain protein 3	PDLIM3	39.2074	33.79	572.279	7	7	15	0.368056	9	17.9641	0.682593	8	115.529	0.505769	9	55.1402	364	6.88818
P55884	EIF3B_HUMAN	Eukaryotic translation initiation factor 3 subunit B	EIF3B	92.4238	33.78	2716.63	24	24	83	1.49951	42	42.8115	2.16247	42	62.5405	1.56762	42	40.4374	814	4.99561
Q14894	CRYM_HUMAN	Ketimine reductase mu-crystallin	CRYM	33.7544	33.76	735.007	9	9	21	0.0971719	9	165.407	0.174425	11	92.982	0.0766003	12	282.795	314	5.13525
Q14847	LASP1_HUMAN	LIM and SH3 domain protein 1	LASP1	29.6982	33.72	1102.4	10	10	40	0.833968	22	50.4431	0.189422	20	130.662	0.480693	22	30.4734	261	7.04932
P09012	SNRPA_HUMAN	U1 small nuclear ribonucleoprotein A	SNRPA	31.2592	33.69	1646.49	6	7	41	0.886521	17	33.5344	1.32907	13	56.0584	0.898678	17	53.2207	282	9.83252
O60763	USO1_HUMAN	General vesicular transport factor p115	USO1	107.828	33.68	2695.8	24	24	70	0.646192	38	53.0792	0.432718	37	110.489	0.503172	38	40.4622	962	4.90674
Q8NCW5	NNRE_HUMAN	NAD(P)H-hydrate epimerase	NAXE	31.6542	33.68	1311.63	8	8	36	0.688247	22	30.2123	1.84258	22	48.348	0.968102	22	51.2662	288	7.66455
P09486	SPRC_HUMAN	SPARC	SPARC	34.6097	33.66	533.007	7	7	18	1.35876	10	27.732	1.73053	10	56.9728	1.98648	10	70.2867	303	4.84326
P22307	SCP2_HUMAN	Sterol carrier protein 2	SCP2	58.9556	33.64	2124.31	15	15	62	1.43175	34	41.0775	1.78684	34	61.6072	1.09983	34	26.4735	547	6.88818
Q99613	EIF3C_HUMAN	Eukaryotic translation initiation factor 3 subunit C	EIF3C	105.278	33.63	3147.88	25	25	86	1.76743	47	52.2124	1.58375	45	51.1344	1.60324	47	40.9189	913	5.68115
O75533	SF3B1_HUMAN	Splicing factor 3B subunit 1	SF3B1	145.738	33.59	2776.34	34	34	87	1.83973	48	80.7779	1.05094	45	45.4178	1.54917	48	70.5829	1304	7.09326
Q96CN7	ISOC1_HUMAN	Isochorismatase domain-containing protein 1	ISOC1	32.2161	33.56	605.492	7	7	18	0.253222	9	42.0218	0.820558	9	13.3688	0.358529	9	32.9414	298	7.38623
P04217	A1BG_HUMAN	Alpha-1B-glycoprotein	A1BG	54.2195	33.54	2038.68	12	12	56	0.198559	28	38.9104	0.243051	19	154.512	0.135043	18	60.6538	495	5.85889
O95302	FKBP9_HUMAN	Peptidyl-prolyl cis-trans isomerase FKBP9	FKBP9	63.0435	33.51	1413.04	17	17	51	2.26817	31	97.5433	1.45837	30	50.6964	2.36986	31	62.0246	570	5.08447
Q9H2J4	PDCL3_HUMAN	Phosducin-like protein 3	PDCL3	27.5971	33.47	321.789	6	6	13	0.640499	7	295.364	1.38052	7	387.675	0.657623	7	204.558	239	4.84326
Q92841	DDX17_HUMAN	Probable ATP-dependent RNA helicase DDX17	DDX17	80.222	33.47	2680.27	15	21	72	1.35241	25	53.6692	0.854815	23	63.0052	1.1231	25	56.4504	729	8.26514
P09758	TACD2_HUMAN	Tumor-associated calcium signal transducer 2	TACSTD2	35.6866	33.44	816.822	8	8	26	0.552614	18	19.8162	1.47062	17	21.7222	0.708727	17	21.2757	323	8.86572
P19784	CSK22_HUMAN	Casein kinase II subunit alpha'	CSNK2A2	41.1871	33.43	507.705	10	10	18	1.69355	9	39.034	1.88722	9	49.7103	1.78811	9	69.1291	350	8.55811
O43488	ARK72_HUMAN	Aflatoxin B1 aldehyde reductase member 2	AKR7A2	39.5637	33.43	2203.05	9	9	56	0.602615	23	39.8447	1.12791	22	70.7088	0.796616	23	35.6116	359	7.1665
Q5JRX3	PREP_HUMAN	Presequence protease, mitochondrial	PITRM1	117.338	33.37	1433.1	24	24	48	0.602444	30	27.3346	1.87302	30	29.8669	0.7835	30	39.2896	1037	6.91748
P62910	RL32_HUMAN	60S ribosomal protein L32	RPL32	15.8498	33.33	1110.48	5	5	32	0.899062	18	36.8905	0.25864	18	121.565	0.931826	18	29.5908	135	11.3267
Q53H82	LACB2_HUMAN	Endoribonuclease LACTB2	LACTB2	32.7849	33.33	634.429	7	7	18	1.54079	12	29.4626	3.11978	12	52.1257	1.82458	12	24.137	288	6.80029
P11172	UMPS_HUMAN	Uridine 5'-monophosphate synthase	UMPS	52.1886	33.33	568.721	13	13	22	1.19718	16	43.8315	0.677578	16	99.6564	0.765549	16	44.2025	480	7.23975
P47813	IF1AX_HUMAN	Eukaryotic translation initiation factor 1A, X-chromosomal	EIF1AX	16.4502	33.33	446.761	5	5	12	1.72114	8	29.5869	1.24895	8	63.2932	2.04572	8	41.0805	144	5.23682
O15212	PFD6_HUMAN	Prefoldin subunit 6	PFDN6	14.5738	33.33	330.367	4	4	11	1.15819	7	12.6581	1.29897	7	16.3882	1.01288	7	29.8629	129	8.88037
P61421	VA0D1_HUMAN	V-type proton ATPase subunit d 1	ATP6V0D1	40.3032	33.33	682.083	9	9	19	1.00684	11	33.7613	2.76094	11	47.651	1.03594	10	26.7071	351	4.99561
Q9Y547	IFT25_HUMAN	Intraflagellar transport protein 25 homolog	HSPB11	16.2871	33.33	294.869	3	3	5	0.779487	6	35.9356	1.42504	6	54.295	0.972923	6	50.4171	144	5.03369
O43240	KLK10_HUMAN	Kallikrein-10	KLK10	30.1503	33.33	730.584	9	9	27	1.38313	15	282.377	4.22534	15	187.302	1.77619	15	221.961	276	8.5874
P10155	RO60_HUMAN	RNA-binding protein RO60	RO60	60.6312	33.27	1452.27	14	14	47	0.830669	27	34.7296	1.36208	24	41.3085	0.871367	25	33.4211	538	8.03076
P12111	CO6A3_HUMAN	Collagen alpha-3(VI) chain	COL6A3	343.457	33.21	8732.57	75	75	232	0.482278	127	63.7739	0.533863	118	122.743	0.228671	110	151.89	3177	6.68311
Q86TI2	DPP9_HUMAN	Dipeptidyl peptidase 9	DPP9	98.201	33.14	1273.94	19	19	45	1.02646	27	55.3472	3.66935	27	70.6623	1.50436	27	65.6225	863	6.45557
Q9UHV9	PFD2_HUMAN	Prefoldin subunit 2	PFDN2	16.6376	33.12	461.911	4	4	12	1.13729	8	45.6685	1.22876	8	63.7636	1.01091	8	26.4751	154	6.58057
Q9BTZ2	DHRS4_HUMAN	Dehydrogenase/reductase SDR family member 4	DHRS4	29.5184	33.09	594.95	7	7	18	1.50784	9	23.8282	0.934184	9	111.853	1.12223	9	25.4911	278	8.55811
P05413	FABPH_HUMAN	Fatty acid-binding protein, heart	FABP3	14.8487	33.08	194.105	4	4	6	0.263184	4	14.5516	0.805943	4	6.77293	1.29624	4	91.4654	133	6.80029
P0DPB6	RPAC2_HUMAN	DNA-directed RNA polymerases I and III subunit RPAC2	POLR1D	15.2274	33.08	251.679	4	4	8	0.9967	5	35.0793	1.35059	5	26.9648	1.48905	5	6.09744	133	5.79541
Q9H444	CHM4B_HUMAN	Charged multivesicular body protein 4b	CHMP4B	24.9346	33.04	769.636	8	9	22	2.09266	11	41.2418	1.6143	11	24.5528	2.34682	11	38.9019	224	4.81787
Q86X76	NIT1_HUMAN	Deaminated glutathione amidase	NIT1	35.8732	33.03	791.357	9	9	25	0.548178	14	30.4042	1.51189	14	29.2014	0.801217	14	34.5574	327	7.73779
Q9BV40	VAMP8_HUMAN	Vesicle-associated membrane protein 8	VAMP8	11.431	33	297.899	3	3	8	1.05789	5	29.4651	0.635262	5	40.1329	0.968749	5	31.0087	100	7.34229
Q13636	RAB31_HUMAN	Ras-related protein Rab-31	RAB31	21.5549	32.99	308.818	5	5	11	1.56196	6	11.7959	1.25471	6	97.5516	1.51481	6	19.6288	194	7.06396
Q9UHK6	AMACR_HUMAN	Alpha-methylacyl-CoA racemase	AMACR	42.3597	32.98	506.044	8	8	19	1.02983	11	44.28	2.41012	11	44.3813	1.80058	11	68.1162	382	6.44287
Q9P0G3	KLK14_HUMAN	Kallikrein-14	KLK14	29.1028	32.96	441.69	6	6	14	1.46543	8	106.491	2.20772	8	41.3106	1.6021	8	101.447	267	9.23193
P54252	ATX3_HUMAN	Ataxin-3	ATXN3	41.2241	32.96	922.572	8	8	21	2.17433	10	47.1671	0.769735	10	92.8998	2.2667	10	24.6251	361	4.77979
P62253	UB2G1_HUMAN	Ubiquitin-conjugating enzyme E2 G1	UBE2G1	19.4969	32.94	310.363	3	3	8	1.26455	5	72.8946	2.55882	5	25.56	1.60351	5	48.819	170	5.30029
P62753	RS6_HUMAN	40S ribosomal protein S6	RPS6	28.663	32.93	1026.85	9	9	33	1.0745	17	20.7023	0.405798	17	50.1976	1.09692	17	35.1763	249	10.8433
Q15233	NONO_HUMAN	Non-POU domain-containing octamer-binding protein	NONO	54.1973	32.91	1188.39	13	13	39	1.03799	25	52.9231	0.613008	23	83.0127	1.13719	25	53.502	471	8.95361
O96019	ACL6A_HUMAN	Actin-like protein 6A	ACTL6A	47.4303	32.87	644.162	9	9	19	1.11266	12	24.5855	1.34233	12	38.5034	1.14408	12	34.5724	429	5.60498
P16403	H12_HUMAN	Histone H1.2	H1-2	21.3517	32.86	1441.65	2	9	39	0.457425	2	243.52	1.059	2	55.7574	0.658671	2	151.989	213	10.9312
O75534	CSDE1_HUMAN	Cold shock domain-containing protein E1	CSDE1	88.8289	32.83	2228.61	21	21	58	1.55953	32	42.2114	0.501989	32	79.2896	1.86973	32	36.9728	798	6.25244
P17812	PYRG1_HUMAN	CTP synthase 1	CTPS1	66.648	32.83	1637.57	14	16	44	1.7323	22	68.0518	1.22809	20	98.0197	1.77165	22	43.9531	591	6.45557
Q13283	G3BP1_HUMAN	Ras GTPase-activating protein-binding protein 1	G3BP1	52.1321	32.83	1068.51	10	11	30	1.20887	17	39.7322	1.52652	15	68.1048	1.34266	17	28.4655	466	5.51611
P04844	RPN2_HUMAN	Dolichyl-diphosphooligosaccharide--protein glycosyltransferase subunit 2	RPN2	69.241	32.81	966.663	12	12	26	0.607109	16	34.3561	0.290025	13	141.627	0.366034	14	23.3084	631	5.69385
P51991	ROA3_HUMAN	Heterogeneous nuclear ribonucleoprotein A3	HNRNPA3	39.5706	32.8	4023.93	11	13	116	1.29611	47	50.7403	0.655932	45	97.9894	1.52967	47	35.8307	378	9.01221
Q02978	M2OM_HUMAN	Mitochondrial 2-oxoglutarate/malate carrier protein	SLC25A11	34.0399	32.8	272.417	7	7	11	1.11059	7	11.7437	1.19878	7	41.6718	1.18197	7	11.3661	314	9.90576
P16435	NCPR_HUMAN	NADPH--cytochrome P450 reductase	POR	76.6413	32.79	960.448	15	15	27	1.07164	14	38.1713	0.832038	14	80.0407	1.06132	14	35.9929	677	5.57959
P02795	MT2_HUMAN	Metallothionein-2	MT2A	6.0372	32.79	331.29	2	2	18	2.5677	8	100.631	1.58565	8	74.0184	1.39076	8	49.3859	61	7.82568
Q16775	GLO2_HUMAN	Hydroxyacylglutathione hydrolase, mitochondrial	HAGH	33.7843	32.79	536.324	7	7	19	0.371588	11	28.4338	0.576711	11	77.2507	0.392456	11	8.35874	308	8.11865
Q52LJ0	FA98B_HUMAN	Protein FAM98B	FAM98B	45.5187	32.79	1033.72	10	12	25	1.01545	13	35.8083	0.68417	13	56.2301	0.829164	13	35.9196	433	8.68994
Q712K3	UB2R2_HUMAN	Ubiquitin-conjugating enzyme E2 R2	UBE2R2	27.149	32.77	155.745	6	6	7	1.59678	5	63.6201	2.17467	5	54.6326	2.04654	5	68.9904	238	4.42432
A0A0B4J1Y9	HV372_HUMAN	Immunoglobulin heavy variable 3-72	IGHV3-72	13.1945	32.77	261.561	2	3	8	0.247043	3	51.8745	0.165114	3	12.6759	0.118968	3	33.6748	119	7.85498
Q6ZSJ8	CA122_HUMAN	Uncharacterized protein C1orf122	C1orf122	11.4638	32.73	184.547	2	2	6	0.9121	3	21.9825	1.39534	3	7.23122	1.38459	3	68.6997	110	6.72705
Q9UKD2	MRT4_HUMAN	mRNA turnover protein 4 homolog	MRTO4	27.5429	32.64	536.341	6	6	18	1.65514	11	65.6049	0.888511	10	78.2212	1.60219	11	48.214	239	8.29443
Q14203	DCTN1_HUMAN	Dynactin subunit 1	DCTN1	141.607	32.63	3250.09	29	29	87	0.949304	46	45.6853	1.68387	45	42.7471	1.01806	47	33.0859	1278	5.80811
Q9Y2Z0	SGT1_HUMAN	Protein SGT1 homolog	SUGT1	40.9985	32.6	952.573	9	9	29	0.796674	16	63.9514	0.807842	16	52.3781	0.656773	16	55.2834	365	5.16064
P46439	GSTM5_HUMAN	Glutathione S-transferase Mu 5	GSTM5	25.6582	32.57	384.124	4	7	10	0.11482	3	52.5706	0.652816	4	540.414	0.90944	4	965.452	218	7.38623
P02750	A2GL_HUMAN	Leucine-rich alpha-2-glycoprotein	LRG1	38.1541	32.56	420.079	8	8	17	0.221523	10	22.105	0.220279	7	136.341	0.113158	9	112.503	347	6.94678
Q13765	NACA_HUMAN	Nascent polypeptide-associated complex subunit alpha	NACA	23.3697	32.56	1653.79	5	5	41	0.978989	20	27.9429	0.688984	18	77.4319	1.03298	20	29.7644	215	4.56396
Q9NXR1	NDE1_HUMAN	Nuclear distribution protein nudE homolog 1	NDE1	37.6978	32.54	464.868	8	8	15	1.89698	9	101.885	1.14866	9	74.8821	2.02177	9	64.4881	335	5.14795
Q9H3H3	CK068_HUMAN	UPF0696 protein C11orf68	C11orf68	31.4107	32.53	427.105	8	8	13	1.24112	8	68.1496	5.23977	8	52.3347	1.62212	8	86.4058	292	6.31592
O95834	EMAL2_HUMAN	Echinoderm microtubule-associated protein-like 2	EML2	70.6341	32.51	1773.62	14	16	49	0.651165	25	51.6433	2.36758	25	45.2336	0.829953	25	23.3719	649	6.31592
O14618	CCS_HUMAN	Copper chaperone for superoxide dismutase	CCS	29.0224	32.48	653.672	8	8	19	0.549729	10	38.0249	1.01696	10	18.7902	0.779539	10	24.4756	274	5.57959
Q9HB07	MYG1_HUMAN	MYG1 exonuclease	MYG1	42.4504	32.45	668.072	9	9	20	1.60186	10	24.1746	4.80316	10	22.9244	1.98684	10	28.0497	376	6.771
P07602	SAP_HUMAN	Prosaposin	PSAP	58.0739	32.44	1753.91	15	15	63	0.6739	40	33.0019	2.58315	40	59.7506	0.763251	40	35.6122	524	5.17334
Q9Y295	DRG1_HUMAN	Developmentally-regulated GTP-binding protein 1	DRG1	40.5168	32.43	1097.42	9	9	24	1.75634	13	51.8626	2.1934	13	43.3172	1.79479	13	22.843	367	8.89502
A1L188	NDUF8_HUMAN	NADH dehydrogenase [ubiquinone] 1 alpha subcomplex assembly factor 8	NDUFAF8	7.75084	32.43	143.866	2	2	4	0.662292	2	4.07814	0.605157	2	53.9779	0.9635	2	17.2452	74	9.31982
P31942	HNRH3_HUMAN	Heterogeneous nuclear ribonucleoprotein H3	HNRNPH3	36.9031	32.37	930.799	5	6	28	0.906455	15	30.5974	1.05093	13	77.7342	0.748241	15	37.2668	346	6.87354
Q9UBY9	HSPB7_HUMAN	Heat shock protein beta-7	HSPB7	18.599	32.35	290.639	4	4	10	0.68643	4	37.5404	1.55858	4	8.10292	4.07784	4	16.6722	170	6.52197
O14744	ANM5_HUMAN	Protein arginine N-methyltransferase 5	PRMT5	72.6376	32.34	979.145	16	16	30	1.29266	16	35.5647	4.02195	16	30.9368	1.55298	16	41.829	637	6.29053
Q08379	GOGA2_HUMAN	Golgin subfamily A member 2	GOLGA2	113.017	32.34	1947.73	20	20	52	0.855882	25	37.3788	0.548499	23	41.4582	0.854047	25	30.1872	1002	5.021
Q9Y3D6	FIS1_HUMAN	Mitochondrial fission 1 protein	FIS1	16.927	32.24	576.83	5	5	16	0.535936	10	47.3449	1.83285	10	76.267	0.520635	10	52.7342	152	8.79248
Q13541	4EBP1_HUMAN	Eukaryotic translation initiation factor 4E-binding protein 1	EIF4EBP1	12.5721	32.2	310.829	2	2	11	1.28798	5	49.6168	1.45287	4	19.1717	1.21166	5	27.2295	118	5.47803
P22735	TGM1_HUMAN	Protein-glutamine gamma-glutamyltransferase K	TGM1	89.7303	32.19	1560.54	20	20	51	0.850586	27	42.9019	5.90336	29	84.8734	1.16553	28	53.7635	817	6.03662
P49354	FNTA_HUMAN	Protein farnesyltransferase/geranylgeranyltransferase type-1 subunit alpha	FNTA	44.3811	32.19	552.603	11	11	20	0.807009	13	65.7598	1.26872	12	22.8211	0.986063	13	87.4191	379	5.08447
P07360	CO8G_HUMAN	Complement component C8 gamma chain	C8G	22.2635	32.18	468.085	4	4	12	0.427202	7	20.7266	0.530742	5	92.7974	0.176342	5	41.2304	202	8.30908
P48506	GSH1_HUMAN	Glutamate--cysteine ligase catalytic subunit	GCLC	72.7193	32.18	1215.26	18	18	39	0.707383	25	35.7484	1.31619	25	64.302	0.737587	25	30.2489	637	6.0874
P55036	PSMD4_HUMAN	26S proteasome non-ATPase regulatory subunit 4	PSMD4	40.7112	32.1	1471.95	9	9	40	1.36666	19	71.7399	1.59414	19	33.7028	1.67164	19	60.8234	377	4.79248
P00167	CYB5_HUMAN	Cytochrome b5	CYB5A	15.3205	32.09	484.917	3	3	11	0.322931	4	17.2902	0.734974	5	32.9783	0.662679	5	13.0546	134	4.95752
Q9UBC2	EP15R_HUMAN	Epidermal growth factor receptor substrate 15-like 1	EPS15L1	94.197	32.06	957.92	19	19	31	0.751336	23	41.8523	1.45	22	56.8524	0.947782	23	23.7172	864	5.10986
Q14152	EIF3A_HUMAN	Eukaryotic translation initiation factor 3 subunit A	EIF3A	166.468	32.05	3359.31	41	41	107	1.69202	59	50.0941	1.58042	59	48.2778	1.59054	59	39.7241	1382	6.78564
P40616	ARL1_HUMAN	ADP-ribosylation factor-like protein 1	ARL1	20.4044	32.04	397.464	4	4	14	0.982313	8	40.9165	0.907968	8	87.7136	1.01158	8	32.2011	181	5.71924
P53634	CATC_HUMAN	Dipeptidyl peptidase 1	CTSC	51.8203	31.97	1694.28	10	10	51	1.10213	17	86.2037	3.48942	17	91.2171	1.30579	17	82.2699	463	6.99072
O60610	DIAP1_HUMAN	Protein diaphanous homolog 1	DIAPH1	141.258	31.92	2793.67	33	33	89	1.41048	49	40.2335	0.938584	49	55.3153	0.722803	49	39.2368	1272	5.41455
Q9Y383	LC7L2_HUMAN	Putative RNA-binding protein Luc7-like 2	LUC7L2	46.4856	31.89	1409.01	9	12	37	0.792282	16	51.6068	1.1752	16	57.2554	0.768564	16	55.7231	392	10.0083
Q6NXG1	ESRP1_HUMAN	Epithelial splicing regulatory protein 1	ESRP1	75.5371	31.86	1806.13	12	13	46	1.11425	17	31.5735	1.51984	14	47.0938	1.18342	17	31.4302	681	6.68311
Q96GK7	FAH2A_HUMAN	Fumarylacetoacetate hydrolase domain-containing protein 2A	FAHD2A	34.5741	31.85	514.251	8	8	17	0.45393	9	18.2237	0.371044	9	129.221	0.462667	9	21.1058	314	8.23584
Q7L2H7	EIF3M_HUMAN	Eukaryotic translation initiation factor 3 subunit M	EIF3M	42.4758	31.82	1248.78	9	9	35	1.40961	18	50.1529	1.79688	17	43.428	1.36945	18	47.9131	374	5.63037
P14735	IDE_HUMAN	Insulin-degrading enzyme	IDE	117.893	31.8	2336.64	28	28	75	0.890405	46	38.4163	2.32616	46	42.4582	1.67716	46	50.772	1019	6.60986
O95274	LYPD3_HUMAN	Ly6/PLAUR domain-containing protein 3	LYPD3	35.9476	31.79	3377.81	7	7	86	0.728113	36	60.5801	2.96482	36	48.1682	1.09395	36	57.6864	346	7.75244
Q96E39	RMXL1_HUMAN	RNA binding motif protein, X-linked-like-1	RBMXL1	42.1162	31.79	1348.13	3	12	41	0.679783	3	10.0844	0.932549	3	97.5546	0.60894	3	20.0449	390	9.89111
P33316	DUT_HUMAN	Deoxyuridine 5'-triphosphate nucleotidohydrolase, mitochondrial	DUT	26.5466	31.75	850.549	6	6	27	1.21381	18	56.2302	1.06151	17	82.0499	1.37917	18	39.8503	252	9.36377
Q16881	TRXR1_HUMAN	Thioredoxin reductase 1, cytoplasmic	TXNRD1	70.8622	31.74	1466.55	14	15	39	0.694534	19	43.9464	1.72859	19	52.17	0.879627	19	33.6218	649	7.38623
P61225	RAP2B_HUMAN	Ras-related protein Rap-2b	RAP2B	20.4912	31.69	534.972	4	4	13	1.21547	6	38.9638	0.845101	5	61.2691	0.892036	6	16.5429	183	4.80518
P55735	SEC13_HUMAN	Protein SEC13 homolog	SEC13	35.5181	31.68	828.28	7	7	23	0.441369	12	59.6241	0.450466	10	28.4738	0.433028	10	51.0231	322	5.47803
Q9BZE9	ASPC1_HUMAN	Tether containing UBX domain for GLUT4	ASPSCR1	60.1458	31.65	683.858	11	11	20	1.50995	12	50.9858	1.52082	12	33.8572	1.90541	12	32.1858	553	6.63916
Q9Y6A4	CFA20_HUMAN	Cilia- and flagella-associated protein 20	CFAP20	22.76	31.61	472.234	5	5	13	1.79681	9	54.1015	2.00841	9	55.9121	1.971	9	85.2209	193	9.75928
Q9BQL6	FERM1_HUMAN	Fermitin family homolog 1	FERMT1	77.3874	31.61	1345.21	18	19	46	3.5109	20	192.166	2.11482	20	64.5905	2.18832	20	129.132	677	6.27783
Q13057	COASY_HUMAN	Bifunctional coenzyme A synthase	COASY	62.29	31.56	1139.02	13	13	39	1.83456	20	48.3744	0.811856	20	86.6041	1.95634	20	34.0179	564	6.99072
Q9NP72	RAB18_HUMAN	Ras-related protein Rab-18	RAB18	22.9626	31.55	527.872	5	5	14	0.579225	9	41.757	0.406653	9	18.7984	0.668531	9	34.8924	206	5.23682
P00736	C1R_HUMAN	Complement C1r subcomponent	C1R	80.0668	31.49	1077.54	14	15	32	0.374045	17	20.9171	0.178006	14	137.217	0.111979	15	85.6783	705	6.21436
Q13151	ROA0_HUMAN	Heterogeneous nuclear ribonucleoprotein A0	HNRNPA0	30.8218	31.48	826.277	5	5	22	0.869091	12	46.2659	0.519953	8	109.669	1.00319	12	60.5099	305	9.29053
Q92688	AN32B_HUMAN	Acidic leucine-rich nuclear phosphoprotein 32 family member B	ANP32B	28.7703	31.47	1360.75	4	8	40	2.38554	16	60.5219	3.11891	16	49.5305	1.66244	16	49.7684	251	4.05615
Q92522	H1X_HUMAN	Histone H1.10	H1-10	22.4735	31.46	724.047	6	6	17	0.872547	11	44.6196	0.757261	11	20.9276	0.795089	11	20.9825	213	10.7554
P30419	NMT1_HUMAN	Glycylpeptide N-tetradecanoyltransferase 1	NMT1	56.7699	31.45	1348.57	12	12	35	2.35049	19	44.654	0.781912	18	56.0619	2.06716	19	43.5704	496	7.79639
O75380	NDUS6_HUMAN	NADH dehydrogenase [ubiquinone] iron-sulfur protein 6, mitochondrial	NDUFS6	13.7028	31.45	155.596	3	3	3	0.452926	3	30.2268	1.31316	3	8.82225	0.631823	3	23.3366	124	8.27979
A0A0B4J1U7	HV601_HUMAN	Immunoglobulin heavy variable 6-1	IGHV6-1	13.4728	31.4	175.356	3	3	7	0.301871	5	39.1259	0.286001	5	42.3662	0.0780484	4	168.77	121	9.20264
Q9NX24	NHP2_HUMAN	H/ACA ribonucleoprotein complex subunit 2	NHP2	17.1899	31.37	244.208	3	3	6	0.670531	3	4.85676	0.400626	3	60.4817	0.767591	3	32.259	153	8.22119
Q9UI10	EI2BD_HUMAN	Translation initiation factor eIF-2B subunit delta	EIF2B4	57.5213	31.36	773.825	11	11	23	0.912937	14	40.527	0.445135	13	93.613	0.713692	14	55.1443	523	9.37842
P78346	RPP30_HUMAN	Ribonuclease P protein subunit p30	RPP30	29.3027	31.34	253.049	5	5	9	1.44561	6	32.5537	1.27965	6	55.3178	1.30993	6	35.5335	268	8.90967
Q6P1N9	TATD1_HUMAN	Deoxyribonuclease TATDN1	TATDN1	33.5799	31.31	653.806	9	9	18	1.59685	8	7.22202	3.71481	8	5.82329	1.79297	8	19.1146	297	6.96143
P53041	PPP5_HUMAN	Serine/threonine-protein phosphatase 5	PPP5C	56.8423	31.26	780.296	11	11	21	0.880218	13	23.014	1.67217	13	46.9732	0.952432	13	29.3643	499	6.27783
P50479	PDLI4_HUMAN	PDZ and LIM domain protein 4	PDLIM4	35.3757	31.21	630.814	8	8	20	1.20389	12	46.3901	0.338533	12	154.122	1.0809	12	31.2035	330	7.91357
Q9Y2Q5	LTOR2_HUMAN	Ragulator complex protein LAMTOR2	LAMTOR2	13.4989	31.2	175.265	3	3	6	0.347111	2	46.6289	0.849463	2	38.1936	0.489465	2	23.764	125	5.40186
O00194	RB27B_HUMAN	Ras-related protein Rab-27B	RAB27B	24.5922	31.19	451.603	5	5	14	0.289167	9	36.4855	0.25592	8	81.9245	0.308496	8	40.6417	218	5.51611
Q9NVJ2	ARL8B_HUMAN	ADP-ribosylation factor-like protein 8B	ARL8B	21.5251	31.18	228.943	4	4	7	0.792007	5	32.7324	0.3015	5	52.4011	0.710147	5	46.8405	186	8.42627
P09914	IFIT1_HUMAN	Interferon-induced protein with tetratricopeptide repeats 1	IFIT1	55.3252	31.17	1000.27	10	10	29	4.30089	16	75.7919	0.762752	13	197.596	0.587886	12	50.0602	478	7.1958
P34913	HYES_HUMAN	Bifunctional epoxide hydrolase 2	EPHX2	62.5747	31.17	584.939	11	11	19	0.172145	11	23.3851	0.27125	8	89.933	0.232828	12	67.8064	555	6.27783
P50914	RL14_HUMAN	60S ribosomal protein L14	RPL14	23.417	31.16	1316.5	7	7	40	0.911848	23	53.894	0.442589	20	111.75	1.00379	23	27.7907	215	10.9312
P20339	RAB5A_HUMAN	Ras-related protein Rab-5A	RAB5A	23.6438	31.16	437.935	3	4	10	0.356923	5	33.5791	0.685495	4	16.2016	0.636706	5	11.4859	215	8.14795
Q96FH0	BORC8_HUMAN	BLOC-1-related complex subunit 8	BORCS8	13.3946	31.09	121.93	3	3	4	1.5248	3	25.8338	1.74347	3	13.2035	1.08838	3	8.25565	119	5.79541
P01042	KNG1_HUMAN	Kininogen-1	KNG1	71.9122	31.06	1362.33	19	19	43	0.303628	26	38.5328	0.245868	19	274.964	0.147474	19	155.193	644	6.81494
Q13409	DC1I2_HUMAN	Cytoplasmic dynein 1 intermediate chain 2	DYNC1I2	71.4121	31.03	1469.52	13	13	41	1.13392	22	51.666	0.901582	19	47.2288	1.35588	21	32.9683	638	5.19873
Q96HQ2	C2AIL_HUMAN	CDKN2AIP N-terminal-like protein	CDKN2AIPNL	13.1874	31.03	125.458	2	2	4	0.703209	2	15.825	1.32722	2	18.6833	0.94326	2	34.1567	116	4.99561
O75832	PSD10_HUMAN	26S proteasome non-ATPase regulatory subunit 10	PSMD10	24.4124	30.97	517.395	5	5	14	0.744861	8	43.5164	1.67412	8	23.5784	0.88779	8	16.3366	226	6.1001
Q96EP5	DAZP1_HUMAN	DAZ-associated protein 1	DAZAP1	43.3561	30.96	1485.3	7	7	44	1.31535	23	53.5955	1.49086	23	49.3936	1.56583	23	45.4616	407	8.55811
P17844	DDX5_HUMAN	Probable ATP-dependent RNA helicase DDX5	DDX5	69.1047	30.94	1776.11	11	17	55	1.62222	14	42.6342	0.85722	14	52.2655	1.32829	14	31.5719	614	8.92432
P49459	UBE2A_HUMAN	Ubiquitin-conjugating enzyme E2 A	UBE2A	17.3045	30.92	350.924	3	3	8	0.986182	5	16.9556	1.395	5	33.4926	1.00746	5	24.1357	152	5.14795
O00116	ADAS_HUMAN	Alkyldihydroxyacetonephosphate synthase, peroxisomal	AGPS	72.8658	30.85	760.163	12	12	21	1.3057	11	96.7582	2.30711	11	121.2	0.94231	11	43.0348	658	7.34229
P54886	P5CS_HUMAN	Delta-1-pyrroline-5-carboxylate synthase	ALDH18A1	87.2475	30.82	930.838	16	16	29	0.390633	18	56.1354	0.405419	16	80.09	0.468103	17	47.7715	795	7.12256
Q99747	SNAG_HUMAN	Gamma-soluble NSF attachment protein	NAPG	34.7243	30.77	466.065	9	9	18	0.701124	11	38.0895	1.49345	11	19.091	0.657116	11	31.1087	312	5.41455
A0MZ66	SHOT1_HUMAN	Shootin-1	SHTN1	71.5957	30.74	900.405	16	16	30	1.20386	19	37.4227	0.589228	18	171.942	0.88816	19	49.8012	631	5.32568
P0CG30	GSTT2_HUMAN	Glutathione S-transferase theta-2B	GSTT2B	27.4895	30.74	218.564	5	5	8	0.373163	4	20.1192	0.608741	4	13.3311	0.729347	4	14.0685	244	6.40479
Q9UMX0	UBQL1_HUMAN	Ubiquilin-1	UBQLN1	62.4794	30.73	2384.71	6	11	72	0.980812	17	51.5934	0.978328	16	77.2167	1.01707	17	35.8923	589	5.10986
P61221	ABCE1_HUMAN	ATP-binding cassette sub-family E member 1	ABCE1	67.271	30.72	1521.8	15	15	45	1.26884	26	40.7461	0.803554	26	117.474	1.38942	26	39.5377	599	8.33838
Q32MZ4	LRRF1_HUMAN	Leucine-rich repeat flightless-interacting protein 1	LRRFIP1	89.1987	30.69	2524.21	21	21	71	0.950559	39	58.2887	0.530068	39	74.7942	1.05441	39	52.5394	808	4.65283
P78318	IGBP1_HUMAN	Immunoglobulin-binding protein 1	IGBP1	39.1975	30.68	632.388	7	7	19	1.08177	11	42.7751	1.635	11	82.0989	1.19127	11	44.7549	339	5.37646
Q16181	SEPT7_HUMAN	Septin-7	SEPTIN7	50.648	30.66	934.265	10	11	31	0.206896	16	47.1852	0.373241	16	68.3159	0.555493	16	36.813	437	8.63135
Q2TAA2	IAH1_HUMAN	Isoamyl acetate-hydrolyzing esterase 1 homolog	IAH1	27.581	30.65	580.236	6	6	19	0.53592	9	18.5285	1.53155	9	36.2207	0.625494	10	34.4796	248	5.30029
Q9BW83	IFT27_HUMAN	Intraflagellar transport protein 27 homolog	IFT27	20.4673	30.65	151.375	4	4	6	0.813029	3	8.06091	0.571409	3	25.4176	0.788817	3	15.813	186	5.41455
Q9NZN3	EHD3_HUMAN	EH domain-containing protein 3	EHD3	60.8487	30.65	900.317	2	13	30	0.47138	2	0.047819	1.26695	2	14.7418	0.753557	2	72.6721	535	6.56592
P51571	SSRD_HUMAN	Translocon-associated protein subunit delta	SSR4	18.9866	30.64	361.73	4	4	10	0.789379	6	56.1203	0.487182	6	84.2808	0.478257	6	87.7659	173	6.15088
Q9Y697	NFS1_HUMAN	Cysteine desulfurase	NFS1	50.1639	30.63	587.036	8	8	17	1.069	9	53.0738	1.88125	9	29.3124	1.37686	9	54.112	457	8.30908
P27361	MK03_HUMAN	Mitogen-activated protein kinase 3	MAPK3	43.1081	30.61	782.248	5	11	28	0.676961	6	37.6258	0.43138	6	307.098	0.509187	6	30.4387	379	6.7417
O43175	SERA_HUMAN	D-3-phosphoglycerate dehydrogenase	PHGDH	56.6144	30.58	1330.79	12	12	37	0.398116	23	30.614	0.212796	22	165.203	0.138533	22	38.205	533	6.7124
Q96AY3	FKB10_HUMAN	Peptidyl-prolyl cis-trans isomerase FKBP10	FKBP10	64.2042	30.58	1408.69	14	14	46	3.26564	27	54.603	1.28953	26	66.7233	0.799087	27	68.9845	582	5.61768
Q12792	TWF1_HUMAN	Twinfilin-1	TWF1	40.2577	30.57	1188.6	8	10	28	1.49999	16	43.3513	1.45995	16	40.1089	1.7027	16	29.9815	350	6.96143
P23193	TCEA1_HUMAN	Transcription elongation factor A protein 1	TCEA1	33.948	30.56	664.552	6	6	18	1.26853	6	5.16658	1.29229	6	48.1522	1.04791	6	11.0638	301	8.38232
O76094	SRP72_HUMAN	Signal recognition particle subunit SRP72	SRP72	74.56	30.55	1422.36	14	14	38	1.46796	21	22.3804	0.571846	19	108.189	1.15305	21	38.4333	671	9.26123
Q96E11	RRFM_HUMAN	Ribosome-recycling factor, mitochondrial	MRRF	29.2586	30.53	397.122	6	6	11	1.94292	6	18.3665	2.30772	6	13.6242	1.67444	6	35.5458	262	9.78857
P53365	ARFP2_HUMAN	Arfaptin-2	ARFIP2	37.8324	30.5	402.445	8	8	12	0.740824	9	29.9219	0.553026	9	24.1463	0.571796	9	28.9483	341	6.03662
Q9H3P7	GCP60_HUMAN	Golgi resident protein GCP60	ACBD3	60.556	30.49	790.718	10	10	24	0.367366	11	30.4251	0.428852	11	54.1081	0.314528	11	29.4052	528	5.05908
Q15393	SF3B3_HUMAN	Splicing factor 3B subunit 3	SF3B3	135.492	30.48	3016.09	31	31	97	1.27075	49	46.5877	1.46951	48	46.719	1.37685	49	45.0667	1217	5.26221
Q96FX7	TRM61_HUMAN	tRNA (adenine(58)-N(1))-methyltransferase catalytic subunit TRMT61A	TRMT61A	31.3619	30.45	619.778	6	6	17	2.44818	7	62.5828	1.20027	7	75.1861	2.47694	7	44.4217	289	7.35693
Q8NB37	GALD1_HUMAN	Glutamine amidotransferase-like class 1 domain-containing protein 1	GATD1	23.2826	30.45	333.364	4	4	8	0.931069	5	4.27324	2.87772	5	79.3158	0.978277	5	6.32272	220	6.60986
P10515	ODP2_HUMAN	Dihydrolipoyllysine-residue acetyltransferase component of pyruvate dehydrogenase complex, mitochondrial	DLAT	68.9531	30.45	1680.47	16	16	52	0.569396	30	47.7707	1.565	30	52.0854	0.819171	30	39.54	647	7.84033
O60749	SNX2_HUMAN	Sorting nexin-2	SNX2	58.4347	30.44	1167.49	10	12	28	0.91474	11	71.5795	0.394461	11	106.1	0.792842	11	26.2076	519	5.12256
Q14103	HNRPD_HUMAN	Heterogeneous nuclear ribonucleoprotein D0	HNRNPD	38.4103	30.42	1866.08	9	10	57	1.3906	24	43.9174	1.37425	24	60.8543	1.35947	24	38.7071	355	7.81104
Q7L576	CYFP1_HUMAN	Cytoplasmic FMR1-interacting protein 1	CYFIP1	145.089	30.41	2507.76	31	31	72	1.385	41	58.782	2.33528	41	44.2462	1.21877	41	44.9174	1253	6.90283
P61313	RL15_HUMAN	60S ribosomal protein L15	RPL15	24.1311	30.39	1391.02	6	6	44	0.902109	21	30.0241	0.295117	19	85.0576	0.911221	21	20.6129	204	11.6196
Q13868	EXOS2_HUMAN	Exosome complex component RRP4	EXOSC2	32.7681	30.38	233.049	5	5	6	0.781444	4	53.4687	2.67056	4	12.7191	1.05022	4	40.8109	293	7.50342
Q7Z6M1	RABEK_HUMAN	Rab9 effector protein with kelch motifs	RABEPK	40.5386	30.38	364.564	7	7	12	1.63747	6	16.8437	1.69315	6	31.8449	2.08664	6	21.9648	372	6.25244
Q8TE77	SSH3_HUMAN	Protein phosphatase Slingshot homolog 3	SSH3	72.9505	30.35	1181.71	13	13	32	1.06942	17	25.558	0.433848	14	104.236	0.986273	16	17.9149	659	5.30029
Q9P2E9	RRBP1_HUMAN	Ribosome-binding protein 1	RRBP1	152.365	30.35	4224.5	34	34	117	0.304877	68	74.9098	0.309293	57	141.965	0.329629	66	65.8729	1410	8.60205
Q8WWX9	SELM_HUMAN	Selenoprotein M	SELENOM	16.2224	30.34	147.584	3	3	3	0.309284	2	61.3849	0.75595	2	17.1491	0.27553	2	58.2324	145	5.5415
P62873	GBB1_HUMAN	Guanine nucleotide-binding protein G(I)/G(S)/G(T) subunit beta-1	GNB1	37.353	30.29	909.63	3	7	23	0.558013	6	48.1985	1.36212	6	35.3144	0.429373	6	66.9148	340	5.99854
P02649	APOE_HUMAN	Apolipoprotein E	APOE	36.1318	30.28	1106.25	8	8	29	0.35579	17	24.9148	0.280732	17	134.469	0.208119	17	80.5287	317	5.73193
Q9P258	RCC2_HUMAN	Protein RCC2	RCC2	56.0492	30.27	904.907	12	12	25	1.32383	14	55.1222	2.7796	13	42.5475	1.25338	14	23.3693	522	8.77783
P35611	ADDA_HUMAN	Alpha-adducin	ADD1	80.9047	30.26	1048.49	14	15	31	0.38638	16	71.8534	0.642445	15	62.6981	0.37945	16	82.2629	737	5.8335
Q9Y6E0	STK24_HUMAN	Serine/threonine-protein kinase 24	STK24	49.2773	30.25	1189.08	7	11	32	1.57287	11	31.2898	1.63497	11	59.3424	1.30574	11	48.3812	443	5.69385
Q9Y3B7	RM11_HUMAN	39S ribosomal protein L11, mitochondrial	MRPL11	20.6704	30.21	361.332	5	5	9	0.88094	6	3.64687	0.701372	6	84.1057	1.09851	6	2.8373	192	9.90576
Q13263	TIF1B_HUMAN	Transcription intermediary factor 1-beta	TRIM28	88.4934	30.18	1417.88	18	18	44	1.67475	28	34.9991	0.641731	27	38.368	1.01546	27	29.1247	835	5.77002
Q9BUP3	HTAI2_HUMAN	Oxidoreductase HTATIP2	HTATIP2	27.032	30.17	421.504	6	6	11	2.75038	6	47.0102	1.1712	6	72.291	1.93627	6	24.0761	242	8.38232
P05090	APOD_HUMAN	Apolipoprotein D	APOD	21.2618	30.16	950.729	6	6	28	0.303679	17	22.7997	0.219894	14	259.372	0.097376	14	219.412	189	5.14795
Q15459	SF3A1_HUMAN	Splicing factor 3A subunit 1	SF3A1	88.8305	30.14	1409.84	17	17	44	1.9044	25	46.652	1.94529	23	79.4243	1.52988	25	32.3115	793	5.22412
P50579	MAP2_HUMAN	Methionine aminopeptidase 2	METAP2	52.8581	30.13	533.028	9	9	17	1.15467	10	33.9078	1.98963	10	49.0375	1.39735	10	47.2506	478	5.8208
Q15437	SC23B_HUMAN	Protein transport protein Sec23B	SEC23B	86.4235	30.12	1063.84	12	15	34	0.270184	14	42.7012	0.510234	13	36.3087	0.350976	13	29.768	767	6.88818
Q9BUW7	BBLN_HUMAN	Bublin coiled-coil protein	BBLN	9.04815	30.12	138.224	2	2	4	0.962947	2	50.4736	0.777389	2	7.60191	1.48696	2	24.6659	83	4.22119
Q9H8W4	PKHF2_HUMAN	Pleckstrin homology domain-containing family F member 2	PLEKHF2	27.7798	30.12	423.136	5	5	11	2.49789	7	48.6695	1.33052	6	71.0199	2.08971	7	73.6459	249	8.20654
P40855	PEX19_HUMAN	Peroxisomal biogenesis factor 19	PEX19	32.7856	30.1	368.295	6	6	13	1.15594	8	36.695	1.30438	6	16.3919	1.22894	8	38.3974	299	4.33545
P63172	DYLT1_HUMAN	Dynein light chain Tctex-type 1	DYNLT1	12.444	30.09	152.061	2	2	2	1.03467	2	16.8561	0.984418	2	9.60989	1.14292	2	16.6777	113	5.08447
Q14980	NUMA1_HUMAN	Nuclear mitotic apparatus protein 1	NUMA1	238.115	30.07	3908.93	48	49	114	0.7961	64	32.0869	0.976911	61	71.8418	0.603546	64	28.6458	2115	5.78271
P61081	UBC12_HUMAN	NEDD8-conjugating enzyme Ubc12	UBE2M	20.8866	30.05	366.901	5	5	11	1.50663	7	37.9742	1.0488	7	42.7298	1.36802	7	43.9084	183	7.69385
O75891	AL1L1_HUMAN	Cytosolic 10-formyltetrahydrofolate dehydrogenase	ALDH1L1	98.7666	30.04	1297.66	17	20	37	0.109848	16	142.603	0.178575	18	49.8387	0.142123	19	58.0532	902	5.93506
O95749	GGPPS_HUMAN	Geranylgeranyl pyrophosphate synthase	GGPS1	34.849	30	456.544	7	7	13	0.722007	6	43.6168	2.55577	6	29.9084	1.25882	6	17.6341	300	6.13818
O60259	KLK8_HUMAN	Kallikrein-8	KLK8	28.0297	30	301.727	4	4	10	1.33773	3	203.167	1.80918	3	37.7492	2.47829	3	224.292	260	7.57666
Q9UHB9	SRP68_HUMAN	Signal recognition particle subunit SRP68	SRP68	70.6856	29.98	1124.07	15	15	37	1.7464	18	29.4266	0.980077	16	132.032	1.17743	18	40.6196	627	8.55811
Q3KQV9	UAP1L_HUMAN	UDP-N-acetylhexosamine pyrophosphorylase-like protein 1	UAP1L1	56.9944	29.98	850.056	11	12	27	1.17324	11	47.6794	1.25984	10	71.5732	1.14398	11	49.104	507	6.31592
Q9P287	BCCIP_HUMAN	BRCA2 and CDKN1A-interacting protein	BCCIP	35.9567	29.94	396.85	7	7	15	1.13981	11	67.2431	1.06799	11	64.5972	0.96835	11	54.4974	314	4.61475
Q3SY69	AL1L2_HUMAN	Mitochondrial 10-formyltetrahydrofolate dehydrogenase	ALDH1L2	101.681	29.9	1288.99	14	19	41	0.3001	17	44.6001	0.272226	16	106.708	0.257543	16	61.7593	923	6.52197
P27694	RFA1_HUMAN	Replication protein A 70 kDa DNA-binding subunit	RPA1	68.0953	29.87	1332.79	13	13	38	1.55397	21	44.2837	1.65071	21	28.1727	1.15186	21	28.9015	616	7.21045
P22033	MUTA_HUMAN	Methylmalonyl-CoA mutase, mitochondrial	MMUT	83.0818	29.87	1658.17	14	14	39	0.526879	20	24.6785	1.88473	21	29.1521	0.819501	21	24.4713	750	6.93213
Q7L1Q6	5MP2_HUMAN	eIF5-mimic protein 2	BZW1	48.0127	29.83	810.802	10	13	29	1.9549	11	65.3735	0.66235	11	59.102	1.11205	11	46.5749	419	5.92236
P04114	APOB_HUMAN	Apolipoprotein B-100	APOB	515.283	29.78	9825.45	110	111	310	0.491135	180	47.0657	0.212661	140	208.217	0.130892	138	210.638	4563	7.04932
O14896	IRF6_HUMAN	Interferon regulatory factor 6	IRF6	53.0956	29.76	1364.97	13	13	43	1.59794	24	45.3124	1.36259	24	69.4885	1.50196	24	46.947	467	5.32568
Q9NSE4	SYIM_HUMAN	Isoleucine--tRNA ligase, mitochondrial	IARS2	113.719	29.74	2193.13	26	26	78	0.848486	43	35.5879	0.686314	43	70.9671	0.931287	43	29.4517	1012	7.1958
Q12874	SF3A3_HUMAN	Splicing factor 3A subunit 3	SF3A3	58.8123	29.74	698.195	11	11	21	1.60137	13	47.3258	1.41451	13	36.8361	1.4897	13	22.5934	501	5.37646
Q6NZI2	CAVN1_HUMAN	Caveolae-associated protein 1	CAVIN1	43.4498	29.74	3579.64	12	12	90	1.2456	43	69.4017	1.00365	39	65.4111	1.11245	43	31.504	390	5.60498
P08559	ODPA_HUMAN	Pyruvate dehydrogenase E1 component subunit alpha, somatic form, mitochondrial	PDHA1	43.2676	29.74	739.265	13	13	24	0.367526	12	67.974	0.347018	12	73.0722	0.835204	12	53.8759	390	8.06006
Q99816	TS101_HUMAN	Tumor susceptibility gene 101 protein	TSG101	43.9165	29.74	1063.39	10	10	29	1.11629	13	33.3364	1.07558	13	68.7662	0.86252	13	22.2843	390	6.45557
Q9BXN1	ASPN_HUMAN	Asporin	ASPN	43.3893	29.74	591.812	11	11	22	0.0589164	11	77.2041	0.196927	13	97.6713	0.102063	12	81.3115	380	7.07861
P63000	RAC1_HUMAN	Ras-related C3 botulinum toxin substrate 1	RAC1	21.4362	29.69	762.861	5	7	29	0.818292	12	20.5669	0.868037	12	51.7375	1.05309	12	31.7845	192	8.49951
Q07812	BAX_HUMAN	Apoptosis regulator BAX	BAX	21.1708	29.69	458.65	5	5	14	1.83164	7	92.0838	0.944135	6	83.5081	0.88101	7	42.2057	192	5.22412
Q92696	PGTA_HUMAN	Geranylgeranyl transferase type-2 subunit alpha	RABGGTA	65.0305	29.63	1287.28	14	14	37	0.839556	18	36.8163	2.5059	18	39.269	0.897187	18	23.2113	567	5.66846
P49257	LMAN1_HUMAN	Protein ERGIC-53	LMAN1	57.513	29.61	1261.62	9	9	30	0.513756	16	23.9625	0.428871	14	142.387	0.276991	16	53.9151	510	6.771
P62851	RS25_HUMAN	40S ribosomal protein S25	RPS25	13.7337	29.6	360.189	5	5	14	1.09631	10	32.6966	0.626206	10	81.4646	1.18632	10	49.274	125	10.1108
Q9NVA2	SEP11_HUMAN	Septin-11	SEPTIN11	49.3672	29.6	890.958	5	9	31	0.2844	7	80.2336	0.944488	6	63.6424	0.717628	7	16.574	429	6.81494
Q12849	GRSF1_HUMAN	G-rich sequence factor 1	GRSF1	53.0926	29.58	695.284	11	11	20	1.14751	13	25.9299	0.822545	12	27.9279	1.05667	13	41.5397	480	6.18896
P25205	MCM3_HUMAN	DNA replication licensing factor MCM3	MCM3	90.924	29.58	1188.16	18	18	39	1.85009	20	28.9138	1.24815	19	109.987	1.74646	20	28.348	808	5.77002
Q93052	LPP_HUMAN	Lipoma-preferred partner	LPP	65.7038	29.58	906.386	12	12	30	0.338002	16	39.1093	0.302992	14	127.862	0.353722	16	49.0895	612	7.37158
Q14651	PLSI_HUMAN	Plastin-1	PLS1	70.2093	29.57	1962.25	7	13	65	0.702453	7	48.1169	2.08899	7	48.3999	0.830585	7	51.6995	629	5.41455
O00629	IMA3_HUMAN	Importin subunit alpha-3	KPNA4	57.8506	29.56	1231.9	8	10	30	1.40992	9	60.1122	2.27871	9	65.3686	1.39343	9	15.5887	521	4.95752
P62328	TYB4_HUMAN	Thymosin beta-4	TMSB4X	5.04952	29.55	586.375	2	2	31	1.44181	21	38.5193	0.7164	21	59.6091	1.71633	21	59.5484	44	5.05908
P50502	F10A1_HUMAN	Hsc70-interacting protein	ST13	41.3055	29.54	2652.21	11	11	71	0.761552	42	43.526	1.26695	42	79.3376	0.897194	42	42.1541	369	5.2749
Q9Y3U8	RL36_HUMAN	60S ribosomal protein L36	RPL36	12.2459	29.52	1031.94	4	4	32	0.717755	20	28.1876	0.291941	19	211.219	0.773039	20	26.0887	105	11.5903
P61026	RAB10_HUMAN	Ras-related protein Rab-10	RAB10	22.5266	29.5	844.193	7	7	27	1.19192	14	43.5306	0.380009	13	50.6559	1.06153	14	34.4663	200	8.38232
O43795	MYO1B_HUMAN	Unconventional myosin-Ib	MYO1B	131.902	29.49	2331.16	26	26	69	4.50856	37	139.47	2.92006	36	112.209	2.05664	37	78.1966	1136	9.37842
P42126	ECI1_HUMAN	Enoyl-CoA delta isomerase 1, mitochondrial	ECI1	32.7952	29.47	1448	6	6	41	0.513289	22	20.6247	1.85964	23	29.6255	0.658015	23	17.165	302	8.54346
Q96EL3	RM53_HUMAN	39S ribosomal protein L53, mitochondrial	MRPL53	12.0992	29.46	176.302	2	2	4	0.855886	2	61.904	0.198791	2	337.032	0.714539	2	97.8207	112	8.76318
Q8TAT6	NPL4_HUMAN	Nuclear protein localization protein 4 homolog	NPLOC4	68.0769	29.44	1082.82	12	12	31	1.27447	19	51.6717	1.43365	19	48.8798	1.34973	19	36.7476	608	6.37939
Q9Y312	AAR2_HUMAN	Protein AAR2 homolog	AAR2	43.4441	29.43	630.484	8	8	19	1.48474	12	81.3169	1.80231	12	59.275	1.14128	12	48.2677	384	5.96045
P03956	MMP1_HUMAN	Interstitial collagenase	MMP1	53.9728	29.42	495.953	11	11	19	1.62816	12	73.65	5.36895	12	78.8526	1.5704	12	79.8523	469	6.96143
Q9BY44	EIF2A_HUMAN	Eukaryotic translation initiation factor 2A	EIF2A	64.9492	29.4	813.345	13	13	27	1.2696	15	40.9276	0.748072	14	76.2014	1.39217	15	33.6458	585	8.86572
Q9H9P8	L2HDH_HUMAN	L-2-hydroxyglutarate dehydrogenase, mitochondrial	L2HGDH	50.2839	29.37	611.47	9	9	18	0.980903	11	31.1943	0.643562	10	12.028	0.906552	11	32.8205	463	8.14795
Q4V328	GRAP1_HUMAN	GRIP1-associated protein 1	GRIPAP1	95.9469	29.37	1060.28	17	17	35	0.957199	21	50.2416	0.530578	21	33.7831	0.8929	21	41.9684	841	5.10986
Q15555	MARE2_HUMAN	Microtubule-associated protein RP/EB family member 2	MAPRE2	37.0082	29.36	324.054	7	7	11	0.865748	8	17.2946	0.979364	8	54.7727	1.18573	8	20.5312	327	5.56689
P80511	S10AC_HUMAN	Protein S100-A12	S100A12	10.5685	29.35	231.653	3	3	8	1.50471	5	72.1757	1.87438	5	27.1604	1.00007	5	24.2969	92	6.25244
O75934	SPF27_HUMAN	Pre-mRNA-splicing factor SPF27	BCAS2	26.115	29.33	284.444	5	5	10	0.88021	6	37.1908	0.872972	6	82.3225	0.938292	6	64.7904	225	5.65576
Q9Y376	CAB39_HUMAN	Calcium-binding protein 39	CAB39	39.8437	29.33	902.643	10	10	32	1.24283	18	10.884	1.92543	18	18.8257	0.812941	18	13.2728	341	6.88818
P21283	VATC1_HUMAN	V-type proton ATPase subunit C 1	ATP6V1C1	43.914	29.32	654.641	11	11	22	1.7494	12	30.518	3.18788	12	43.8743	1.3459	12	34.0052	382	7.45947
Q96D15	RCN3_HUMAN	Reticulocalbin-3	RCN3	37.47	29.27	880.759	8	8	26	1.88209	12	51.2281	1.08756	12	113.161	0.964334	12	183.125	328	4.89404
Q15067	ACOX1_HUMAN	Peroxisomal acyl-coenzyme A oxidase 1	ACOX1	74.3762	29.24	696.975	12	12	22	0.513447	14	40.1193	1.74658	14	25.1866	0.698238	14	32.9108	660	8.1626
P07099	HYEP_HUMAN	Epoxide hydrolase 1	EPHX1	52.915	29.23	743.34	9	9	25	0.185139	14	51.6097	0.19798	14	99.4817	0.173626	14	47.463	455	7.25439
Q9Y3C1	NOP16_HUMAN	Nucleolar protein 16	NOP16	21.1751	29.21	219.585	5	5	9	1.58665	6	21.6501	0.788252	6	31.5349	1.47117	6	28.4966	178	9.93506
P35749	MYH11_HUMAN	Myosin-11	MYH11	227.199	29.21	6738.47	32	50	201	0.132863	29	126.639	0.224719	35	121.145	0.208637	38	77.167	1972	5.50342
O15145	ARPC3_HUMAN	Actin-related protein 2/3 complex subunit 3	ARPC3	20.5334	29.21	961.13	5	5	33	0.856692	16	44.4878	1.85702	16	50.5997	0.771208	16	35.3144	178	8.5874
Q9NSD9	SYFB_HUMAN	Phenylalanine--tRNA ligase beta subunit	FARSB	66.0735	29.2	1249.79	15	15	39	2.08186	23	36.1398	0.956171	23	88.0332	1.71333	23	41.0851	589	6.84424
Q53GQ0	DHB12_HUMAN	Very-long-chain 3-oxoacyl-CoA reductase	HSD17B12	34.3022	29.17	694.929	7	7	18	1.31956	9	48.0078	0.521827	9	82.4615	0.856683	9	38.1835	312	9.31982
P23588	IF4B_HUMAN	Eukaryotic translation initiation factor 4B	EIF4B	69.1103	29.13	2152.52	16	16	65	1.01961	37	52.4335	1.17407	36	101.645	1.1978	37	36.0604	611	5.73193
Q8IW45	NNRD_HUMAN	ATP-dependent (S)-NAD(P)H-hydrate dehydratase	NAXD	36.5532	29.11	732.629	9	9	19	0.52119	12	38.7994	0.935296	12	24.6196	0.593184	12	38.6829	347	8.06006
Q8N9N8	EIF1A_HUMAN	Probable RNA-binding protein EIF1AD	EIF1AD	19.0415	29.09	142.39	3	3	5	1.21915	3	67.8746	3.3741	3	38.6097	2.20563	3	119.541	165	5.21143
Q9GZL7	WDR12_HUMAN	Ribosome biogenesis protein WDR12	WDR12	47.6777	29.08	357.283	8	8	12	1.34571	8	79.7501	4.12335	8	79.942	1.3754	8	59.4187	423	5.89697
O43765	SGTA_HUMAN	Small glutamine-rich tetratricopeptide repeat-containing protein alpha	SGTA	34.0417	29.07	885.173	8	8	28	1.35913	15	52.3975	1.80151	15	70.9521	1.55126	15	49.4535	313	4.86865
P05023	AT1A1_HUMAN	Sodium/potassium-transporting ATPase subunit alpha-1	ATP1A1	112.824	29.03	2625.5	23	23	70	0.375361	41	31.5909	0.427112	36	51.6701	0.27459	39	41.7864	1023	5.49072
P17900	SAP3_HUMAN	Ganglioside GM2 activator	GM2A	20.8247	29.02	555.171	5	5	17	2.23964	10	55.1697	5.07621	10	56.8411	1.89596	10	23.5541	193	5.31299
P02749	APOH_HUMAN	Beta-2-glycoprotein 1	APOH	38.2727	28.99	471.676	7	7	14	0.497272	8	45.0268	0.136763	5	57.1522	0.0940166	4	65.6886	345	7.97217
P35609	ACTN2_HUMAN	Alpha-actinin-2	ACTN2	103.788	28.97	10583.6	7	25	315	0.450033	7	36.3005	1.27159	7	129.292	4.97607	7	61.2569	894	5.45264
Q9UJA5	TRM6_HUMAN	tRNA (adenine(58)-N(1))-methyltransferase non-catalytic subunit TRM6	TRMT6	55.7643	28.97	727.278	12	12	25	2.9377	15	74.4251	1.02461	14	81.4604	2.87185	15	56.6132	497	7.54736
Q13217	DNJC3_HUMAN	DnaJ homolog subfamily C member 3	DNAJC3	57.5442	28.97	444.963	8	8	14	0.616882	8	29.3682	0.570567	8	49.8589	0.505085	8	39.5365	504	6.15088
Q9BTY7	HGH1_HUMAN	Protein HGH1 homolog	HGH1	42.1027	28.97	267.711	6	6	9	1.68627	5	191.028	0.803214	4	39.9275	1.13526	5	83.7584	390	4.80518
Q96GG9	DCNL1_HUMAN	DCN1-like protein 1	DCUN1D1	30.1051	28.96	435.156	7	7	13	0.677361	8	12.5022	1.23154	8	34.3388	0.783185	8	16.3104	259	5.33838
P30038	AL4A1_HUMAN	Delta-1-pyrroline-5-carboxylate dehydrogenase, mitochondrial	ALDH4A1	61.6806	28.95	1665.74	11	11	43	0.940666	16	26.9715	0.36643	13	135.383	1.08355	17	29.3379	563	8.07471
Q9NUP9	LIN7C_HUMAN	Protein lin-7 homolog C	LIN7C	21.8205	28.93	395.972	5	5	12	1.02604	6	17.5	2.13754	6	90.0778	0.860602	6	30.3062	197	8.42627
Q9H7Z7	PGES2_HUMAN	Prostaglandin E synthase 2	PTGES2	41.9167	28.91	680.608	8	8	18	1.46582	10	26.8411	0.909533	10	62.6495	0.887958	10	24.968	377	9.15869
P20774	MIME_HUMAN	Mimecan	OGN	33.9009	28.86	286.908	6	6	10	0.0360602	5	147.115	0.216248	6	72.9169	0.173918	4	13.0981	298	5.63037
O75439	MPPB_HUMAN	Mitochondrial-processing peptidase subunit beta	PMPCB	54.3315	28.83	974.595	11	11	23	1.11275	10	44.5953	1.4544	10	28.0417	1.06383	10	35.7024	489	6.82959
P20839	IMDH1_HUMAN	Inosine-5'-monophosphate dehydrogenase 1	IMPDH1	55.3705	28.79	847.198	10	12	24	2.00234	14	76.0116	1.00213	13	50.0636	2.18047	14	89.2065	514	6.90283
P00747	PLMN_HUMAN	Plasminogen	PLG	90.5102	28.77	1397.23	17	17	41	0.256739	23	49.2942	0.181081	18	421.18	0.206038	15	707.825	810	7.23975
O14530	TXND9_HUMAN	Thioredoxin domain-containing protein 9	TXNDC9	26.5175	28.76	382.44	5	5	11	1.61955	6	23.4221	0.825172	6	38.4766	1.23966	6	24.7753	226	5.88428
O15400	STX7_HUMAN	Syntaxin-7	STX7	29.7973	28.74	272.213	5	5	7	0.548161	4	52.8639	0.657223	4	38.8943	0.654633	4	34.8114	261	5.5542
Q9Y2X3	NOP58_HUMAN	Nucleolar protein 58	NOP58	59.5405	28.73	1051.81	11	11	29	1.25184	17	26.9247	0.649581	14	63.2398	0.94596	17	47.9104	529	8.92432
P10321	HLAC_HUMAN	HLA class I histocompatibility antigen, C alpha chain	HLA-C	40.6229	28.69	1050.62	2	7	29	3.01757	4	10.1892	1.99676	4	14.0491	0.633717	4	16.2798	366	6.03662
Q9H7C9	AAMDC_HUMAN	Mth938 domain-containing protein	AAMDC	13.3238	28.69	146.127	3	3	3	0.35593	3	107.898	0.420611	3	82.2269	0.469412	3	18.3583	122	8.45557
Q16891	MIC60_HUMAN	MICOS complex subunit MIC60	IMMT	83.6264	28.63	1250.65	16	16	37	0.798183	22	55.7843	1.56677	22	101.642	0.838345	22	36.7481	758	6.48096
Q02809	PLOD1_HUMAN	Procollagen-lysine,2-oxoglutarate 5-dioxygenase 1	PLOD1	83.4974	28.61	1388.93	16	16	43	2.72422	25	90.7986	3.27417	25	74.7614	2.24788	25	76.7498	727	6.94678
Q96CD0	FBXL8_HUMAN	F-box/LRR-repeat protein 8	FBXL8	40.4902	28.61	505.361	8	8	15	0.646571	9	21.7512	0.298747	8	46.3426	0.662581	9	20.0439	374	7.31299
O43464	HTRA2_HUMAN	Serine protease HTRA2, mitochondrial	HTRA2	48.8109	28.6	639.422	7	7	15	0.910961	6	40.8263	2.186	6	63.7148	0.927164	6	44.3908	458	10.0669
P48556	PSMD8_HUMAN	26S proteasome non-ATPase regulatory subunit 8	PSMD8	39.5868	28.57	883.683	10	10	28	1.34664	17	36.9895	1.32345	18	44.6096	1.37201	17	26.2654	350	9.70068
Q9Y508	RN114_HUMAN	E3 ubiquitin-protein ligase RNF114	RNF114	25.6773	28.51	326.866	4	4	8	1.24157	3	0.629787	0.447999	3	56.2186	0.98407	3	56.8868	228	7.25439
Q06124	PTN11_HUMAN	Tyrosine-protein phosphatase non-receptor type 11	PTPN11	67.9681	28.5	697.761	12	12	26	0.935045	17	21.1272	1.78401	17	48.6047	1.11629	17	25.1557	593	7.29834
Q16204	CCDC6_HUMAN	Coiled-coil domain-containing protein 6	CCDC6	53.2578	28.48	1043.36	11	11	30	1.0768	16	23.0139	0.343093	16	69.8929	1.01925	16	29.6612	474	7.34229
Q9NNX1	TUFT1_HUMAN	Tuftelin	TUFT1	44.2366	28.46	489.631	9	9	16	1.89234	9	100.812	1.28337	9	75.3921	2.08077	9	89.4595	390	5.99854
O75367	H2AY_HUMAN	Core histone macro-H2A.1	MACROH2A1	39.1592	28.46	704.344	9	9	21	0.474951	11	62.7631	1.71221	11	58.2214	0.259677	11	104.998	369	9.83252
P27708	PYR1_HUMAN	CAD protein	CAD	242.829	28.45	3822.33	43	43	109	1.58779	54	57.2103	1.35621	52	90.3736	1.84078	54	48.4438	2225	6.45557
Q8N3D4	EH1L1_HUMAN	EH domain-binding protein 1-like protein 1	EHBP1L1	161.756	28.43	2373.69	27	29	67	1.87252	33	72.5885	0.820625	28	116.892	1.51171	33	55.0157	1523	4.83057
P15104	GLNA_HUMAN	Glutamine synthetase	GLUL	42.0373	28.42	478.349	7	7	14	0.328694	7	25.6595	0.46041	7	138.321	0.386501	7	131.317	373	6.88818
Q14738	2A5D_HUMAN	Serine/threonine-protein phosphatase 2A 56 kDa regulatory subunit delta isoform	PPP2R5D	69.9474	28.41	989.426	10	14	34	0.984049	13	43.8471	0.921388	13	67.7732	0.942351	13	19.104	602	8.1333
Q9NZL4	HPBP1_HUMAN	Hsp70-binding protein 1	HSPBP1	39.2775	28.41	520.011	7	7	14	1.1953	8	46.3835	1.06147	8	32.5436	1.20259	8	12.7929	359	5.21143
P08185	CBG_HUMAN	Corticosteroid-binding globulin	SERPINA6	45.1119	28.4	661.876	7	7	17	0.201406	7	13.0025	0.0883311	5	109.259	0.0786305	6	26.7949	405	6.03662
Q6ZVM7	TM1L2_HUMAN	TOM1-like protein 2	TOM1L2	55.5217	28.4	947.258	11	11	27	1.27568	14	52.8864	1.0082	12	80.8422	1.60568	14	32.7391	507	4.79248
P14317	HCLS1_HUMAN	Hematopoietic lineage cell-specific protein	HCLS1	53.981	28.4	403.412	8	8	14	0.755468	9	86.5396	0.826736	7	104.951	0.416049	8	74.6299	486	4.80518
Q6UVK1	CSPG4_HUMAN	Chondroitin sulfate proteoglycan 4	CSPG4	250.382	28.38	4070.85	46	46	114	1.44856	64	106.217	4.02369	65	137.301	1.60429	64	115.96	2322	5.46533
P16144	ITB4_HUMAN	Integrin beta-4	ITGB4	202.039	28.38	3455.37	37	37	102	1.05666	52	50.8936	3.51124	50	75.851	1.44421	51	42.2074	1822	6.0874
Q9HDC9	APMAP_HUMAN	Adipocyte plasma membrane-associated protein	APMAP	46.4509	28.37	709.212	9	9	21	1.21444	13	34.2017	0.715009	12	51.5035	0.689215	13	22.8302	416	6.16357
Q9BRJ6	CG050_HUMAN	Uncharacterized protein C7orf50	C7orf50	22.0698	28.35	227.277	3	3	6	1.61575	3	19.1652	0.959753	3	155.517	1.45629	3	12.1703	194	9.64209
O95171	SCEL_HUMAN	Sciellin	SCEL	77.5044	28.34	926.973	17	17	32	1.08646	19	60.1053	0.69751	18	127.898	1.35411	19	71.3238	688	9.37842
P40763	STAT3_HUMAN	Signal transducer and activator of transcription 3	STAT3	88.0114	28.31	1177.18	16	16	35	1.4107	20	53.9049	0.672883	19	86.7473	0.791657	20	41.2331	770	6.30322
Q96AB3	ISOC2_HUMAN	Isochorismatase domain-containing protein 2	ISOC2	22.3228	28.29	189.395	3	3	4	0.395659	4	35.281	0.386984	4	80.2727	0.57412	4	49.5447	205	7.76709
P60985	KTDAP_HUMAN	Keratinocyte differentiation-associated protein	KRTDAP	11.0429	28.28	932.833	4	4	30	2.69419	16	200.239	2.61726	17	173.662	1.82785	16	166.081	99	7.41553
Q7Z4G1	COMD6_HUMAN	COMM domain-containing protein 6	COMMD6	9.63178	28.24	249.569	2	2	7	1.08986	4	35.1372	0.518718	4	21.4221	0.788386	4	13.9641	85	5.99854
P05155	IC1_HUMAN	Plasma protease C1 inhibitor	SERPING1	55.1194	28.2	1504.54	14	14	45	0.279656	25	34.5407	0.448364	19	82.7515	0.176588	21	133.906	500	6.55127
P42025	ACTY_HUMAN	Beta-centractin	ACTR1B	42.2667	28.19	819.608	3	6	22	0.315588	5	46.7309	0.331993	3	54.6359	0.34936	5	52.6309	376	6.40479
O00170	AIP_HUMAN	AH receptor-interacting protein	AIP	37.6401	28.18	771.522	6	6	20	1.15824	11	32.918	0.881085	11	74.8421	0.952797	11	30.442	330	6.41748
Q8WU90	ZC3HF_HUMAN	Zinc finger CCCH domain-containing protein 15	ZC3H15	48.5726	28.17	853.01	10	10	25	1.62503	14	58.1485	1.54565	14	63.5992	1.61501	14	37.3706	426	5.31299
Q96RQ3	MCCA_HUMAN	Methylcrotonoyl-CoA carboxylase subunit alpha, mitochondrial	MCCC1	80.4219	28.14	1065.75	13	13	30	0.525353	20	36.0082	1.66436	20	28.1695	0.652776	20	48.1389	725	7.78174
O60716	CTND1_HUMAN	Catenin delta-1	CTNND1	108.103	28.1	1441.85	17	17	45	1.28935	25	54.2072	0.651205	21	67.754	0.745227	25	29.1277	968	6.22705
Q9H3U1	UN45A_HUMAN	Protein unc-45 homolog A	UNC45A	103.011	28.07	1682.22	20	20	50	2.75222	26	65.982	0.977686	23	51.8375	1.80508	26	43.8218	944	6.07471
Q9UI42	CBPA4_HUMAN	Carboxypeptidase A4	CPA4	47.3217	28.03	668.686	9	9	20	2.24228	10	8.15664	4.13535	10	18.0579	5.34968	10	24.5363	421	6.69775
O94905	ERLN2_HUMAN	Erlin-2	ERLIN2	37.8155	28.02	520.343	8	8	17	0.820272	9	35.8831	0.627156	9	64.3851	0.600941	9	34.2977	339	5.61768
Q9Y3B4	SF3B6_HUMAN	Splicing factor 3B subunit 6	SF3B6	14.5756	28	222.043	3	3	6	1.60308	6	38.2089	0.932911	6	54.4247	1.43522	6	34.2327	125	9.37842
O94903	PLPHP_HUMAN	Pyridoxal phosphate homeostasis protein	PLPBP	30.3246	28	594.504	6	6	19	0.773799	14	36.648	0.552383	13	53.9891	1.10884	14	46.5781	275	7.50342
Q13751	LAMB3_HUMAN	Laminin subunit beta-3	LAMB3	129.489	27.99	2766.92	25	25	76	3.49953	33	134.246	6.18227	33	152.784	2.80148	33	143.781	1172	7.21045
P48595	SPB10_HUMAN	Serpin B10	SERPINB10	45.3739	27.96	570.967	9	9	19	1.92495	11	70.0544	2.61166	11	50.6893	3.28799	11	104.898	397	6.16357
P49589	SYCC_HUMAN	Cysteine--tRNA ligase, cytoplasmic	CARS1	85.4192	27.94	1349.63	17	17	41	0.996268	23	29.4565	1.73224	23	34.3377	1.18231	23	25.8096	748	6.75635
Q04446	GLGB_HUMAN	1,4-alpha-glucan-branching enzyme	GBE1	80.4226	27.92	1426.41	16	16	41	0.608565	27	47.4736	1.96881	27	27.8458	0.747852	27	52.8139	702	6.31592
P19827	ITIH1_HUMAN	Inter-alpha-trypsin inhibitor heavy chain H1	ITIH1	101.326	27.88	2709.84	21	21	74	0.557495	38	44.1557	0.260911	25	191.928	0.123265	28	114.536	911	6.78564
P43243	MATR3_HUMAN	Matrin-3	MATR3	94.5648	27.86	1361.32	17	17	41	1.46523	24	35.0075	0.832885	23	93.4683	1.36325	24	57.9625	847	6.25244
Q8N129	CNPY4_HUMAN	Protein canopy homolog 4	CNPY4	28.2919	27.82	240.355	6	6	9	1.23844	5	14.5205	1.4341	5	12.1072	1.46304	5	23.7678	248	4.64014
P53384	NUBP1_HUMAN	Cytosolic Fe-S cluster assembly factor NUBP1	NUBP1	34.5124	27.81	454.155	6	6	12	1.49483	6	16.5845	0.698631	6	70.4615	1.07279	6	33.7949	320	5.32568
O00233	PSMD9_HUMAN	26S proteasome non-ATPase regulatory subunit 9	PSMD9	24.6665	27.8	1083.48	6	6	27	1.15739	14	23.857	0.954894	13	58.8496	1.05735	14	20.1164	223	6.94678
P28331	NDUS1_HUMAN	NADH-ubiquinone oxidoreductase 75 kDa subunit, mitochondrial	NDUFS1	79.4165	27.79	839.763	15	15	29	0.60857	17	27.0116	1.65983	17	46.323	0.848592	17	31.7422	727	6.22705
P05165	PCCA_HUMAN	Propionyl-CoA carboxylase alpha chain, mitochondrial	PCCA	80.0081	27.75	868.628	14	14	26	0.208818	18	66.8968	0.879599	18	38.0372	0.284109	18	38.3269	728	7.51807
P51659	DHB4_HUMAN	Peroxisomal multifunctional enzyme type 2	HSD17B4	79.6363	27.72	1484.09	13	13	35	1.00271	20	37.1423	0.820904	20	41.688	0.637799	20	39.9794	736	8.83643
Q9H9H4	VP37B_HUMAN	Vacuolar protein sorting-associated protein 37B	VPS37B	31.2875	27.72	384.138	4	4	10	1.38414	4	23.0059	2.28438	4	9.1488	1.3903	4	23.1385	285	7.34229
P14406	CX7A2_HUMAN	Cytochrome c oxidase subunit 7A2, mitochondrial	COX7A2	9.39011	27.71	231.684	2	2	4	0.497582	4	98.2419	0.551142	4	94.3022	0.378871	4	102.506	83	9.75928
P46776	RL27A_HUMAN	60S ribosomal protein L27a	RPL27A	16.551	27.7	714.032	5	5	22	0.949106	13	37.3429	0.40173	12	46.4038	1.08092	13	48.8679	148	11.0044
Q96CX2	KCD12_HUMAN	BTB/POZ domain-containing protein KCTD12	KCTD12	35.6787	27.69	1234.36	8	8	33	0.464067	19	41.1872	0.555393	18	114.85	0.456333	19	52.8623	325	5.64307
P06730	IF4E_HUMAN	Eukaryotic translation initiation factor 4E	EIF4E	25.0815	27.65	636.897	6	6	17	0.888555	9	33.1613	0.912522	9	53.6634	0.782702	9	26.7234	217	6.15088
Q15075	EEA1_HUMAN	Early endosome antigen 1	EEA1	162.367	27.64	2461.89	32	32	77	0.676383	43	42.8204	1.27603	43	84.1633	0.700034	43	48.1166	1411	5.68115
Q9BRK5	CAB45_HUMAN	45 kDa calcium-binding protein	SDF4	41.7805	27.62	826.52	8	8	23	0.456105	13	41.5081	1.0314	12	20.825	0.807904	12	19.5227	362	4.85596
Q16595	FRDA_HUMAN	Frataxin, mitochondrial	FXN	23.1209	27.62	253.589	4	4	7	0.755838	4	74.2123	1.72208	4	96.2374	0.821045	4	87.0444	210	8.68994
P23142	FBLN1_HUMAN	Fibulin-1	FBLN1	77.1624	27.6	1217.39	13	13	37	1.02372	20	60.1727	0.349737	15	81.3054	0.31302	18	81.3284	703	5.22412
Q6P597	KLC3_HUMAN	Kinesin light chain 3	KLC3	55.3306	27.58	503.568	8	8	14	1.72803	9	94.6671	1.34335	9	49.8773	1.66097	9	91.2352	504	6.49365
Q15628	TRADD_HUMAN	Tumor necrosis factor receptor type 1-associated DEATH domain protein	TRADD	34.2258	27.56	803.191	7	7	21	2.30951	6	68.0411	0.653214	6	40.0278	1.21458	6	39.8586	312	6.26514
Q9Y6U3	SCIN_HUMAN	Scinderin	SCIN	80.4384	27.55	729.584	14	14	28	0.0846866	16	122.396	0.204848	16	211.827	0.113593	17	213.963	715	5.70654
P35613	BASI_HUMAN	Basigin	BSG	42.1741	27.53	446.179	6	6	13	1.36914	5	88.2904	1.86007	5	78.473	0.612567	5	211.756	385	5.65576
P55060	XPO2_HUMAN	Exportin-2	CSE1L	110.346	27.5	2007.81	24	24	62	1.98149	32	59.0749	0.730179	30	65.8737	1.25125	32	59.3433	971	5.77002
P02585	TNNC2_HUMAN	Troponin C, skeletal muscle	TNNC2	18.1104	27.5	592.922	3	4	19	0.654645	7	13.5845	1.90578	7	42.5956	7.00617	7	647.42	160	4.1958
P36507	MP2K2_HUMAN	Dual specificity mitogen-activated protein kinase kinase 2	MAP2K2	44.3961	27.5	395.532	5	8	15	1.03867	6	24.0938	0.309873	5	28.1677	0.732032	6	10.6864	400	6.55127
Q9H2C0	GAN_HUMAN	Gigaxonin	GAN	67.5947	27.47	513.151	12	12	19	1.66861	13	28.0456	4.88581	13	46.1927	2.12169	13	33.9458	597	5.84619
P37235	HPCL1_HUMAN	Hippocalcin-like protein 1	HPCAL1	22.299	27.46	325.664	6	6	14	0.60784	9	61.0814	1.56617	9	236.451	0.597828	9	135.915	193	5.35107
O14933	UB2L6_HUMAN	Ubiquitin/ISG15-conjugating enzyme E2 L6	UBE2L6	17.7572	27.45	250.315	3	3	4	2.2963	4	44.3651	0.429686	2	318.506	0.66249	4	71.2003	153	7.88428
P30533	AMRP_HUMAN	Alpha-2-macroglobulin receptor-associated protein	LRPAP1	41.4409	27.45	646.184	11	11	21	0.846738	12	64.3463	1.89539	12	48.953	0.818352	12	57.8534	357	8.77783
O14929	HAT1_HUMAN	Histone acetyltransferase type B catalytic subunit	HAT1	49.5088	27.45	892.345	8	8	22	1.45067	12	44.1304	1.22505	12	67.3809	1.54306	12	61.2934	419	5.69385
P10909	CLUS_HUMAN	Clusterin	CLU	52.461	27.39	1476.58	10	10	46	0.338236	23	38.6869	0.150463	19	149.916	0.127383	18	116.669	449	6.26514
P07093	GDN_HUMAN	Glia-derived nexin	SERPINE2	43.9742	27.39	774.339	7	7	19	2.85719	10	96.7233	4.02419	10	50.242	1.99665	10	79.0719	398	9.29053
Q9Y2R0	COA3_HUMAN	Cytochrome c oxidase assembly factor 3 homolog, mitochondrial	COA3	11.7241	27.36	202.002	3	3	6	1.09535	4	20.3119	0.857223	4	3.28698	0.786832	4	16.1304	106	9.59814
Q9BUJ2	HNRL1_HUMAN	Heterogeneous nuclear ribonucleoprotein U-like protein 1	HNRNPUL1	95.6793	27.34	1434.33	16	16	44	0.632637	21	34.7622	0.268186	18	104.378	0.559719	21	27.4835	856	6.91748
O75113	N4BP1_HUMAN	NEDD4-binding protein 1	N4BP1	100.316	27.34	934.272	18	18	34	1.89187	21	144.365	1.19346	20	85.4273	1.57541	21	110.286	896	5.36377
Q53T59	H1BP3_HUMAN	HCLS1-binding protein 3	HS1BP3	42.7539	27.3	458.893	7	7	14	1.86135	7	127.245	0.822455	6	35.8499	1.89706	7	84.7113	392	5.0083
P63151	2ABA_HUMAN	Serine/threonine-protein phosphatase 2A 55 kDa regulatory subunit B alpha isoform	PPP2R2A	51.6595	27.29	607.2	8	8	19	0.491683	11	22.317	0.650432	11	30.411	0.659851	11	30.3186	447	6.20166
Q15642	CIP4_HUMAN	Cdc42-interacting protein 4	TRIP10	68.3102	27.29	771.238	11	11	25	0.783462	17	60.0561	2.26309	18	57.4953	0.794813	18	45.9238	601	5.73193
Q96S44	PRPK_HUMAN	EKC/KEOPS complex subunit TP53RK	TP53RK	28.1428	27.27	425.311	5	5	10	1.14214	6	31.8433	0.55524	5	57.593	0.951273	6	24.3583	253	9.53955
Q96PD5	PGRP2_HUMAN	N-acetylmuramoyl-L-alanine amidase	PGLYRP2	62.1779	27.26	836.518	8	8	24	0.273635	13	40.357	0.782511	12	109.157	0.339685	12	122.294	576	7.54736
Q6YHK3	CD109_HUMAN	CD109 antigen	CD109	161.587	27.2	2216.52	28	28	65	0.879088	36	42.1968	3.66097	36	48.8867	1.10797	36	37.8463	1445	5.84619
Q9P2X3	IMPCT_HUMAN	Protein IMPACT	IMPACT	36.4532	27.19	592.85	8	8	19	1.30647	11	47.5738	0.442446	10	198.778	1.37552	11	22.9666	320	4.97021
Q9UN86	G3BP2_HUMAN	Ras GTPase-activating protein-binding protein 2	G3BP2	54.0878	27.18	373.902	8	9	15	1.26589	10	51.2322	1.21601	10	60.9049	1.27512	10	38.3692	482	5.5542
Q13310	PABP4_HUMAN	Polyadenylate-binding protein 4	PABPC4	70.7381	27.17	1660.04	8	15	49	1.94102	10	50.2587	0.594609	10	34.1048	1.5989	10	55.4439	644	9.26123
Q969H8	MYDGF_HUMAN	Myeloid-derived growth factor	MYDGF	18.7833	27.17	723.049	5	5	21	0.399412	12	50.4072	1.06747	12	39.3198	0.504925	12	34.5859	173	6.68311
Q9UJW0	DCTN4_HUMAN	Dynactin subunit 4	DCTN4	52.3036	27.17	458.593	7	7	14	0.775697	7	29.9929	1.12422	7	91.2673	1.08285	7	21.8719	460	7.34229
O00483	NDUA4_HUMAN	Cytochrome c oxidase subunit NDUFA4	NDUFA4	9.36391	27.16	272.724	2	2	6	0.347982	3	46.5347	0.234974	3	17.2582	0.579448	3	88.8981	81	9.37842
Q8IZQ5	SELH_HUMAN	Selenoprotein H	SELENOH	13.4461	27.05	110.54	3	3	3	0.741148	3	16.9025	0.369854	3	113.634	0.586586	3	11.4019	122	9.74463
Q9BQG0	MBB1A_HUMAN	Myb-binding protein 1A	MYBBP1A	148.762	27.03	1672.02	24	24	51	1.92688	27	60.3781	1.04144	24	67.4875	1.44856	27	46.1409	1328	9.27588
P23246	SFPQ_HUMAN	Splicing factor, proline- and glutamine-rich	SFPQ	76.1016	27.02	2080.85	14	14	59	1.01571	33	58.0041	0.4438	31	83.8942	1.09942	33	66.1034	707	9.43701
P46779	RL28_HUMAN	60S ribosomal protein L28	RPL28	15.7377	27.01	1124.81	5	5	35	1.09726	20	75.3831	0.216392	20	73.3816	1.10616	20	53.3827	137	12.0151
Q8NBJ5	GT251_HUMAN	Procollagen galactosyltransferase 1	COLGALT1	71.5905	27.01	930.324	15	15	32	1.92613	18	62.868	3.0183	17	37.4672	1.89503	18	60.2536	622	7.31299
C9J7I0	UMAD1_HUMAN	UBAP1-MVB12-associated (UMA)-domain containing protein 1	UMAD1	15.1903	27.01	116.236	2	2	2	0.671377	2	170.296	0.884013	2	56.9969	0.806397	2	144.34	137	4.4751
P80404	GABT_HUMAN	4-aminobutyrate aminotransferase, mitochondrial	ABAT	56.4026	27	536.251	10	10	17	0.0816487	10	53.0759	0.310668	10	26.0509	0.217934	10	42.8871	500	7.95752
Q7Z422	SZRD1_HUMAN	SUZ domain-containing protein 1	SZRD1	16.9869	26.97	269.959	3	3	7	1.9279	4	47.0797	0.320052	4	19.1155	2.11072	4	37.405	152	8.95361
Q7L8W6	DPH6_HUMAN	Diphthine--ammonia ligase	DPH6	30.2873	26.97	172.8	5	5	6	2.16727	5	2.31816	1.17003	5	56.4536	2.12762	5	13.0324	267	5.40186
Q9P2B2	FPRP_HUMAN	Prostaglandin F2 receptor negative regulator	PTGFRN	98.4946	26.96	1330.59	18	18	44	0.851283	26	31.7875	2.89235	26	43.4833	0.919463	26	47.952	879	6.60986
Q92530	PSMF1_HUMAN	Proteasome inhibitor PI31 subunit	PSMF1	29.798	26.94	283.028	6	6	11	1.84947	7	63.4509	1.17103	7	82.3777	1.6929	7	55.1989	271	5.74463
O95825	QORL1_HUMAN	Quinone oxidoreductase-like protein 1	CRYZL1	38.672	26.93	436.321	6	6	12	0.598221	7	37.7209	2.86644	7	44.2096	0.862104	7	57.5332	349	5.78271
P84090	ERH_HUMAN	Enhancer of rudimentary homolog	ERH	12.251	26.92	433.503	2	2	12	0.750761	6	46.1556	1.54375	6	66.5966	0.862221	6	18.7374	104	5.92236
P55145	MANF_HUMAN	Mesencephalic astrocyte-derived neurotrophic factor	MANF	20.6868	26.92	448.449	5	5	14	0.692749	8	39.26	1.07551	8	20.4874	0.541441	8	34.8756	182	8.68994
P30622	CLIP1_HUMAN	CAP-Gly domain-containing linker protein 1	CLIP1	162.147	26.91	2376.6	30	32	69	1.04705	41	32.1424	1.3419	39	36.5641	1.17483	41	21.2585	1438	5.36377
Q9NYT0	PLEK2_HUMAN	Pleckstrin-2	PLEK2	39.9458	26.91	315.895	6	6	10	3.64082	6	299.994	2.27503	6	48.7141	2.22712	6	62.1742	353	9.40771
Q92520	FAM3C_HUMAN	Protein FAM3C	FAM3C	24.6646	26.87	472.968	4	4	13	0.483793	8	48.8497	0.69461	8	62.4121	0.519076	8	37.9454	227	8.29443
P78540	ARGI2_HUMAN	Arginase-2, mitochondrial	ARG2	38.5539	26.84	679.863	8	8	20	1.46829	8	41.1713	11.2939	8	119.823	2.61098	8	90.9192	354	6.46826
Q7Z4H8	PLGT3_HUMAN	Protein O-glucosyltransferase 3	POGLUT3	58.5352	26.82	1027.2	8	8	27	0.757838	16	42.2347	1.63538	16	45.1966	0.682285	16	43.5553	507	8.23584
Q16643	DREB_HUMAN	Drebrin	DBN1	71.3854	26.81	853.839	11	11	23	0.785589	14	18.9287	0.483744	13	46.5621	0.681014	14	38.342	649	4.44971
Q9HC35	EMAL4_HUMAN	Echinoderm microtubule-associated protein-like 4	EML4	108.848	26.81	1084.27	21	21	38	0.828069	24	43.398	1.12598	23	53.7337	0.985099	24	42.9165	981	6.40479
Q6DD88	ATLA3_HUMAN	Atlastin-3	ATL3	60.5034	26.8	638.863	10	11	21	0.896836	12	39.5976	0.533352	11	118.189	0.656378	12	41.0916	541	5.65576
O95479	G6PE_HUMAN	GDH/6PGL endoplasmic bifunctional protein	H6PD	88.8364	26.8	871.074	15	15	28	0.689088	18	39.7375	0.783693	17	37.995	0.765879	18	49.2392	791	7.29834
O60220	TIM8A_HUMAN	Mitochondrial import inner membrane translocase subunit Tim8 A	TIMM8A	10.9913	26.8	140.326	2	2	4	1.13117	2	81.2111	1.07383	2	15.2888	1.31518	2	75.2	97	5.16064
Q9HC84	MUC5B_HUMAN	Mucin-5B	MUC5B	595.96	26.8	18333.8	86	86	555	0.0967954	138	121.189	0.19891	180	160.234	0.0965607	196	165.997	5762	6.63916
P36955	PEDF_HUMAN	Pigment epithelium-derived factor	SERPINF1	46.2833	26.79	796.405	9	9	21	0.556192	12	29.9326	0.164957	11	138.17	0.123266	11	85.4911	418	6.37939
Q8N4X5	AF1L2_HUMAN	Actin filament-associated protein 1-like 2	AFAP1L2	91.2431	26.77	832.806	15	15	27	1.28803	15	66.5909	1.19121	15	49.4471	1.05434	15	64.6995	818	5.31299
O95292	VAPB_HUMAN	Vesicle-associated membrane protein-associated protein B/C	VAPB	27.2111	26.75	553.421	3	4	18	0.87669	7	26.2905	1.65394	7	67.7021	0.532362	7	93.6954	243	7.29834
Q92734	TFG_HUMAN	Protein TFG	TFG	43.4212	26.75	1060.32	7	7	30	0.640236	15	73.8193	1.07562	14	141.706	0.741317	15	65.8886	400	5.09717
Q12882	DPYD_HUMAN	Dihydropyrimidine dehydrogenase [NADP(+)]	DPYD	111.329	26.73	1263.15	22	22	42	0.746648	25	27.2152	2.60413	25	28.9213	0.551467	25	33.7413	1025	7.04932
Q02252	MMSA_HUMAN	Methylmalonate-semialdehyde dehydrogenase [acylating], mitochondrial	ALDH6A1	57.8027	26.73	701.61	13	13	24	0.0851639	14	155.626	0.116002	13	106.919	0.157864	14	80.323	535	8.49951
P49821	NDUV1_HUMAN	NADH dehydrogenase [ubiquinone] flavoprotein 1, mitochondrial	NDUFV1	50.7848	26.72	496.577	9	9	14	0.603229	9	15.328	2.26711	9	26.8403	0.927421	9	52.0345	464	8.20654
Q13617	CUL2_HUMAN	Cullin-2	CUL2	86.9268	26.71	816.128	15	15	28	0.905592	17	64.9951	1.72869	17	73.0258	0.874492	17	50.8204	745	6.91748
P08294	SODE_HUMAN	Extracellular superoxide dismutase [Cu-Zn]	SOD3	25.8347	26.67	675.294	4	4	12	0.0742423	2	209.364	0.067342	5	96.5158	0.0356639	5	63.2408	240	6.60986
Q13642	FHL1_HUMAN	Four and a half LIM domains protein 1	FHL1	36.2386	26.63	971.286	8	8	30	0.0886897	17	142.086	0.330748	17	84.6091	0.249368	18	85.5604	323	8.96826
Q9GZZ1	NAA50_HUMAN	N-alpha-acetyltransferase 50	NAA50	19.386	26.63	308.339	4	4	11	1.56495	7	28.1405	1.00269	7	45.6202	1.81938	7	38.9384	169	8.80713
P78527	PRKDC_HUMAN	DNA-dependent protein kinase catalytic subunit	PRKDC	468.788	26.62	6718.45	92	92	216	2.20339	128	57.1418	0.784589	120	60.681	1.1517	128	40.5827	4128	7.12256
Q9Y4Z0	LSM4_HUMAN	U6 snRNA-associated Sm-like protein LSm4	LSM4	15.3399	26.62	218.939	4	4	7	0.864463	6	27.7706	1.11897	6	32.6193	0.862559	6	19.7034	139	9.99365
Q92817	EVPL_HUMAN	Envoplakin	EVPL	231.463	26.61	2758.91	39	39	80	1.35325	44	47.6818	1.10317	40	49.1157	1.88338	44	40.4476	2033	6.96143
Q9NSC5	HOME3_HUMAN	Homer protein homolog 3	HOMER3	39.8123	26.59	256.995	5	5	9	2.22205	4	25.4554	1.18917	4	15.9152	1.45485	4	51.8427	361	5.45264
P53597	SUCA_HUMAN	Succinate--CoA ligase [ADP/GDP-forming] subunit alpha, mitochondrial	SUCLG1	36.2268	26.59	545.724	7	7	16	0.566689	8	33.4931	0.334686	7	77.8228	0.580663	8	53.4124	346	8.79248
Q14657	LAGE3_HUMAN	EKC/KEOPS complex subunit LAGE3	LAGE3	14.7946	26.57	358.131	2	2	8	1.39828	2	33.0899	0.60228	2	118.051	1.32341	2	34.9609	143	8.63135
Q6UWE0	LRSM1_HUMAN	E3 ubiquitin-protein ligase LRSAM1	LRSAM1	83.541	26.56	758.478	14	14	23	1.76211	12	69.8152	1.60038	12	58.4825	1.72897	12	56.5576	723	5.93506
P49736	MCM2_HUMAN	DNA replication licensing factor MCM2	MCM2	101.832	26.55	1295.29	17	17	36	1.78033	21	69.7624	0.695064	18	45.5995	1.97962	21	44.3673	904	5.51611
P19387	RPB3_HUMAN	DNA-directed RNA polymerase II subunit RPB3	POLR2C	31.4217	26.55	457.991	5	5	12	1.66592	6	30.4171	0.834496	6	39.8138	1.43619	6	27.068	275	4.91943
P84098	RL19_HUMAN	60S ribosomal protein L19	RPL19	23.4512	26.53	418.773	6	6	12	0.881522	8	38.9547	0.413747	7	123.778	0.928032	8	30.8021	196	11.4731
P55008	AIF1_HUMAN	Allograft inflammatory factor 1	AIF1	16.6926	26.53	184.899	3	3	5	0.505572	3	76.8988	0.33509	3	95.6022	0.133454	3	183.14	147	6.23975
Q14192	FHL2_HUMAN	Four and a half LIM domains protein 2	FHL2	32.1706	26.52	493.25	6	6	17	0.78605	9	26.1848	0.685187	9	50.177	1.08805	9	39.9276	279	7.54736
Q9Y3C6	PPIL1_HUMAN	Peptidyl-prolyl cis-trans isomerase-like 1	PPIL1	18.2251	26.51	422.127	4	4	13	1.01522	6	68.7653	1.03798	6	15.5741	1.34654	6	40.7657	166	7.98682
Q27J81	INF2_HUMAN	Inverted formin-2	INF2	135.54	26.5	2129.04	22	22	59	2.28206	29	92.1373	1.08476	28	74.191	1.70691	28	49.4892	1249	5.37646
Q9UI12	VATH_HUMAN	V-type proton ATPase subunit H	ATP6V1H	55.8471	26.5	498.344	9	9	14	0.872228	8	45.4128	1.59144	8	26.0602	0.816445	8	41.0302	483	6.48096
P36776	LONM_HUMAN	Lon protease homolog, mitochondrial	LONP1	106.422	26.49	1292.37	21	21	43	1.28117	24	46.1378	0.564479	24	60.7238	1.12246	24	38.8707	959	6.39209
O95295	SNAPN_HUMAN	SNARE-associated protein Snapin	SNAPIN	14.8649	26.47	122.156	2	2	3	0.743789	3	14.6127	0.776936	3	27.3285	0.865572	3	6.70493	136	9.30518
Q6ZRV2	FA83H_HUMAN	Protein FAM83H	FAM83H	127.044	26.46	2450.7	23	23	60	2.14266	30	130.426	1.02208	28	115.768	1.9256	30	105.495	1179	6.97607
Q96CW1	AP2M1_HUMAN	AP-2 complex subunit mu	AP2M1	49.623	26.44	764.059	10	10	26	1.73747	17	42.5759	2.10069	17	47.2728	1.53364	17	39.2341	435	9.53955
Q969G5	CAVN3_HUMAN	Caveolae-associated protein 3	CAVIN3	27.6845	26.44	515.321	7	7	19	1.04655	9	36.7923	0.34453	9	125.882	0.903709	9	40.9128	261	6.43018
P15289	ARSA_HUMAN	Arylsulfatase A	ARSA	53.5537	26.43	1083.63	8	9	31	0.68419	16	55.9799	3.07081	16	80.7384	0.92261	15	27.7972	507	6.07471
P62899	RL31_HUMAN	60S ribosomal protein L31	RPL31	14.4539	26.4	423.883	3	3	15	1.01576	7	42.2361	0.762896	6	303.535	1.46039	7	37.2083	125	10.5356
Q9NZ32	ARP10_HUMAN	Actin-related protein 10	ACTR10	46.2773	26.38	1014.45	8	8	26	0.672747	13	43.4475	1.20996	13	29.3684	0.785344	13	46.419	417	7.37158
P55058	PLTP_HUMAN	Phospholipid transfer protein	PLTP	54.7045	26.37	377.735	6	6	10	0.835602	8	17.2677	3.51231	7	22.5969	0.669855	8	65.8218	493	7.00537
Q15286	RAB35_HUMAN	Ras-related protein Rab-35	RAB35	23.0108	26.37	480.487	3	4	13	0.522679	3	1.00412	0.849724	3	334.644	0.651499	4	16.3806	201	8.29443
P21695	GPDA_HUMAN	Glycerol-3-phosphate dehydrogenase [NAD(+)], cytoplasmic	GPD1	37.5433	26.36	305.119	8	8	13	0.0421706	8	134.465	0.103229	10	135.872	0.10388	10	181.447	349	6.17627
Q9NP74	PALMD_HUMAN	Palmdelphin	PALMD	62.7197	26.32	665.706	9	10	21	1.99709	10	107.308	1.12517	10	126.8	1.57813	10	58.2167	551	5.43994
O14880	MGST3_HUMAN	Microsomal glutathione S-transferase 3	MGST3	16.5056	26.32	502.656	2	2	12	0.391857	5	55.7215	0.415396	4	4.49432	0.323919	5	59.1554	152	9.37842
Q92888	ARHG1_HUMAN	Rho guanine nucleotide exchange factor 1	ARHGEF1	102.371	26.32	1189.07	20	20	39	2.23447	25	68.7395	1.1196	25	83.4547	1.3391	25	43.7997	912	5.65576
O15160	RPAC1_HUMAN	DNA-directed RNA polymerases I and III subunit RPAC1	POLR1C	39.225	26.3	572.857	6	6	12	1.68269	7	13.1351	0.691918	5	19.8435	1.58817	7	32.254	346	5.50342
P48047	ATPO_HUMAN	ATP synthase subunit O, mitochondrial	ATP5PO	23.2627	26.29	282.884	4	4	7	0.732241	5	48.5746	0.86991	5	26.4826	0.868611	5	45.5392	213	9.96436
P52292	IMA1_HUMAN	Importin subunit alpha-1	KPNA2	57.8259	26.28	678.431	10	10	20	3.67866	9	53.1082	1.64031	9	78.8209	2.43959	9	60.3161	529	5.40186
Q9BZK7	TBL1R_HUMAN	F-box-like/WD repeat-containing protein TBL1XR1	TBL1XR1	55.5601	26.26	614.773	9	9	18	0.669565	8	53.7649	1.99472	6	43.8673	0.986566	8	54.4562	514	5.5542
P46778	RL21_HUMAN	60S ribosomal protein L21	RPL21	18.5531	26.25	376.157	5	5	11	1.0969	6	4.57449	0.34671	6	288.669	1.13799	6	8.56632	160	10.4917
Q13740	CD166_HUMAN	CD166 antigen	ALCAM	65.0611	26.24	538.391	11	11	17	0.236129	12	46.7784	0.825685	12	63.3594	0.224762	12	78.5951	583	6.25244
Q8NFF5	FAD1_HUMAN	FAD synthase	FLAD1	65.2243	26.24	478.523	8	8	12	1.24772	6	31.3307	1.32795	4	17.6748	1.11012	6	47.6622	587	6.93213
O75569	PRKRA_HUMAN	Interferon-inducible double-stranded RNA-dependent protein kinase activator A	PRKRA	34.3825	26.2	313.8	6	6	8	1.01852	7	47.0598	0.905889	6	60.3843	1.04002	7	69.1299	313	8.41162
Q9UMS4	PRP19_HUMAN	Pre-mRNA-processing factor 19	PRPF19	55.1463	26.19	763.186	9	9	24	1.5797	14	26.522	2.77588	14	47.9675	1.41242	14	20.7348	504	6.60986
Q9UBF2	COPG2_HUMAN	Coatomer subunit gamma-2	COPG2	97.5596	26.18	1292.08	12	16	40	0.981448	14	79.4616	0.915171	12	56.5908	0.973487	14	63.6553	871	5.80811
Q15828	CYTM_HUMAN	Cystatin-M	CST6	16.5004	26.17	418.078	3	3	12	1.84673	7	58.3188	2.78417	7	73.8466	3.00968	7	128.454	149	8.08936
O95881	TXD12_HUMAN	Thioredoxin domain-containing protein 12	TXNDC12	19.1936	26.16	1314.99	4	4	39	0.934649	22	46.7534	3.23311	22	56.2823	1.24201	22	35.2978	172	5.40186
Q86X55	CARM1_HUMAN	Histone-arginine methyltransferase CARM1	CARM1	65.8114	26.15	534.474	11	11	17	1.25878	10	39.8252	1.7822	10	64.7563	1.15875	10	42.1467	608	6.72705
P78417	GSTO1_HUMAN	Glutathione S-transferase omega-1	GSTO1	27.548	26.14	949.611	7	7	33	0.63995	20	27.1041	1.25668	20	33.0321	0.562844	20	26.2342	241	6.59521
O75489	NDUS3_HUMAN	NADH dehydrogenase [ubiquinone] iron-sulfur protein 3, mitochondrial	NDUFS3	30.2227	26.14	305.046	5	5	10	0.894446	6	31.1237	1.16237	6	43.1674	0.89593	6	2.41413	264	7.50342
Q13363	CTBP1_HUMAN	C-terminal-binding protein 1	CTBP1	47.5055	26.14	700.996	9	9	23	1.15908	12	44.3443	1.1744	12	36.5955	1.03448	12	18.7002	440	6.771
Q9H6T0	ESRP2_HUMAN	Epithelial splicing regulatory protein 2	ESRP2	78.3511	26.13	853.168	13	14	29	2.36476	12	93.9438	0.855856	12	85.1701	2.46904	12	99.4628	727	6.7124
Q9NRR5	UBQL4_HUMAN	Ubiquilin-4	UBQLN4	63.8124	26.12	1211.57	7	10	40	1.27896	9	38.8588	1.63471	9	57.8717	1.32037	9	18.3365	601	5.22412
P61006	RAB8A_HUMAN	Ras-related protein Rab-8A	RAB8A	23.6532	26.09	575.413	4	5	16	1.08034	5	48.4117	0.626941	5	125.457	1.11292	5	36.6303	207	9.0708
P46459	NSF_HUMAN	Vesicle-fusing ATPase	NSF	82.5421	26.08	1995.02	17	17	63	0.499815	33	63.0724	0.475214	29	63.8918	0.475203	33	57.8743	744	6.94678
P05556	ITB1_HUMAN	Integrin beta-1	ITGB1	88.357	26.07	2170.78	18	18	63	1.07739	38	55.986	2.28269	38	54.9381	0.792717	38	55.8225	798	5.38916
Q8WUP2	FBLI1_HUMAN	Filamin-binding LIM protein 1	FBLIM1	40.6427	26.01	611.53	8	8	19	2.06561	10	46.1038	1.24574	10	67.3036	1.94595	10	47.9853	373	6.02393
Q9UH65	SWP70_HUMAN	Switch-associated protein 70	SWAP70	68.9545	25.98	1157.84	15	15	37	1.36974	20	30.5243	0.655334	19	54.0702	1.41467	20	13.2405	585	5.87158
Q9BPZ3	PAIP2_HUMAN	Polyadenylate-binding protein-interacting protein 2	PAIP2	14.9749	25.98	225.232	2	2	6	1.26833	2	3.89378	0.832084	2	20.8935	1.20813	2	25.0571	127	4.11963
Q9UK76	JUPI1_HUMAN	Jupiter microtubule associated homolog 1	JPT1	16.0049	25.97	855.202	4	4	27	1.84806	11	86.3261	0.688217	10	55.564	1.73262	11	95.6735	154	5.60498
Q04637	IF4G1_HUMAN	Eukaryotic translation initiation factor 4 gamma 1	EIF4G1	175.382	25.95	4915.75	31	35	144	1.53389	68	81.544	1.43338	65	62.6134	1.25251	67	51.0062	1599	5.32568
Q9BST9	RTKN_HUMAN	Rhotekin	RTKN	62.6277	25.93	450.675	8	8	13	2.50481	6	114.703	1.72025	6	33.0541	1.97716	6	70.1083	563	7.44482
Q9UN37	VPS4A_HUMAN	Vacuolar protein sorting-associated protein 4A	VPS4A	48.867	25.86	531.369	7	10	19	1.7741	6	55.9165	1.09306	6	49.3025	1.20488	6	60.2631	437	7.79639
O95373	IPO7_HUMAN	Importin-7	IPO7	119.44	25.82	1313.61	18	18	44	1.36329	25	78.5573	0.972791	22	51.9431	1.44683	25	53.2548	1038	4.81787
P40222	TXLNA_HUMAN	Alpha-taxilin	TXLNA	61.8532	25.82	766.803	10	10	25	2.04411	13	56.5312	1.43652	13	46.7635	1.78891	13	47.4398	546	6.52197
Q9UBH0	I36RA_HUMAN	Interleukin-36 receptor antagonist protein	IL36RN	16.9515	25.81	302.028	4	4	11	1.49213	5	143.351	4.84596	5	289.863	3.13792	5	266.353	155	5.19873
Q9UHL4	DPP2_HUMAN	Dipeptidyl peptidase 2	DPP7	54.3072	25.81	968.462	8	8	25	0.29921	11	37.5445	0.927102	14	66.2781	0.387261	14	89.217	492	6.31592
Q9Y277	VDAC3_HUMAN	Voltage-dependent anion-selective channel protein 3	VDAC3	30.6393	25.8	807.867	5	6	21	1.03204	9	24.6365	1.5177	9	46.2879	0.90329	9	19.1788	283	8.66064
P46937	YAP1_HUMAN	Transcriptional coactivator YAP1	YAP1	54.4275	25.79	1070.34	8	8	25	1.70807	12	38.3784	0.293406	9	261.07	1.93638	12	37.0947	504	5.17334
P08579	RU2B_HUMAN	U2 small nuclear ribonucleoprotein B''	SNRPB2	25.4701	25.78	453.435	4	5	13	1.41039	5	9.4437	1.17315	4	99.7756	1.31889	5	15.8572	225	9.71533
Q15527	SURF2_HUMAN	Surfeit locus protein 2	SURF2	29.599	25.78	269.696	4	4	7	2.46276	5	65.2717	1.03005	5	118.138	2.09359	5	37.9	256	9.21729
Q6P5S2	LEG1H_HUMAN	Protein LEG1 homolog	LEG1	37.9016	25.76	333.534	6	6	10	0.118657	4	105.713	0.0756439	6	141.608	0.104525	5	127.551	330	6.15088
Q969U7	PSMG2_HUMAN	Proteasome assembly chaperone 2	PSMG2	29.377	25.76	614.494	8	8	22	1.09521	12	24.4203	1.63051	12	31.6724	1.33884	12	15.083	264	6.97607
O43583	DENR_HUMAN	Density-regulated protein	DENR	22.0781	25.76	459.708	5	5	14	0.700619	9	58.1874	1.54191	9	95.8114	1.02368	9	46.2406	198	5.30029
P37840	SYUA_HUMAN	Alpha-synuclein	SNCA	14.4512	25.71	225.767	2	2	2	0.0626534	2	1388.1	0.232507	2	1160.48	0.135458	2	2243.58	140	4.70361
Q15293	RCN1_HUMAN	Reticulocalbin-1	RCN1	38.8662	25.68	630.416	8	8	18	0.376396	15	43.1963	0.65843	15	37.5113	0.385288	15	22.0259	331	4.99561
O94826	TOM70_HUMAN	Mitochondrial import receptor subunit TOM70	TOMM70	67.412	25.66	737.542	12	12	24	0.801529	14	37.2682	1.82541	14	29.0951	0.791525	15	45.9423	608	7.12256
P01903	DRA_HUMAN	HLA class II histocompatibility antigen, DR alpha chain	HLA-DRA	28.6027	25.59	296.373	5	5	9	1.03184	6	14.552	0.597942	5	62.6431	0.277535	6	42.3095	254	4.99561
Q15418	KS6A1_HUMAN	Ribosomal protein S6 kinase alpha-1	RPS6KA1	82.6708	25.58	1141.68	10	15	37	1.84583	15	62.9092	0.898426	13	72.6978	1.20385	14	52.1349	735	7.82568
Q9NNW7	TRXR2_HUMAN	Thioredoxin reductase 2, mitochondrial	TXNRD2	56.4716	25.57	609.651	6	7	17	0.648062	10	38.9323	0.787267	10	94.9519	0.721895	10	37.7201	524	7.50342
Q9UHQ9	NB5R1_HUMAN	NADH-cytochrome b5 reductase 1	CYB5R1	34.0732	25.57	357.995	6	6	11	1.01538	5	45.5854	0.507057	4	20.885	0.860004	5	52.9911	305	9.37842
Q96CT7	CC124_HUMAN	Coiled-coil domain-containing protein 124	CCDC124	25.8196	25.56	407.714	5	5	11	1.78782	5	148.376	0.671455	4	135.181	2.02839	5	89.307	223	9.53955
Q9NYB0	TE2IP_HUMAN	Telomeric repeat-binding factor 2-interacting protein 1	TERF2IP	44.2328	25.56	377.422	6	6	11	1.37124	7	14.8257	0.973374	7	103.12	1.37804	7	10.3837	399	4.729
P52306	GDS1_HUMAN	Rap1 GTPase-GDP dissociation stimulator 1	RAP1GDS1	66.2745	25.54	1314.61	11	11	34	1.15685	19	23.0067	1.25618	19	23.0414	1.22625	19	46.9935	607	5.31299
P56134	ATPK_HUMAN	ATP synthase subunit f, mitochondrial	ATP5MF	10.9107	25.53	121.756	2	2	3	0.771405	3	61.4835	0.494328	3	33.3822	0.620267	2	99.7409	94	9.67139
Q9BVK6	TMED9_HUMAN	Transmembrane emp24 domain-containing protein 9	TMED9	27.2602	25.53	577.254	4	5	19	0.314723	7	18.8326	0.559655	7	37.4779	0.275214	7	7.85824	235	8.01611
Q9Y5K5	UCHL5_HUMAN	Ubiquitin carboxyl-terminal hydrolase isozyme L5	UCHL5	37.583	25.53	480.423	9	9	16	1.00279	9	19.3077	0.732724	9	89.1617	1.01589	9	30.0671	329	5.32568
P83881	RL36A_HUMAN	60S ribosomal protein L36a	RPL36A	12.4328	25.47	221.347	2	4	9	1.86274	3	46.7574	0.371216	3	82.6149	1.75931	3	24.6781	106	10.5796
Q969Q0	RL36L_HUMAN	60S ribosomal protein L36a-like	RPL36AL	12.4608	25.47	174.916	2	4	7	1.31513	2	14.1813	0.0448306	2	21.9038	0.941004	2	23.6312	106	10.6528
Q9BUL8	PDC10_HUMAN	Programmed cell death protein 10	PDCD10	24.6858	25.47	430.127	5	5	14	1.62594	8	41.1961	2.17367	8	40.7955	1.21478	8	54.2597	212	8.19189
Q9UKS6	PACN3_HUMAN	Protein kinase C and casein kinase substrate in neurons protein 3	PACSIN3	48.4568	25.47	742.127	8	8	21	1.81531	10	38.0891	3.12574	10	39.2772	1.3546	10	37.536	424	6.17627
Q9Y4P1	ATG4B_HUMAN	Cysteine protease ATG4B	ATG4B	44.2657	25.45	445.812	6	6	12	0.736199	7	31.2372	1.05722	5	33.2532	1.10094	7	100.01	393	5.07178
P20231	TRYB2_HUMAN	Tryptase beta-2	TPSB2	30.4955	25.45	591.918	6	6	17	0.0243422	7	114.448	0.1954	8	155.439	0.0764095	6	75.8425	275	7.10791
Q9H4G0	E41L1_HUMAN	Band 4.1-like protein 1	EPB41L1	98.4422	25.43	949.041	15	15	27	1.32727	17	55.0026	0.634084	15	77.2567	1.03469	17	38.7535	881	5.61768
P13747	HLAE_HUMAN	HLA class I histocompatibility antigen, alpha chain E	HLA-E	40.0327	25.42	781.793	3	6	20	1.4374	3	27.6946	1.72937	3	127.926	1.21199	3	5.2284	358	5.8335
P54687	BCAT1_HUMAN	Branched-chain-amino-acid aminotransferase, cytosolic	BCAT1	42.9385	25.39	582.26	6	6	16	3.9486	8	58.0442	5.73594	8	47.6221	4.26008	8	70.595	386	5.30029
Q8WXX5	DNJC9_HUMAN	DnaJ homolog subfamily C member 9	DNAJC9	29.8911	25.38	385.405	6	6	11	0.55201	7	25.4627	2.27073	7	52.3859	0.640928	7	33.6648	260	5.73193
Q6BCY4	NB5R2_HUMAN	NADH-cytochrome b5 reductase 2	CYB5R2	31.4384	25.36	393.533	6	6	14	0.393905	9	68.9008	0.763071	9	74.6703	0.473522	9	34.9003	276	8.49951
P02144	MYG_HUMAN	Myoglobin	MB	17.173	25.32	412.476	3	3	12	0.128106	4	33.0428	0.887263	7	351.171	2.85237	7	100.987	154	7.6792
Q13153	PAK1_HUMAN	Serine/threonine-protein kinase PAK 1	PAK1	60.6087	25.32	824.88	8	10	25	1.70483	10	43.0684	1.29576	10	41.8353	1.34619	10	38.7048	545	5.75732
Q86U28	ISCA2_HUMAN	Iron-sulfur cluster assembly 2 homolog, mitochondrial	ISCA2	16.4662	25.32	114.189	3	3	4	0.6088	3	68.5006	0.766944	3	103.128	0.826078	3	50.5761	154	5.24951
O14980	XPO1_HUMAN	Exportin-1	XPO1	123.306	25.3	1706.21	22	22	59	1.61651	34	45.0707	1.19424	34	49.9849	1.07852	33	51.6462	1071	6.06201
Q9BQN1	FA83C_HUMAN	Protein FAM83C	FAM83C	81.0273	25.3	934.843	13	13	26	1.70636	12	118.788	1.64927	11	13.7968	1.98137	12	120.711	747	8.07471
P00390	GSHR_HUMAN	Glutathione reductase, mitochondrial	GSR	56.221	25.29	858.649	9	9	27	0.216398	16	77.9289	0.516554	15	35.9028	0.296859	15	105.275	522	8.49951
O75635	SPB7_HUMAN	Serpin B7	SERPINB7	42.8775	25.26	612.305	10	10	23	2.22071	14	89.3229	7.82003	14	103.115	5.50269	14	131.622	380	6.80029
Q9Y5L4	TIM13_HUMAN	Mitochondrial import inner membrane translocase subunit Tim13	TIMM13	10.493	25.26	174.676	2	2	4	1.45797	2	4.91872	1.03261	2	16.8275	1.13783	2	2.68435	95	8.17725
Q9NWV8	BABA1_HUMAN	BRISC and BRCA1-A complex member 1	BABAM1	36.5366	25.23	364.764	5	5	9	0.945923	6	36.3726	1.0122	6	160.493	1.04051	6	32.0761	329	4.64014
O00754	MA2B1_HUMAN	Lysosomal alpha-mannosidase	MAN2B1	113.672	25.22	1637.62	19	19	46	0.806219	25	50.0526	5.64245	25	77.4732	1.01155	25	49.5646	1011	7.28369
P42566	EPS15_HUMAN	Epidermal growth factor receptor substrate 15	EPS15	98.5948	25.22	1312.25	18	18	38	0.916971	20	31.2817	1.33868	20	180.156	1.04634	20	22.8096	896	4.64014
Q13724	MOGS_HUMAN	Mannosyl-oligosaccharide glucosidase	MOGS	91.8606	25.21	1036.38	12	12	31	0.562543	18	24.5113	0.589614	15	89.9077	0.441086	18	81.059	837	8.89502
O95249	GOSR1_HUMAN	Golgi SNAP receptor complex member 1	GOSR1	28.5946	25.2	330.538	4	4	8	0.39297	5	6.81908	1.12858	5	26.1423	0.498942	5	28.6304	250	9.42236
P01911	DRB1_HUMAN	HLA class II histocompatibility antigen, DRB1 beta chain	HLA-DRB1	29.947	25.19	261.507	4	5	9	1.05053	4	18.3279	0.500172	4	39.3002	0.113517	4	12.4839	266	7.73779
P33993	MCM7_HUMAN	DNA replication licensing factor MCM7	MCM7	81.2566	25.17	961.335	14	14	28	1.71384	15	42.3162	0.917672	15	132.717	1.64535	15	30.1359	719	6.45557
Q92900	RENT1_HUMAN	Regulator of nonsense transcripts 1	UPF1	124.267	25.16	1851.35	23	23	56	1.2398	33	28.8297	1.64053	32	32.6822	1.47504	33	27.2304	1129	6.60986
P51812	KS6A3_HUMAN	Ribosomal protein S6 kinase alpha-3	RPS6KA3	83.6829	25.14	1021.41	11	16	36	0.924117	12	62.1672	0.791226	12	77.6791	0.912562	12	63.6849	740	6.88818
O00193	SMAP_HUMAN	Small acidic protein	SMAP	20.3202	25.14	541.602	3	3	13	2.53946	6	20.9622	0.907298	5	203.357	2.00744	6	28.1478	183	4.71631
P42357	HUTH_HUMAN	Histidine ammonia-lyase	HAL	72.6518	25.11	1273.02	14	14	37	1.20131	12	31.3793	2.3063	12	39.3917	6.66546	12	95.4554	657	6.94678
Q9NS86	LANC2_HUMAN	LanC-like protein 2	LANCL2	50.8214	25.11	584.102	8	8	16	0.688141	9	17.6591	1.13236	9	29.9152	0.798669	9	19.1055	450	7.43018
Q9NX58	LYAR_HUMAN	Cell growth-regulating nucleolar protein	LYAR	43.6069	25.07	611.312	7	7	17	2.4051	9	20.5417	0.81454	9	24.0377	1.12522	9	19.1062	379	9.56885
P22059	OSBP1_HUMAN	Oxysterol-binding protein 1	OSBP	89.3646	25.03	1177.82	16	16	36	1.26237	23	82.6036	1.46287	22	80.8232	0.910799	23	60.471	807	7.29834
P35573	GDE_HUMAN	Glycogen debranching enzyme	AGL	174.652	25	1952.47	28	28	59	0.458005	35	43.6202	1.51264	35	46.2354	0.88181	35	43.1768	1532	6.75635
A8MWD9	RUXGL_HUMAN	Putative small nuclear ribonucleoprotein G-like protein 15	SNRPGP15	8.53845	25	254.781	2	2	4	1.34774	4	36.8279	1.02179	4	19.7833	1.10961	4	43.3493	76	8.83643
Q14574	DSC3_HUMAN	Desmocollin-3	DSC3	99.9063	25	1783.53	17	17	51	3.447	24	74.0082	5.93832	24	226.638	2.30718	24	61.8577	896	6.1001
O60443	GSDME_HUMAN	Gasdermin-E	GSDME	54.5204	25	334.03	8	8	11	1.51943	8	105.69	1.38302	8	45.0785	0.945042	8	99.6942	496	5.17334
Q9UHD9	UBQL2_HUMAN	Ubiquilin-2	UBQLN2	65.6546	25	1737.3	5	9	52	1.03644	10	44.491	0.523639	9	41.7603	0.998825	10	45.1389	624	5.22412
P13987	CD59_HUMAN	CD59 glycoprotein	CD59	14.1678	25	194.788	3	3	7	0.574328	4	46.6138	1.69	4	24.0935	0.530075	4	13.0813	128	6.48096
Q9BPW8	NIPS1_HUMAN	Protein NipSnap homolog 1	NIPSNAP1	33.2888	25	191.972	5	5	6	0.719629	5	25.0338	0.752788	5	79.2629	0.725189	5	20.2908	284	9.30518
Q641Q2	WAC2A_HUMAN	WASH complex subunit 2A	WASHC2A	147.095	24.98	1440.36	6	19	40	0.930961	8	89.331	0.973233	7	108.754	1.01622	8	59.1623	1341	4.80518
P47712	PA24A_HUMAN	Cytosolic phospholipase A2	PLA2G4A	85.1842	24.97	987.019	14	14	33	1.51727	18	44.1867	1.97511	18	58.6462	1.53407	18	55.3323	749	5.37646
Q8NBJ4	GOLM1_HUMAN	Golgi membrane protein 1	GOLM1	45.3058	24.94	772.001	10	10	24	0.0852891	13	100.074	0.135257	13	78.3065	0.0769348	13	214.619	401	4.97021
O75718	CRTAP_HUMAN	Cartilage-associated protein	CRTAP	46.5319	24.94	335.42	9	9	13	3.48238	9	121.91	1.57906	9	35.6148	2.45433	9	62.1155	401	5.73193
Q9Y371	SHLB1_HUMAN	Endophilin-B1	SH3GLB1	40.7708	24.93	493.867	8	9	19	1.00154	10	34.8659	0.479454	9	46.7061	0.74933	9	40.4909	365	6.03662
P36551	HEM6_HUMAN	Oxygen-dependent coproporphyrinogen-III oxidase, mitochondrial	CPOX	50.12	24.89	789.714	8	8	23	0.838894	13	55.6665	2.36925	13	37.0784	0.929276	13	25.5852	454	8.25049
Q9BRX8	PXL2A_HUMAN	Peroxiredoxin-like 2A	PRXL2A	25.7474	24.89	473.248	5	5	13	1.97555	8	22.9046	0.715596	8	64.1349	1.2155	8	41.393	229	8.83643
Q9NZB2	F120A_HUMAN	Constitutive coactivator of PPAR-gamma-like protein 1	FAM120A	121.811	24.87	1744.83	21	21	50	1.82371	30	30.6208	0.735974	30	94.4637	1.54755	30	40.5431	1118	8.88037
O60613	SEP15_HUMAN	Selenoprotein F	SELENOF	18.0811	24.85	428.031	3	3	12	0.583969	7	23.5849	1.55124	7	26.3475	0.752428	7	18.9057	165	5.03369
Q86U42	PABP2_HUMAN	Polyadenylate-binding protein 2	PABPN1	32.729	24.84	777.386	7	7	24	1.3759	12	34.9517	0.562571	12	51.7753	1.14216	12	24.2847	306	5.05908
Q9BVM4	GGACT_HUMAN	Gamma-glutamylaminecyclotransferase	GGACT	17.3178	24.84	204.389	2	2	6	0.849847	2	12.284	1.67643	2	0.113164	1.05835	2	2.38365	153	6.87354
O75955	FLOT1_HUMAN	Flotillin-1	FLOT1	47.3256	24.82	401.551	8	8	13	0.825523	9	34.7881	1.94423	9	38.8717	0.763183	9	27.8426	427	7.48877
P49441	INPP_HUMAN	Inositol polyphosphate 1-phosphatase	INPP1	43.9702	24.81	544.361	8	8	19	0.642574	11	38.4695	1.11612	11	28.2323	0.704023	11	31.0356	399	5.26221
P07585	PGS2_HUMAN	Decorin	DCN	39.7218	24.79	430.99	6	7	16	0.160646	7	46.6445	0.0450869	7	166.943	0.103019	7	102.472	359	8.54346
P29992	GNA11_HUMAN	Guanine nucleotide-binding protein subunit alpha-11	GNA11	42.0965	24.79	258.309	5	8	11	0.474145	5	40.9591	0.315225	5	105.786	0.349552	5	72.5742	359	5.69385
P22694	KAPCB_HUMAN	cAMP-dependent protein kinase catalytic subunit beta	PRKACB	40.597	24.79	603.995	7	7	22	0.587892	11	8.98803	0.612179	10	103.348	0.687591	11	10.0947	351	8.77783
Q14512	FGFP1_HUMAN	Fibroblast growth factor-binding protein 1	FGFBP1	26.2475	24.79	733.091	4	4	22	2.65895	10	131.154	1.39913	10	58.2478	2.03866	10	42.6823	234	9.1001
Q9Y263	PLAP_HUMAN	Phospholipase A-2-activating protein	PLAA	87.1014	24.78	908.766	14	14	28	0.862899	17	37.2439	0.947058	17	51.9493	0.836253	17	43.1487	795	6.3667
Q0VDG4	SCRN3_HUMAN	Secernin-3	SCRN3	48.5132	24.76	538.78	8	8	16	0.859538	9	32.6992	1.70463	9	36.9697	1.17892	9	44.6218	424	5.5542
P20930	FILA_HUMAN	Filaggrin	FLG	434.922	24.75	8216.91	47	47	210	1.14302	28	55.3666	1.57183	26	45.8329	4.52571	27	57.3909	4061	9.24658
Q9GZN8	CT027_HUMAN	UPF0687 protein C20orf27	C20orf27	19.2788	24.71	134.881	3	3	4	1.32139	3	5.4358	2.50805	3	9.18377	1.07288	3	13.1233	174	6.84424
Q53FA7	QORX_HUMAN	Quinone oxidoreductase PIG3	TP53I3	35.5136	24.7	747.432	6	6	23	0.810713	12	21.0375	2.24714	12	25.3424	1.25187	12	20.2957	332	7.1665
Q96RS6	NUDC1_HUMAN	NudC domain-containing protein 1	NUDCD1	66.7133	24.7	932.908	9	9	24	0.970427	12	25.3271	1.23972	11	69.4929	1.09693	12	20.6519	583	5.10986
P04004	VTNC_HUMAN	Vitronectin	VTN	54.2712	24.69	1301.21	11	11	40	0.354512	22	28.0339	0.1441	12	139.092	0.0791157	15	67.6595	478	5.79541
Q92896	GSLG1_HUMAN	Golgi apparatus protein 1	GLG1	134.464	24.68	1450.25	23	23	45	1.02462	24	38.6144	2.1832	24	85.7393	0.970939	24	28.8324	1179	6.90283
O95361	TRI16_HUMAN	Tripartite motif-containing protein 16	TRIM16	63.9146	24.65	859.811	10	10	26	1.02531	15	72.2801	0.878754	14	57.6004	0.969151	15	21.9088	564	5.49072
O15514	RPB4_HUMAN	DNA-directed RNA polymerase II subunit RPB4	POLR2D	16.3011	24.65	102.723	2	2	2	0.931821	2	70.7605	4.50552	2	24.4404	1.74997	2	60.244	142	4.79248
O15235	RT12_HUMAN	28S ribosomal protein S12, mitochondrial	MRPS12	15.163	24.64	122.5	2	2	3	1.09998	3	57.4162	0.826759	3	50.3258	1.13142	3	51.6681	138	10.2866
Q8WW59	SPRY4_HUMAN	SPRY domain-containing protein 4	SPRYD4	23.114	24.64	399.572	4	4	12	1.31179	7	28.98	1.43607	7	19.5927	1.5668	7	19.5536	207	6.93213
P40429	RL13A_HUMAN	60S ribosomal protein L13a	RPL13A	23.5624	24.63	720.288	6	6	26	0.95487	16	71.4692	0.483962	16	107.069	0.937636	16	49.7725	203	10.9312
O75688	PPM1B_HUMAN	Protein phosphatase 1B	PPM1B	52.6094	24.63	874.8	8	10	22	0.76555	9	15.794	1.32476	9	37.5071	0.982728	9	32.0969	479	5.04639
O00442	RTCA_HUMAN	RNA 3'-terminal phosphate cyclase	RTCA	39.3114	24.59	779.44	7	7	23	0.824819	11	27.9097	0.309397	10	151.912	0.838457	11	28.5904	366	7.85498
Q13435	SF3B2_HUMAN	Splicing factor 3B subunit 2	SF3B2	100.165	24.58	1950.96	16	16	55	1.43951	28	51.4319	0.973906	26	75.8421	1.28309	28	45.9274	895	5.66846
O15155	BET1_HUMAN	BET1 homolog	BET1	13.2808	24.58	101.421	2	2	2	1.01664	2	6.93739	0.496166	2	50.0464	0.754231	2	33.9734	118	9.05615
P09234	RU1C_HUMAN	U1 small nuclear ribonucleoprotein C	SNRPC	17.3812	24.53	326.456	3	3	11	2.08225	6	27.3526	0.75212	5	35.4336	1.35954	6	35.7544	159	9.67139
Q99674	CGRE1_HUMAN	Cell growth regulator with EF hand domain protein 1	CGREF1	33.4358	24.53	766.617	3	3	14	0.0616443	2	190.665	0.175069	2	102.482	0.123929	3	231.997	318	4.38623
Q9BUH6	PAXX_HUMAN	Protein PAXX	PAXX	21.626	24.51	439.206	4	4	10	0.971721	6	45.0279	2.12753	6	25.0376	0.948606	6	36.4119	204	5.47803
Q92805	GOGA1_HUMAN	Golgin subfamily A member 1	GOLGA1	88.1302	24.51	864.528	14	14	29	1.66321	14	48.4808	0.812242	12	186.099	1.37123	14	32.1811	767	5.2749
Q9H4A6	GOLP3_HUMAN	Golgi phosphoprotein 3	GOLPH3	33.7895	24.5	524.484	7	7	14	0.528949	9	23.9336	0.335997	9	110.124	0.429926	9	36.1658	298	6.44287
P08621	RU17_HUMAN	U1 small nuclear ribonucleoprotein 70 kDa	SNRNP70	51.5258	24.49	592.509	8	8	23	1.94994	14	30.7428	0.751553	14	43.5811	1.6742	14	38.1244	437	9.93506
Q969X5	ERGI1_HUMAN	Endoplasmic reticulum-Golgi intermediate compartment protein 1	ERGIC1	32.5715	24.48	459.971	6	6	14	0.136594	8	39.4192	0.116669	6	162.727	0.102626	7	50.0021	290	7.06396
P33991	MCM4_HUMAN	DNA replication licensing factor MCM4	MCM4	96.4976	24.45	1028.67	14	14	27	2.29949	13	55.754	1.10195	13	64.6959	1.82159	13	65.8517	863	6.7417
Q99447	PCY2_HUMAN	Ethanolamine-phosphate cytidylyltransferase	PCYT2	43.8079	24.42	638.351	9	9	19	0.581956	12	41.3999	0.504388	11	41.0693	0.7223	12	26.8907	389	6.91748
P25685	DNJB1_HUMAN	DnaJ homolog subfamily B member 1	DNAJB1	38.0204	24.41	893.568	9	10	30	1.02307	14	75.6755	1.03846	14	52.4273	0.960413	14	33.5599	340	8.63135
Q86UE4	LYRIC_HUMAN	Protein LYRIC	MTDH	63.7988	24.4	733.773	11	11	25	0.700696	14	39.9668	0.535026	12	63.1829	0.708802	13	59.6568	582	9.31982
O14949	QCR8_HUMAN	Cytochrome b-c1 complex subunit 8	UQCRQ	9.90012	24.39	89.9867	2	2	2	1.18911	2	28.2415	1.06971	2	28.9083	1.19072	2	23.1634	82	10.0815
P35555	FBN1_HUMAN	Fibrillin-1	FBN1	312.083	24.38	6602.48	56	56	209	0.0620207	80	159.357	0.130848	96	123.392	0.217165	105	58.2191	2871	4.93213
P36915	GNL1_HUMAN	Guanine nucleotide-binding protein-like 1	GNL1	68.6185	24.38	584.898	11	11	23	1.08011	14	50.4457	0.781027	13	86.5995	1.0035	14	34.5772	607	5.79541
P08263	GSTA1_HUMAN	Glutathione S-transferase A1	GSTA1	25.6147	24.32	263.693	5	5	10	0.409144	6	39.9041	0.181746	6	46.2485	0.208551	6	64.4368	222	8.88037
O15217	GSTA4_HUMAN	Glutathione S-transferase A4	GSTA4	25.6877	24.32	239.585	5	5	10	0.770103	7	20.7896	1.36561	7	51.5623	0.71255	7	41.8054	222	8.26514
O95456	PSMG1_HUMAN	Proteasome assembly chaperone 1	PSMG1	32.8325	24.31	216.357	6	6	7	1.00792	6	31.8141	1.51977	6	22.9457	1.35755	6	31.3776	288	7.1665
P45954	ACDSB_HUMAN	Short/branched chain specific acyl-CoA dehydrogenase, mitochondrial	ACADSB	47.4553	24.31	362.156	6	6	12	0.275666	7	57.228	0.265067	7	108.923	0.386071	7	86.7779	432	6.99072
P05452	TETN_HUMAN	Tetranectin	CLEC3B	22.5223	24.26	392.554	4	4	11	0.200715	6	15.828	0.137664	6	97.464	0.055084	5	35.1493	202	5.66846
O60911	CATL2_HUMAN	Cathepsin L2	CTSV	37.3051	24.25	453.086	6	7	18	2.44815	7	97.1329	2.623	7	73.0517	2.62731	7	110.226	334	8.76318
Q9NX63	MIC19_HUMAN	MICOS complex subunit MIC19	CHCHD3	26.1362	24.23	236.213	5	5	8	1.29803	6	11.4267	0.597179	6	78.1407	0.866966	6	16.5608	227	8.27979
P25815	S100P_HUMAN	Protein S100-P	S100P	10.3932	24.21	237.691	2	2	6	0.359126	4	78.8242	0.646922	4	58.6487	0.134578	4	60.4298	95	4.88135
P06865	HEXA_HUMAN	Beta-hexosaminidase subunit alpha	HEXA	60.6643	24.2	857.309	9	9	28	0.729067	17	35.3009	1.83548	17	71.8636	0.757587	17	30.5817	529	5.16064
Q14141	SEPT6_HUMAN	Septin-6	SEPTIN6	49.6853	24.19	702.77	3	7	25	0.325986	3	79.4059	0.682496	3	54.7764	0.306266	3	5.92833	434	6.66846
Q15654	TRIP6_HUMAN	Thyroid receptor-interacting protein 6	TRIP6	50.2555	24.16	710.608	6	6	20	1.37307	11	34.202	1.42911	10	93.9579	1.4367	11	45.9044	476	7.37158
Q96IZ0	PAWR_HUMAN	PRKC apoptosis WT1 regulator protein	PAWR	36.5454	24.12	388.175	6	6	13	0.831831	5	40.3426	0.698552	5	87.6678	0.769422	5	81.5107	340	5.41455
Q96AG4	LRC59_HUMAN	Leucine-rich repeat-containing protein 59	LRRC59	34.9089	24.1	721.476	7	7	22	0.906353	12	61.9006	0.805897	12	29.1466	0.520158	12	33.7853	307	9.56885
Q99615	DNJC7_HUMAN	DnaJ homolog subfamily C member 7	DNAJC7	56.4047	24.09	702.299	11	11	26	2.44851	15	61.363	1.18233	15	62.8657	1.99663	15	40.6833	494	6.96143
P49841	GSK3B_HUMAN	Glycogen synthase kinase-3 beta	GSK3B	46.7149	24.05	259.03	4	5	8	2.34041	2	21.9639	2.31875	2	74.4799	2.17554	2	26.6284	420	8.77783
Q96S19	MTL26_HUMAN	Methyltransferase-like 26	METTL26	22.5637	24.02	215.826	3	3	5	0.628109	3	11.8919	0.471692	3	23.3588	0.543287	3	4.99424	204	7.82568
Q9UK22	FBX2_HUMAN	F-box only protein 2	FBXO2	33.3068	23.99	480.438	4	4	14	1.4271	5	59.1815	2.68632	5	48.824	2.67391	5	36.8981	296	4.37354
P00813	ADA_HUMAN	Adenosine deaminase	ADA	40.7387	23.97	658.585	7	7	19	1.37244	12	48.5223	2.62941	12	61.6438	1.09326	12	24.4708	363	5.94775
Q96LJ7	DHRS1_HUMAN	Dehydrogenase/reductase SDR family member 1	DHRS1	33.8873	23.96	407.35	5	5	13	0.79879	6	16.658	0.606713	6	67.7939	0.565729	6	47.2193	313	7.82568
P09467	F16P1_HUMAN	Fructose-1,6-bisphosphatase 1	FBP1	36.8188	23.96	628.421	6	6	19	0.404761	11	19.2068	0.479276	10	93.4876	0.24392	10	56.794	338	6.99072
Q12805	FBLN3_HUMAN	EGF-containing fibulin-like extracellular matrix protein 1	EFEMP1	54.6042	23.94	540.578	9	9	15	0.593336	10	29.2909	0.436085	8	111.619	0.420783	10	32.4453	493	5.07178
Q9NP81	SYSM_HUMAN	Serine--tRNA ligase, mitochondrial	SARS2	58.2459	23.94	633.041	8	8	16	1.00455	8	12.704	0.467825	8	69.2129	1.10132	8	12.3989	518	8.1333
A0A0C4DH31	HV118_HUMAN	Immunoglobulin heavy variable 1-18	IGHV1-18	12.8122	23.93	179.222	2	2	2	0.317317	3	6.92829	0.163084	2	168.904	0.15368	2	18.1476	117	8.83643
Q9UGM3	DMBT1_HUMAN	Deleted in malignant brain tumors 1 protein	DMBT1	260.569	23.91	878.603	7	7	19	0.0462701	4	125.063	0.0771839	6	98.7703	0.0436193	7	118.112	2413	5.43994
Q01970	PLCB3_HUMAN	1-phosphatidylinositol 4,5-bisphosphate phosphodiesterase beta-3	PLCB3	138.713	23.91	1134.18	21	21	43	1.13645	23	46.053	4.03564	23	90.8704	1.50161	23	43.1214	1234	5.89697
Q9Y394	DHRS7_HUMAN	Dehydrogenase/reductase SDR family member 7	DHRS7	38.2741	23.89	416.393	6	6	12	0.756266	6	8.86956	0.349335	6	18.5646	0.527073	6	5.66778	339	8.32373
Q9BXS5	AP1M1_HUMAN	AP-1 complex subunit mu-1	AP1M1	48.5561	23.88	297.788	5	7	10	1.07498	4	4.29286	3.18451	4	11.918	1.51167	4	8.22258	423	7.29834
Q5SSJ5	HP1B3_HUMAN	Heterochromatin protein 1-binding protein 3	HP1BP3	61.1693	23.87	923.277	11	11	30	0.788823	19	38.7773	0.646085	19	75.4497	0.541021	19	76.801	553	9.67139
O43815	STRN_HUMAN	Striatin	STRN	86.0788	23.85	1043.46	13	13	31	0.867287	18	47.0759	1.4239	18	38.878	1.32407	18	30.0162	780	5.2749
Q13557	KCC2D_HUMAN	Calcium/calmodulin-dependent protein kinase type II subunit delta	CAMK2D	56.3336	23.85	722.546	8	9	20	0.683344	9	40.039	0.557836	7	165.059	1.13548	9	16.9521	499	7.25439
Q13308	PTK7_HUMAN	Inactive tyrosine-protein kinase 7	PTK7	118.317	23.83	1102.52	16	16	34	1.48282	16	56.9777	1.05542	16	89.1418	1.19722	16	70.0657	1070	7.09326
Q16740	CLPP_HUMAN	ATP-dependent Clp protease proteolytic subunit, mitochondrial	CLPP	30.1606	23.83	537.405	5	5	14	0.697392	8	30.5378	0.456132	7	74.8238	0.697477	8	42.4486	277	8.08936
Q4G0F5	VP26B_HUMAN	Vacuolar protein sorting-associated protein 26B	VPS26B	39.1302	23.81	402.514	6	8	14	1.06628	5	85.8641	1.02412	5	28.7094	1.09813	5	53.3774	336	7.35693
Q99729	ROAA_HUMAN	Heterogeneous nuclear ribonucleoprotein A/B	HNRNPAB	36.2024	23.8	1381.51	6	7	42	1.05527	15	33.61	1.00524	13	22.0916	1.13582	15	35.6812	332	8.20654
Q9NR46	SHLB2_HUMAN	Endophilin-B2	SH3GLB2	43.9466	23.8	418.369	7	8	15	1.58161	8	29.2622	0.622284	7	45.757	1.03158	8	42.5763	395	5.98584
Q9NQ50	RM40_HUMAN	39S ribosomal protein L40, mitochondrial	MRPL40	24.4752	23.79	128.514	3	3	4	0.916074	3	29.9688	0.684941	3	89.7163	0.912239	3	3.07794	206	9.62744
P84103	SRSF3_HUMAN	Serine/arginine-rich splicing factor 3	SRSF3	19.3179	23.78	335.829	3	4	12	1.75662	4	26.5156	1.2176	4	29.4067	1.36577	4	24.0932	164	11.6489
P18754	RCC1_HUMAN	Regulator of chromosome condensation	RCC1	44.9406	23.75	448.385	7	7	12	1.09145	7	99.3508	2.64063	7	215.544	1.29631	7	123.668	421	7.51807
P62312	LSM6_HUMAN	U6 snRNA-associated Sm-like protein LSm6	LSM6	9.12177	23.75	71.224	2	2	2	0.808759	2	21.5141	1.10264	2	35.3611	0.860096	2	26.7766	80	9.5835
Q92600	CNOT9_HUMAN	CCR4-NOT transcription complex subunit 9	CNOT9	33.6099	23.75	319.885	5	5	11	1.10198	4	50.998	1.66588	4	77.0346	1.23369	4	24.0021	299	8.03076
Q86SF2	GALT7_HUMAN	N-acetylgalactosaminyltransferase 7	GALNT7	75.341	23.74	704.831	12	12	24	0.0939813	13	118.772	0.260415	11	29.1245	0.143491	12	72.9872	657	7.10791
P23258	TBG1_HUMAN	Tubulin gamma-1 chain	TUBG1	51.1378	23.73	480.207	6	6	15	1.30187	9	43.4492	1.36885	8	57.0823	1.07579	9	55.2045	451	6.13818
Q9BTL3	RAMAC_HUMAN	RNA guanine-N7 methyltransferase activating subunit	RAMAC	14.3727	23.73	93.4627	2	2	2	1.63803	2	74.0995	0.969236	2	59.4353	1.94406	2	44.0389	118	8.93896
P36639	8ODP_HUMAN	Oxidized purine nucleoside triphosphate hydrolase	NUDT1	17.94	23.72	403.754	3	3	11	2.25006	6	96.2186	2.71737	5	42.5288	2.97763	6	72.1493	156	5.08447
P17936	IBP3_HUMAN	Insulin-like growth factor-binding protein 3	IGFBP3	31.6537	23.71	262.804	5	5	8	0.544213	5	12.7957	0.65842	5	12.9888	0.562724	5	58.3752	291	8.68994
P21926	CD9_HUMAN	CD9 antigen	CD9	25.399	23.68	307.923	5	5	11	0.225967	6	48.414	0.7978	6	54.0572	0.231797	6	50.6294	228	7.15186
Q9Y5V0	ZN706_HUMAN	Zinc finger protein 706	ZNF706	8.49245	23.68	87.1553	2	2	2	1.03325	2	61.2942	0.359402	2	20.8529	1.04077	2	56.3042	76	10.0083
P27824	CALX_HUMAN	Calnexin	CANX	67.5259	23.65	1049.3	14	14	33	0.583852	20	35.5284	0.293595	17	54.3992	0.259449	18	75.6148	592	4.60205
P05546	HEP2_HUMAN	Heparin cofactor 2	SERPIND1	57.0342	23.65	898.314	12	12	36	0.440567	20	39.6412	0.801653	20	2788.01	0.30273	19	415.096	499	6.90283
Q8N335	GPD1L_HUMAN	Glycerol-3-phosphate dehydrogenase 1-like protein	GPD1L	38.3939	23.65	374.574	5	5	10	0.138606	7	131.337	0.407334	7	86.8054	0.17108	7	41.544	351	7.02002
Q14258	TRI25_HUMAN	E3 ubiquitin/ISG15 ligase TRIM25	TRIM25	70.9277	23.65	766.312	12	12	26	1.20025	16	27.603	1.0225	16	28.143	0.83564	16	18.1372	630	8.08936
Q32P28	P3H1_HUMAN	Prolyl 3-hydroxylase 1	P3H1	83.3411	23.64	1075.22	13	13	32	3.62592	18	138.641	2.13939	18	49.2908	3.24776	18	82.9293	736	5.13525
P62995	TRA2B_HUMAN	Transformer-2 protein homolog beta	TRA2B	33.6456	23.61	560.384	5	5	15	2.18072	8	39.5957	1.22789	8	96.2421	1.42948	8	73.8047	288	11.2534
Q14232	EI2BA_HUMAN	Translation initiation factor eIF-2B subunit alpha	EIF2B1	33.6908	23.61	610.124	7	7	21	1.12175	12	52.9085	1.30637	12	69.4047	1.09217	12	55.2703	305	7.32764
Q12907	LMAN2_HUMAN	Vesicular integral-membrane protein VIP36	LMAN2	40.2031	23.6	548.892	6	6	16	0.303418	8	49.2484	0.555135	8	37.8295	0.295917	8	50.8221	356	6.94678
Q15738	NSDHL_HUMAN	Sterol-4-alpha-carboxylate 3-dehydrogenase, decarboxylating	NSDHL	41.8736	23.59	444.854	6	6	14	0.978439	8	32.5807	1.19775	8	105.475	1.16774	8	50.2164	373	8.06006
Q9UBI1	COMD3_HUMAN	COMM domain-containing protein 3	COMMD3	22.1372	23.59	152.524	3	3	3	1.06932	2	71.8325	2.22508	2	491.887	1.55828	2	229.673	195	5.98584
P19525	E2AK2_HUMAN	Interferon-induced, double-stranded RNA-activated protein kinase	EIF2AK2	62.0556	23.59	696.821	11	11	22	1.96823	14	73.8453	0.892803	14	99.1448	1.25107	14	42.4902	551	8.39697
P53582	MAP11_HUMAN	Methionine aminopeptidase 1	METAP1	43.1873	23.58	431.912	6	6	13	0.831501	6	34.052	0.88912	6	101.608	1.09457	6	23.6272	386	7.1665
P50995	ANX11_HUMAN	Annexin A11	ANXA11	54.3551	23.56	468.817	9	9	16	0.54537	10	27.5015	0.719436	9	58.4003	0.333244	10	70.5579	505	7.6499
P02786	TFR1_HUMAN	Transferrin receptor protein 1	TFRC	84.8179	23.55	1087.42	15	15	30	1.7179	16	33.8005	6.37678	16	58.7377	1.22681	16	42.5243	760	6.60986
Q14566	MCM6_HUMAN	DNA replication licensing factor MCM6	MCM6	92.8312	23.51	1396.13	17	17	42	2.13465	24	45.6183	0.601393	22	132.689	2.10219	24	49.7399	821	5.41455
P82933	RT09_HUMAN	28S ribosomal protein S9, mitochondrial	MRPS9	45.8058	23.48	433.893	7	7	15	0.986882	9	14.1476	0.858595	9	39.3398	0.911672	9	17.5234	396	9.51025
A0A075B6K5	LV39_HUMAN	Immunoglobulin lambda variable 3-9	IGLV3-9	12.3241	23.48	530.101	2	2	8	0.149381	3	36.1976	0.135116	2	177.011	0.129062	2	116.266	115	7.38623
Q5T013	HYI_HUMAN	Putative hydroxypyruvate isomerase	HYI	30.3866	23.47	261.431	4	4	7	0.247822	3	23.9708	1.20884	4	43.3213	0.586502	4	35.734	277	5.50342
Q9Y303	NAGA_HUMAN	N-acetylglucosamine-6-phosphate deacetylase	AMDHD2	43.7206	23.47	424.31	7	7	13	0.759864	7	14.1045	1.19099	7	28.2459	0.835093	7	21.465	409	6.69775
Q9UBS4	DJB11_HUMAN	DnaJ homolog subfamily B member 11	DNAJB11	40.4886	23.46	605.81	7	7	16	0.976383	9	36.0963	1.70595	9	30.8816	0.83501	9	24.8114	358	6.17627
P23368	MAOM_HUMAN	NAD-dependent malic enzyme, mitochondrial	ME2	65.4018	23.46	732.356	9	9	18	0.633442	11	23.597	0.723994	11	42.4214	0.416663	11	30.6154	584	7.60596
O94979	SC31A_HUMAN	Protein transport protein Sec31A	SEC31A	132.931	23.44	2109.56	23	23	68	0.530759	37	59.5783	0.395359	34	95.1995	0.469608	36	84.8166	1220	6.88818
Q10713	MPPA_HUMAN	Mitochondrial-processing peptidase subunit alpha	PMPCA	58.2156	23.43	1125.25	8	8	26	0.984411	12	43.7123	1.25368	12	23.5146	0.940422	12	31.3528	525	6.91748
Q9NR28	DBLOH_HUMAN	Diablo IAP-binding mitochondrial protein	DIABLO	27.1137	23.43	253.849	5	5	7	0.948923	5	14.1029	1.59172	5	82.4061	0.959316	5	14.6291	239	5.89697
P23297	S10A1_HUMAN	Protein S100-A1	S100A1	10.5391	23.4	365.42	2	2	10	0.056592	2	216.363	0.0850749	4	23.9126	0.0428705	5	129.803	94	4.50049
P82664	RT10_HUMAN	28S ribosomal protein S10, mitochondrial	MRPS10	22.985	23.38	229.752	3	3	6	0.812396	3	10.4935	0.695906	3	4.33059	0.793303	3	9.27399	201	8.00146
Q9BV38	WDR18_HUMAN	WD repeat-containing protein 18	WDR18	47.375	23.38	209.533	6	6	9	1.03874	5	30.3399	2.48167	5	37.8911	0.873803	5	33.7356	432	6.69775
P43652	AFAM_HUMAN	Afamin	AFM	69.024	23.37	799.138	12	12	27	0.320508	18	49.0491	0.699755	19	474.246	0.43183	18	111.158	599	5.89697
Q9NZL9	MAT2B_HUMAN	Methionine adenosyltransferase 2 subunit beta	MAT2B	37.5282	23.35	843.89	7	7	23	0.60291	11	43.2453	1.52594	11	54.7513	0.662351	11	25.2102	334	7.35693
P14678	RSMB_HUMAN	Small nuclear ribonucleoprotein-associated proteins B and B'	SNRPB	24.5937	23.33	480.869	6	6	18	1.14968	10	70.9312	0.90492	10	44.2516	1.34037	10	59.2885	240	11.1948
Q05682	CALD1_HUMAN	Caldesmon	CALD1	93.1754	23.33	2962.96	19	19	78	0.79035	43	68.8515	0.246806	33	155.18	0.394045	41	54.4514	793	5.65576
Q99459	CDC5L_HUMAN	Cell division cycle 5-like protein	CDC5L	92.1937	23.32	633.281	11	11	20	1.32203	11	23.5189	0.841782	10	62.8274	1.24209	11	27.8759	802	8.17725
Q8N1F7	NUP93_HUMAN	Nuclear pore complex protein Nup93	NUP93	93.4296	23.32	685.085	15	15	25	1.53713	16	43.5779	0.953968	16	58.612	1.03163	16	30.5282	819	5.71924
O15173	PGRC2_HUMAN	Membrane-associated progesterone receptor component 2	PGRMC2	23.8037	23.32	471.727	5	6	12	0.537676	6	13.2801	0.503818	5	99.1677	0.485055	6	62.5881	223	4.88135
Q9UNK0	STX8_HUMAN	Syntaxin-8	STX8	26.89	23.31	290.235	4	4	7	1.19443	3	21.7362	2.02759	3	111.277	1.09023	3	5.36218	236	4.98291
Q13510	ASAH1_HUMAN	Acid ceramidase	ASAH1	44.6308	23.29	662.328	8	8	20	0.199035	11	35.4749	0.810169	11	41.2186	0.168307	11	51.4941	395	7.62061
Q08623	HDHD1_HUMAN	Pseudouridine-5'-phosphatase	PUDP	25.2329	23.25	239.842	4	4	9	0.529699	6	52.4415	1.42222	6	64.0797	0.840635	6	48.7932	228	5.31299
O60234	GMFG_HUMAN	Glia maturation factor gamma	GMFG	16.7904	23.24	308.49	2	3	10	0.552637	2	82.6846	0.423346	2	1122.24	0.413282	2	179.825	142	5.26221
Q9H6S3	ES8L2_HUMAN	Epidermal growth factor receptor kinase substrate 8-like protein 2	EPS8L2	80.5701	23.22	1080.14	14	14	32	0.621755	20	50.0712	0.562381	19	148.098	0.503957	20	53.2775	715	6.84424
P05976	MYL1_HUMAN	Myosin light chain 1/3, skeletal muscle isoform	MYL1	21.1318	23.2	338.604	5	5	13	0.500938	5	109.159	1.41051	4	43.2991	6.29542	5	102.732	194	5.03369
Q9UQB8	BAIP2_HUMAN	Brain-specific angiogenesis inhibitor 1-associated protein 2	BAIAP2	60.8296	23.19	915.528	11	11	28	1.51657	16	42.0938	1.31644	16	54.4474	1.39517	16	47.5659	552	8.89502
P50440	GATM_HUMAN	Glycine amidinotransferase, mitochondrial	GATM	48.4243	23.17	416.458	6	6	13	0.113465	5	15.3371	0.472639	8	61.8926	0.290288	8	27.0991	423	8.04541
P61956	SUMO2_HUMAN	Small ubiquitin-related modifier 2	SUMO2	10.8644	23.16	753.591	2	2	20	1.06969	11	54.0464	1.60329	11	118.604	1.31889	11	94.8824	95	5.50342
Q15057	ACAP2_HUMAN	Arf-GAP with coiled-coil, ANK repeat and PH domain-containing protein 2	ACAP2	87.9732	23.14	924.885	13	13	26	1.51832	14	38.5948	1.72209	14	73.8904	1.27009	14	51.0165	778	6.80029
O95340	PAPS2_HUMAN	Bifunctional 3'-phosphoadenosine 5'-phosphosulfate synthase 2	PAPSS2	69.4566	23.13	695.96	10	11	26	0.187062	14	48.6551	0.191506	10	91.6369	0.139756	12	71.042	614	8.03076
Q9BTT0	AN32E_HUMAN	Acidic leucine-rich nuclear phosphoprotein 32 family member E	ANP32E	30.6738	23.13	755.363	5	5	20	2.21732	10	45.916	0.515949	9	102.257	0.983382	10	29.0744	268	3.85303
P51398	RT29_HUMAN	28S ribosomal protein S29, mitochondrial	DAP3	45.5376	23.12	365.434	7	7	12	1.37825	7	51.9119	0.983005	7	92.5782	1.50962	7	41.1868	398	8.88037
P78406	RAE1L_HUMAN	mRNA export factor RAE1	RAE1	40.9419	23.1	549.804	6	6	13	0.876508	6	42.7878	1.94319	6	52.1774	0.978757	6	37.3732	368	7.82568
P60520	GBRL2_HUMAN	Gamma-aminobutyric acid receptor-associated protein-like 2	GABARAPL2	13.6581	23.08	216.905	3	3	7	1.14837	4	115.94	1.82044	4	144.949	1.30066	4	121.077	117	8.104
P80217	IN35_HUMAN	Interferon-induced 35 kDa protein	IFI35	31.5267	23.08	136.314	3	3	5	0.956579	3	25.7176	1.47273	3	52.6244	0.797429	3	33.4876	286	6.0874
P62993	GRB2_HUMAN	Growth factor receptor-bound protein 2	GRB2	25.1904	23.04	425.317	5	5	12	1.47795	7	37.1956	2.46365	7	66.215	1.11843	7	15.9856	217	6.31592
Q15223	NECT1_HUMAN	Nectin-1	NECTIN1	57.1225	23.02	513.343	7	7	15	1.90825	8	64.4936	3.46347	8	138.461	1.42724	8	42.7859	517	6.1001
Q969E4	TCAL3_HUMAN	Transcription elongation factor A protein-like 3	TCEAL3	22.4886	23	367.066	3	3	9	0.170953	5	233.998	0.435678	4	67.9318	0.283249	5	100.622	200	4.91943
P26440	IVD_HUMAN	Isovaleryl-CoA dehydrogenase, mitochondrial	IVD	46.6208	23	577.468	8	8	17	0.40391	9	24.1439	0.587879	8	57.3898	0.565289	9	17.4419	426	8.04541
P13807	GYS1_HUMAN	Glycogen [starch] synthase, muscle	GYS1	83.7325	22.93	1537.98	12	12	37	1.07167	20	57.0985	1.09948	18	78.9652	1.443	20	56.2965	737	6.17627
Q99715	COCA1_HUMAN	Collagen alpha-1(XII) chain	COL12A1	332.941	22.92	4209.29	53	53	123	1.44814	68	63.3771	5.16726	66	113.369	1.4625	67	92.3283	3063	5.52881
Q9P0J1	PDP1_HUMAN	[Pyruvate dehydrogenase [acetyl-transferring]]-phosphatase 1, mitochondrial	PDP1	61.0156	22.91	769.788	9	9	23	1.00941	13	30.9031	2.0297	13	41.7796	1.36224	13	19.6376	537	6.66846
P51151	RAB9A_HUMAN	Ras-related protein Rab-9A	RAB9A	22.8232	22.89	380.511	3	3	8	0.693324	4	18.0308	0.592836	4	71.3137	0.880867	4	7.83169	201	5.46533
Q9BUT1	DHRS6_HUMAN	Dehydrogenase/reductase SDR family member 6	BDH2	26.7067	22.86	349.371	5	5	11	0.191706	6	60.2381	0.201597	6	170.508	0.157462	6	47.6816	245	7.6499
Q9P289	STK26_HUMAN	Serine/threonine-protein kinase 26	STK26	46.4996	22.84	597.233	5	9	20	0.818201	6	39.5067	0.878714	6	47.3378	0.809244	6	23.7799	416	5.2876
O14841	OPLA_HUMAN	5-oxoprolinase	OPLAH	137.371	22.83	1462	20	20	46	0.631173	25	17.7046	1.31059	24	36.705	0.864442	25	22.9946	1288	6.58057
P54868	HMCS2_HUMAN	Hydroxymethylglutaryl-CoA synthase, mitochondrial	HMGCS2	56.5994	22.83	582.349	8	9	16	0.147086	3	65.2421	0.081134	7	202.284	0.0392547	7	57.8269	508	8.1626
Q15382	RHEB_HUMAN	GTP-binding protein Rheb	RHEB	20.4845	22.83	165.236	4	4	5	1.06161	3	20.9779	1.19071	3	30.1276	1.20143	3	32.1394	184	5.92236
P29353	SHC1_HUMAN	SHC-transforming protein 1	SHC1	62.7825	22.81	418.619	7	7	12	1.26173	8	70.7358	1.22864	6	20.9524	0.784343	8	62.6101	583	6.44287
Q13618	CUL3_HUMAN	Cullin-3	CUL3	88.8735	22.79	873.979	16	16	25	0.74515	15	47.8397	1.53236	15	38.0833	0.917751	15	38.282	768	8.48486
O00499	BIN1_HUMAN	Myc box-dependent-interacting protein 1	BIN1	64.6594	22.77	699.659	8	8	21	1.10416	13	21.7534	2.143	12	37.7441	1.7143	13	25.93	593	5.05908
Q15388	TOM20_HUMAN	Mitochondrial import receptor subunit TOM20 homolog	TOMM20	16.2877	22.76	195.772	2	2	4	1.59308	2	34.671	2.0758	2	22.9371	1.6405	2	42.2341	145	8.60205
O00391	QSOX1_HUMAN	Sulfhydryl oxidase 1	QSOX1	82.5255	22.76	960.687	12	12	33	0.529292	21	54.9989	1.2622	21	118.423	0.527746	21	67.7481	747	8.92432
P20073	ANXA7_HUMAN	Annexin A7	ANXA7	52.7058	22.75	965.268	10	10	30	0.472364	18	27.5861	0.785771	18	51.6373	0.459207	18	39.4584	488	5.68115
Q8IWE2	NXP20_HUMAN	Protein NOXP20	FAM114A1	60.7041	22.74	1198.67	10	10	28	0.511134	13	45.6331	0.400015	11	105.369	0.356397	13	66.5238	563	4.67822
Q96PZ0	PUS7_HUMAN	Pseudouridylate synthase 7 homolog	PUS7	74.9882	22.69	563.303	12	12	18	3.28157	11	76.3694	1.13171	10	28.9816	2.31312	11	74.5114	661	6.3667
Q6NYC8	PPR18_HUMAN	Phostensin	PPP1R18	67.9015	22.68	535.847	9	9	17	3.98288	10	98.6296	0.59952	9	44.1526	2.76587	9	77.8651	613	5.40186
Q9BXK5	B2L13_HUMAN	Bcl-2-like protein 13	BCL2L13	52.6906	22.68	492.15	8	8	17	1.1553	10	12.9075	1.21682	9	74.4466	0.932804	10	41.8153	485	4.43701
P62487	RPB7_HUMAN	DNA-directed RNA polymerase II subunit RPB7	POLR2G	19.2819	22.67	172.613	3	3	6	0.644444	3	33.4994	1.90235	3	28.4349	0.707624	3	21.2435	172	5.5415
Q9HCE1	MOV10_HUMAN	Helicase MOV-10	MOV10	113.599	22.63	1033.96	17	17	31	1.63694	18	34.9242	1.41261	18	38.3182	1.49025	18	39.7749	1003	8.82178
Q06203	PUR1_HUMAN	Amidophosphoribosyltransferase	PPAT	57.3624	22.63	851.57	11	11	26	1.14911	14	37.9225	4.13244	14	30.9298	1.44751	14	27.264	517	6.75635
P63092	GNAS2_HUMAN	Guanine nucleotide-binding protein G(s) subunit alpha isoforms short	GNAS	45.6359	22.59	405.784	6	6	10	0.312104	6	17.9675	0.248528	6	123.828	0.30885	6	21.8906	394	5.8208
Q15813	TBCE_HUMAN	Tubulin-specific chaperone E	TBCE	59.309	22.58	594.055	9	9	20	1.63691	11	46.316	1.58037	11	56.5978	1.58361	11	37.0878	527	6.75635
P09543	CN37_HUMAN	2',3'-cyclic-nucleotide 3'-phosphodiesterase	CNP	47.5487	22.57	455.851	8	8	16	0.8458	9	36.6233	0.369611	9	32.2547	0.526427	9	41.2953	421	9.0708
O00264	PGRC1_HUMAN	Membrane-associated progesterone receptor component 1	PGRMC1	21.6578	22.56	326.873	2	3	8	0.872723	3	7.21844	0.926265	3	11.2733	0.513594	3	55.471	195	4.70361
P20962	PTMS_HUMAN	Parathymosin	PTMS	11.5232	22.55	1261.61	3	3	35	0.560858	20	59.7122	0.406051	20	114.389	0.825354	20	78.94	102	4.15771
P23434	GCSH_HUMAN	Glycine cleavage system H protein, mitochondrial	GCSH	18.8726	22.54	958.652	3	3	23	1.25408	10	53.8188	2.90992	10	74.8843	1.67024	10	43.6523	173	4.88135
Q8N8N7	PTGR2_HUMAN	Prostaglandin reductase 2	PTGR2	38.4743	22.51	368.516	6	6	11	0.578284	8	22.056	0.750932	8	93.7196	0.764892	8	22.0558	351	5.41455
P49770	EI2BB_HUMAN	Translation initiation factor eIF-2B subunit beta	EIF2B2	38.9649	22.51	498.832	7	7	14	1.38459	7	14.3551	0.946571	7	40.022	1.1715	7	16.4679	351	6.16357
Q07654	TFF3_HUMAN	Trefoil factor 3	TFF3	8.63508	22.5	69.4055	2	2	3	0.0331674	3	85.8217	0.236736	4	88.8394	0.0619688	4	95.771	80	5.92236
Q01081	U2AF1_HUMAN	Splicing factor U2AF 35 kDa subunit	U2AF1	27.8545	22.5	486.129	4	4	14	1.65307	8	43.6145	0.218985	7	48.2843	1.1937	8	31.1143	240	8.80713
P04196	HRG_HUMAN	Histidine-rich glycoprotein	HRG	59.5409	22.48	921.803	10	10	26	0.406566	15	14.0616	0.272233	12	484.085	0.188509	13	203.315	525	7.50342
O43866	CD5L_HUMAN	CD5 antigen-like	CD5L	38.0629	22.48	287.176	6	6	10	0.474011	7	22.9905	0.215764	6	81.3302	0.18478	7	90.2828	347	5.46533
Q9BZV1	UBXN6_HUMAN	UBX domain-containing protein 6	UBXN6	49.7229	22.45	365.339	6	6	11	1.89532	7	181.068	1.45724	6	8.25157	1.87864	7	59.0759	441	6.88818
P05026	AT1B1_HUMAN	Sodium/potassium-transporting ATPase subunit beta-1	ATP1B1	35.0389	22.44	333.662	5	5	11	0.0842781	7	136.483	0.261203	6	42.7441	0.168542	6	28.8798	303	8.52881
Q14919	NC2A_HUMAN	Dr1-associated corepressor	DRAP1	22.3359	22.44	364.761	5	5	13	2.21279	6	24.7595	2.48358	6	38.7892	1.59706	6	18.4352	205	5.17334
Q9UKG1	DP13A_HUMAN	DCC-interacting protein 13-alpha	APPL1	79.6136	22.43	656.445	12	12	21	0.361856	12	29.3991	0.516878	12	117.725	0.367032	12	44.6162	709	5.41455
Q16222	UAP1_HUMAN	UDP-N-acetylhexosamine pyrophosphorylase	UAP1	58.7318	22.41	903.623	8	9	24	0.295648	10	22.1192	0.443501	10	27.5623	0.46046	10	44.4567	522	6.32861
Q6P9B6	MEAK7_HUMAN	MTOR-associated protein MEAK7	MEAK7	50.9611	22.37	515.174	6	6	14	1.39171	8	24.6553	4.35928	8	41.4265	1.42073	8	17.6386	456	6.23975
Q9UPN3	MACF1_HUMAN	Microtubule-actin cross-linking factor 1, isoforms 1/2/3/4/5	MACF1	837.787	22.35	10475.4	120	123	295	1.86809	163	52.6401	3.85944	163	92.3583	1.44856	162	45.7884	7388	5.38916
Q9NRN7	ADPPT_HUMAN	L-aminoadipate-semialdehyde dehydrogenase-phosphopantetheinyl transferase	AASDHPPT	35.7531	22.33	396.66	6	6	15	2.66405	6	19.4312	1.27949	6	25.0029	1.94334	6	17.3798	309	6.80029
O43272	PROD_HUMAN	Proline dehydrogenase 1, mitochondrial	PRODH	67.9586	22.33	995.152	9	9	27	3.31334	10	86.1712	1.4697	10	137.649	1.63058	10	93.3367	600	7.86963
Q9NVD7	PARVA_HUMAN	Alpha-parvin	PARVA	42.2174	22.31	677.632	5	6	15	0.768906	8	63.2149	0.607791	8	50.535	0.549841	8	36.3175	372	5.94775
Q9BT09	CNPY3_HUMAN	Protein canopy homolog 3	CNPY3	30.7287	22.3	381.164	5	5	11	0.509581	6	54.082	0.405217	6	14.988	0.5354	6	46.8499	278	5.49072
Q9Y399	RT02_HUMAN	28S ribosomal protein S2, mitochondrial	MRPS2	33.2281	22.3	351.35	6	6	13	1.66979	9	10.7751	0.391629	8	158.717	1.56121	9	27.2426	296	9.26123
P07357	CO8A_HUMAN	Complement component C8 alpha chain	C8A	65.121	22.26	647.647	11	11	20	0.320577	13	29.1911	0.332404	10	47.4486	0.191451	11	174.21	584	6.46826
P47985	UCRI_HUMAN	Cytochrome b-c1 complex subunit Rieske, mitochondrial	UQCRFS1	29.6494	22.26	361.97	4	4	10	0.979074	6	33.7947	2.31622	6	45.8915	0.607958	6	76.5288	274	8.32373
Q8NBJ7	SUMF2_HUMAN	Inactive C-alpha-formylglycine-generating enzyme 2	SUMF2	33.8218	22.26	790.089	6	6	24	0.841466	12	32.6719	0.435068	10	44.995	0.866248	12	30.0328	301	8.00146
Q9UKG9	OCTC_HUMAN	Peroxisomal carnitine O-octanoyltransferase	CROT	70.1333	22.22	683.037	10	10	23	0.868619	12	30.0766	2.30364	12	28.2444	1.32108	12	24.7654	612	7.07861
Q9NZJ9	NUDT4_HUMAN	Diphosphoinositol polyphosphate phosphohydrolase 2	NUDT4	20.2932	22.22	175.656	3	4	6	0.689272	3	42.2723	0.570357	2	523.908	0.856634	3	49.2988	180	6.354
P01764	HV323_HUMAN	Immunoglobulin heavy variable 3-23	IGHV3-23	12.5742	22.22	734.857	3	3	20	0.221196	11	68.3497	0.179373	9	362.177	0.124616	9	183.784	117	8.27979
P01743	HV146_HUMAN	Immunoglobulin heavy variable 1-46	IGHV1-46	12.9243	22.22	258.808	2	2	6	0.224374	3	24.7106	0.311516	3	89.2109	0.341142	2	39.5638	117	8.92432
Q9BRG1	VPS25_HUMAN	Vacuolar protein-sorting-associated protein 25	VPS25	20.7345	22.16	198.631	3	3	7	0.664595	4	46.532	0.604279	4	50.7459	0.528949	4	68.2332	176	6.34131
Q96CP2	FWCH2_HUMAN	FLYWCH family member 2	FLYWCH2	14.5545	22.14	185.887	3	3	5	1.01865	3	12.034	0.767124	3	71.3273	1.0194	3	76.5382	140	8.45557
P21589	5NTD_HUMAN	5'-nucleotidase	NT5E	63.3275	22.13	759.346	9	9	21	0.718084	12	18.2601	1.9453	12	46.0854	0.400372	12	36.2071	574	7.03467
Q9Y4E1	WAC2C_HUMAN	WASH complex subunit 2C	WASHC2C	144.824	22.12	1084.05	3	16	33	1.25239	2	46.8571	0.961984	2	71.4722	0.926299	2	2.52314	1320	4.79248
Q9BSJ8	ESYT1_HUMAN	Extended synaptotagmin-1	ESYT1	122.78	22.1	1686.43	16	16	46	0.794835	28	34.411	0.962587	25	59.0232	0.696069	27	76.5317	1104	5.8335
Q14011	CIRBP_HUMAN	Cold-inducible RNA-binding protein	CIRBP	18.6367	22.09	367.291	4	4	13	0.509408	6	65.0684	0.455089	4	124.54	0.683447	6	108.231	172	9.51025
Q03393	PTPS_HUMAN	6-pyruvoyl tetrahydrobiopterin synthase	PTS	16.3752	22.07	157.061	4	4	5	0.367202	3	8.57596	1.05067	3	28.7096	0.617994	3	20.9134	145	6.68311
P54802	ANAG_HUMAN	Alpha-N-acetylglucosaminidase	NAGLU	82.2136	22.07	1541.48	11	11	37	0.683414	16	20.8654	3.71044	16	35.1823	0.938962	16	25.3146	743	6.65381
Q9H845	ACAD9_HUMAN	Complex I assembly factor ACAD9, mitochondrial	ACAD9	68.7167	22.06	558.926	11	11	19	1.18905	11	26.6342	1.3762	11	55.2548	0.945068	11	9.72197	621	7.95752
Q99933	BAG1_HUMAN	BAG family molecular chaperone regulator 1	BAG1	38.755	22.03	615.679	7	7	16	1.04232	10	39.1243	1.94305	8	54.1849	1.17164	9	25.4013	345	7.81104
Q9H0D6	XRN2_HUMAN	5'-3' exoribonuclease 2	XRN2	108.513	22	1224.08	17	17	37	1.26328	22	79.7461	1.69187	22	67.793	1.22119	22	48.0512	950	7.47412
Q8TE68	ES8L1_HUMAN	Epidermal growth factor receptor kinase substrate 8-like protein 1	EPS8L1	80.202	21.99	627.014	12	12	21	0.715734	14	36.1765	0.516095	14	85.1983	0.878792	14	36.3841	723	6.03662
O43847	NRDC_HUMAN	Nardilysin	NRDC	131.618	21.98	2161.3	22	22	67	1.26388	41	44.8889	4.292	41	47.4903	2.23948	41	49.1964	1151	4.98291
Q5TA50	CPTP_HUMAN	Ceramide-1-phosphate transfer protein	CPTP	24.3496	21.96	271.398	3	3	8	0.926873	4	20.7036	1.17466	4	54.9874	0.70083	4	17.042	214	7.21045
Q8NFV4	ABHDB_HUMAN	Protein ABHD11	ABHD11	34.6681	21.9	318.947	4	4	8	0.928068	4	15.2082	0.366627	4	29.3506	0.558253	4	18.2365	315	9.48096
P82979	SARNP_HUMAN	SAP domain-containing ribonucleoprotein	SARNP	23.6564	21.9	271.349	4	4	9	0.610705	5	62.9413	0.224969	5	130.876	0.461786	5	90.3464	210	6.41748
Q15363	TMED2_HUMAN	Transmembrane emp24 domain-containing protein 2	TMED2	22.7464	21.89	449.565	4	4	9	0.26189	9	41.0259	0.207333	9	76.4004	0.236507	9	47.89	201	5.17334
P01019	ANGT_HUMAN	Angiotensinogen	AGT	53.1205	21.86	1320.86	7	7	32	0.147054	14	67.1433	0.120621	10	137.442	0.0628072	8	168.057	485	6.31592
Q14315	FLNC_HUMAN	Filamin-C	FLNC	290.841	21.83	5349.51	32	46	154	0.476949	43	39.6002	0.923217	42	67.3259	1.4668	44	46.367	2725	5.97314
O95747	OXSR1_HUMAN	Serine/threonine-protein kinase OSR1	OXSR1	57.9861	21.82	1218.83	9	10	36	0.889332	19	47.1438	1.31712	17	77.84	0.737512	19	31.2655	527	6.43018
Q92466	DDB2_HUMAN	DNA damage-binding protein 2	DDB2	47.8334	21.78	400.744	7	7	12	1.31138	8	43.5706	5.73341	8	60.9251	1.24756	8	24.7838	427	9.46631
Q9Y624	JAM1_HUMAN	Junctional adhesion molecule A	F11R	32.5625	21.74	290.829	5	5	10	0.693327	6	22.5476	2.53624	6	139.917	0.702571	6	25.7686	299	7.89893
O95817	BAG3_HUMAN	BAG family molecular chaperone regulator 3	BAG3	61.5569	21.74	870.733	10	10	30	0.958372	17	38.571	1.53345	16	78.9939	0.946877	17	47.5154	575	6.94678
P39656	OST48_HUMAN	Dolichyl-diphosphooligosaccharide--protein glycosyltransferase 48 kDa subunit	DDOST	50.769	21.71	780.471	8	8	23	0.605371	13	54.0323	0.267846	11	38.0195	0.405706	11	64.6071	456	6.55127
[truncated: 2,146 more rows]

## Sheet: Table S4-2
Supplemental Table S4-2. List of proteins quantified in iTRAQ analysis of OSCC#29 group
Accession number		Protein name	Gene name	M.W. (kDa)	Sequence coverage (%)	Mascot score	No. of unique peptide	No. of total peptide	No. of total spectra	T/N (115/114)			P1/N (116/114)			P2/N (117/114)			No. of amino acids	calc. pI
UniProt	Swiss-Prot									ratio	No. of spectra	Variability (%)	ratio	No. of spectra	Variability (%)	ratio	No. of spectra	Variability (%)
P68871	HBB_HUMAN	Hemoglobin subunit beta	HBB	15.9883	95.24	25063.7	11	18	654	0.327417	207	45.8914	0.104824	130	104.884	0.152975	105	98.7239	147	7.28369
P10599	THIO_HUMAN	Thioredoxin	TXN	11.7297	95.24	6258.72	12	12	201	0.271532	114	56.1328	0.448675	125	50.2492	0.598195	123	62.9717	105	4.91943
P0DOY2	IGLC2_HUMAN	Immunoglobulin lambda constant 2	IGLC2	11.2865	93.4	6998	4	8	200	0.317683	31	42.5066	0.177645	19	61.7943	0.140959	17	149.753	106	7.23975
P06703	S10A6_HUMAN	Protein S100-A6	S100A6	10.1733	93.33	1101.01	10	10	42	0.767838	21	25.8812	0.887233	21	27.1021	0.746612	21	27.9882	90	5.47803
P02042	HBD_HUMAN	Hemoglobin subunit delta	HBD	16.0453	92.52	14856.6	7	14	375	0.317095	41	35.2207	0.0643002	22	123.416	0.0831418	19	96.0082	147	8.04541
P69905	HBA_HUMAN	Hemoglobin subunit alpha	HBA2	15.2479	91.55	20552.7	13	13	580	0.331491	345	39.6329	0.136785	272	173.681	0.220451	256	140.4	142	8.67529
O75368	SH3L1_HUMAN	Adapter SH3BGRL	SH3BGRL	12.7664	91.23	496.656	9	9	20	0.876576	14	33.1628	1.00938	14	35.3795	0.922043	14	28.7478	114	5.24951
P60709	ACTB_HUMAN	Actin, cytoplasmic 1	ACTB	41.7097	90.4	51116.4	14	34	1521	0.924983	322	47.7244	1.12277	319	56.8246	1.21209	317	45.9721	375	5.47803
Q9UBC9	SPRR3_HUMAN	Small proline-rich protein 3	SPRR3	18.1422	89.94	1859.41	13	13	70	0.0812384	43	93.0469	0.0892017	45	80.0033	0.0925767	47	124.597	169	8.57275
P04406	G3P_HUMAN	Glyceraldehyde-3-phosphate dehydrogenase	GAPDH	36.0304	89.85	25778.1	27	27	744	0.893179	304	44.2214	1.21422	314	47.2286	1.5962	311	48.3553	335	8.45557
P02768	ALBU_HUMAN	Albumin	ALB	69.3215	89.82	115700	75	75	3464	0.0984821	1751	69.7968	0.0786544	1058	130.216	0.113252	1062	131.214	609	6.27783
P05109	S10A8_HUMAN	Protein S100-A8	S100A8	10.8276	89.25	13104.8	11	11	408	0.331365	169	29.7169	0.225045	139	40.8518	0.273715	126	62.9662	93	7.03467
P37802	TAGL2_HUMAN	Transgelin-2	TAGLN2	22.3772	88.94	6553.29	16	16	181	0.885245	84	32.6218	1.14405	85	45.1963	1.04276	85	40.8796	199	8.25049
Q99714	HCD2_HUMAN	3-hydroxyacyl-CoA dehydrogenase type-2	HSD17B10	26.9061	88.89	2017.78	14	14	49	0.897015	26	59.8557	1.25144	27	41.9595	0.858526	24	68.7089	261	7.78174
Q99497	PARK7_HUMAN	Parkinson disease protein 7	PARK7	19.8785	86.77	2301.56	15	15	57	0.984781	28	58.1372	1.15051	28	56.5705	1.64472	28	37.9476	189	6.78564
P25786	PSA1_HUMAN	Proteasome subunit alpha type-1	PSMA1	29.5369	86.31	1977.7	22	22	63	0.927932	34	45.8752	1.17412	34	52.4221	1.46882	34	75.5495	263	6.60986
P15531	NDKA_HUMAN	Nucleoside diphosphate kinase A	NME1	17.1377	86.18	1765.11	6	11	59	1.31057	15	64.5413	1.60458	15	79.5603	2.62085	15	70.4487	152	6.18896
P63104	1433Z_HUMAN	14-3-3 protein zeta/delta	YWHAZ	27.7277	84.9	26965.7	16	25	750	0.86832	155	55.4463	1.82016	162	61.9803	2.4176	161	67.9576	245	4.79248
P01040	CYTA_HUMAN	Cystatin-A	CSTA	10.9997	84.69	665.437	9	9	29	0.258011	16	120.645	1.19035	20	62.8507	4.99849	20	88.9383	98	5.50342
P62258	1433E_HUMAN	14-3-3 protein epsilon	YWHAE	29.1554	84.31	9018.86	23	26	271	0.80908	82	52.8246	1.37611	87	59.9603	1.90276	87	54.7335	255	4.7417
P04632	CPNS1_HUMAN	Calpain small subunit 1	CAPNS1	28.2977	83.96	3588.02	11	13	92	0.614977	39	54.9684	0.655006	40	38.8567	0.946691	38	27.7493	268	5.19873
P0DP23	CALM1_HUMAN	Calmodulin-1	CALM1	16.8268	83.89	6441.09	8	10	186	0.932641	83	52.9193	1.3602	86	56.6266	1.90804	86	62.7214	149	4.22119
P07741	APT_HUMAN	Adenine phosphoribosyltransferase	APRT	19.5954	83.89	2266.58	13	13	70	0.793079	24	37.3264	0.985375	25	29.3831	1.06128	25	24.2025	180	6.02393
P29508	SPB3_HUMAN	Serpin B3	SERPINB3	44.5365	83.85	10090	18	35	312	0.540232	53	55.8385	1.52916	57	69.7259	6.35513	57	109.539	390	6.81494
P04080	CYTB_HUMAN	Cystatin-B	CSTB	11.1326	83.67	1434.81	7	7	44	0.180538	25	85.3114	0.232924	25	32.5866	0.396628	25	36.7773	98	7.56201
Q9Y333	LSM2_HUMAN	U6 snRNA-associated Sm-like protein LSm2	LSM2	10.8276	83.16	778.331	6	6	20	1.10498	11	20.4174	1.15871	11	19.2641	1.21199	11	27.2557	95	6.52197
P04075	ALDOA_HUMAN	Fructose-bisphosphate aldolase A	ALDOA	39.3953	82.97	13795.5	24	27	370	0.805101	171	42.2965	1.03719	175	50.2321	1.6281	175	53.3039	364	8.08936
P31949	S10AB_HUMAN	Protein S100-A11	S100A11	11.7328	82.86	5750.42	9	9	175	1.07399	85	34.2797	1.08979	85	38.1898	1.51909	85	35.1027	105	7.12256
P13797	PLST_HUMAN	Plastin-3	PLS3	70.7662	82.86	14183.8	40	48	433	0.986682	157	43.2822	2.44112	159	72.5557	4.38766	159	69.1693	630	5.60498
Q9NZT1	CALL5_HUMAN	Calmodulin-like protein 5	CALML5	15.8828	82.19	3185.74	11	11	78	0.596403	26	50.2082	1.53451	28	50.5573	4.62373	28	120.519	146	4.43701
P31947	1433S_HUMAN	14-3-3 protein sigma	SFN	27.7567	81.85	30832.2	20	23	889	0.714431	329	43.7409	1.78069	354	54.2635	3.46823	355	58.2362	248	4.7417
P31946	1433B_HUMAN	14-3-3 protein beta/alpha	YWHAB	28.0648	81.71	14286.2	11	22	448	1.10206	31	50.8337	1.34269	31	36.8229	1.77618	31	84.2796	246	4.83057
P06702	S10A9_HUMAN	Protein S100-A9	S100A9	13.2335	81.58	10242.6	9	9	310	0.3324	162	49.6654	0.190897	149	73.6052	0.193208	143	76.727	114	6.12549
P22392	NDKB_HUMAN	Nucleoside diphosphate kinase B	NME2	17.2869	81.58	2073.38	7	12	72	1.01378	23	50.4427	1.20715	23	79.4151	1.71605	23	51.0491	152	8.41162
P60174	TPIS_HUMAN	Triosephosphate isomerase	TPI1	26.6527	81.53	11211.1	18	18	303	0.874009	164	42.7163	1.15814	165	42.8998	2.07378	166	47.308	249	6.90283
P84085	ARF5_HUMAN	ADP-ribosylation factor 5	ARF5	20.5166	81.11	2546.89	6	12	76	0.803173	10	49.7055	0.96305	10	42.4227	0.939477	10	27.1326	180	6.78564
Q9BQE3	TBA1C_HUMAN	Tubulin alpha-1C chain	TUBA1C	49.8635	81.07	10885.8	5	27	302	0.904141	20	47.8091	1.64036	20	51.5721	1.05525	20	43.5631	449	5.09717
P00558	PGK1_HUMAN	Phosphoglycerate kinase 1	PGK1	44.5861	81.06	10944.9	28	34	340	1.0139	152	43.8664	1.7704	154	53.5517	1.50364	152	50.3411	417	8.104
P09211	GSTP1_HUMAN	Glutathione S-transferase P	GSTP1	23.341	80.95	7208.02	14	14	217	0.626455	102	41.5948	1.07047	108	44.0203	1.68843	109	44.3028	210	5.64307
P23396	RS3_HUMAN	40S ribosomal protein S3	RPS3	26.6714	80.66	2435.19	23	23	81	1.25638	46	42.5916	1.14338	46	41.6497	1.20208	46	31.5908	243	9.65674
P61981	1433G_HUMAN	14-3-3 protein gamma	YWHAG	28.2849	80.57	7136.31	14	20	234	1.08862	28	57.5339	1.69475	29	41.8391	2.14619	29	30.3467	247	4.89404
P27482	CALL3_HUMAN	Calmodulin-like protein 3	CALML3	16.88	80.54	2139.06	9	11	61	0.561782	28	45.1297	0.622649	29	32.1982	1.21943	29	37.4563	149	4.42432
P08670	VIME_HUMAN	Vimentin	VIM	53.6191	80.47	16341.2	34	42	487	0.686827	220	45.6881	0.333096	205	73.6368	0.278485	171	85.0168	466	5.12256
P01834	IGKC_HUMAN	Immunoglobulin kappa constant	IGKC	11.7578	80.37	6321.18	3	8	156	0.246674	24	35.5375	0.248839	12	66.0055	0.344065	10	33.6571	107	6.52197
P84077	ARF1_HUMAN	ADP-ribosylation factor 1	ARF1	20.6837	80.11	3634.41	8	14	103	1.07336	25	42.6489	1.10064	25	32.5737	1.31486	25	26.584	181	6.80029
P27348	1433T_HUMAN	14-3-3 protein theta	YWHAQ	27.7468	80	8052.26	16	22	255	1.12937	39	52.9769	2.36148	39	75.6981	2.1141	39	57.1823	245	4.77979
O14950	ML12B_HUMAN	Myosin regulatory light chain 12B	MYL12B	19.7665	79.65	3563.35	5	11	99	0.961567	17	89.0362	1.54915	17	73.6208	1.70637	16	46.2904	172	4.84326
P30041	PRDX6_HUMAN	Peroxiredoxin-6	PRDX6	25.0192	79.46	2757.48	17	17	81	0.470319	44	42.3307	0.350047	43	32.3706	0.421122	41	41.1031	224	6.37939
P49773	HINT1_HUMAN	Adenosine 5'-monophosphoramidase HINT1	HINT1	13.7931	79.37	830.744	8	8	29	0.763855	15	38.0618	0.805879	15	39.4316	0.72134	15	36.8043	126	6.94678
P22532	SPR2D_HUMAN	Small proline-rich protein 2D	SPRR2D	7.89962	79.17	658.249	5	5	23	0.707428	14	47.1661	1.4099	15	20.6209	0.894474	15	27.2977	72	8.36768
P35232	PHB1_HUMAN	Prohibitin 1	PHB1	29.7859	78.68	3648.83	17	17	90	1.0488	46	38.9965	0.893926	45	29.936	1.40534	45	41.1467	272	5.75732
Q01469	FABP5_HUMAN	Fatty acid-binding protein 5	FABP5	15.1546	78.52	10418.7	15	15	320	0.880798	164	45.9338	1.94543	165	51.0639	3.92654	165	60.5369	135	7.00537
P06733	ENOA_HUMAN	Alpha-enolase	ENO1	47.1393	77.88	29827	33	37	773	0.862628	248	40.8428	1.23771	253	46.0154	2.32366	253	49.4653	434	7.38623
P29401	TKT_HUMAN	Transketolase	TKT	67.8347	77.85	5449.28	35	35	152	0.628866	77	49.6842	0.568336	77	47.0868	0.804652	77	41.9494	623	7.66455
O43707	ACTN4_HUMAN	Alpha-actinin-4	ACTN4	104.788	77.72	19515.8	42	63	548	0.756024	171	50.4174	1.0446	171	48.1866	1.55433	171	43.54	911	5.43994
O00299	CLIC1_HUMAN	Chloride intracellular channel protein 1	CLIC1	26.9057	77.59	2740.57	15	15	87	0.835909	43	36.0559	0.971594	43	46.6546	1.12295	41	27.7469	241	5.17334
P18669	PGAM1_HUMAN	Phosphoglycerate mutase 1	PGAM1	28.7858	77.56	6909.96	17	17	213	0.840334	124	48.1782	1.15732	126	40.2068	1.52281	128	47.575	254	7.18115
P61604	CH10_HUMAN	10 kDa heat shock protein, mitochondrial	HSPE1	10.9249	77.45	1668.54	10	10	45	1.38062	27	33.5375	0.968162	27	42.9793	1.09746	27	33.5475	102	8.92432
P14618	KPYM_HUMAN	Pyruvate kinase PKM	PKM	57.9	77.21	34591.8	44	44	910	0.960782	382	59.0669	1.67747	390	80.0405	1.79964	385	66.0312	531	7.84033
P02647	APOA1_HUMAN	Apolipoprotein A-I	APOA1	30.7589	77.15	6209	27	27	190	0.107633	106	69.5327	0.0599684	62	92.1964	0.0941497	55	135.168	267	5.75732
Q16658	FSCN1_HUMAN	Fascin	FSCN1	54.4961	76.67	6118.09	31	31	174	1.83457	70	65.9387	3.1838	70	90.6822	3.89047	70	87.4222	493	7.23975
P08758	ANXA5_HUMAN	Annexin A5	ANXA5	35.9144	76.56	5189.37	26	26	163	1.31158	77	35.8785	1.3145	77	37.8272	2.16714	77	36.2417	320	5.04639
P00491	PNPH_HUMAN	Purine nucleoside phosphorylase	PNP	32.0972	76.47	4843.76	21	21	130	0.855967	54	58.414	2.04198	55	67.493	4.15461	55	89.4249	289	6.94678
P31944	CASPE_HUMAN	Caspase-14	CASP14	27.662	76.45	1656.31	17	17	50	0.74249	15	96.1951	3.79	19	182.85	5.93542	19	128.37	242	5.57959
O15144	ARPC2_HUMAN	Actin-related protein 2/3 complex subunit 2	ARPC2	34.3115	76.33	2684.78	19	19	76	1.09534	47	43.196	1.19679	46	46.4325	1.16968	47	37.5196	300	7.35693
P04792	HSPB1_HUMAN	Heat shock protein beta-1	HSPB1	22.7685	76.1	5027.02	12	12	155	0.478339	80	43.5711	0.685353	83	42.7334	0.660633	80	59.8615	205	6.40479
Q9BXV9	GON7_HUMAN	EKC/KEOPS complex subunit GON7	GON7	10.8521	76	495.698	4	4	13	1.10438	6	99.5813	0.938651	6	100.845	0.997598	6	59.9683	100	4.27197
P07355	ANXA2_HUMAN	Annexin A2	ANXA2	38.5798	75.81	12052.4	32	32	341	0.793283	165	47.4953	0.893267	166	37.1146	1.17053	165	38.1838	339	7.75244
P68366	TBA4A_HUMAN	Tubulin alpha-4A chain	TUBA4A	49.8924	75.67	10693.1	7	24	294	1.9094	11	162.995	2.95485	12	106.928	1.17416	12	94.5281	448	5.05908
P12814	ACTN1_HUMAN	Alpha-actinin-1	ACTN1	102.993	75.67	17531.4	34	59	483	1.8385	115	73.807	2.37443	115	72.8212	2.73314	115	67.5725	892	5.41455
P62937	PPIA_HUMAN	Peptidyl-prolyl cis-trans isomerase A	PPIA	18.0009	75.15	6504.35	13	13	204	1.05827	112	38.2319	1.53115	112	45.1745	1.44111	111	32.0216	165	7.81104
Q12905	ILF2_HUMAN	Interleukin enhancer-binding factor 2	ILF2	43.0352	75.13	3762.89	20	20	104	1.30359	46	46.2103	1.35817	46	41.9136	2.17823	46	45.122	390	5.26221
P02533	K1C14_HUMAN	Keratin, type I cytoskeletal 14	KRT14	51.5294	75	20604.1	16	40	593	1.29312	113	52.8416	1.926	113	55.297	1.25556	109	65.9558	472	5.16064
P68133	ACTS_HUMAN	Actin, alpha skeletal muscle	ACTA1	42.0239	74.8	18664.9	2	28	587	2.06092	6	70.763	0.419879	4	6.53913	0.729357	2	108.024	377	5.38916
P61970	NTF2_HUMAN	Nuclear transport factor 2	NUTF2	14.469	74.8	1033.11	6	6	33	1.1332	20	24.9727	1.5725	20	44.0337	1.7502	20	16.9006	127	5.37646
P21964	COMT_HUMAN	Catechol O-methyltransferase	COMT	30.0176	74.54	1995.62	15	15	58	0.62479	32	37.3797	0.572036	32	26.526	0.590956	30	43.9461	271	5.46533
P0DMV8	HS71A_HUMAN	Heat shock 70 kDa protein 1A	HSPA1A	70.009	74.41	10514.2	32	38	284	0.572927	124	48.6479	0.665886	127	50.8311	0.674344	125	47.3931	641	5.65576
P36952	SPB5_HUMAN	Serpin B5	SERPINB5	42.0734	74.4	6931.49	22	22	185	0.808064	93	46.3067	1.72786	96	50.5359	2.97	96	52.0902	375	6.04932
P00492	HPRT_HUMAN	Hypoxanthine-guanine phosphoribosyltransferase	HPRT1	24.5636	74.31	1230.8	12	12	32	1.18122	17	49.0824	1.52077	17	49.3828	1.94776	17	45.2878	218	6.68311
P30043	BLVRB_HUMAN	Flavin reductase (NADPH)	BLVRB	22.1054	74.27	1147.3	8	8	31	0.425262	20	30.0664	0.326253	20	57.8526	0.315357	19	53.2223	206	7.6499
P78371	TCPB_HUMAN	T-complex protein 1 subunit beta	CCT2	57.4521	74.21	7848.55	33	33	181	0.988099	96	44.1847	1.00303	96	34.5792	1.14153	94	41.8899	535	6.45557
Q96FW1	OTUB1_HUMAN	Ubiquitin thioesterase OTUB1	OTUB1	31.2644	74.17	1530.63	14	14	47	0.942677	26	32.4224	1.61889	26	24.7573	1.51098	26	31.6481	271	4.94482
P00441	SODC_HUMAN	Superoxide dismutase [Cu-Zn]	SOD1	15.9259	74.03	1351.18	8	8	39	0.566457	21	56.382	0.458683	19	45.1685	0.65375	21	38.7353	154	6.12549
O76070	SYUG_HUMAN	Gamma-synuclein	SNCG	13.3228	74.02	397.185	7	7	13	0.376212	7	64.5489	0.337664	7	68.0318	0.354092	6	81.043	127	4.85596
P08779	K1C16_HUMAN	Keratin, type I cytoskeletal 16	KRT16	51.2362	74	19007.1	21	37	532	1.18834	89	83.537	4.41526	90	147.591	2.03475	91	83.1422	473	5.04639
P07437	TBB5_HUMAN	Tubulin beta chain	TUBB	49.639	73.87	13862.3	5	27	408	1.50801	39	38.033	2.079	39	39.287	1.23751	39	37.8702	444	4.89404
O00151	PDLI1_HUMAN	PDZ and LIM domain protein 1	PDLIM1	36.049	73.86	2530.99	17	17	78	0.741925	43	58.3763	1.14324	44	49.3578	0.861382	43	48.0537	329	7.02002
Q01995	TAGL_HUMAN	Transgelin	TAGLN	22.5964	73.63	2395.22	14	14	70	1.60554	45	33.657	1.25745	44	62.0441	0.445831	42	93.4582	201	8.83643
P07237	PDIA1_HUMAN	Protein disulfide-isomerase	P4HB	57.0807	73.43	11219.6	39	39	360	1.44469	192	43.8866	1.49773	194	45.5999	1.89364	194	41.1575	508	4.86865
P11142	HSP7C_HUMAN	Heat shock cognate 71 kDa protein	HSPA8	70.8542	73.37	12592.4	27	42	343	0.959496	118	66.2967	1.19274	119	78.8776	1.19794	115	47.9137	646	5.51611
P09382	LEG1_HUMAN	Galectin-1	LGALS1	14.7062	73.33	3276.41	10	10	103	1.85092	49	46.9985	0.9573	48	43.8907	1.23381	49	35.4642	135	5.50342
Q15365	PCBP1_HUMAN	Poly(rC)-binding protein 1	PCBP1	37.4739	73.31	2815.68	14	19	78	1.03713	24	29.1884	1.45859	25	59.8839	1.14912	24	29.4562	356	7.09326
P62875	RPAB5_HUMAN	DNA-directed RNA polymerases I, II, and III subunit RPABC5	POLR2L	7.63999	73.13	311.306	3	3	8	1.58093	3	34.966	1.3847	3	34.1378	1.12685	3	16.3888	67	7.76709
P18085	ARF4_HUMAN	ADP-ribosylation factor 4	ARF4	20.4977	72.78	2384.91	6	11	72	1.69605	13	82.8039	0.889009	12	50.6408	0.987848	12	58.9282	180	7.13721
P80723	BASP1_HUMAN	Brain acid soluble protein 1	BASP1	22.68	72.69	2096.96	14	14	57	2.45507	26	54.1301	1.69159	26	42.3935	1.7913	26	34.0645	227	4.62744
P19012	K1C15_HUMAN	Keratin, type I cytoskeletal 15	KRT15	49.1811	72.59	9198.01	15	28	274	0.253917	47	46.0384	0.369446	47	68.7561	0.206081	44	68.2544	456	4.76709
P04083	ANXA1_HUMAN	Annexin A1	ANXA1	38.69	72.54	10519.1	27	27	295	0.416302	149	47.5779	0.508772	149	43.1748	0.809747	152	45.0042	346	7.02002
P01024	CO3_HUMAN	Complement C3	C3	187.03	72.52	17410	101	102	541	0.182315	290	61.2395	0.141174	197	167.075	0.189502	203	334.444	1663	6.40479
P09525	ANXA4_HUMAN	Annexin A4	ANXA4	35.8601	72.41	2648.89	23	24	72	0.858624	35	30.2152	0.89745	35	39.9738	1.17545	35	46.5913	319	6.12549
Q92597	NDRG1_HUMAN	Protein NDRG1	NDRG1	42.8077	72.34	5372.87	15	15	150	1.18542	59	50.9338	2.49455	59	61.1864	1.69082	58	53.5421	394	5.8208
Q04695	K1C17_HUMAN	Keratin, type I cytoskeletal 17	KRT17	48.076	72.22	15031	20	39	435	1.46039	73	67.7795	3.55011	72	79.9658	2.49713	72	86.5634	432	5.021
P60903	S10AA_HUMAN	Protein S100-A10	S100A10	11.1955	72.16	1179.78	6	6	41	0.697346	22	65.3806	0.771036	23	59.1772	0.704986	22	42.1546	97	7.37158
P52895	AK1C2_HUMAN	Aldo-keto reductase family 1 member C2	AKR1C2	36.712	72.14	1749.94	4	18	60	0.377661	10	57.8956	0.98506	10	27.9119	1.57356	10	44.9607	323	7.48877
P51149	RAB7A_HUMAN	Ras-related protein Rab-7a	RAB7A	23.4748	71.98	2629.44	13	13	76	1.14366	41	26.8576	1.18911	42	46.1355	1.26923	42	45.901	207	6.69775
P63208	SKP1_HUMAN	S-phase kinase-associated protein 1	SKP1	18.6462	71.78	2280.22	9	9	59	0.882664	24	44.5048	1.13993	26	38.6084	1.34076	26	36.6554	163	4.53857
P61158	ARP3_HUMAN	Actin-related protein 3	ACTR3	47.341	71.77	2784.7	22	22	95	1.04129	58	50.4955	0.923238	58	43.872	0.97516	57	54.1409	418	5.88428
P51148	RAB5C_HUMAN	Ras-related protein Rab-5C	RAB5C	23.4678	71.76	1595.67	7	10	47	0.835944	19	34.3278	0.771514	19	66.7343	0.876068	19	45.3489	216	8.41162
P13010	XRCC5_HUMAN	X-ray repair cross-complementing protein 5	XRCC5	82.6523	71.72	7475.53	41	41	221	1.11748	120	46.1144	1.12733	119	47.352	1.19808	119	42.9487	732	5.80811
Q13885	TBB2A_HUMAN	Tubulin beta-2A chain	TUBB2A	49.875	71.69	10983.3	5	25	327	0.79762	21	39.9826	1.6885	21	48.7934	0.746516	19	40.9677	445	4.89404
Q04917	1433F_HUMAN	14-3-3 protein eta	YWHAH	28.201	71.54	5217	14	19	175	1.25049	21	22.9524	1.39391	21	26.5095	1.10578	21	22.2573	246	4.84326
P29762	RABP1_HUMAN	Cellular retinoic acid-binding protein 1	CRABP1	15.5557	71.53	695.286	8	9	26	0.704197	11	67.7325	3.48942	11	125.32	2.16477	11	70.6242	137	5.37646
P63241	IF5A1_HUMAN	Eukaryotic translation initiation factor 5A-1	EIF5A	16.8214	71.43	4145.77	12	12	119	0.741781	39	57.094	1.36987	40	44.351	1.3804	41	35.4456	154	5.23682
Q99471	PFD5_HUMAN	Prefoldin subunit 5	PFDN5	17.317	71.43	1172.66	9	9	29	1.20839	19	60.7335	1.38593	19	65.6839	1.59955	19	55.725	154	6.32861
Q9NQR4	NIT2_HUMAN	Omega-amidase NIT2	NIT2	30.5886	71.38	1916.05	18	18	55	0.774439	28	29.8169	1.25161	28	41.1003	1.33164	27	50.0138	276	7.21045
P62942	FKB1A_HUMAN	Peptidyl-prolyl cis-trans isomerase FKBP1A	FKBP1A	11.9431	71.3	686.808	5	5	22	1.16184	14	26.2199	1.04235	14	23.4834	1.35054	14	29.1788	108	8.1626
P06576	ATPB_HUMAN	ATP synthase subunit beta, mitochondrial	ATP5F1B	56.5246	71.27	9721.51	27	27	290	0.879587	147	38.0815	0.621737	148	38.8865	0.856112	148	30.4604	529	5.40186
P07900	HS90A_HUMAN	Heat shock protein HSP 90-alpha	HSP90AA1	84.6067	71.17	15115.6	32	50	441	1.15435	117	58.8524	1.32614	121	50.2861	1.28571	119	48.0225	732	5.021
P13489	RINI_HUMAN	Ribonuclease inhibitor	RNH1	49.9411	71.15	2598.47	20	20	71	0.561607	34	52.5581	0.473149	34	54.5621	0.527752	35	52.3695	461	4.81787
P61586	RHOA_HUMAN	Transforming protein RhoA	RHOA	21.7541	70.98	3067.9	3	11	88	0.906035	7	43.2395	0.649905	7	40.7739	0.783941	7	13.5272	193	6.1001
O95865	DDAH2_HUMAN	N(G),N(G)-dimethylarginine dimethylaminohydrolase 2	DDAH2	29.6255	70.88	1195.37	10	11	31	0.561187	13	38.2886	0.323886	12	65.7721	0.245262	10	61.4619	285	6.01123
P10809	CH60_HUMAN	60 kDa heat shock protein, mitochondrial	HSPD1	61.0164	70.51	17839.8	36	36	444	0.954113	206	61.9401	0.955521	210	50.7655	1.32448	207	43.7618	573	5.87158
P52788	SPSY_HUMAN	Spermine synthase	SMS	41.2418	70.49	1794.3	18	18	57	3.42869	23	161.513	4.16562	23	141.506	3.62589	22	71.6142	366	5.021
P05387	RLA2_HUMAN	60S acidic ribosomal protein P2	RPLP2	11.6578	70.43	2577.11	6	6	55	1.33405	25	41.2867	1.09748	25	43.3228	1.32112	25	24.7197	115	4.53857
P13796	PLSL_HUMAN	Plastin-2	LCP1	70.2439	70.33	5880.99	25	32	179	1.42801	65	39.763	0.557548	57	54.829	0.358087	47	79.8352	627	5.42725
P55072	TERA_HUMAN	Transitional endoplasmic reticulum ATPase	VCP	89.2657	70.22	9199.04	46	46	266	1.02019	138	35.84	0.949217	139	40.5844	1.01233	137	38.0778	806	5.26221
Q9HCY8	S10AE_HUMAN	Protein S100-A14	S100A14	11.6548	70.19	995.357	6	6	25	0.168815	14	30.0339	0.0962147	14	60.4434	0.180554	14	44.5467	104	5.23682
O43396	TXNL1_HUMAN	Thioredoxin-like protein 1	TXNL1	32.2307	69.9	1254.91	13	13	34	0.762696	18	21.4438	0.727622	18	10.6464	0.506772	18	31.5507	289	4.95752
P23528	COF1_HUMAN	Cofilin-1	CFL1	18.4907	69.88	5457.04	12	17	171	1.30284	62	47.2318	1.84445	63	58.5406	1.66597	62	51.9941	166	8.08936
Q09666	AHNK_HUMAN	Neuroblast differentiation-associated protein AHNAK	AHNAK	628.699	69.86	34454.3	257	257	1028	0.515949	593	47.5313	0.541394	588	37.2351	0.487136	576	38.0182	5890	6.15088
P08238	HS90B_HUMAN	Heat shock protein HSP 90-beta	HSP90AB1	83.2121	69.75	12942.4	29	47	406	1.14637	103	46.3209	1.27246	106	40.7861	1.05548	104	43.1617	724	5.03369
P35321	SPR1A_HUMAN	Cornifin-A	SPRR1A	9.87088	69.66	541.035	2	4	21	0.312687	9	135.713	0.865437	10	48.3637	0.619692	9	43.5243	89	8.48486
P15374	UCHL3_HUMAN	Ubiquitin carboxyl-terminal hydrolase isozyme L3	UCHL3	26.166	69.57	1200.15	12	12	30	0.642935	18	28.0304	0.893746	18	34.6402	1.07581	18	27.4366	230	4.91943
P50990	TCPQ_HUMAN	T-complex protein 1 subunit theta	CCT8	59.5825	69.53	4774.99	34	34	127	0.9915	68	35.9752	1.11551	66	47.6274	1.13857	68	39.4679	548	5.60498
P47756	CAPZB_HUMAN	F-actin-capping protein subunit beta	CAPZB	30.6094	69.49	3009.69	18	18	91	1.09043	57	50.8894	1.12941	57	48.0366	1.07703	57	41.528	272	5.99854
P68036	UB2L3_HUMAN	Ubiquitin-conjugating enzyme E2 L3	UBE2L3	17.8502	69.48	1462.77	9	9	45	0.931687	18	41.8925	1.62808	18	48.5265	1.67928	18	41.6611	154	8.51416
P30085	KCY_HUMAN	UMP-CMP kinase	CMPK1	22.2083	69.39	2327.94	14	14	68	0.71844	37	38.7565	0.994927	38	63.2929	0.640922	38	46.5557	196	5.56689
P26038	MOES_HUMAN	Moesin	MSN	67.7778	69.32	11611.8	37	50	356	1.89678	116	73.5041	2.40159	116	82.0279	3.4103	116	83.5602	577	6.40479
P28838	AMPL_HUMAN	Cytosol aminopeptidase	LAP3	56.1308	68.98	4225.53	26	26	118	2.04992	66	43.3145	1.30416	66	36.4543	1.55131	66	47.3255	519	7.92822
P07195	LDHB_HUMAN	L-lactate dehydrogenase B chain	LDHB	36.6151	68.86	7334.84	20	21	183	1.31862	64	59.547	1.85067	65	75.8266	3.95961	66	73.7868	334	6.04932
P46940	IQGA1_HUMAN	Ras GTPase-activating-like protein IQGAP1	IQGAP1	189.134	68.74	16836.9	96	97	462	0.857455	228	39.5879	1.00753	233	46.2411	0.98647	231	45.1232	1657	6.48096
P32119	PRDX2_HUMAN	Peroxiredoxin-2	PRDX2	21.8782	68.69	2708.59	14	15	84	0.521818	32	41.826	0.400042	31	58.7453	0.534041	32	54.5817	198	5.97314
P49721	PSB2_HUMAN	Proteasome subunit beta type-2	PSMB2	22.8217	68.66	3543.47	10	10	95	0.811916	40	39.8874	1.23162	42	44.1647	1.99534	41	34.3262	201	7.02002
P08133	ANXA6_HUMAN	Annexin A6	ANXA6	75.8256	68.65	3962.73	40	40	114	1.8308	64	32.2883	0.396652	59	130.204	0.384407	51	50.7583	673	5.60498
Q99832	TCPH_HUMAN	T-complex protein 1 subunit eta	CCT7	59.3289	68.51	4304.44	31	31	120	1.02744	59	44.3646	1.07459	61	32.6839	1.04802	61	34.4717	543	7.6499
P31151	S10A7_HUMAN	Protein S100-A7	S100A7	11.4636	68.32	2804.2	9	9	72	1.68936	28	82.6449	1.79436	28	95.0004	6.8112	28	129.913	101	6.771
P13646	K1C13_HUMAN	Keratin, type I cytoskeletal 13	KRT13	49.5574	68.12	9668.43	17	31	277	0.0765896	27	209.904	0.0654024	30	120.687	0.0889376	29	163.464	458	4.95752
P50395	GDIB_HUMAN	Rab GDP dissociation inhibitor beta	GDI2	50.6309	68.09	3913.12	20	27	105	0.971224	40	39.5661	0.745622	40	45.4948	0.964043	40	37.4196	445	6.46826
P60842	IF4A1_HUMAN	Eukaryotic initiation factor 4A-I	EIF4A1	46.1246	67.98	4754.47	12	20	138	1.08275	40	46.1284	1.56026	40	49.1709	1.43507	40	36.4304	406	5.47803
P13639	EF2_HUMAN	Elongation factor 2	EEF2	95.277	67.83	13248	51	52	410	1.09549	217	41.06	1.49515	219	44.8362	1.43461	217	40.2794	858	6.82959
P47929	LEG7_HUMAN	Galectin-7	LGALS7B	15.0658	67.65	2445.79	7	7	69	0.373665	38	29.3576	0.218872	36	83.9677	0.35762	36	43.2145	136	7.62061
Q14019	COTL1_HUMAN	Coactosin-like protein	COTL1	15.935	67.61	864.707	9	9	28	2.28737	15	47.9728	1.35894	15	45.3251	1.55642	14	37.773	142	5.66846
P11413	G6PD_HUMAN	Glucose-6-phosphate 1-dehydrogenase	G6PD	59.219	67.57	3451.87	28	28	100	0.780577	53	24.9784	1.22797	53	21.3809	1.32149	53	24.0063	515	6.84424
Q9Y265	RUVB1_HUMAN	RuvB-like 1	RUVBL1	50.1963	67.54	2717.13	22	22	75	1.21836	38	33.1214	1.16808	38	50.0108	1.32113	38	48.7279	456	6.41748
P16152	CBR1_HUMAN	Carbonyl reductase [NADPH] 1	CBR1	30.3559	67.51	3399.39	13	15	94	0.308339	32	53.3736	0.463522	32	50.7271	0.500537	32	49.4247	277	8.32373
O75531	BAF_HUMAN	Barrier-to-autointegration factor	BANF1	10.052	67.42	1694.96	6	6	52	1.40496	30	35.2013	1.73727	30	45.5798	1.94195	30	58.2783	89	6.0874
Q9HC38	GLOD4_HUMAN	Glyoxalase domain-containing protein 4	GLOD4	34.7713	67.41	2617.01	17	17	79	0.744272	42	44.0521	0.802527	43	42.6247	1.39969	43	35.7591	313	5.60498
P61224	RAP1B_HUMAN	Ras-related protein Rap-1b	RAP1B	20.8116	67.39	2726.26	11	12	72	1.3304	33	34.885	1.26077	32	32.135	1.0185	32	37.1562	184	5.78271
P07476	INVO_HUMAN	Involucrin	IVL	68.4372	67.18	6286.88	32	32	183	0.320572	95	75.8664	0.805542	101	51.6691	0.996616	100	59.641	585	4.61475
P01009	A1AT_HUMAN	Alpha-1-antitrypsin	SERPINA1	46.707	66.99	11867.1	26	26	373	0.0736543	154	104.572	0.0773756	146	110.858	0.109004	140	120.038	418	5.59229
P49368	TCPG_HUMAN	T-complex protein 1 subunit gamma	CCT3	60.4953	66.79	3945.55	29	29	113	0.910126	55	47.2663	1.10923	56	41.2779	0.992828	55	32.5088	545	6.49365
Q8WU39	MZB1_HUMAN	Marginal zone B- and B1-cell-specific protein	MZB1	20.6812	66.67	2367.39	9	9	60	5.35121	14	99.9351	0.509467	11	101.901	1.04172	8	72.1729	189	5.56689
P02774	VTDB_HUMAN	Vitamin D-binding protein	GC	52.8829	66.67	2630.77	28	28	93	0.110924	52	57.3724	0.092049	38	157.647	0.109587	37	136.763	474	5.45264
P30101	PDIA3_HUMAN	Protein disulfide-isomerase A3	PDIA3	56.7468	66.53	8805.17	35	35	261	1.61124	126	55.579	1.53672	126	52.5431	1.86695	126	49.3869	505	6.354
P20339	RAB5A_HUMAN	Ras-related protein Rab-5A	RAB5A	23.6438	66.51	765.936	6	9	20	0.606655	7	39.6982	0.861038	8	68.2724	1.16487	8	81.6285	215	8.14795
P62760	VISL1_HUMAN	Visinin-like protein 1	VSNL1	22.128	66.49	2951.4	12	12	79	0.400036	43	45.0761	0.685783	43	31.385	1.00499	44	22.6376	191	5.14795
P50991	TCPD_HUMAN	T-complex protein 1 subunit delta	CCT4	57.8878	66.42	3314.09	26	27	106	1.03036	48	37.5378	1.19601	48	42.4003	1.28076	47	53.4692	539	7.82568
Q9BWJ5	SF3B5_HUMAN	Splicing factor 3B subunit 5	SF3B5	10.1288	66.28	582.973	4	4	15	1.48609	9	48.7061	1.58541	9	35.9898	1.32103	9	44.1362	86	6.354
O95336	6PGL_HUMAN	6-phosphogluconolactonase	PGLS	27.5296	66.28	1581.4	11	11	48	0.853559	24	41.5021	1.21209	24	37.9273	1.35697	24	22.8752	258	6.04932
Q06323	PSME1_HUMAN	Proteasome activator complex subunit 1	PSME1	28.705	66.27	2017.19	18	18	61	0.895958	33	41.9917	0.564571	33	44.7545	0.512852	32	41.2013	249	6.02393
P68104	EF1A1_HUMAN	Elongation factor 1-alpha 1	EEF1A1	50.1091	66.02	16989.8	13	28	488	0.785045	89	55.0068	1.09041	90	58.1822	1.0386	88	28.1447	462	9.01221
P17987	TCPA_HUMAN	T-complex protein 1 subunit alpha	TCP1	60.3056	66.01	3760.11	26	26	106	0.879041	50	19.1757	1.0305	49	25.2283	1.01526	47	19.9057	556	6.11279
Q13509	TBB3_HUMAN	Tubulin beta-3 chain	TUBB3	50.4003	66	8768.44	7	23	246	2.43073	11	33.2321	3.09542	11	25.7166	1.43029	10	30.5764	450	4.93213
Q9Y224	RTRAF_HUMAN	RNA transcription, translation and transport factor protein	RTRAF	28.0507	65.98	2057.26	13	13	54	1.29378	27	45.7005	1.27028	27	38.0565	1.2908	26	30.5723	244	6.65381
P15090	FABP4_HUMAN	Fatty acid-binding protein, adipocyte	FABP4	14.7095	65.91	2468.42	6	7	56	1.30738	22	67.6802	2.65821	22	111.367	4.41752	22	104.856	132	7.13721
P21333	FLNA_HUMAN	Filamin-A	FLNA	280.564	65.89	30652.6	125	136	853	1.78745	339	77.8673	2.1607	340	88.971	1.65746	337	62.7047	2647	6.06201
P08134	RHOC_HUMAN	Rho-related GTP-binding protein RhoC	RHOC	21.9923	65.8	2979.35	2	10	83	1.53008	6	46.8479	1.67705	6	54.4819	1.51572	6	45.5406	193	6.58057
Q00610	CLH1_HUMAN	Clathrin heavy chain 1	CLTC	191.493	65.79	14961.8	81	81	423	1.0796	199	43.8044	1.55548	202	47.4971	1.13327	201	39.2334	1675	5.69385
P31939	PUR9_HUMAN	Bifunctional purine biosynthesis protein ATIC	ATIC	64.5753	65.71	3963.59	28	28	105	1.46915	48	47.4233	1.87319	48	64.3526	1.61798	47	68.7992	592	6.7124
P61106	RAB14_HUMAN	Ras-related protein Rab-14	RAB14	23.8819	65.58	857.397	11	11	26	1.11728	16	36.308	1.03958	16	49.864	0.8733	16	15.6871	215	6.21436
P60660	MYL6_HUMAN	Myosin light polypeptide 6	MYL6	16.9191	65.56	2387.71	5	7	67	1.22133	23	34.2868	1.24691	23	51.9486	1.0474	23	36.7817	151	4.65283
P02787	TRFE_HUMAN	Serotransferrin	TF	76.9996	65.47	12339.6	45	45	389	0.12754	194	87.5194	0.136845	131	240.796	0.208145	132	400.143	698	7.12256
O60664	PLIN3_HUMAN	Perilipin-3	PLIN3	47.0459	65.44	4188.91	19	19	104	0.755952	49	44.704	0.666233	47	47.5147	0.676601	49	74.4594	434	5.43994
Q15149	PLEC_HUMAN	Plectin	PLEC	531.466	65.39	43450.6	284	291	1311	2.66164	556	77.3273	2.19274	552	70.4856	2.01246	548	72.4207	4684	5.96045
P43686	PRS6B_HUMAN	26S proteasome regulatory subunit 6B	PSMC4	47.3365	65.31	2157.97	19	20	61	1.00383	32	30.7606	1.19146	32	35.0327	1.09128	31	25.7403	418	5.21143
P62304	RUXE_HUMAN	Small nuclear ribonucleoprotein E	SNRPE	10.7966	65.22	1077.62	4	4	28	1.02295	12	25.4733	1.2345	12	32.8522	1.51406	12	30.8949	92	9.43701
Q9UNM6	PSD13_HUMAN	26S proteasome non-ATPase regulatory subunit 13	PSMD13	42.9181	65.16	2625.25	20	20	75	1.12865	33	40.5092	1.25722	33	35.9683	1.10484	32	46.8669	376	5.80811
P62805	H4_HUMAN	Histone H4	H4C16	11.3604	65.05	7658.67	12	12	249	1.09156	144	36.613	0.835261	144	37.9813	1.17807	143	35.0149	103	11.356
Q14697	GANAB_HUMAN	Neutral alpha-glucosidase AB	GANAB	106.807	65.04	6123.62	41	41	179	1.3658	87	47.8098	1.00598	87	39.1357	1.30919	85	33.1022	944	6.13818
Q9BUF5	TBB6_HUMAN	Tubulin beta-6 chain	TUBB6	49.825	65.02	6004.77	9	22	198	1.03094	26	33.366	2.42381	26	44.8933	1.05644	26	31.3571	446	4.88135
P67936	TPM4_HUMAN	Tropomyosin alpha-4 chain	TPM4	28.5045	64.92	5755.24	12	25	199	1.70947	24	83.4831	1.66743	24	75.8334	1.71759	24	76.1772	248	4.69092
P62263	RS14_HUMAN	40S ribosomal protein S14	RPS14	16.2625	64.9	989.82	8	8	27	0.982437	9	20.6229	0.892238	10	33.4685	0.940902	10	36.5706	151	10.0522
Q9Y696	CLIC4_HUMAN	Chloride intracellular channel protein 4	CLIC4	28.7537	64.82	1095.86	11	12	37	1.4585	16	72.4214	1.54837	16	43.414	1.42276	16	43.6371	253	5.59229
P52907	CAZA1_HUMAN	F-actin-capping protein subunit alpha-1	CAPZA1	32.9023	64.69	2138.41	11	13	63	0.927568	29	25.2745	0.932667	28	23.7427	1.19523	28	37.5738	286	5.69385
P26641	EF1G_HUMAN	Elongation factor 1-gamma	EEF1G	50.0871	64.53	2873.53	24	24	90	1.13264	50	35.8174	1.35154	50	36.9059	1.4633	50	32.6232	437	6.66846
O75506	HSBP1_HUMAN	Heat shock factor-binding protein 1	HSBP1	8.53818	64.47	398.169	3	3	8	0.666433	5	31.767	0.751494	5	45.0817	0.571356	5	81.5929	76	4.36084
Q9UIV8	SPB13_HUMAN	Serpin B13	SERPINB13	44.2482	64.45	6916.52	24	24	185	0.347807	65	70.5224	1.32289	77	46.4602	3.86701	77	54.8207	391	5.70654
Q13126	MTAP_HUMAN	S-methyl-5'-thioadenosine phosphorylase	MTAP	31.2158	64.31	963.984	13	13	32	1.05532	18	29.9251	1.58382	18	36.0671	1.43543	18	18.1822	283	7.18115
P60981	DEST_HUMAN	Destrin	DSTN	18.4935	64.24	1403.49	9	10	44	0.780047	18	35.3348	1.57034	21	67.2412	1.37108	19	40.466	165	7.85498
P80511	S10AC_HUMAN	Protein S100-A12	S100A12	10.5685	64.13	391.984	4	4	13	1.5245	7	9.01952	0.370719	6	33.9035	0.491339	6	27.253	92	6.25244
P02652	APOA2_HUMAN	Apolipoprotein A-II	APOA2	11.1679	64	1037.85	6	6	36	0.120531	18	59.7561	0.0886117	9	102.383	0.102255	6	185.646	100	6.62451
O75608	LYPA1_HUMAN	Acyl-protein thioesterase 1	LYPLA1	24.6535	63.91	1889.88	9	9	51	1.09403	24	52.2277	1.90652	25	40.4482	1.79154	25	41.9135	230	6.771
P47813	IF1AX_HUMAN	Eukaryotic translation initiation factor 1A, X-chromosomal	EIF1AX	16.4502	63.89	819.473	7	7	22	3.65965	12	37.5202	2.6928	12	28.506	2.50685	11	53.8856	144	5.23682
P62244	RS15A_HUMAN	40S ribosomal protein S15a	RPS15A	14.83	63.85	1894.28	8	8	54	1.09988	30	44.1282	1.02992	30	47.7778	1.0573	30	36.2991	130	10.1255
P40939	ECHA_HUMAN	Trifunctional enzyme subunit alpha, mitochondrial	HADHA	82.9469	63.83	7352.46	41	41	206	1.06485	118	36.453	0.948364	118	41.7429	0.913979	116	35.9598	763	9.0415
O75874	IDHC_HUMAN	Isocitrate dehydrogenase [NADP] cytoplasmic	IDH1	46.6295	63.77	4370.84	24	24	133	0.806097	71	51.3605	0.979343	72	52.5561	1.36994	72	34.7592	414	7.00537
P63244	RACK1_HUMAN	Receptor of activated protein C kinase 1	RACK1	35.0546	63.72	3854.44	16	16	101	1.22441	52	39.9433	1.14675	52	36.0565	1.06043	52	36.0921	317	7.69385
Q15019	SEPT2_HUMAN	Septin-2	SEPTIN2	41.4613	63.71	2313.91	14	15	66	0.916896	32	51.2572	0.685634	31	57.4176	0.809643	25	63.3801	361	6.59521
P49588	SYAC_HUMAN	Alanine--tRNA ligase, cytoplasmic	AARS1	106.743	63.64	4354.23	39	39	122	1.24006	56	36.4268	1.34775	57	43.1601	1.24913	57	41.7652	968	5.52881
P30050	RL12_HUMAN	60S ribosomal protein L12	RPL12	17.8075	63.64	2985.99	8	8	83	1.00283	46	30.5358	0.950142	46	41.9152	0.926375	46	31.6596	165	9.42236
P40926	MDHM_HUMAN	Malate dehydrogenase, mitochondrial	MDH2	35.4807	63.61	4520.28	17	17	113	0.844726	60	36.6415	0.810066	59	43.4574	0.80093	59	50.2877	338	8.67529
P07737	PROF1_HUMAN	Profilin-1	PFN1	15.0446	63.57	4443.08	11	11	129	1.26756	63	32.8159	1.03666	64	33.8142	0.965446	63	34.639	140	8.26514
P35579	MYH9_HUMAN	Myosin-9	MYH9	226.392	63.57	41807.4	117	142	1151	1.80677	455	61.5987	1.61512	453	61.6796	1.5389	453	46.9287	1960	5.60498
P35998	PRS7_HUMAN	26S proteasome regulatory subunit 7	PSMC2	48.6031	63.51	2962.05	24	24	84	1.01138	37	34.5339	1.32378	37	32.4971	1.14823	37	37.182	433	5.94775
O75083	WDR1_HUMAN	WD repeat-containing protein 1	WDR1	66.1519	63.37	4919.07	26	26	133	1.07601	68	44.1317	1.43647	69	45.3291	1.27538	67	44.005	606	6.65381
P13804	ETFA_HUMAN	Electron transfer flavoprotein subunit alpha, mitochondrial	ETFA	35.0576	63.36	2505.54	14	14	58	0.953333	30	34.909	0.816558	30	45.4264	0.833358	30	42.4641	333	8.38232
Q99627	CSN8_HUMAN	COP9 signalosome complex subunit 8	COPS8	23.211	63.16	692.369	7	7	19	0.901347	11	46.0713	0.892362	11	62.8048	1.27573	11	53.3723	209	5.37646
O00764	PDXK_HUMAN	Pyridoxal kinase	PDXK	35.0799	63.14	1181.94	13	13	35	1.10705	18	31.7141	0.718696	18	38.613	0.814209	18	29.8944	312	6.12549
Q96FQ6	S10AG_HUMAN	Protein S100-A16	S100A16	11.794	63.11	1987.63	5	5	57	0.405635	30	32.0554	0.354098	29	35.4647	0.466404	30	38.6125	103	6.78564
P40227	TCPZ_HUMAN	T-complex protein 1 subunit zeta	CCT6A	57.9876	63.09	3799.08	24	24	108	0.75837	56	43.9979	1.00652	57	43.8906	1.08783	57	34.1693	531	6.68311
P54652	HSP72_HUMAN	Heat shock-related 70 kDa protein 2	HSPA2	69.9779	63.07	5545.47	20	34	159	0.743038	32	31.1423	1.69784	32	32.8974	1.50003	32	24.8685	639	5.74463
P39019	RS19_HUMAN	40S ribosomal protein S19	RPS19	16.0505	62.76	1569.76	12	12	53	1.2778	28	37.5	1.09426	28	46.5204	1.11532	28	52.2699	145	10.3159
Q96A32	MYL11_HUMAN	Myosin regulatory light chain 11	MYL11	19.0024	62.72	1248.14	10	10	36	1.54002	22	25.222	0.167681	16	76.2534	0.269255	15	35.5065	169	5.0083
P52566	GDIR2_HUMAN	Rho GDP-dissociation inhibitor 2	ARHGDIB	22.9736	62.69	1037.08	11	11	37	1.28431	24	54.0806	0.377904	24	65.49	0.337038	22	70.6279	201	5.21143
P50454	SERPH_HUMAN	Serpin H1	SERPINH1	46.4112	62.68	5937.15	24	24	175	4.61897	64	112.761	3.04772	64	125.76	2.62091	63	74.9988	418	8.68994
P31948	STIP1_HUMAN	Stress-induced-phosphoprotein 1	STIP1	62.5994	62.62	2942.94	39	39	106	1.12738	62	41.2272	1.29472	62	45.5742	1.41588	62	49.1708	543	6.80029
Q15828	CYTM_HUMAN	Cystatin-M	CST6	16.5004	62.42	645.413	6	6	14	0.936879	5	75.0351	3.02414	7	81.754	4.77343	7	129.153	149	8.08936
Q07960	RHG01_HUMAN	Rho GTPase-activating protein 1	ARHGAP1	50.4042	62.41	2578.75	18	18	73	0.931531	38	20.086	0.633755	39	25.5649	0.610977	37	45.3291	439	6.29053
Q9BY32	ITPA_HUMAN	Inosine triphosphate pyrophosphatase	ITPA	21.4319	62.37	663.86	7	7	23	0.913241	9	25.6688	1.34697	10	29.0128	1.47035	10	50.9595	194	5.65576
P29373	RABP2_HUMAN	Cellular retinoic acid-binding protein 2	CRABP2	15.683	62.32	981.806	8	9	32	0.263825	14	33.9017	0.489606	15	40.1457	0.593853	14	28.8684	138	5.40186
Q06830	PRDX1_HUMAN	Peroxiredoxin-1	PRDX1	22.0963	62.31	3135.58	11	14	100	0.76182	44	60.0502	0.741877	46	45.3107	0.989873	48	46.4008	199	8.1333
P24844	MYL9_HUMAN	Myosin regulatory light polypeptide 9	MYL9	19.8144	62.21	2479.74	3	9	72	1.44841	9	25.5301	0.649894	9	54.861	0.374271	9	53.762	172	4.91943
P62829	RL23_HUMAN	60S ribosomal protein L23	RPL23	14.8561	62.14	3032.25	9	9	73	0.938282	39	37.7643	1.16775	39	41.3606	1.03129	39	33.652	140	10.5063
Q9NPJ3	ACO13_HUMAN	Acyl-coenzyme A thioesterase 13	ACOT13	14.9509	62.14	593.272	5	5	15	1.46122	8	45.1778	1.44563	8	46.2348	1.54239	9	50.6112	140	9.14404
P00738	HPT_HUMAN	Haptoglobin	HP	45.1766	62.07	5169.98	12	23	157	0.106734	45	96.7877	0.0979899	34	232.713	0.134362	32	117.43	406	6.58057
P62316	SMD2_HUMAN	Small nuclear ribonucleoprotein Sm D2	SNRPD2	13.5182	61.86	1146.57	8	8	37	1.45231	20	69.8075	1.22681	20	43.0032	1.21511	20	45.9207	118	9.90576
P12956	XRCC6_HUMAN	X-ray repair cross-complementing protein 6	XRCC6	69.7991	61.74	5800.07	38	38	193	1.22262	112	36.2652	1.25462	111	37.4658	1.25603	111	30.5913	609	6.63916
P19013	K2C4_HUMAN	Keratin, type II cytoskeletal 4	KRT4	56.1093	61.73	5447.74	26	34	174	0.0531591	17	120.439	0.05081	31	128.641	0.0585936	29	112.903	520	6.60986
Q16555	DPYL2_HUMAN	Dihydropyrimidinase-related protein 2	DPYSL2	62.2546	61.71	3651.15	20	24	98	0.678698	49	32.3324	0.732202	49	49.5388	0.419208	48	55.9556	572	6.37939
P19971	TYPH_HUMAN	Thymidine phosphorylase	TYMP	49.9242	61.62	4393.4	20	20	106	1.6579	45	62.1813	1.08234	45	33.7137	1.27067	45	37.5889	482	5.52881
P38606	VATA_HUMAN	V-type proton ATPase catalytic subunit A	ATP6V1A	68.2605	61.59	3156.36	28	28	95	1.08156	53	31.4902	1.38762	54	41.9648	1.68047	54	27.9691	617	5.51611
P36871	PGM1_HUMAN	Phosphoglucomutase-1	PGM1	61.4105	61.57	3232.7	22	22	85	0.713282	42	42.9949	0.537326	42	51.7171	0.603336	42	34.2265	562	6.75635
P62979	RS27A_HUMAN	Ubiquitin-40S ribosomal protein S27a	RPS27A	17.9535	61.54	2251.3	10	10	71	1.1695	42	33.6809	1.33622	42	45.3874	1.04459	42	58.6221	156	9.64209
P10916	MLRV_HUMAN	Myosin regulatory light chain 2, ventricular/cardiac muscle isoform	MYL2	18.7774	61.45	493.551	8	8	17	0.889265	14	36.3857	0.12788	13	57.4677	0.190883	10	90.9397	166	4.99561
P24666	PPAC_HUMAN	Low molecular weight phosphotyrosine protein phosphatase	ACP1	18.0308	61.39	735.772	7	7	20	0.975909	10	11.7157	1.2102	10	11.501	1.38432	10	26.6963	158	6.7417
Q9NR45	SIAS_HUMAN	Sialic acid synthase	NANS	40.2815	61.28	1636	15	15	54	1.16291	32	33.7636	1.15402	32	45.5665	1.21221	32	48.3334	359	6.7417
P38646	GRP75_HUMAN	Stress-70 protein, mitochondrial	HSPA9	73.6348	61.27	5359.4	32	33	149	1.07721	72	43.5899	0.999437	75	48.0338	0.951912	72	39.3182	679	6.16357
P61088	UBE2N_HUMAN	Ubiquitin-conjugating enzyme E2 N	UBE2N	17.127	61.18	976.264	7	7	31	0.870603	14	76.7358	1.06179	15	34.5425	1.53689	14	54.3184	152	6.56592
O15372	EIF3H_HUMAN	Eukaryotic translation initiation factor 3 subunit H	EIF3H	39.9051	61.08	1996.21	14	14	59	0.911938	30	42.1633	0.98956	31	40.1109	1.03057	31	32.0638	352	6.53662
O00625	PIR_HUMAN	Pirin	PIR	32.0933	61.03	1523.57	11	11	44	0.966275	26	29.3206	1.31183	26	30.5235	1.50262	26	46.2443	290	6.91748
Q9UI30	TR112_HUMAN	Multifunctional methyltransferase subunit TRM112-like protein	TRMT112	14.1903	60.8	615.741	5	5	15	0.873649	9	21.4657	1.10368	9	32.6094	1.32427	9	14.9978	125	5.26221
P00387	NB5R3_HUMAN	NADH-cytochrome b5 reductase 3	CYB5R3	34.2127	60.8	1189.51	11	11	33	1.03637	22	28.5977	0.460827	21	34.5658	0.540023	21	36.6468	301	7.59131
P22061	PIMT_HUMAN	Protein-L-isoaspartate(D-aspartate) O-methyltransferase	PCMT1	24.6206	60.79	1160.16	10	10	36	0.938102	18	51.2578	0.85558	18	40.551	0.999236	17	33.2244	227	7.21045
Q08188	TGM3_HUMAN	Protein-glutamine gamma-glutamyltransferase E	TGM3	76.5836	60.75	4211.9	33	33	121	0.0910476	41	203.59	0.0909988	54	175.303	0.190877	67	44.7637	693	5.85889
P01871	IGHM_HUMAN	Immunoglobulin heavy constant mu	IGHM	49.4086	60.71	2919.16	21	21	95	0.174118	53	54.6088	0.073448	39	98.9491	0.113983	37	106.851	453	6.771
P22528	SPR1B_HUMAN	Cornifin-B	SPRR1B	9.88093	60.67	667.716	2	4	24	0.72432	11	53.8884	1.12551	11	54.3796	0.918406	11	26.1626	89	8.48486
B3EWG5	FM25C_HUMAN	Protein FAM25C	FAM25C	9.31389	60.67	463.254	4	4	11	0.124113	5	47.1121	0.371482	6	24.2781	1.34171	6	39.8802	89	6.15088
Q9Y6B6	SAR1B_HUMAN	GTP-binding protein SAR1b	SAR1B	22.3955	60.61	769.412	5	7	23	1.02255	7	78.2521	0.697703	6	48.06	0.909922	6	39.5894	198	6.11279
P08727	K1C19_HUMAN	Keratin, type I cytoskeletal 19	KRT19	44.0791	60.5	4816.82	13	25	149	0.0968415	15	90.936	0.109383	18	119.729	0.146517	20	73.3947	400	5.13525
O00429	DNM1L_HUMAN	Dynamin-1-like protein	DNM1L	81.8261	60.46	2993.72	33	33	94	0.984148	50	42.2563	1.40091	52	36.0139	1.44365	50	44.2949	736	6.81494
P02144	MYG_HUMAN	Myoglobin	MB	17.173	60.39	4298.06	9	9	110	3.89358	53	22.0174	0.14746	23	82.6091	0.369433	17	109.753	154	7.6792
Q9Y490	TLN1_HUMAN	Talin-1	TLN1	269.599	60.33	14949.4	95	106	387	1.16332	173	37.4199	0.830197	169	49.9199	0.57388	166	44.3677	2541	6.07471
P06899	H2B1J_HUMAN	Histone H2B type 1-J	H2BC11	13.8956	60.32	6132.65	2	12	180	1.47099	10	48.7218	0.489577	10	25.7238	0.681653	10	30.1426	126	10.3159
O60814	H2B1K_HUMAN	Histone H2B type 1-K	H2BC12	13.8816	60.32	6967.11	2	12	206	1.27436	24	29.6033	0.894605	24	29.7919	1.28352	24	25.9036	126	10.3159
P46782	RS5_HUMAN	40S ribosomal protein S5	RPS5	22.8621	60.29	1603.34	14	14	56	1.23792	26	59.321	1.13752	25	36.0383	1.10993	24	27.0027	204	9.71533
P05388	RLA0_HUMAN	60S acidic ribosomal protein P0	RPLP0	34.2518	60.25	3407.69	17	17	96	1.08486	54	47.5769	1.04358	54	44.7987	1.16831	54	38.0182	317	5.97314
P54819	KAD2_HUMAN	Adenylate kinase 2, mitochondrial	AK2	26.4608	60.25	2997.27	12	12	81	1.174	48	43.4072	1.01302	47	35.9035	1.16059	48	37.4051	239	7.81104
Q96A49	SYAP1_HUMAN	Synapse-associated protein 1	SYAP1	39.9089	60.23	757.282	14	14	25	1.89211	11	44.3143	2.40669	11	42.1408	1.72415	11	18.222	352	4.52588
Q9Y6N5	SQOR_HUMAN	Sulfide:quinone oxidoreductase, mitochondrial	SQOR	49.9289	60.22	3207.05	25	25	92	1.17894	54	52.565	1.04059	54	59.3548	0.987943	53	39.1875	450	9.11475
Q9H0U4	RAB1B_HUMAN	Ras-related protein Rab-1B	RAB1B	22.1572	60.2	2459.84	6	11	64	1.04128	16	59.8823	1.24855	16	52.0052	1.32333	16	22.9844	201	5.73193
Q13541	4EBP1_HUMAN	Eukaryotic translation initiation factor 4E-binding protein 1	EIF4EBP1	12.5721	60.17	302.962	4	4	10	0.849901	4	19.5123	1.36952	4	24.6567	1.82649	3	24.6013	118	5.47803
P35221	CTNA1_HUMAN	Catenin alpha-1	CTNNA1	100.009	60.15	5962.18	45	45	162	0.579494	85	43.3484	0.680674	87	38.9807	0.74968	85	53.891	906	6.29053
P34897	GLYM_HUMAN	Serine hydroxymethyltransferase, mitochondrial	SHMT2	55.9577	60.12	2579.69	20	21	71	1.24808	34	26.369	1.07015	34	38.6494	1.08124	35	36.9881	504	8.52881
Q13813	SPTN1_HUMAN	Spectrin alpha chain, non-erythrocytic 1	SPTAN1	284.364	60.03	17814.8	121	121	465	0.624376	254	37.3747	0.784294	255	38.7533	0.955553	253	41.9471	2472	5.35107
P17661	DESM_HUMAN	Desmin	DES	53.5032	60	3668.14	23	28	124	6.49169	43	172.776	0.507331	41	78.3888	0.626718	34	92.4393	470	5.2749
P62191	PRS4_HUMAN	26S proteasome regulatory subunit 4	PSMC1	49.1537	60	1715.85	19	21	56	1.07682	28	43.8254	1.35447	29	36.0152	1.19033	28	31.0728	440	6.21436
P09455	RET1_HUMAN	Retinol-binding protein 1	RBP1	15.8399	60	777.961	9	9	22	1.43246	12	42.2418	3.61799	12	45.5779	3.61217	12	16.2464	135	5.10986
P49411	EFTU_HUMAN	Elongation factor Tu, mitochondrial	TUFM	49.8433	60	4113	24	24	116	1.01353	61	41.3238	0.840258	60	27.5815	0.84664	57	33.0821	455	7.60596
P04843	RPN1_HUMAN	Dolichyl-diphosphooligosaccharide--protein glycosyltransferase subunit 1	RPN1	68.5268	59.97	3984.49	30	30	123	2.1281	65	55.0639	1.46202	65	58.0708	1.19303	63	51.4708	607	6.37939
P02545	LMNA_HUMAN	Prelamin-A/C	LMNA	74.0947	59.94	7825.78	40	41	227	0.719211	116	48.1101	0.459636	116	43.0168	0.595649	114	54.3745	664	7.02002
P17980	PRS6A_HUMAN	26S proteasome regulatory subunit 6A	PSMC3	49.1725	59.91	2608.5	19	19	74	1.07385	39	49.761	1.19515	39	41.4332	1.00252	39	19.116	439	5.23682
P61019	RAB2A_HUMAN	Ras-related protein Rab-2A	RAB2A	23.5308	59.91	1513.59	12	12	40	1.16396	22	39.2931	1.34925	22	23.0426	1.17271	22	25.0176	212	6.53662
P09493	TPM1_HUMAN	Tropomyosin alpha-1 chain	TPM1	32.6887	59.86	3687.13	10	21	126	1.91161	17	48.2097	1.1866	16	33.4909	0.937717	16	49.9734	284	4.7417
Q6XQN6	PNCB_HUMAN	Nicotinate phosphoribosyltransferase	NAPRT	57.542	59.85	2229.85	20	20	65	0.837396	24	47.9135	1.24306	25	38.6447	1.10191	22	30.0776	538	5.68115
P61289	PSME3_HUMAN	Proteasome activator complex subunit 3	PSME3	29.4876	59.84	1504.89	11	11	41	1.3685	20	33.6941	1.55038	21	51.1432	1.98106	21	40.5198	254	5.94775
Q01518	CAP1_HUMAN	Adenylyl cyclase-associated protein 1	CAP1	51.8687	59.79	5285.03	23	24	154	1.37366	65	56.4029	1.64328	64	57.4388	1.56436	64	59.1011	475	8.06006
P02538	K2C6A_HUMAN	Keratin, type II cytoskeletal 6A	KRT6A	60.0083	59.75	17058.8	2	41	540	1.58067	9	45.5958	3.86412	9	34.0549	2.50459	9	40.1149	564	8.00146
Q9BXN1	ASPN_HUMAN	Asporin	ASPN	43.3893	59.74	2539.57	19	19	85	0.0616899	48	172.109	0.0872717	42	174.782	0.123318	37	192.492	380	7.07861
P01857	IGHG1_HUMAN	Immunoglobulin heavy constant gamma 1	IGHG1	36.0832	59.7	6215.5	7	14	204	0.32254	69	36.3621	0.0956169	44	112.552	0.172775	35	123.943	330	8.19189
P54920	SNAA_HUMAN	Alpha-soluble NSF attachment protein	NAPA	33.2113	59.66	1331.54	14	14	35	0.839584	17	31.667	0.586471	18	31.6505	0.95295	18	46.0124	295	5.36377
P61978	HNRPK_HUMAN	Heterogeneous nuclear ribonucleoprotein K	HNRNPK	50.9444	59.61	5815.83	24	24	174	1.11374	85	41.6362	1.22259	86	50.198	1.26304	84	53.5919	463	5.5415
Q99623	PHB2_HUMAN	Prohibitin-2	PHB2	33.2759	59.53	2330.86	14	14	58	1.39106	29	61.3322	1.18114	29	47.4385	1.89667	29	36.0812	299	9.83252
Q9ULZ3	ASC_HUMAN	Apoptosis-associated speck-like protein containing a CARD	PYCARD	21.6133	59.49	2486.25	11	11	58	0.919797	27	36.9141	1.23904	26	35.1701	1.54013	27	34.0694	195	6.34131
P04179	SODM_HUMAN	Superoxide dismutase [Mn], mitochondrial	SOD2	24.7346	59.46	1502.6	10	10	41	2.68184	23	53.7141	0.331629	21	79.015	0.348564	20	67.8501	222	8.25049
Q96KK5	H2A1H_HUMAN	Histone H2A type 1-H	H2AC12	13.8978	59.38	14350.8	4	8	447	0.444414	22	72.3599	0.702961	24	41.8706	0.862198	27	56.8342	128	10.8872
P21796	VDAC1_HUMAN	Voltage-dependent anion-selective channel protein 1	VDAC1	30.7536	59.36	1792.62	12	12	43	1.2319	22	38.4816	0.991632	22	30.5722	0.691756	21	26.021	283	8.54346
P13647	K2C5_HUMAN	Keratin, type II cytoskeletal 5	KRT5	62.34	59.32	19268.4	25	43	586	0.485601	171	54.6362	0.923227	173	47.3418	0.566854	163	59.8882	590	7.73779
P04264	K2C1_HUMAN	Keratin, type II cytoskeletal 1	KRT1	65.999	59.32	5005.89	29	33	146	0.411076	66	55.2496	0.475143	68	59.6862	0.473628	64	56.1901	644	8.11865
P01023	A2MG_HUMAN	Alpha-2-macroglobulin	A2M	163.188	59.29	17412.3	64	64	496	0.134061	251	87.4015	0.0974227	172	185.413	0.156078	163	126.59	1474	6.45557
P14625	ENPL_HUMAN	Endoplasmin	HSP90B1	92.4113	59.28	13302.7	44	46	396	2.07652	186	60.5769	1.15629	185	49.1791	1.26405	182	41.0658	803	4.84326
P02675	FIBB_HUMAN	Fibrinogen beta chain	FGB	55.8923	59.27	3572.36	23	23	121	0.362661	73	39.1029	0.158199	56	91.0248	0.484801	48	102.62	491	8.26514
O75369	FLNB_HUMAN	Filamin-B	FLNB	277.99	59.19	14952.2	98	110	421	1.52304	167	53.6091	1.73208	169	47.5934	1.73541	168	48.7903	2602	5.73193
Q96C90	PP14B_HUMAN	Protein phosphatase 1 regulatory subunit 14B	PPP1R14B	15.901	59.18	418.849	5	5	14	0.846208	7	14.3474	1.54022	6	27.8318	1.19526	7	27.8926	147	4.85596
Q9H223	EHD4_HUMAN	EH domain-containing protein 4	EHD4	61.1365	59.15	2651.44	19	26	84	1.12364	31	46.4498	1.58862	32	41.5207	1.57995	32	24.0828	541	6.75635
P54577	SYYC_HUMAN	Tyrosine--tRNA ligase, cytoplasmic	YARS1	59.1061	59.09	1808.81	28	28	63	1.27139	37	36.9929	1.4141	37	42.7933	1.3285	37	31.564	528	7.04932
Q02818	NUCB1_HUMAN	Nucleobindin-1	NUCB1	53.8463	59	2945.45	22	23	86	1.4586	45	37.1833	1.44491	46	52.6686	1.50932	46	37.7553	461	5.24951
O00231	PSD11_HUMAN	26S proteasome non-ATPase regulatory subunit 11	PSMD11	47.434	59	2233.19	24	24	71	0.94303	41	29.1962	1.26537	40	30.0052	1.3479	41	32.4612	422	6.48096
P15311	EZRI_HUMAN	Ezrin	EZR	69.3697	58.87	5473.56	22	38	178	0.628781	46	31.8603	0.844541	47	24.3105	1.21575	47	30.3075	586	6.26514
P61960	UFM1_HUMAN	Ubiquitin-fold modifier 1	UFM1	9.11187	58.82	293.901	3	3	11	0.715218	6	20.7774	0.927621	6	69.5819	0.971389	6	33.6625	85	9.30518
P16104	H2AX_HUMAN	Histone H2AX	H2AX	15.1354	58.74	13109.4	3	7	396	0.425239	8	101.031	0.541492	9	42.5585	0.704489	9	79.1823	143	10.7407
P01111	RASN_HUMAN	GTPase NRas	NRAS	21.2155	58.73	615.099	4	9	18	1.03795	4	29.8071	0.895697	4	35.2375	1.04128	4	22.8305	189	5.17334
Q5VT79	AXA81_HUMAN	Annexin A8-like protein 1	ANXA8L1	36.8557	58.72	2951.61	17	17	87	0.726253	42	49.9531	1.04828	42	50.332	1.47465	42	54.4752	327	5.78271
Q9NY33	DPP3_HUMAN	Dipeptidyl peptidase 3	DPP3	82.5378	58.48	3470.21	29	29	97	1.12019	37	46.2496	1.9654	37	41.601	2.67322	38	69.336	737	5.09717
P49748	ACADV_HUMAN	Very long-chain specific acyl-CoA dehydrogenase, mitochondrial	ACADVL	70.3454	58.47	3202.77	30	30	98	0.802098	57	23.5256	0.43817	57	42.9402	0.508022	56	52.2397	655	8.74854
O14818	PSA7_HUMAN	Proteasome subunit alpha type-7	PSMA7	27.8696	58.47	2666.11	12	12	67	0.967509	33	42.6198	1.1485	32	43.7574	1.61194	32	52.3932	248	8.45557
Q7KZF4	SND1_HUMAN	Staphylococcal nuclease domain-containing protein 1	SND1	101.934	58.46	3778.41	37	37	117	1.92175	58	42.443	1.50254	58	39.4804	1.47041	57	37.3014	910	7.1665
Q02790	FKBP4_HUMAN	Peptidyl-prolyl cis-trans isomerase FKBP4	FKBP4	51.7721	58.39	1642.06	21	21	51	0.841124	31	38.7627	0.862317	30	18.3835	0.898097	29	39.1019	459	5.42725
P17174	AATC_HUMAN	Aspartate aminotransferase, cytoplasmic	GOT1	46.2185	58.35	1748.97	15	15	50	0.467896	27	40.2561	0.581625	27	39.767	1.01697	28	22.3469	413	7.00537
P14550	AK1A1_HUMAN	Aldo-keto reductase family 1 member A1	AKR1A1	36.5499	58.15	2736.34	17	17	72	0.532405	42	30.5753	0.453153	40	34.5963	0.398025	41	34.6303	325	6.78564
P14854	CX6B1_HUMAN	Cytochrome c oxidase subunit 6B1	COX6B1	10.1857	58.14	329.668	5	5	10	0.94055	6	19.7623	0.628096	6	63.4588	0.633026	5	22.5911	86	7.04932
Q99436	PSB7_HUMAN	Proteasome subunit beta type-7	PSMB7	29.9462	58.12	868.61	9	9	29	1.08294	15	33.8893	1.6773	15	64.4251	2.32789	15	40.8493	277	7.6792
P07951	TPM2_HUMAN	Tropomyosin beta chain	TPM2	32.8306	58.1	4117.71	7	19	139	3.95345	10	32.9739	0.556427	9	93.6007	0.491608	7	9.14058	284	4.70361
P80188	NGAL_HUMAN	Neutrophil gelatinase-associated lipocalin	LCN2	22.5737	58.08	1195.8	9	9	35	1.11074	22	36.6368	0.336953	22	44.8151	0.734949	22	34.2556	198	8.90967
Q9H4M9	EHD1_HUMAN	EH domain-containing protein 1	EHD1	60.5887	58.05	2737.22	15	27	89	1.04281	27	22.6343	1.33531	28	38.6832	1.1453	28	36.0395	534	6.82959
O00483	NDUA4_HUMAN	Cytochrome c oxidase subunit NDUFA4	NDUFA4	9.36391	58.02	470.134	3	3	14	0.590097	4	31.3499	0.659246	4	21.6378	0.610808	3	18.8148	81	9.37842
P14923	PLAK_HUMAN	Junction plakoglobin	JUP	81.6927	57.99	8205.51	30	33	232	0.480698	100	42.0628	0.641871	105	37.6784	0.604259	104	35.0068	745	6.13818
Q9UBG3	CRNN_HUMAN	Cornulin	CRNN	53.5016	57.98	2884.85	16	16	91	0.0390542	32	197.315	0.0806728	20	266.695	0.0835404	23	172.886	495	6.1001
P06744	G6PI_HUMAN	Glucose-6-phosphate isomerase	GPI	63.1072	57.89	5351.93	24	24	166	0.601503	81	39.8846	0.777614	84	43.1841	1.39242	83	33.3221	558	8.32373
P62308	RUXG_HUMAN	Small nuclear ribonucleoprotein G	SNRPG	8.49043	57.89	371.603	3	3	9	1.22994	4	5.13774	1.30923	4	32.5255	1.57838	4	44.9585	76	8.88037
P00338	LDHA_HUMAN	L-lactate dehydrogenase A chain	LDHA	36.6654	57.83	4263.31	20	21	127	1.07088	68	42.4726	1.55408	68	45.6564	2.23689	67	67.0093	332	8.26514
P13645	K1C10_HUMAN	Keratin, type I cytoskeletal 10	KRT10	58.7917	57.71	5426.11	25	31	162	0.861869	48	32.0023	0.74479	49	47.424	0.868916	46	40.3858	584	5.21143
P25705	ATPA_HUMAN	ATP synthase subunit alpha, mitochondrial	ATP5F1A	59.7136	57.69	7070.26	30	30	189	0.825107	98	35.4419	0.619073	98	40.4893	0.649748	96	41.911	553	9.12939
P48594	SPB4_HUMAN	Serpin B4	SERPINB4	44.8255	57.69	5931.2	10	27	186	1.54759	13	63.2115	0.9375	13	31.025	4.41079	13	64.925	390	6.21436
P25787	PSA2_HUMAN	Proteasome subunit alpha type-2	PSMA2	25.8823	57.69	3317.81	12	12	91	0.982601	41	52.9014	1.19623	43	38.5492	1.77595	41	30.293	234	7.43018
Q15582	BGH3_HUMAN	Transforming growth factor-beta-induced protein ig-h3	TGFBI	74.634	57.69	8899.95	30	30	245	1.82679	108	65.8155	1.51425	107	53.8135	2.25687	108	63.7286	683	7.7085
O14737	PDCD5_HUMAN	Programmed cell death protein 5	PDCD5	14.2763	57.6	610.943	8	8	20	0.682959	10	79.5861	0.591292	10	27.8166	0.574938	10	22.1215	125	6.03662
P27695	APEX1_HUMAN	DNA-(apurinic or apyrimidinic site) endonuclease	APEX1	35.5322	57.55	1167	13	13	35	1.28071	23	33.9942	1.32188	23	35.4007	1.10888	23	45.8826	318	8.11865
P62249	RS16_HUMAN	40S ribosomal protein S16	RPS16	16.435	57.53	1476.13	11	11	44	1.2361	24	33.695	1.10289	24	39.4452	1.0909	24	29.7108	146	10.2134
P34932	HSP74_HUMAN	Heat shock 70 kDa protein 4	HSPA4	94.2712	57.38	4393.77	35	39	120	0.915096	57	38.907	1.01464	57	41.6446	1.19456	56	30.288	840	5.18604
Q6ZN66	GBP6_HUMAN	Guanylate-binding protein 6	GBP6	72.3809	57.35	3730.63	30	30	111	0.0715608	56	131.448	0.0869806	54	72.9776	0.119273	57	77.9644	633	6.3667
O60701	UGDH_HUMAN	UDP-glucose 6-dehydrogenase	UGDH	54.9893	57.29	2037.33	22	22	55	0.899228	30	41.3663	1.1872	30	36.8384	1.15366	30	24.4119	494	7.12256
Q9UI42	CBPA4_HUMAN	Carboxypeptidase A4	CPA4	47.3217	57.24	1241.8	15	15	41	0.667527	15	64.7158	3.10538	16	141.998	11.0054	16	160.354	421	6.69775
P00568	KAD1_HUMAN	Adenylate kinase isoenzyme 1	AK1	21.6213	57.22	1067.26	10	10	33	1.16293	16	43.4917	0.740466	16	64.4377	0.656615	16	34.0683	194	8.63135
P61769	B2MG_HUMAN	Beta-2-microglobulin	B2M	13.7059	57.14	1096.3	5	5	31	1.76954	16	33.4128	0.472432	16	40.2335	0.735426	16	49.8404	119	6.52197
P62906	RL10A_HUMAN	60S ribosomal protein L10a	RPL10A	24.8155	57.14	2662.6	14	14	76	1.14072	39	29.505	1.08127	39	46.4207	1.28991	39	40.4403	217	9.93506
P62330	ARF6_HUMAN	ADP-ribosylation factor 6	ARF6	20.0694	57.14	1014.44	6	6	28	0.853998	15	42.3149	0.958584	16	52.4198	1.0306	16	33.7707	175	8.95361
P51665	PSMD7_HUMAN	26S proteasome non-ATPase regulatory subunit 7	PSMD7	37.0025	57.1	2014.58	12	12	54	0.905186	26	44.0591	0.960918	27	36.6305	1.21249	27	34.4885	324	6.771
P60953	CDC42_HUMAN	Cell division control protein 42 homolog	CDC42	21.245	57.07	2058.46	8	9	71	0.989815	34	70.4577	1.11547	34	75.8107	0.914146	32	60.9512	191	6.55127
P63098	CANB1_HUMAN	Calcineurin subunit B type 1	PPP3R1	19.2876	57.06	1154.66	7	7	29	1.12826	12	41.3134	1.25727	13	43.0622	1.64194	12	37.4262	170	4.80518
P08708	RS17_HUMAN	40S ribosomal protein S17	RPS17	15.5404	57.04	1474.49	8	8	46	1.07985	25	30.326	0.994711	25	31.4971	0.945331	25	26.0871	135	9.84717
O43768	ENSA_HUMAN	Alpha-endosulfine	ENSA	13.3808	57.02	527.681	5	5	16	0.387826	10	77.584	0.611203	10	70.7778	0.612548	10	35.9672	121	7.23975
P49591	SYSC_HUMAN	Serine--tRNA ligase, cytoplasmic	SARS1	58.7401	57	2570.97	21	21	72	0.900716	31	32.241	1.22452	32	58.7091	1.37133	32	37.4697	514	6.43018
P42330	AK1C3_HUMAN	Aldo-keto reductase family 1 member C3	AKR1C3	36.8298	56.97	1159.9	6	15	37	0.558679	6	30.5573	0.846152	7	29.9302	1.55083	7	45.8759	323	7.94287
Q99598	TSNAX_HUMAN	Translin-associated protein X	TSNAX	33.0917	56.9	920.694	13	13	26	0.796646	16	47.1366	0.981705	16	47.4364	1.60628	16	21.9721	290	6.55127
P84090	ERH_HUMAN	Enhancer of rudimentary homolog	ERH	12.251	56.73	831.688	3	3	25	1.39375	6	73.2254	1.2727	6	40.4139	1.05453	6	34.0844	104	5.92236
P22087	FBRL_HUMAN	rRNA 2'-O-methyltransferase fibrillarin	FBL	33.7634	56.7	1045.46	12	12	35	1.25919	18	32.8763	0.932366	18	39.8868	0.581721	18	44.6623	321	10.1841
P06132	DCUP_HUMAN	Uroporphyrinogen decarboxylase	UROD	40.7608	56.68	2009.99	10	10	49	0.779408	16	60.4766	0.997376	17	37.2002	1.24405	16	21.7159	367	6.13818
P07954	FUMH_HUMAN	Fumarate hydratase, mitochondrial	FH	54.6022	56.67	2361.95	20	20	73	0.758627	38	29.7075	0.766258	37	30.3566	1.0816	36	24.8466	510	8.76318
P14406	CX7A2_HUMAN	Cytochrome c oxidase subunit 7A2, mitochondrial	COX7A2	9.39011	56.63	346.982	3	3	12	0.880173	6	19.1088	0.433128	5	12.2991	0.585154	6	18.8317	83	9.75928
P22314	UBA1_HUMAN	Ubiquitin-like modifier-activating enzyme 1	UBA1	117.774	56.62	5237.96	40	40	141	0.632241	70	47.1283	0.627613	70	42.5195	0.621133	65	42.9595	1058	5.75732
Q9UQ80	PA2G4_HUMAN	Proliferation-associated protein 2G4	PA2G4	43.7592	56.6	2273.15	19	19	74	0.924065	42	37.6486	0.915596	43	52.9053	0.956397	42	39.1205	394	6.55127
Q9P2E9	RRBP1_HUMAN	Ribosome-binding protein 1	RRBP1	152.365	56.6	5778.16	54	54	169	2.70046	89	61.9977	1.19138	89	56.934	1.22808	87	46.9861	1410	8.60205
P36405	ARL3_HUMAN	ADP-ribosylation factor-like protein 3	ARL3	20.4428	56.59	878.09	9	9	27	0.865728	14	23.6292	1.16286	14	24.1973	1.16861	14	30.3028	182	7.23975
Q9NWU2	GID8_HUMAN	Glucose-induced degradation protein 8 homolog	GID8	26.7317	56.58	777.381	9	9	24	0.679463	13	21.695	0.937716	14	27.9955	0.837401	14	53.0888	228	4.97021
P49459	UBE2A_HUMAN	Ubiquitin-conjugating enzyme E2 A	UBE2A	17.3045	56.58	296.485	4	4	8	1.34535	4	4.73541	1.3213	4	35.9745	1.34074	4	17.8327	152	5.14795
Q9NZN4	EHD2_HUMAN	EH domain-containing protein 2	EHD2	61.1227	56.54	3885.01	25	28	109	0.460865	53	39.4733	0.536555	53	41.7079	0.44963	52	42.4225	543	6.45557
P28066	PSA5_HUMAN	Proteasome subunit alpha type-5	PSMA5	26.3942	56.43	2744.2	11	11	75	0.872162	40	35.0634	1.17943	40	40.3323	1.69374	40	39.9834	241	4.79248
Q96KP4	CNDP2_HUMAN	Cytosolic non-specific dipeptidase	CNDP2	52.8449	56.42	2856.69	18	18	81	1.0075	40	40.3471	0.442749	38	107.415	0.436484	40	67.9771	475	5.97314
Q16698	DECR_HUMAN	2,4-dienoyl-CoA reductase [(3E)-enoyl-CoA-producing], mitochondrial	DECR1	36.0448	56.42	3171.3	16	16	83	0.994377	39	52.0243	1.41616	39	36.5113	1.3972	39	37.5649	335	9.27588
Q9UIJ7	KAD3_HUMAN	GTP:AMP phosphotransferase AK3, mitochondrial	AK3	25.5495	56.39	1044.66	12	12	34	0.623855	19	27.0309	0.543719	17	30.7939	0.417832	17	46.3375	227	9.15869
P16949	STMN1_HUMAN	Stathmin	STMN1	17.292	56.38	621.895	9	9	24	1.34264	14	48.8864	1.3459	14	35.7878	0.842868	14	58.5718	149	5.97314
Q99417	MYCBP_HUMAN	c-Myc-binding protein	MYCBP	11.9593	56.31	433.531	5	5	13	0.989282	7	28.4708	1.13182	7	37.9899	1.48533	7	14.2791	103	5.90967
P01861	IGHG4_HUMAN	Immunoglobulin heavy constant gamma 4	IGHG4	35.9179	56.27	2820.48	7	12	89	0.680241	21	55.5965	0.120887	12	448.018	0.317659	13	150.419	327	7.35693
P11021	BIP_HUMAN	Endoplasmic reticulum chaperone BiP	HSPA5	72.2884	56.27	11369.9	36	39	337	1.97021	143	63.2154	1.7313	142	62.3936	1.78716	144	49.9541	654	5.16064
P99999	CYC_HUMAN	Cytochrome c	CYCS	11.7411	56.19	1473.72	7	7	44	1.02073	29	39.3	0.709666	29	46.3404	0.99012	29	32.0735	105	9.56885
P55084	ECHB_HUMAN	Trifunctional enzyme subunit beta, mitochondrial	HADHB	51.2615	56.12	3791.07	19	19	113	1.05127	68	41.9435	1.01704	68	41.1302	0.829868	68	35.5486	474	9.40771
P62136	PP1A_HUMAN	Serine/threonine-protein phosphatase PP1-alpha catalytic subunit	PPP1CA	37.4878	56.06	2845.56	5	15	77	1.2857	5	41.9893	1.3307	5	36.0258	0.987599	5	40.0537	330	6.32861
P78417	GSTO1_HUMAN	Glutathione S-transferase omega-1	GSTO1	27.548	56.02	1372.65	15	15	49	1.04957	29	24.9522	1.08951	29	28.5055	1.2639	29	24.8916	241	6.59521
P06737	PYGL_HUMAN	Glycogen phosphorylase, liver form	PYGL	97.087	55.96	6914.53	37	44	200	1.15145	88	38.0948	1.73707	89	45.009	1.75502	89	31.7979	847	7.1665
Q15907	RB11B_HUMAN	Ras-related protein Rab-11B	RAB11B	24.4735	55.96	1463.97	10	11	41	1.12171	24	31.1613	1.13586	24	31.0978	1.18787	24	22.0615	218	5.93506
Q9Y230	RUVB2_HUMAN	RuvB-like 2	RUVBL2	51.1246	55.94	2220.97	21	21	64	1.15184	38	28.2128	1.23435	38	43.4888	1.26971	38	41.4568	463	5.64307
P58546	MTPN_HUMAN	Myotrophin	MTPN	12.8866	55.93	859.863	4	4	21	1.0522	14	33.062	1.2757	14	52.2157	1.1287	14	20.4924	118	5.51611
P26639	SYTC_HUMAN	Threonine--tRNA ligase 1, cytoplasmic	TARS1	83.3819	55.88	4351.74	35	35	129	1.12411	72	24.9459	1.72014	72	42.7009	1.90996	72	37.0183	723	6.66846
Q71DI3	H32_HUMAN	Histone H3.2	H3C13	15.3785	55.88	3233.06	2	9	86	0.391545	3	11.4032	1.60246	6	29.3021	2.87198	6	19.577	136	11.2681
O75396	SC22B_HUMAN	Vesicle-trafficking protein SEC22b	SEC22B	24.7248	55.81	869.894	10	10	26	1.40302	14	54.0431	1.38493	14	19.575	1.03687	14	46.1332	215	8.51416
Q14764	MVP_HUMAN	Major vault protein	MVP	99.2659	55.77	5204.76	34	34	138	0.922479	74	46.822	0.394497	71	54.4664	0.563276	71	39.4375	893	5.47803
P53004	BIEA_HUMAN	Biliverdin reductase A	BLVRA	33.4073	55.74	1096.53	12	12	30	0.590664	16	37.4913	0.527041	16	23.3713	0.496268	16	57.4194	296	6.44287
P02753	RET4_HUMAN	Retinol-binding protein 4	RBP4	22.9953	55.72	604.238	6	6	15	0.180861	7	61.4728	0.283833	6	124.366	0.167257	6	427.043	201	6.07471
P31150	GDIA_HUMAN	Rab GDP dissociation inhibitor alpha	GDI1	50.5501	55.7	3469.7	13	20	90	1.23959	27	37.0614	1.88385	27	60.5981	1.97414	27	56.6116	447	5.13525
P61247	RS3A_HUMAN	40S ribosomal protein S3a	RPS3A	29.9257	55.68	2915.4	18	18	90	1.21362	53	62.0902	1.25477	53	50.2148	1.13322	53	51.6514	264	9.72998
P10768	ESTD_HUMAN	S-formylglutathione hydrolase	ESD	31.4425	55.67	1120.52	10	10	36	0.650658	20	50.1434	0.700476	21	45.3629	0.758686	21	34.0504	282	7.02002
P30044	PRDX5_HUMAN	Peroxiredoxin-5, mitochondrial	PRDX5	22.0725	55.61	2854.45	12	12	81	0.5319	45	40.022	0.961223	44	48.3365	0.790084	45	47.9459	214	8.70459
Q92598	HS105_HUMAN	Heat shock protein 105 kDa	HSPH1	96.8037	55.59	4532.44	32	36	131	1.45047	66	49.6464	1.93632	66	43.3152	1.89787	66	48.7058	858	5.38916
P05198	IF2A_HUMAN	Eukaryotic translation initiation factor 2 subunit 1	EIF2S1	36.0894	55.56	1980.34	17	17	53	1.29734	28	28.9794	1.25708	28	34.2404	1.2142	28	24.1731	315	5.08447
P01116	RASK_HUMAN	GTPase KRas	KRAS	21.642	55.56	609.766	3	8	14	0.61258	3	21.9636	0.609222	3	8.02205	0.610168	3	4.67096	189	6.771
Q07065	CKAP4_HUMAN	Cytoskeleton-associated protein 4	CKAP4	65.9827	55.48	5294.6	29	29	127	2.61772	56	60.9931	2.19393	56	67.6185	1.75116	56	42.2248	602	5.92236
P01008	ANT3_HUMAN	Antithrombin-III	SERPINC1	52.5689	55.39	3101.85	24	24	93	0.128996	50	83.4829	0.304285	46	134.667	0.877718	46	238.71	464	6.7124
P84243	H33_HUMAN	Histone H3.3	H3-3B	15.3185	55.15	2119.19	3	8	68	0.466329	7	74.4237	0.364329	7	28.444	0.462455	5	112.242	136	11.2681
Q14195	DPYL3_HUMAN	Dihydropyrimidinase-related protein 3	DPYSL3	61.9241	55.09	3918.58	16	20	101	0.621181	48	46.5174	0.710182	49	37.5584	0.51909	48	43.2736	570	6.49365
P17844	DDX5_HUMAN	Probable ATP-dependent RNA helicase DDX5	DDX5	69.1047	54.89	2603.13	18	27	87	1.59079	33	51.6993	2.10671	33	56.3921	1.71127	33	48.442	614	8.92432
P46060	RAGP1_HUMAN	Ran GTPase-activating protein 1	RANGAP1	63.5023	54.86	2382.42	25	25	70	1.08279	35	28.1973	1.20538	34	35.9887	1.19886	35	26.8639	587	4.67822
P09960	LKHA4_HUMAN	Leukotriene A-4 hydrolase	LTA4H	69.2412	54.83	4086.73	27	27	121	0.649034	56	46.2017	0.692674	57	47.0182	0.766745	58	58.6217	611	6.17627
Q9Y281	COF2_HUMAN	Cofilin-2	CFL2	18.7249	54.82	2272.34	4	9	68	0.865369	7	59.3885	0.83094	7	98.306	0.944054	7	50.7555	166	7.88428
P12004	PCNA_HUMAN	Proliferating cell nuclear antigen	PCNA	28.7503	54.79	1590.72	10	10	41	1.2454	16	40.1865	1.48408	16	25.3865	1.57119	16	17.62	261	4.69092
P62714	PP2AB_HUMAN	Serine/threonine-protein phosphatase 2A catalytic subunit beta isoform	PPP2CB	35.5523	54.69	1559.34	9	10	50	0.891843	24	50.6789	1.08179	24	25.5253	1.05582	24	27.6524	309	5.42725
Q8WUW1	BRK1_HUMAN	Protein BRICK1	BRK1	8.73946	54.67	379.08	5	5	11	0.653329	6	18.3904	0.60597	6	33.0009	0.777183	6	24.8424	75	5.45264
Q14376	GALE_HUMAN	UDP-glucose 4-epimerase	GALE	38.2573	54.6	671.644	10	10	19	0.527153	8	34.0154	0.790323	8	13.2358	0.830521	8	53.2541	348	6.72705
Q16401	PSMD5_HUMAN	26S proteasome non-ATPase regulatory subunit 5	PSMD5	56.1604	54.56	2559.31	19	19	65	0.956891	32	32.7821	1.11339	32	33.3371	1.10189	31	35.4037	504	5.47803
P30086	PEBP1_HUMAN	Phosphatidylethanolamine-binding protein 1	PEBP1	21.0437	54.55	1175.6	9	9	33	0.494174	21	26.3364	0.270402	21	79.3477	0.322859	21	38.6684	187	7.53271
O95571	ETHE1_HUMAN	Persulfide dioxygenase ETHE1, mitochondrial	ETHE1	27.8551	54.33	827.28	9	9	22	0.643511	13	14.7624	0.452324	12	39.1839	0.449384	12	35.7132	254	6.82959
P18206	VINC_HUMAN	Vinculin	VCL	123.722	54.32	9532.9	55	55	290	1.07587	165	43.2103	1.18055	166	48.1913	1.19037	162	38.5149	1134	5.65576
Q7L2H7	EIF3M_HUMAN	Eukaryotic translation initiation factor 3 subunit M	EIF3M	42.4758	54.28	989.49	13	13	29	0.968342	17	34.074	0.860249	17	42.5545	1.21351	17	36.4155	374	5.63037
Q96G03	PGM2_HUMAN	Phosphopentomutase	PGM2	68.2404	54.25	3443.05	27	27	101	0.621135	51	46.6	1.0923	51	41.1521	2.75401	51	45.0354	612	6.72705
P63220	RS21_HUMAN	40S ribosomal protein S21	RPS21	9.10557	54.22	708.77	6	6	22	1.79518	12	33.789	1.15674	12	30.8774	1.05295	12	29.5901	83	8.49951
P21266	GSTM3_HUMAN	Glutathione S-transferase Mu 3	GSTM3	26.5421	54.22	1037.18	11	12	32	0.284607	17	36.9335	0.248097	17	58.8216	0.304098	17	55.4361	225	5.5415
P53367	ARFP1_HUMAN	Arfaptin-1	ARFIP1	41.7126	54.16	968.459	14	14	29	0.796053	17	29.9931	1.04087	17	36.5595	0.938128	16	33.0254	373	6.69775
P01876	IGHA1_HUMAN	Immunoglobulin heavy constant alpha 1	IGHA1	37.6306	54.11	1878.43	9	14	64	0.200444	24	73.9129	0.218149	18	134.363	0.230877	18	178.101	353	6.50732
O43237	DC1L2_HUMAN	Cytoplasmic dynein 1 light intermediate chain 2	DYNC1LI2	54.0655	54.07	2183.27	17	18	61	0.832791	31	41.002	1.34204	32	44.2143	1.05808	31	35.3903	492	6.37939
Q8WUM4	PDC6I_HUMAN	Programmed cell death 6-interacting protein	PDCD6IP	95.9631	54.03	3762.59	39	39	117	0.639216	62	43.0182	0.692108	63	32.1149	0.636421	62	31.9789	868	6.52197
P48163	MAOX_HUMAN	NADP-dependent malic enzyme	ME1	64.1091	54.02	1750.52	18	18	54	0.591923	24	25.5967	1.56179	27	33.169	2.74648	28	40.8492	572	6.12549
Q6P587	FAHD1_HUMAN	Acylpyruvase FAHD1, mitochondrial	FAHD1	24.8267	54.02	503.732	8	8	16	0.912235	8	26.8864	1.16153	9	46.4436	1.62507	9	25.5704	224	7.38623
P30040	ERP29_HUMAN	Endoplasmic reticulum resident protein 29	ERP29	28.9752	54.02	1719.68	10	10	46	1.41846	24	26.5197	0.938391	24	60.4993	1.37579	24	44.6747	261	7.31299
P48444	COPD_HUMAN	Coatomer subunit delta	ARCN1	57.1741	54.01	2863.34	26	26	81	1.24146	46	44.4925	1.49106	46	32.082	1.25322	47	52.5314	511	6.21436
P30153	2AAA_HUMAN	Serine/threonine-protein phosphatase 2A 65 kDa regulatory subunit A alpha isoform	PPP2R1A	65.2669	53.99	3901.43	18	24	108	0.861527	45	40.8878	1.2091	45	58.2709	0.896584	44	28.3831	589	5.10986
P13667	PDIA4_HUMAN	Protein disulfide-isomerase A4	PDIA4	72.887	53.95	5957.63	37	37	173	2.1492	96	72.6409	1.50362	96	73.1751	1.97159	96	64.0664	645	5.07178
P0C0S5	H2AZ_HUMAN	Histone H2A.Z	H2AZ1	13.5446	53.91	1814.45	3	5	68	0.91646	14	34.3199	0.829709	14	32.3435	0.911413	14	27.7755	128	10.5796
Q9Y678	COPG1_HUMAN	Coatomer subunit gamma-1	COPG1	97.6555	53.89	3936.81	32	35	122	1.38688	54	56.6529	1.45241	54	59.596	1.19927	52	46.7049	874	5.46533
P30740	ILEU_HUMAN	Leukocyte elastase inhibitor	SERPINB1	42.7147	53.83	2725.08	17	18	74	0.131105	34	208.22	0.375232	39	48.1981	0.588224	39	34.3623	379	6.27783
P61758	PFD3_HUMAN	Prefoldin subunit 3	VBP1	22.6115	53.81	723.274	11	11	21	1.32427	15	62.0622	1.67985	15	33.7247	1.77569	15	32.2575	197	7.10791
P25398	RS12_HUMAN	40S ribosomal protein S12	RPS12	14.5055	53.79	1106.77	6	6	33	1.33635	20	39.655	1.33064	20	25.5135	1.25458	20	27.0826	132	7.21045
O43809	CPSF5_HUMAN	Cleavage and polyadenylation specificity factor subunit 5	NUDT21	26.2107	53.74	1087.3	10	10	34	1.20715	19	40.0711	1.22983	19	34.5408	1.69921	19	37.8396	227	8.82178
P02511	CRYAB_HUMAN	Alpha-crystallin B chain	CRYAB	20.1464	53.71	686.903	7	7	24	0.644016	14	65.0618	0.217278	14	50.7355	0.214485	12	35.6314	175	7.32764
Q9UMY4	SNX12_HUMAN	Sorting nexin-12	SNX12	18.8727	53.7	518.117	5	6	21	0.971732	11	41.683	1.44249	11	41.256	1.53811	11	21.2032	162	8.44092
P52209	6PGD_HUMAN	6-phosphogluconate dehydrogenase, decarboxylating	PGD	53.106	53.62	3553.19	21	21	108	0.308155	51	68.7927	0.375525	50	73.8857	0.339265	50	68.7434	483	7.2251
Q9NZD2	GLTP_HUMAN	Glycolipid transfer protein	GLTP	23.8344	53.59	826.297	8	8	25	0.275901	12	33.6491	0.691189	16	42.9345	0.768861	16	44.0006	209	7.38623
P12429	ANXA3_HUMAN	Annexin A3	ANXA3	36.3527	53.56	1206.29	17	17	38	1.10165	17	45.947	0.988087	18	24.573	1.30306	18	28.7413	323	5.92236
P48739	PIPNB_HUMAN	Phosphatidylinositol transfer protein beta isoform	PITPNB	31.5199	53.51	1345.83	11	14	41	0.997898	19	34.0033	1.52788	19	57.2827	1.69694	19	44.8955	271	6.87354
P30519	HMOX2_HUMAN	Heme oxygenase 2	HMOX2	36.0098	53.48	975.18	13	13	33	1.3761	21	55.1543	1.21029	20	53.3949	1.19066	19	36.6186	316	5.41455
P43490	NAMPT_HUMAN	Nicotinamide phosphoribosyltransferase	NAMPT	55.4866	53.36	2116.17	21	21	64	1.18666	37	34.3629	0.6013	37	39.6131	0.669091	35	36.5434	491	7.15186
A0A0B4J2D5	GAL3B_HUMAN	Putative glutamine amidotransferase-like class 1 domain-containing protein 3B, mitochondrial	GATD3B	28.1247	53.36	1392.25	9	9	39	0.687931	24	21.3482	0.574945	24	45.6754	0.650583	23	40.992	268	8.26514
P35609	ACTN2_HUMAN	Alpha-actinin-2	ACTN2	103.788	53.24	7456.05	21	39	201	3.34542	31	29.4424	0.188725	25	183.62	0.366094	23	120.66	894	5.45264
P00367	DHE3_HUMAN	Glutamate dehydrogenase 1, mitochondrial	GLUD1	61.3592	53.23	3762.83	26	26	112	0.644052	63	36.463	0.76172	64	39.1058	1.09104	63	39.5645	558	7.79639
Q01082	SPTB2_HUMAN	Spectrin beta chain, non-erythrocytic 1	SPTBN1	274.439	53.21	11558.4	94	100	329	0.678032	163	32.0331	0.746291	165	36.4612	0.800872	161	44.1452	2364	5.56689
P62195	PRS8_HUMAN	26S proteasome regulatory subunit 8	PSMC5	45.5971	53.2	2223.18	17	18	62	0.871577	36	39.0236	1.14835	36	40.859	1.08538	34	38.0825	406	7.54736
Q9Y3F4	STRAP_HUMAN	Serine-threonine kinase receptor-associated protein	STRAP	38.414	53.14	1464.59	15	15	40	1.15405	20	45.9167	1.71301	20	25.8187	1.44108	20	39.7239	350	5.12256
P26599	PTBP1_HUMAN	Polypyrimidine tract-binding protein 1	PTBP1	59.5959	53.14	3614.11	16	18	90	0.910938	34	50.3244	1.19513	35	67.9819	1.31278	35	37.3424	557	9.15869
Q9NYL9	TMOD3_HUMAN	Tropomodulin-3	TMOD3	39.5703	53.13	1209.28	13	14	40	0.678084	24	33.0652	0.534965	24	38.8671	0.610813	24	40.4076	352	5.18604
P54136	SYRC_HUMAN	Arginine--tRNA ligase, cytoplasmic	RARS1	75.3309	53.03	2981.31	28	28	85	1.0149	44	40.0827	1.05049	44	25.8634	0.943434	44	32.7582	660	6.68311
O15498	YKT6_HUMAN	Synaptobrevin homolog YKT6	YKT6	22.4034	53.03	1136.1	10	10	36	1.31798	20	61.6302	2.03403	20	62.451	2.51224	20	48.535	198	6.91748
P61081	UBC12_HUMAN	NEDD8-conjugating enzyme Ubc12	UBE2M	20.8866	53.01	529.34	8	8	19	1.08256	13	35.608	1.42092	13	29.8148	1.12512	12	32.6058	183	7.69385
Q6IBS0	TWF2_HUMAN	Twinfilin-2	TWF2	39.5233	53.01	1587.28	12	13	42	0.912916	23	47.2977	0.724894	23	34.5807	0.924542	23	30.0495	349	6.84424
P17655	CAN2_HUMAN	Calpain-2 catalytic subunit	CAPN2	79.9448	53	3009.45	26	26	82	0.580114	42	27.449	0.637483	42	45.6204	0.671568	41	38.4003	700	4.98291
P59998	ARPC4_HUMAN	Actin-related protein 2/3 complex subunit 4	ARPC4	19.6543	52.98	867.456	7	7	26	1.02	16	74.4877	1.19293	16	50.7092	1.29243	16	24.7217	168	8.42627
P07738	PMGE_HUMAN	Bisphosphoglycerate mutase	BPGM	29.9865	52.9	1229.24	9	9	35	0.885236	14	17.058	1.57119	16	39.6155	1.59709	16	18.9441	259	6.53662
P23381	SYWC_HUMAN	Tryptophan--tRNA ligase, cytoplasmic	WARS1	53.1316	52.87	2223.58	19	19	64	1.91218	34	43.2857	1.04747	34	41.0738	1.69649	34	36.7641	471	6.22705
P18124	RL7_HUMAN	60S ribosomal protein L7	RPL7	29.2072	52.82	2810.37	16	16	87	1.24673	53	41.4145	0.985564	53	43.593	1.0239	52	49.2782	248	10.6528
P05787	K2C8_HUMAN	Keratin, type II cytoskeletal 8	KRT8	53.6711	52.8	3991.92	17	27	146	0.0988594	26	85.3238	0.103527	26	50.0717	0.0980884	26	142.795	483	5.59229
P33176	KINH_HUMAN	Kinesin-1 heavy chain	KIF5B	109.617	52.75	4778.57	41	41	140	0.968376	72	38.5657	1.11359	72	45.9683	0.903455	70	40.1714	963	6.50732
Q9UBQ7	GRHPR_HUMAN	Glyoxylate reductase/hydroxypyruvate reductase	GRHPR	35.6457	52.74	976.112	11	11	30	0.583427	16	28.0393	0.465943	16	40.2828	0.555325	16	65.1659	328	7.38623
Q15084	PDIA6_HUMAN	Protein disulfide-isomerase A6	PDIA6	48.0913	52.73	2638.86	18	18	73	1.21309	32	94.9557	1.21125	33	61.1009	1.67115	33	46.0415	440	5.08447
P22626	ROA2_HUMAN	Heterogeneous nuclear ribonucleoproteins A2/B1	HNRNPA2B1	37.4067	52.69	4592.56	17	18	138	1.1248	74	59.737	1.3749	74	57.5087	1.22404	73	44.4606	353	8.95361
P62820	RAB1A_HUMAN	Ras-related protein Rab-1A	RAB1A	22.6634	52.68	2715.12	3	8	68	1.33918	17	43.6474	1.35703	17	25.609	0.885921	17	35.1716	205	6.21436
P11766	ADHX_HUMAN	Alcohol dehydrogenase class-3	ADH5	39.6984	52.67	1805.97	13	13	57	0.840258	31	51.6592	1.10788	31	48.9978	1.26252	31	53.2853	374	7.48877
Q16718	NDUA5_HUMAN	NADH dehydrogenase [ubiquinone] 1 alpha subcomplex subunit 5	NDUFA5	13.4502	52.59	349.099	5	5	11	0.791483	8	51.535	0.482006	7	38.186	0.792881	7	23.9573	116	5.98584
P48047	ATPO_HUMAN	ATP synthase subunit O, mitochondrial	ATP5PO	23.2627	52.58	1209.29	9	9	36	0.876355	21	60.1355	0.458256	20	72.3391	0.942445	21	19.2343	213	9.96436
O75390	CISY_HUMAN	Citrate synthase, mitochondrial	CS	51.6795	52.58	2135.33	18	18	64	0.862593	38	31.0914	0.751776	38	41.3655	0.830822	38	40.7583	466	8.32373
Q13838	DX39B_HUMAN	Spliceosome RNA helicase DDX39B	DDX39B	48.9599	52.57	3375.88	11	23	100	1.08087	25	31.1234	1.38398	27	46.2201	1.56817	25	31.4831	428	5.66846
P52597	HNRPF_HUMAN	Heterogeneous nuclear ribonucleoprotein F	HNRNPF	45.6429	52.53	2939.57	11	13	84	1.44333	30	39.3024	1.23153	30	46.7512	1.14879	30	64.1159	415	5.57959
P60891	PRPS1_HUMAN	Ribose-phosphate pyrophosphokinase 1	PRPS1	34.8119	52.52	1635.9	5	10	47	1.29577	8	110.187	1.74689	8	71.5192	1.47764	8	90.2024	318	6.97607
P51858	HDGF_HUMAN	Hepatoma-derived growth factor	HDGF	26.7719	52.5	1656.15	9	9	46	1.00285	28	48.9119	1.16897	28	42.1172	1.02985	27	32.7283	240	4.729
P02655	APOC2_HUMAN	Apolipoprotein C-II	APOC2	11.2768	52.48	511.331	5	5	13	0.147307	6	33.0734	0.0678772	5	91.3739	0.0829963	6	133.83	101	4.71631
Q9H3K6	BOLA2_HUMAN	BolA-like protein 2	BOLA2B	10.1102	52.33	363.277	4	4	9	1.04119	5	23.0058	1.12662	5	6.80791	0.982958	5	53.486	86	6.52197
P13693	TCTP_HUMAN	Translationally-controlled tumor protein	TPT1	19.5826	52.33	1877.38	9	9	51	1.09281	25	64.7673	1.15878	27	38.4519	1.17768	27	31.3426	172	4.93213
P08865	RSSA_HUMAN	40S ribosomal protein SA	RPSA	32.8334	52.2	2655.4	12	12	68	1.06221	31	37.8952	1.187	30	36.9932	1.26732	31	36.6015	295	4.86865
Q15631	TSN_HUMAN	Translin	TSN	26.1668	52.19	1875.55	8	8	43	1.05268	16	51.1179	1.28152	17	38.955	1.24581	17	37.273	228	6.44287
P62701	RS4X_HUMAN	40S ribosomal protein S4, X isoform	RPS4X	29.5791	52.09	2280.26	16	16	66	1.19087	35	53.9378	1.36533	35	29.8087	1.31416	36	31.8346	263	10.1548
Q9HAV7	GRPE1_HUMAN	GrpE protein homolog 1, mitochondrial	GRPEL1	24.2639	52.07	784.027	10	10	26	1.23798	13	65.2084	1.66903	13	77.5771	1.97865	13	63.5068	217	8.11865
P46781	RS9_HUMAN	40S ribosomal protein S9	RPS9	22.5776	52.06	1016.06	13	13	37	1.04276	18	50.8338	1.26019	19	45.2733	0.991414	18	20.5435	194	10.6528
P49755	TMEDA_HUMAN	Transmembrane emp24 domain-containing protein 10	TMED10	24.96	52.05	1606.81	9	9	48	2.02938	18	56.0626	1.40709	19	60.7489	1.21631	18	52.7263	219	7.44482
Q13162	PRDX4_HUMAN	Peroxiredoxin-4	PRDX4	30.5208	52.03	1447.45	8	10	43	3.17558	15	122.407	1.88279	15	85.2037	1.17661	15	67.6351	271	6.29053
P52815	RM12_HUMAN	39S ribosomal protein L12, mitochondrial	MRPL12	21.3346	52.02	1097.66	6	6	40	0.945556	8	44.5154	0.778586	7	30.0921	0.991707	7	23.4647	198	8.86572
Q96L46	CPNS2_HUMAN	Calpain small subunit 2	CAPNS2	27.6427	52.02	632.583	8	10	21	0.314245	8	130.609	0.247622	9	69.4329	0.707749	10	60.4874	248	5.73193
P62750	RL23A_HUMAN	60S ribosomal protein L23a	RPL23A	17.6841	51.92	1347.47	9	9	43	1.10455	23	38.3161	1.2076	23	35.0612	1.08061	23	32.2986	156	10.4478
Q13158	FADD_HUMAN	FAS-associated death domain protein	FADD	23.2648	51.92	423.36	5	5	13	0.89204	3	29.1137	1.16947	3	24.5583	1.64705	3	20.466	208	5.69385
P53621	COPA_HUMAN	Coatomer subunit alpha	COPA	138.258	51.8	5259.72	47	47	165	1.07899	95	46.8197	1.26444	94	46.7122	1.0366	94	43.2757	1224	7.66455
P14866	HNRPL_HUMAN	Heterogeneous nuclear ribonucleoprotein L	HNRNPL	64.0924	51.78	2448.92	16	16	82	1.43463	31	58.796	1.44507	31	41.8141	1.26299	31	43.5943	589	8.22119
P06727	APOA4_HUMAN	Apolipoprotein A-IV	APOA4	45.3445	51.77	2356.77	22	22	69	0.101838	39	40.6821	0.0368017	27	74.289	0.0484634	24	89.6753	396	5.37646
P05386	RLA1_HUMAN	60S acidic ribosomal protein P1	RPLP1	11.5067	51.75	674.721	2	2	9	1.0569	10	41.5143	0.874477	10	26.1946	1.2636	10	43.2523	114	4.32275
Q14204	DYHC1_HUMAN	Cytoplasmic dynein 1 heavy chain 1	DYNC1H1	532.072	51.72	22629.6	194	194	653	1.09419	355	40.7362	1.58317	357	47.8685	1.03552	350	38.1706	4646	6.40479
Q15819	UB2V2_HUMAN	Ubiquitin-conjugating enzyme E2 variant 2	UBE2V2	16.3522	51.72	1268.97	7	7	36	1.12288	17	48.8173	1.53823	18	60.2072	1.9803	18	55.3912	145	8.08936
Q03135	CAV1_HUMAN	Caveolin-1	CAV1	20.4585	51.69	831.217	7	7	28	0.902342	17	54.1998	1.41982	17	53.1332	1.11666	17	54.6723	178	6.02393
Q15417	CNN3_HUMAN	Calponin-3	CNN3	36.3908	51.67	1443.13	11	13	44	0.860236	20	74.6626	0.817332	20	62.6454	0.638739	20	56.0393	329	6.04932
P42704	LPPRC_HUMAN	Leucine-rich PPR motif-containing protein, mitochondrial	LRPPRC	157.805	51.65	5613.79	55	55	179	1.11373	91	46.2646	1.09735	91	45.5751	1.11752	89	33.5685	1394	6.12549
P15924	DESP_HUMAN	Desmoplakin	DSP	331.569	51.62	21717.8	148	148	632	1.02315	309	57.0812	1.89779	313	85.0728	2.00191	313	124.431	2871	6.81494
P29692	EF1D_HUMAN	Elongation factor 1-delta	EEF1D	31.1028	51.6	2191.9	11	13	67	1.39676	38	64.7253	1.35514	37	89.2368	1.28875	38	50.7604	281	5.0083
P35268	RL22_HUMAN	60S ribosomal protein L22	RPL22	14.7778	51.56	1029.38	5	5	23	0.983015	8	44.1707	0.809275	8	107.043	0.795786	8	60.5191	128	9.18799
P00918	CAH2_HUMAN	Carbonic anhydrase 2	CA2	29.2279	51.54	1545.66	11	11	42	0.640445	24	40.0073	0.550866	24	50.7137	0.87624	24	68.9799	260	7.40088
P68402	PA1B2_HUMAN	Platelet-activating factor acetylhydrolase IB subunit alpha2	PAFAH1B2	25.5531	51.53	940.394	5	5	27	0.980736	12	49.0608	1.45231	12	56.3526	1.1755	12	32.9334	229	5.92236
Q9NTK5	OLA1_HUMAN	Obg-like ATPase 1	OLA1	44.7153	51.52	1184.9	15	15	35	0.781773	20	30.5795	0.914652	20	33.0899	0.903035	20	37.3978	396	7.81104
Q9BS26	ERP44_HUMAN	Endoplasmic reticulum resident protein 44	ERP44	46.9414	51.48	1525.67	13	13	44	1.21702	24	33.0869	1.01599	23	21.8477	1.13962	23	18.4124	406	5.26221
O00244	ATOX1_HUMAN	Copper transport protein ATOX1	ATOX1	7.39674	51.47	276.528	4	4	7	1.07127	5	17.9468	0.919065	5	39.8068	1.12619	5	18.9033	68	7.23975
Q99439	CNN2_HUMAN	Calponin-2	CNN2	33.6753	51.46	1957.31	11	12	55	1.99032	21	50.0892	2.00138	21	63.9999	1.03434	21	35.2029	309	7.32764
P20618	PSB1_HUMAN	Proteasome subunit beta type-1	PSMB1	26.4724	51.45	1875.98	10	10	50	1.0859	25	22.6917	1.57939	25	31.5014	2.20261	25	36.0455	241	8.1333
P63173	RL38_HUMAN	60S ribosomal protein L38	RPL38	8.21273	51.43	652.083	4	4	26	1.01773	14	70.9355	0.813296	14	48.7536	0.810963	14	26.7661	70	10.0962
Q99536	VAT1_HUMAN	Synaptic vesicle membrane protein VAT-1 homolog	VAT1	41.8934	51.4	2668.08	14	14	65	0.670673	35	29.4555	0.602458	35	57.4949	0.522165	34	55.8555	393	6.29053
Q92882	OSTF1_HUMAN	Osteoclast-stimulating factor 1	OSTF1	23.7719	51.4	894.425	8	8	25	0.821908	9	51.472	1.15659	11	53.5131	1.15934	11	38.5647	214	5.68115
Q9UBI6	GBG12_HUMAN	Guanine nucleotide-binding protein G(I)/G(S)/G(O) subunit gamma-12	GNG12	8.00117	51.39	623.23	3	3	20	1.20506	10	16.939	1.34565	10	21.86	1.82595	10	13.8617	72	8.96826
P40616	ARL1_HUMAN	ADP-ribosylation factor-like protein 1	ARL1	20.4044	51.38	926.327	6	6	25	1.06595	13	30.4671	1.34415	13	27.7799	0.947655	13	26.8076	181	5.71924
P20700	LMNB1_HUMAN	Lamin-B1	LMNB1	66.3676	51.37	3204.87	26	28	87	1.74419	43	42.022	0.539149	43	39.8221	0.497215	42	58.1835	586	5.16064
P25311	ZA2G_HUMAN	Zinc-alpha-2-glycoprotein	AZGP1	34.2371	51.34	1761.72	14	14	53	0.138911	25	69.2303	0.223845	28	48.7348	0.637909	31	27.1557	298	6.04932
P61163	ACTZ_HUMAN	Alpha-centractin	ACTR1A	42.5869	51.33	2120.34	6	12	63	0.835823	19	25.1939	1.23966	19	36.9211	1.00902	19	43.1953	376	6.63916
P30566	PUR8_HUMAN	Adenylosuccinate lyase	ADSL	54.854	51.24	921.245	14	14	28	1.06329	17	47.4164	1.15074	17	58.7645	1.41073	17	41.1448	484	7.10791
Q15029	U5S1_HUMAN	116 kDa U5 small nuclear ribonucleoprotein component	EFTUD2	109.366	51.23	3647.78	37	38	109	1.19683	57	39.6351	1.22192	55	33.8102	1.16251	56	34.1401	972	4.99561
Q15366	PCBP2_HUMAN	Poly(rC)-binding protein 2	PCBP2	38.5556	51.23	2319.25	9	14	65	1.0109	28	52.2349	1.14776	28	28.4519	1.00334	28	38.3338	365	6.78564
O75367	H2AY_HUMAN	Core histone macro-H2A.1	MACROH2A1	39.1592	51.22	4080.22	13	15	106	0.97755	22	50.1272	0.766452	22	24.4496	0.836624	22	34.6819	369	9.83252
Q9UBE0	SAE1_HUMAN	SUMO-activating enzyme subunit 1	SAE1	38.4256	51.16	1453.9	12	12	45	1.3062	26	35.1265	1.31579	27	34.4368	1.09038	27	53.0498	346	5.30029
Q9UKK9	NUDT5_HUMAN	ADP-sugar pyrophosphatase	NUDT5	24.3122	51.14	1011.79	8	8	28	0.560026	15	34.2239	0.391704	16	39.9367	0.487096	14	40.4608	219	4.94482
Q04760	LGUL_HUMAN	Lactoylglutathione lyase	GLO1	20.7642	51.09	1784.53	9	9	59	1.03222	28	25.407	1.76385	28	53.8832	2.07645	28	53.3525	184	5.31299
Q9NP97	DLRB1_HUMAN	Dynein light chain roadblock-type 1	DYNLRB1	10.9147	51.04	628.881	3	3	16	0.753815	9	45.3274	1.01019	9	48.3687	1.48019	9	53.8917	96	7.25439
Q13200	PSMD2_HUMAN	26S proteasome non-ATPase regulatory subunit 2	PSMD2	100.136	50.99	4102.04	35	35	118	1.23362	53	46.4941	1.43076	54	54.4044	1.46473	53	36.6309	908	5.19873
P00966	ASSY_HUMAN	Argininosuccinate synthase	ASS1	46.501	50.97	1284.21	17	17	47	0.440852	27	36.4504	0.691102	29	64.2637	0.678272	28	59.565	412	8.01611
P06753	TPM3_HUMAN	Tropomyosin alpha-3 chain	TPM3	32.9298	50.88	3266.21	8	20	115	1.05579	18	57.0618	0.771928	17	58.1882	0.801206	17	52.8388	285	4.71631
P27797	CALR_HUMAN	Calreticulin	CALR	48.1118	50.84	5949.28	19	19	199	1.49405	94	46.4716	1.32875	94	43.4503	2.01406	94	52.2641	417	4.43701
Q9Y3E5	PTH2_HUMAN	Peptidyl-tRNA hydrolase 2, mitochondrial	PTRH2	19.181	50.84	349.937	5	5	10	1.67613	6	44.9266	1.67137	6	40.8872	1.26209	6	43.4394	179	8.73389
Q9UDW1	QCR9_HUMAN	Cytochrome b-c1 complex subunit 9	UQCR10	7.30383	50.79	229.146	3	3	8	0.885061	5	26.9898	0.733593	5	20.0006	0.990243	5	22.7402	63	9.46631
Q99622	C10_HUMAN	Protein C10	C12orf57	13.1697	50.79	508.982	4	4	12	1.19969	4	9.02338	1.8721	4	11.6524	1.15747	4	17.2109	126	5.13525
P56385	ATP5I_HUMAN	ATP synthase subunit e, mitochondrial	ATP5ME	7.92833	50.72	290.806	3	3	8	1.2092	3	48.7029	0.891675	3	23.8755	0.981877	3	28.6466	69	9.34912
P09601	HMOX1_HUMAN	Heme oxygenase 1	HMOX1	32.798	50.69	1321	12	12	37	1.16843	16	119.81	1.45096	16	144.434	3.01847	16	138.376	288	8.25049
P61626	LYSC_HUMAN	Lysozyme C	LYZ	16.5263	50.68	517.719	6	6	15	1.57745	7	31.8133	0.174869	5	214.289	0.210398	6	126.247	148	9.15869
P41227	NAA10_HUMAN	N-alpha-acetyltransferase 10	NAA10	26.4419	50.64	812.411	10	10	27	1.05821	15	30.372	1.39011	15	22.9545	1.26096	15	19.5626	235	5.64307
P67809	YBOX1_HUMAN	Y-box-binding protein 1	YBX1	35.9027	50.62	1248.17	9	12	35	1.136	3	84.3944	0.743196	3	105.114	1.05638	3	103.681	324	9.87646
Q9UJ70	NAGK_HUMAN	N-acetyl-D-glucosamine kinase	NAGK	37.3519	50.58	1724.44	14	14	49	0.516771	30	28.8982	0.45581	30	35.1685	0.41552	30	33.6131	344	6.23975
P07108	ACBP_HUMAN	Acyl-CoA-binding protein	DBI	10.038	50.57	600.592	3	3	22	0.501333	12	46.9224	0.634399	12	10.2957	1.205	12	22.0977	87	6.56592
Q96FJ2	DYL2_HUMAN	Dynein light chain 2, cytoplasmic	DYNLL2	10.3431	50.56	290.733	3	4	9	0.547311	4	44.1171	0.396105	3	144.382	0.159158	2	33.4703	89	7.37158
P63167	DYL1_HUMAN	Dynein light chain 1, cytoplasmic	DYNLL1	10.3591	50.56	600.501	3	4	9	0.824344	8	16.847	0.953049	8	30.2167	0.977214	7	17.6757	89	7.40088
Q9H299	SH3L3_HUMAN	SH3 domain-binding glutamic acid-rich-like protein 3	SH3BGRL3	10.4313	50.54	617.116	5	5	23	1.00662	14	62.9368	1.18642	13	44.5633	1.32381	13	36.2389	93	4.93213
Q15181	IPYR_HUMAN	Inorganic pyrophosphatase	PPA1	32.6392	50.52	896.428	10	10	29	0.859003	18	31.5136	0.595327	18	59.9795	0.501403	17	36.2793	289	5.85889
Q9GZT3	SLIRP_HUMAN	SRA stem-loop-interacting RNA-binding protein, mitochondrial	SLIRP	12.3414	50.46	478.36	5	5	14	0.918697	8	24.7029	0.860232	8	26.5172	0.975389	8	34.3622	109	10.2427
P53999	TCP4_HUMAN	Activated RNA polymerase II transcriptional coactivator p15	SUB1	14.3864	50.39	959.263	9	9	29	1.77098	15	48.0238	1.31947	15	57.4936	1.29544	15	51.3204	127	9.59814
Q16851	UGPA_HUMAN	UTP--glucose-1-phosphate uridylyltransferase	UGP2	56.9047	50.39	2753.81	21	21	79	0.850475	42	36.9791	1.04839	43	38.0121	1.00862	42	39.9664	508	8.14795
Q7L1Q6	5MP2_HUMAN	eIF5-mimic protein 2	BZW1	48.0127	50.36	1335.39	13	16	48	1.50886	20	61.87	1.46638	20	51.4523	1.37619	19	27.657	419	5.92236
[truncated: 4,005 more rows]

## Sheet: Table S4-3
Supplemental Table S4-3. List of proteins quantified in iTRAQ analysis of OSCC#34 group
[truncated: 3,790 more rows]

[truncated: 2 more sheets: Table S4-4, Table S4-5]
