# Supplementary material for: Upregulation of ENAH by a PI3K/AKT/β-catenin cascade promotes oral cancer cell migration and growth via an ITGB5/Src axis
Source: Cell Mol Biol Lett. 2024 Nov 7;29:136. doi: 10.1186/s11658-024-00651-0 (PMC11545229; doi:10.1186/s11658-024-00651-0)
Supplement: Supplementary file 10 — Supplementary material 10: Supplementaty Table S5. List of proteins differentially expressed in OSCC tissues [file 11658_2024_651_MOESM10_ESM.xlsx]

## Sheet: Table S5-1
Supplemental Table S5-1. List of proteins with increased expression in OSCC tissues
Protein name	Gene name	Proteomics analysisa															Transcriptomics analysisb													Log2 ratio	OSCC6			OSCC29			OSCC34			OSCC44			OSCC48
		OSCC6			OSCC29			OSCC34			OSCC44			OSCC48			OSCC6			OSCC29			OSCC34			OSCC48					T/N	P1/N	P2/N	T/N	P1/N	P2/N	T/N	P1/N	P2/N	T/N	P1/N	P2/N	T/N	P1/N	P2/N
		T/N	P1/N	P2/N	T/N	P1/N	P2/N	T/N	P1/N	P2/N	T/N	P1/N	P2/N	T/N	P1/N	P2/N	T/N	P1/N	P2/N	T/N	P1/N	P2/N	T/N	P1/N	P2/N	T/N	P1/N	P2/N		mean	-0.145715	-0.0528377	-0.177011	-0.072205	-0.188669	-0.125427	-0.181831	-0.258108	-0.18262	-0.0642441	-0.0813559	-0.0594647	-0.0907636	-0.144527	-0.0834959
Laminin subunit alpha-3	LAMA3c	1.76322	2.59613	1.32425	1.36329	1.57123	2.3404	1.83425	1.04933	2.01376	0.840553	1.82451	2.24628	1.31016	1.46534	2.01419	19.3982	27.6352	19.5558	24.2409	30.3756	17.5908	8.01341	7.72727	15.2401	6.35215	3.70284	11.168		SD	1.01796	1.16542	1.05999	0.819157	1.00871	0.951601	0.957371	1.17434	1.03612	0.874528	0.861516	0.890288	0.771944	0.937718	0.945438
Laminin subunit gamma-2	LAMC2c	2.08656	2.71488	1.83613	1.39088	1.69806	1.7769	1.69854	1.0242	1.53775	1.58636	2.15269	2.35628	1.57044	1.93263	2.30713	98.526	115.026	89.8316	167.409	202.21	128.136	28.4216	36.0198	97.8034	62.2119	36.7946	95.4994		mean+SD	0.87225	1.11258	0.882977	0.746952	0.820045	0.826173	0.775541	0.916228	0.853498	0.810284	0.78016	0.830823	0.68118	0.793191	0.861942
Laminin subunit beta-3	LAMB3c	1.80716	2.62814	1.48619	1.72016	1.9089	2.5043	1.68067	1.1606	1.72136	1.5791	2.38791	2.72905	1.26498	1.56793	1.79337	15.1329	14.4143	11.6648	5.32279	6.40991	8.06196	3.14254	3.16857	7.3672	9.58364	3.9998	11.8962		mean-SD	-1.16368	-1.21826	-1.237	-0.891362	-1.19738	-1.07703	-1.1392	-1.43245	-1.21874	-0.938773	-0.942872	-0.949753	-0.862707	-1.08224	-1.02893
Procollagen-lysine,2-oxoglutarate 5-dioxygenase 1	PLOD1c	1.44584	1.71113	1.16856	1.40892	1.55961	1.8129	1.17094	0.469912	1.03112	1.18973	1.13314	1.55917	0.976285	0.801828	1.02807	3.159	3.14192	2.62265	7.66476	5.52324	6.28171	1.00015	1.37126	2.37761	5.81248	2.7621	4.23834
Unconventional myosin-Ib	MYO1Bc	2.17267	1.546	1.04029	1.34236	1.59432	1.27922	1.16954	0.843001	0.534136	1.34992	1.41408	1.48998	1.27548	1.97651	0.980215	15.788	20.3804	21.2782	22.469	22.8358	12.4026	3.28675	3.43583	4.27209	5.42101	10.2582	16.5367
Serine protease HTRA1	HTRA1c	1.08153	1.82236	1.37876	1.19994	1.35211	1.83318	1.90125	0.414744	1.31194	1.01584	1.84261	2.33062	0.817126	1.2035	1.47088	3.71825	4.01558	4.62592	6.51342	4.3163	3.83436	1.3866	1.85688	3.21512	9.03806	6.07054	9.71344
Protein S100-A2	S100A2	1.21035	2.66964	1.21592	0.313551	1.14291	1.21436	1.13009	1.4836	1.40866	1.38188	1.22449	1.79368	0.718232	1.088	2.1896	5.37605	1.88863	3.4216	1.00191	1.06142	1.23276	2.89581	4.85385	7.45926	1.57927	3.73194	2.70931
Collagen alpha-1(XVII) chain	COL17A1c	1.23862	1.13377	1.42132	0.638395	1.22585	1.09193	1.04542	1.07049	1.08514	1.51718	0.994425	1.58582	1.31154	2.1387	1.48328	14.7388	19.1585	14.0115	5.23174	5.49564	4.31677	3.54486	4.8616	3.89026	10.8451	6.10489	8.99322
Retinol-binding protein 1	RBP1c	1.94675	1.82363	1.73281	0.51849	1.85519	1.85286	1.09274	1.65918	1.38984	1.57023	2.22331	2.06846	1.22243	1.95265	2.22228	43.0519	15.7259	19.3018	6.51362	12.012	14.4186	12.7235	10.439	25.5799	24.9595	31.7062	35.7597
Pleckstrin-2	PLEK2c	1.86427	1.18588	1.15518	0.458014	1.56908	1.70566	1.06616	1.46211	0.975472	1.86577	1.36992	1.40863	1.09909	1.59877	1.27757	35.362	20.1014	26.3452	10.7617	8.68859	6.93275	6.01375	14.7628	20.1063	12.2639	14.8043	22.3656
Microtubule-actin cross-linking factor 1, isoforms 1/2/3/4/5	MACF1	0.901565	1.94839	0.534615	0.785551	1.11572	1.19468	1.1374	0.998388	1.21943	1.07354	1.19878	1.45603	0.854295	1.38661	1.40845	1.29979	2.27253	1.5248	2.35889	2.50397	1.63394	1.87	2.18446	-1.47651	1.33103	1.68916	2.302
Amyloid-beta precursor protein	APP	0.314038	1.99093	0.863214	0.825363	1.53868	2.55641	1.19039	1.14333	2.24093	1.6144	1.49541	2.61559	1.46202	1.69618	1.96865	-1.28596	1.11333	-1.13269	6.44781	8.63958	6.24433	-1.43669	-1.18647	1.15812	3.18331	2.02856	3.08021
Procollagen galactosyltransferase 1	COLGALT1c	0.945708	1.59374	0.922219	1.05924	1.2201	1.26383	1.33668	1.00426	1.01413	0.779008	0.594086	1.41229	0.051559	0.0426968	0.225822	6.66001	5.0862	5.66246	6.06204	3.36872	3.27175	1.35932	1.60444	1.89361	3.19373	2.40833	3.2223
Moesin	MSNc	1.04148	1.43584	1.10248	0.923552	1.26399	1.7699	1.18972	1.12071	1.20005	0.9612	0.705359	0.407888	1.07031	0.785659	1.18697	6.71341	6.0198	5.54592	6.25592	7.57253	6.34162	1.61589	1.91725	2.20795	4.39515	3.20264	6.41193
Prolyl 4-hydroxylase subunit alpha-2	P4HA2	0.956854	1.77389	1.13899	1.84245	1.85456	2.07711	2.17891	0.67527	1.32486	0.697749	1.306	1.58092	0.858027	1.34518	1.37076	1.75406	3.16814	2.41637	9.77608	11.6996	13.2343	2.1827	1.47206	3.40549	4.06845	3.85976	5.11567
Solute carrier family 2, facilitated glucose transporter member 1	SLC2A1c	1.59615	2.38187	0.910126	0.470618	1.23062	2.12241	0.839841	1.68603	2.41728	1.28142	2.38733	2.42213	1.17034	1.09059	0.861447	17.8728	38.4598	29.174	11.4346	14.1568	21.0552	6.31662	10.3732	16.4349	7.92411	14.2976	16.0659
Desmocollin-3	DSC3	1.78534	2.57005	1.20613	-0.963404	-0.52919	0.258631	1.04573	1.17135	1.95743	-0.704815	0.0731571	0.333975	0.92144	1.3496	1.65859	5.90902	9.05984	7.81168	1.21635	2.36791	1.58378	3.94677	4.04791	-1.26673	-1.14658	1.66043	1.70469
LINE-1 retrotransposable element ORF1 protein	L1RE1	1.37619	1.43696	1.92861	#N/A	#N/A	#N/A	#N/A	#N/A	#N/A	1.39255	1.93855	1.93172	1.87842	1.32982	1.32797	#N/A	#N/A	#N/A	#N/A	#N/A	#N/A	#N/A	#N/A	#N/A	#N/A	#N/A	#N/A
Insulin-like growth factor 2 mRNA-binding protein 2	IGF2BP2c	1.06376	0.161685	1.19873	0.877686	1.13636	1.49432	0.839137	1.66784	0.932351	1.40886	1.71335	2.28258	0.81542	0.0219105	1.35403	12.6567	15.2518	12.5845	28.3938	38.0105	40.7262	10.1737	19.5407	13.3256	9.71865	9.5098	17.8581
Alpha-actinin-1	ACTN1c	0.553337	2.18074	0.736579	0.878529	1.24758	1.45056	1.23276	0.919389	1.13008	0.969969	1.06621	1.24688	0.46682	0.791595	1.11835	7.59112	6.39734	6.51391	5.65085	4.16444	2.95608	2.19996	3.92468	3.60406	3.80255	2.53465	5.78429
Protein enabled homolog	ENAHc	0.871572	0.528818	0.856222	1.35524	1.41398	1.25303	1.19927	0.93592	0.986718	1.00284	1.21627	1.264	1.19078	0.67241	0.867092	1.88864	2.54917	2.25416	5.18649	5.44212	3.16148	2.6299	3.85193	2.12072	4.36551	3.89827	3.39691
Integrin beta-4	ITGB4c	0.0795057	1.81198	0.530282	1.20679	1.04376	1.39043	0.774454	0.700398	0.736328	1.06627	1.09486	1.24233	0.922173	0.854755	1.05043	7.77292	7.27826	7.00632	6.59574	5.80646	4.99225	2.57651	3.50123	2.69913	5.19585	2.35633	5.37637
Homer protein homolog 3	HOMER3c	1.15189	0.249956	0.540869	1.00651	1.17238	1.21696	0.832948	1.19144	0.564823	1.37984	0.958461	1.89976	0.824394	1.29442	0.882707	19.7285	11.7241	17.0392	10.8198	14.7574	12.1298	5.81323	5.01597	7.86238	26.6136	23.6858	18.3337
Calumenin	CALU	0.430837	1.65568	0.603597	0.957365	1.07932	1.364	0.426245	0.0753399	0.732635	1.0816	0.941825	1.00475	1.15257	1.22143	1.7331	1.03138	1.45422	1.40994	6.82393	4.51652	2.71428	1.38277	1.34214	1.55635	2.52678	2.35207	2.42506
Pyrroline-5-carboxylate reductase 2	PYCR2	0.275251	0.442671	0.432535	1.14835	1.11335	1.16048	0.383247	0.979004	0.884258	0.880418	0.840184	1.23728	1.60455	1.77667	1.1021	1.94973	-1.00198	1.56989	1.41694	1.0497	-1.06384	-1.35899	1.44128	1.07757	3.33134	3.34766	5.52678
Melanoma-associated antigen 4	MAGEA4	#N/A	#N/A	#N/A	1.33791	2.0913	1.64088	#N/A	#N/A	#N/A	1.63214	3.18212	2.84778	1.93973	2.37782	2.31933	#N/A	#N/A	#N/A	357711	244372	205030	#N/A	#N/A	#N/A	731.172	1531.64	1136.03
Cartilage-associated protein	CRTAP	1.80007	0.659068	1.29533	1.25418	0.968636	1.38608	1.7153	0.344653	0.420961	1.82788	0.803853	1.0802	1.41639	1.28722	1.08521	1.31832	1.0297	1.12628	-1.26497	-2.64585	-2.88077	-2.85091	-3.13087	-3.14833	-1.44368	-3.06691	-3.16643
Profilin-2	PFN2c	-0.503617	-0.630307	-0.2831	1.31669	1.95838	1.95216	0.0200489	0.785196	0.408331	0.906254	1.55361	1.28163	0.931663	1.45928	1.94454	2.57679	1.92003	2.13069	23.4046	25.8875	15.9175	7.97875	19.1411	17.2282	6.17876	8.63101	13.2319
a Proteins with log2 ratio larger than the mean + SD are marked in red, whereas proteins with values less than the mean - SD are labeled in green. b Genes with fold change greater than 2 are marked in red, whereas genes with fold change less than -2 are marked in green. c Both the protein and gene are upregulated in the T/N, P1/N, and P2/N groups for at least three OSCC patients. #N/A: not availa…

## Sheet: Table S5-2
Supplemental Table S5-2. List of proteins with decreased expression in OSCC tissues
Protein name	Gene name	Proteomics analysisa															Transcriptomics analysisb													Log2 ratio	OSCC6			OSCC29			OSCC34			OSCC44			OSCC48
		OSCC6			OSCC29			OSCC34			OSCC44			OSCC48			OSCC6			OSCC29			OSCC34			OSCC48					T/N	P1/N	P2/N	T/N	P1/N	P2/N	T/N	P1/N	P2/N	T/N	P1/N	P2/N	T/N	P1/N	P2/N
		T/N	P1/N	P2/N	T/N	P1/N	P2/N	T/N	P1/N	P2/N	T/N	P1/N	P2/N	T/N	P1/N	P2/N	T/N	P1/N	P2/N	T/N	P1/N	P2/N	T/N	P1/N	P2/N	T/N	P1/N	P2/N		mean	-0.145715	-0.0528377	-0.177011	-0.072205	-0.188669	-0.125427	-0.181831	-0.258108	-0.18262	-0.0642441	-0.0813559	-0.0594647	-0.0907636	-0.144527	-0.0834959
Angiotensinogen	AGT	-2.76558	-3.05145	-3.99293	-3.35114	-4.34825	-4.22176	-1.85675	-2.90878	-2.26459	-2.84441	-2.55917	-2.39027	-3.11749	-4.12775	-4.93255	#N/A	#N/A	#N/A	#N/A	#N/A	#N/A	#N/A	#N/A	#N/A	#N/A	#N/A	#N/A		SD	1.01796	1.16542	1.05999	0.819157	1.00871	0.951601	0.957371	1.17434	1.03612	0.874528	0.861516	0.890288	0.771944	0.937718	0.945438
All-trans-retinol dehydrogenase [NAD(+)] ADH1B	ADH1B	-4.43661	-3.20492	-3.65098	-1.62847	-4.24357	-3.78059	-2.36179	-3.78905	-2.58988	-4.01763	-3.242	-2.69227	-3.70682	-5.196	-4.38723	#N/A	#N/A	#N/A	#N/A	#N/A	#N/A	#N/A	#N/A	#N/A	#N/A	#N/A	#N/A		mean+SD	0.87225	1.11258	0.882977	0.746952	0.820045	0.826173	0.775541	0.916228	0.853498	0.810284	0.78016	0.830823	0.68118	0.793191	0.861942
Tenascin-X	TNXBc	-3.41042	-1.76369	-2.85449	-3.92615	-3.90812	-3.51784	-2.48204	-2.8832	-2.56076	-3.26408	-3.06091	-2.58965	-3.75554	-3.7093	-3.2452	-21.4142	-4.17495	-7.4916	-17.8924	-127.199	-81.3483	-41.3381	-49.3772	-13.0052	-7.93405	-81.0443	-285.047		mean-SD	-1.16368	-1.21826	-1.237	-0.891362	-1.19738	-1.07703	-1.1392	-1.43245	-1.21874	-0.938773	-0.942872	-0.949753	-0.862707	-1.08224	-1.02893
Plasma kallikrein	KLKB1	-1.5573	-2.44503	-2.50239	-2.3721	-3.49486	-3.10814	-1.75773	-2.72987	-2.84571	-2.35547	-4.07811	-3.61535	-2.46251	-3.09793	-3.43754	#N/A	#N/A	#N/A	#N/A	#N/A	#N/A	#N/A	#N/A	#N/A	#N/A	#N/A	#N/A
Apolipoprotein A-I	APOA1	-2.65777	-2.81935	-3.58643	-3.21581	-4.05965	-3.4089	-2.20753	-3.88215	-3.09974	-2.64615	-3.52702	-2.82491	-2.98877	-4.36117	-3.9648	#N/A	#N/A	#N/A	#N/A	#N/A	#N/A	#N/A	#N/A	#N/A	#N/A	#N/A	#N/A
Complement C2	C2	-1.35588	-2.61427	-3.22468	-2.22084	-3.45169	-2.67096	-1.24478	-3.32073	-2.00037	-1.96339	-3.01192	-2.31959	-2.61545	-3.36971	-2.93656	1.08364	-5.4593	-5.72403	1.07643	-15.5539	-12.8997	-2.55944	-32.9262	-33.4785	2.60517	-7.23081	-5.93553
Asporin	ASPN	-4.08519	-2.34427	-3.29247	-4.01882	-3.51834	-3.01954	-1.63835	-3.00194	-2.61838	-3.29307	-2.85227	-2.7381	-3.35346	-4.15945	-3.3607	1.03218	3.42868	3.26483	1.28784	-1.19139	-1.04347	2.2121	-1.71743	1.97601	7.13711	8.07641	8.10913
Immunoglobulin heavy constant alpha 1	IGHA1	-2.08222	-1.81531	-3.02249	-2.31873	-2.19662	-2.1148	-2.18327	-3.11359	-2.30229	-2.88001	-2.77511	-2.5075	-2.02914	-2.90228	-2.2757	#N/A	#N/A	#N/A	3.05507	-160.174	-23.2706	-590.022	-2325.48	-4814.97	10.614	-2025.36	-564.042
Alpha-2-macroglobulin	A2M	-2.36851	-2.34009	-2.83884	-2.89904	-3.3596	-2.67966	-1.98035	-3.2654	-2.4006	-2.06327	-2.89774	-1.896	-2.38786	-3.0163	-2.71478	#N/A	#N/A	#N/A	#N/A	#N/A	#N/A	-5.85872	-1000000	-2812.31	#N/A	#N/A	#N/A
A-kinase anchor protein 12	AKAP12	-3.53229	-2.30157	-2.82522	-2.01817	-3.98491	-3.10297	-1.42276	-2.83173	-2.03012	-2.73792	-3.08189	-2.31136	-3.87042	-3.33589	-2.9311	-10.7068	-71.4584	-75.6393	-2.60355	-11.7352	-3.49203	-10.2548	-13.9512	-1.98532	#N/A	#N/A	#N/A
Thyroxine-binding globulin	SERPINA7	-1.99842	-1.71142	-2.75966	-3.96967	-3.64593	-3.29951	-1.9181	-3.78158	-3.46074	-3.19984	-4.06258	-3.23625	-1.95945	-3.46914	-3.33946	#N/A	#N/A	#N/A	#N/A	#N/A	#N/A	#N/A	#N/A	#N/A	#N/A	#N/A	#N/A
Prolargin	PRELP	-3.2999	-2.56456	-2.66625	-3.61638	-3.74198	-3.60193	-4.08733	-2.75827	-2.5275	-3.60841	-2.42989	-2.44605	-4.42836	-3.07223	-3.36735	#N/A	#N/A	#N/A	#N/A	#N/A	#N/A	-116.314	-85.6338	-27.605	-2.58002	-107.728	-14.0027
Complement factor B	CFB	-1.6357	-2.66357	-3.21172	-2.79179	-4.01525	-3.20566	-1.83772	-3.46988	-2.64147	-2.43745	-2.57644	-1.99084	-2.86224	-3.6481	-3.60694	-3.23321	-5.81937	-9.80873	-3.82145	-146.525	-68.0651	-1.0945	-15.2652	-6.86088	1.5662	-4.63812	-4.16621
Apolipoprotein A-IV	APOA4	-1.49079	-2.83331	-3.53023	-3.29566	-4.76408	-4.36696	-2.06868	-4.13979	-3.31104	-2.88731	-3.65565	-3.18359	-3.14586	-4.76307	-4.30424	#N/A	#N/A	#N/A	#N/A	#N/A	#N/A	#N/A	#N/A	#N/A	#N/A	#N/A	#N/A
Cornulin	CRNN	-4.8455	-3.11985	-4.31373	-4.67838	-3.63177	-3.58138	-2.88878	-4.13511	-3.67276	-2.93509	-3.15453	-2.72743	-3.78897	-5.02536	-3.78745	-1738.6	-402.62	-681.164	#N/A	#N/A	#N/A	#N/A	#N/A	#N/A	#N/A	#N/A	#N/A
Corticosteroid-binding globulin	SERPINA6	-2.31182	-3.50093	-3.66877	-3.08932	-3.78524	-2.65604	-1.59809	-3.03693	-1.57446	-2.8226	-3.04368	-2.38179	-2.68472	-3.06004	-2.6702	#N/A	#N/A	#N/A	#N/A	#N/A	#N/A	#N/A	#N/A	#N/A	#N/A	#N/A	#N/A
Alpha-1B-glycoprotein	A1BG	-2.33236	-2.04067	-2.88851	-3.12034	-3.29356	-2.7607	-2.38089	-3.54355	-3.39568	-2.76771	-3.34036	-2.72379	-2.70102	-3.07144	-2.71796	2.67689	1.41279	2.05271	#N/A	#N/A	#N/A	#N/A	#N/A	#N/A	#N/A	#N/A	#N/A
Phosphoglucomutase-like protein 5	PGM5	-3.5004	-2.89658	-3.24705	-1.52492	-2.83109	-3.35003	-2.18947	-3.03542	-3.06365	-1.34398	-2.74875	-2.49059	-3.61552	-1.91601	-2.16956	#N/A	#N/A	#N/A	-13.579	-66.0786	-23.5439	#N/A	#N/A	#N/A	-2.57554	-12.1982	-6.41961
Extracellular superoxide dismutase [Cu-Zn]	SOD3c	-3.75161	-3.89235	-4.80939	-2.99981	-4.85354	-4.17817	-3.27798	-3.99069	-3.19501	-2.36029	-2.64667	-2.38549	-3.65675	-3.74622	-3.2671	-3.10782	-7.12434	-4.06518	-3.54998	-89.8805	-121.743	-55.9978	-302.426	-54.099	-1.24223	-2.56962	-1.97625
Immunoglobulin lambda constant 2	IGLC2	-1.77732	-3.42709	-3.89398	-1.65434	-2.49293	-2.82665	-1.39479	-2.97336	-2.31443	-1.73212	-1.87732	-2.15838	-2.08304	-2.65477	-2.43131	#N/A	#N/A	#N/A	#N/A	#N/A	#N/A	#N/A	#N/A	#N/A	9.94018	-2029.65	-1000000
Serum amyloid P-component	APCS	-3.42456	-3.27527	-4.40947	-1.93485	-4.16193	-3.77892	-1.83144	-4.70037	-3.08817	-1.88971	-3.58087	-2.88801	-1.53591	-4.25014	-3.69792	#N/A	#N/A	#N/A	#N/A	#N/A	#N/A	#N/A	#N/A	#N/A	#N/A	#N/A	#N/A
Apolipoprotein C-II	APOC2	-2.17544	-2.69115	-3.47741	-2.7631	-3.88093	-3.59081	-1.20369	-3.65997	-3.50765	-3.3827	-2.42577	-2.64482	-2.22403	-4.61767	-3.66312	#N/A	#N/A	#N/A	#N/A	#N/A	#N/A	#N/A	#N/A	#N/A	#N/A	#N/A	#N/A
Albumin	ALB	-2.42251	-2.52536	-3.43985	-3.34399	-3.66833	-3.14239	-2.33463	-3.4846	-2.63172	-3.24069	-3.03837	-2.37988	-3.19311	-3.72618	-3.22434	#N/A	#N/A	#N/A	#N/A	#N/A	#N/A	#N/A	#N/A	#N/A	#N/A	#N/A	#N/A
Serine protease inhibitor Kazal-type 5	SPINK5c	-3.41906	-2.37418	-2.48917	-3.75017	-2.82134	-1.36332	-4.19333	-2.27383	-2.34376	-3.67232	-1.71955	-1.99875	-4.4841	-3.57857	-2.76406	-18.9495	-8.05989	-9.25927	-108.198	-7.29301	-7.37536	-9.57779	-11.6346	-69.0549	-545.215	-8.58522	-34.041
Alpha-1-antitrypsin	SERPINA1c	-2.58947	-1.98586	-3.19413	-3.76309	-3.69198	-3.19755	-3.42108	-3.57534	-2.80799	-3.76697	-3.22219	-2.84437	-3.35416	-3.85699	-3.36751	-25.9969	-137.217	-92.4406	1.5447	-1.64691	-1.21082	-3.16346	-114.965	-65.0853	-2.69996	-124.137	-80.8587
Immunoglobulin alpha-2 heavy chain	-	-1.83879	-2.40515	-2.56372	-2.48607	-3.27754	-2.89734	-2.15348	-2.04939	-2.9576	-3.30541	-1.58039	-1.06252	-2.31929	-3.37266	-2.90819	#N/A	#N/A	#N/A	#N/A	#N/A	#N/A	#N/A	#N/A	#N/A	#N/A	#N/A	#N/A
Kininogen-1	KNG1	-1.71962	-2.02404	-2.76147	-2.9887	-4.06974	-3.27429	-1.64925	-3.74999	-2.94853	-2.56875	-3.76625	-3.2721	-2.761	-3.7654	-3.31227	#N/A	#N/A	#N/A	#N/A	#N/A	#N/A	#N/A	#N/A	#N/A	#N/A	#N/A	#N/A
Immunoglobulin heavy constant gamma 2	IGHG2	-2.03083	-1.8129	-2.907	-2.83583	-3.44356	-3.25055	-1.3783	-3.01571	-2.55782	-2.32419	-1.55063	-2.66111	-1.52569	-3.29875	-2.74468	#N/A	#N/A	#N/A	#N/A	#N/A	#N/A	#N/A	#N/A	#N/A	35.5503	-556.224	-650.328
Immunoglobulin heavy constant gamma 3	IGHG3	-1.63953	-2.23913	-2.83286	-2.13865	-3.76162	-3.28376	-1.42844	-3.10458	-2.53669	-1.52315	-2.66009	-1.7294	-2.07203	-3.11629	-3.48698	#N/A	#N/A	#N/A	#N/A	#N/A	#N/A	#N/A	#N/A	#N/A	#N/A	#N/A	#N/A
Vitamin D-binding protein	GC	-2.17266	-3.3517	-3.94538	-3.17235	-3.44145	-3.18986	-1.95489	-3.72526	-3.40534	-2.61102	-2.9413	-2.79619	-2.62524	-4.10255	-3.80189	#N/A	#N/A	#N/A	#N/A	#N/A	#N/A	#N/A	#N/A	#N/A	#N/A	#N/A	#N/A
Methanethiol oxidase	SELENBP1c	-3.80382	-2.2389	-3.1977	-1.59996	-2.49602	-2.26683	-2.8966	-3.11961	-2.34556	-1.51792	-2.33782	-1.52539	-2.36108	-2.67408	-2.4641	#N/A	#N/A	#N/A	-5.25773	-88.7463	-12.0275	-12.5087	-23.0505	-15.7537	-4.90888	-16.6587	-12.9691
Immunoglobulin heavy constant mu	IGHM	-1.90997	-2.22264	-3.55916	-2.52186	-3.76713	-3.13311	-1.80443	-4.03109	-2.87851	-1.68387	-2.58354	-2.04805	-2.09005	-3.57399	-3.13708	#N/A	#N/A	#N/A	#N/A	#N/A	#N/A	-166.701	-40.8182	-134.493	4.90031	-5093.73	-2975.34
Apolipoprotein L1	APOL1	-1.37684	-2.05468	-3.33271	-2.7875	-3.88065	-3.46123	-1.91993	-4.001	-3.275	-2.35083	-3.43011	-3.40331	-2.53554	-4.26957	-4.00256	2.1444	-1.91396	-3.2749	1.31877	-4.57692	-1.53088	-1.26298	-29.7774	-11.0625	5.22801	-1.28335	1.20984
Leucine-rich alpha-2-glycoprotein	LRG1c	-2.17447	-2.1826	-3.14359	-3.28466	-4.48708	-3.79157	-2.19931	-3.08667	-2.99897	-2.76209	-2.96281	-1.94984	-2.85735	-3.40358	-2.70371	#N/A	#N/A	#N/A	-19.2402	-11.5105	-36.163	-14.6963	-609.34	-95.4421	-2.51996	-3.57186	-5.72629
Epoxide hydrolase 1	EPHX1c	-2.43332	-2.33658	-2.52595	-1.1991	-2.70984	-2.04749	-1.29781	-2.69746	-2.4267	-1.60385	-1.88253	-2.383	-1.17385	-2.0414	-2.4355	-2.38402	-2.36431	-2.11766	-7.88457	-12.7912	-8.65833	-10.7088	-12.3445	-28.5396	-4.14247	-5.394	-3.80101
Glycerol-3-phosphate dehydrogenase 1-like protein	GPD1Lc	-2.85094	-1.29572	-2.54726	-1.631	-1.85337	-2.11117	-3.49653	-3.12003	-2.61902	-1.24044	-1.56264	-1.43823	-1.93933	-1.91732	-1.86969	-12.015	-24.9008	-17.5877	-11.5957	-48.4323	-47.7181	-11.1613	-25.2471	-67.1313	-8.08762	-13.6082	-14.2082
Apolipoprotein D	APOD	-1.71938	-2.18512	-3.36029	-2.38443	-3.99687	-3.97326	-1.39805	-4.18851	-3.46774	-1.77019	-3.29492	-2.20445	-2.00357	-3.99246	-3.30772	-34.2889	-67.4874	-136.363	-3.75416	-574.907	-59.4268	#N/A	#N/A	#N/A	1.32398	-240.795	-158.129
Small proline-rich protein 3	SPRR3c	-3.93065	-2.86399	-3.59338	-3.62169	-3.48678	-3.43321	-3.18719	-3.61767	-2.89155	-3.44692	-3.74528	-3.4299	-3.86723	-3.88544	-3.44258	-67.157	-64.9341	-74.1466	-26914.4	-1578.47	-90.9363	#N/A	#N/A	#N/A	-4574.59	-795.551	-3770.06
Immunoglobulin heavy constant gamma 1	IGHG1	-1.8017	-2.29266	-2.75121	-1.63245	-3.38659	-2.53303	-1.76728	-3.3833	-2.52432	-1.64907	-2.70111	-2.13937	-2.23545	-3.3788	-2.91418	-3.29071	-10.3554	-517.807	11.2129	-394.422	-152.727	#N/A	#N/A	#N/A	83.1902	-421.816	-2594
Fibrillin-1	FBN1	-4.01111	-2.93403	-2.20314	-1.96167	-1.6448	-2.65344	-3.47354	-3.11352	-3.24976	-3.0473	-2.1852	-2.12593	-3.96652	-3.24474	-2.16911	1.27948	3.2822	2.56364	2.63665	-1.35434	-1.73863	-6.10065	-10.9445	-7.21365	1.31603	-2.40045	-1.36118
Decorin	DCNc	-2.63804	-4.47115	-3.27901	-1.91702	-3.5681	-3.24964	-1.68921	-3.67525	-2.77349	-2.61411	-3.68833	-3.5787	-2.12599	-3.80897	-3.56179	-6.30203	-20.1806	-45.4168	-2.80741	-1537.1	-315.753	-9.22587	-8797.25	-317.881	-1.5437	-11.8636	-66.8663
Immunoglobulin lambda-like polypeptide 5	IGLL5	-1.82497	-2.023	-2.58073	-2.5164	-2.81898	-3.10335	-2.20728	-3.51756	-2.57554	-2.31446	-2.87164	-2.22913	-2.40469	-3.47438	-3.2549	#N/A	#N/A	#N/A	#N/A	#N/A	#N/A	#N/A	#N/A	#N/A	#N/A	#N/A	#N/A
Immunoglobulin kappa variable 3-20	IGKV3-20	-2.27921	-1.46144	-2.35973	-2.44259	-3.09508	-2.82592	-1.93642	-3.50708	-3.40426	-2.48363	-2.69053	-3.35677	-2.36292	-4.20101	-4.24199	#N/A	#N/A	#N/A	#N/A	#N/A	#N/A	#N/A	#N/A	#N/A	#N/A	#N/A	#N/A
Flavin reductase (NADPH)	BLVRBc	-2.34269	-2.10457	-1.78887	-1.23358	-1.61594	-1.66494	-2.78203	-3.06461	-2.46004	-0.971114	-1.17072	-1.25883	-1.97089	-2.49961	-2.30107	-1.49484	-2.701	-2.28094	-4.0114	-4.76891	-2.87135	-5.75144	-5.83907	-3.91792	-2.41844	-2.08509	-2.93001
Immunoglobulin J chain	JCHAIN	-3.71382	-2.08135	-3.46186	-3.46731	-2.94288	-3.34874	-2.97692	-2.4542	-2.02999	-3.06057	-3.52216	-3.92885	-3.03122	-5.06342	-4.47057	#N/A	#N/A	#N/A	#N/A	#N/A	#N/A	#N/A	#N/A	#N/A	1.34321	-6339.98	-2476.48
Serotransferrin	TF	-1.95222	-1.61023	-2.52731	-2.97098	-2.86939	-2.26434	-2.09602	-3.01245	-2.21311	-2.66387	-2.15011	-1.79881	-2.97143	-3.39634	-3.00766	#N/A	#N/A	#N/A	-27.2562	-33.7519	-11.8775	#N/A	#N/A	#N/A	-6.62094	-138.05	-371.195
Clusterin	CLUc	-1.5639	-2.73252	-2.97276	-2.6631	-4.3357	-3.59076	-1.42226	-3.1791	-1.97047	-1.36472	-2.47644	-1.80805	-2.48495	-4.62585	-3.7204	-13.2057	-9.15836	-8.2521	-19.7567	-32.7918	-21.5515	-66.9203	-114.205	-586.397	-1.09254	-40.6709	-7.69825
Carboxypeptidase N subunit 2	CPN2	-2.51325	-2.26865	-2.46398	-2.34572	-3.05824	-2.51624	-1.89167	-4.85289	-4.33989	-2.02232	-1.47867	-1.28899	-2.73955	-3.10839	-3.33787	#N/A	#N/A	#N/A	#N/A	#N/A	#N/A	#N/A	#N/A	#N/A	#N/A	#N/A	#N/A
Caveolae-associated protein 2	CAVIN2	-4.65626	-3.94055	-4.76186	-2.1696	-2.43029	-2.42406	-3.06717	-3.45259	-2.98632	-2.55783	-3.25929	-2.30846	-3.71832	-4.02762	-3.91067	#N/A	#N/A	#N/A	#N/A	#N/A	#N/A	#N/A	#N/A	#N/A	-3.99053	-71.078	-25.8672
Complement factor I	CFI	-2.21983	-2.65433	-3.6451	-2.67502	-3.2515	-2.62816	-1.57144	-4.04995	-3.37831	-2.34194	-2.48571	-2.37803	-2.52236	-3.0186	-3.26919	#N/A	#N/A	#N/A	#N/A	#N/A	#N/A	#N/A	#N/A	#N/A	#N/A	#N/A	#N/A
Alpha-1-acid glycoprotein 1	ORM1	-2.39584	-2.38268	-3.21032	-3.28863	-4.05413	-3.54738	-2.29166	-3.34455	-2.03995	-2.16811	-2.42209	-1.90763	-2.81488	-4.45486	-4.31868	#N/A	#N/A	#N/A	#N/A	#N/A	#N/A	#N/A	#N/A	#N/A	#N/A	#N/A	#N/A
Aldehyde dehydrogenase 1A1	ALDH1A1c	-3.81124	-2.474	-3.1854	-2.21656	-3.76709	-3.69913	-3.40753	-3.23899	-2.32776	-2.60901	-3.29456	-3.43568	-3.39413	-4.02044	-3.56564	-21.765	-35.6327	-33.4629	#N/A	#N/A	#N/A	-23.452	-77.072	-289.191	-8.94393	-91.3965	-115.122
Alpha-1-acid glycoprotein 2	ORM2	-2.63163	-2.90342	-4.0609	-3.46623	-3.39106	-2.99614	-2.34479	-3.9364	-3.82329	-3.36363	-2.59636	-2.03505	-3.5289	-5.39791	-4.68374	#N/A	#N/A	#N/A	#N/A	#N/A	#N/A	#N/A	#N/A	#N/A	#N/A	#N/A	#N/A
Mimecan	OGN	-4.79345	-2.20924	-2.52352	-2.87878	-3.31769	-3.23232	-3.00379	-3.18317	-3.16113	-3.62387	-2.93295	-3.37416	-4.27691	-3.35885	-3.41574	#N/A	#N/A	#N/A	#N/A	#N/A	#N/A	-23.4547	-62.2444	-4.97416	-22.2227	-3.92344	-3.09227
Histidine-rich glycoprotein	HRG	-1.29844	-1.87709	-2.40729	-2.62633	-4.14493	-3.07883	-1.72553	-2.98402	-1.35209	-2.11583	-2.58227	-2.88587	-2.7334	-4.12155	-3.73063	#N/A	#N/A	#N/A	#N/A	#N/A	#N/A	#N/A	#N/A	#N/A	#N/A	#N/A	#N/A
Apolipoprotein C-III	APOC3	-2.06344	-2.44277	-4.26285	-3.00201	-3.11921	-4.28604	-1.65689	-2.41324	-1.80155	-2.66795	-3.5736	-3.59691	#N/A	#N/A	#N/A	#N/A	#N/A	#N/A	#N/A	#N/A	#N/A	#N/A	#N/A	#N/A	#N/A	#N/A	#N/A
BPI fold-containing family B member 2	BPIFB2	-2.65562	-3.28767	-3.10583	-3.4639	-3.06514	-2.65904	-1.93702	-3.32044	-2.94431	-4.89901	-3.07203	-2.85231	#N/A	#N/A	#N/A	#N/A	#N/A	#N/A	#N/A	#N/A	#N/A	#N/A	#N/A	#N/A	#N/A	#N/A	#N/A
Mucin-5B	MUC5B	-3.36892	-2.32981	-3.37242	-3.59448	-4.09528	-3.75734	-3.66171	-3.66808	-2.81925	-3.34678	-2.86656	-2.67948	0.781712	-1.26474	-0.499129	#N/A	#N/A	#N/A	#N/A	#N/A	#N/A	#N/A	#N/A	#N/A	-17.2824	-1000000	-55808
Insulin-like growth factor-binding protein complex acid labile subunit	IGFALS	-1.35232	-2.15757	-2.29918	-2.47249	-2.01752	-1.77022	-1.71192	-1.9153	-2.10228	-2.03235	-2.37111	-1.73917	#N/A	#N/A	#N/A	#N/A	#N/A	#N/A	#N/A	#N/A	#N/A	#N/A	#N/A	#N/A	#N/A	#N/A	#N/A
Hemoglobin subunit delta	HBD	-4.15667	-2.76435	-3.77214	-1.65701	-3.95903	-3.58828	-3.39607	-3.93087	-2.93946	-0.693974	-2.86727	-2.32732	-2.80647	-4.13213	-3.96019	#N/A	#N/A	#N/A	#N/A	#N/A	#N/A	#N/A	#N/A	#N/A	#N/A	#N/A	#N/A
Spectrin alpha chain, erythrocytic 1	SPTA1	-3.27865	-2.42441	-3.2832	-1.00978	-2.54857	-2.1878	-2.46899	-3.10279	-2.65409	-0.0849615	-1.79464	-1.66649	-2.05394	-3.71382	-2.97634	#N/A	#N/A	#N/A	#N/A	#N/A	#N/A	#N/A	#N/A	#N/A	#N/A	#N/A	#N/A
Band 3 anion transport protein	SLC4A1	-4.02409	-3.34882	-2.5968	-1.34336	-3.75379	-3.35948	-2.65906	-4.03353	-3.46947	-0.214286	-2.87647	-1.77666	-1.48065	-3.26919	-3.27429	#N/A	#N/A	#N/A	#N/A	#N/A	#N/A	#N/A	#N/A	#N/A	#N/A	#N/A	#N/A
Protein NDRG2	NDRG2c	-3.92938	-1.78762	-2.69497	-1.50673	-2.2071	-2.39153	-3.00339	-2.52396	-1.23075	-0.986149	0.534494	-0.254127	-1.88524	-2.28622	-1.6878	-68.1248	-53.9437	-73.5776	-8.99795	-18.3652	-12.6525	-4.85425	-7.48757	-6.25748	-5.36707	-44.1475	-26.256
Immunoglobulin heavy variable 3-15	IGHV3-15	-1.71001	-2.70531	-3.67935	-2.69534	-3.72831	-3.24904	-2.06837	-4.30582	-3.66175	#N/A	#N/A	#N/A	-2.54273	-3.7127	-3.76786	#N/A	#N/A	#N/A	#N/A	#N/A	#N/A	#N/A	#N/A	#N/A	#N/A	#N/A	#N/A
Apolipoprotein E	APOE	-1.4909	-1.83274	-2.26452	-2.55499	-4.88038	-4.52272	-1.48463	-3.06493	-2.58568	-1.49268	-0.789609	-1.2629	-2.16704	-3.15184	-3.29875	4.76871	3.67548	3.43348	6.8524	-5.69188	-2.60906	-1.31998	-7.30041	-7.25341	12.2857	4.81269	1.9282
Serum paraoxonase/arylesterase 1	PON1	-1.97134	-1.65412	-3.1471	-3.18777	-4.26545	-3.15084	-2.19745	-3.24834	-2.10886	-2.55992	-2.0216	-0.854873	-2.51958	-3.2913	-2.12782	#N/A	#N/A	#N/A	#N/A	#N/A	#N/A	#N/A	#N/A	#N/A	#N/A	#N/A	#N/A
Hemoglobin subunit beta	HBBc	-4.3629	-2.97066	-3.96262	-1.6108	-3.25395	-2.70863	-3.46463	-3.98316	-3.29752	-0.751692	-2.86019	-2.06684	-2.80192	-3.93635	-3.52583	-495.397	-83.1066	-166.969	-19.9707	-23.9527	-2.57005	-92.1607	-90.8736	-6.79642	-7.19427	-13.7911	-7.96829
Carbonic anhydrase 1	CA1	-3.13623	-2.08269	-3.05154	-1.60098	-3.88975	-3.1416	-2.61981	-2.99084	-2.26459	-0.492275	-3.10626	-2.86328	-2.27697	-2.95036	-2.40132	#N/A	#N/A	#N/A	#N/A	#N/A	#N/A	#N/A	#N/A	#N/A	#N/A	#N/A	#N/A
Hemoglobin subunit alpha	HBA2	-3.72722	-1.94137	-3.21413	-1.59296	-2.87002	-2.18147	-2.87592	-2.85771	-2.07206	-0.516847	-2.14799	-1.32258	-2.59291	-3.23066	-2.66569	#N/A	#N/A	#N/A	-21.2713	-903.139	-60.5085	#N/A	#N/A	#N/A	-3.64857	-62.6859	-76.8052
Complement C1r subcomponent	C1R	-1.41872	-2.49	-3.1587	-1.60868	-2.48453	-1.47256	-0.807758	-3.04155	-2.07818	-1.07297	-1.54377	-1.3719	-1.13842	-1.85448	-2.01745	-1.29392	-4.92272	-11.6058	-1.00825	-3.50649	-2.97809	-2.37269	-21.9263	-3.71302	2.27314	-2.23507	-3.52336
Microfibrillar-associated protein 5	MFAP5	-4.20437	-2.45191	-2.15064	-2.65072	-2.86588	-2.76098	#N/A	#N/A	#N/A	-3.22453	-2.62944	-2.56581	-4.39769	-3.89706	-3.37017	#N/A	#N/A	#N/A	#N/A	#N/A	#N/A	#N/A	#N/A	#N/A	#N/A	#N/A	#N/A
Myosin-11	MYH11c	-2.91199	-2.1538	-2.26093	-0.94128	-2.18909	-2.2136	-0.137753	-1.23604	-1.10932	-2.87538	-1.85132	-2.47355	-1.95906	-1.49045	-1.83572	-208.594	-137.725	-76.5856	-2.4285	-15.1726	-11.5107	-48.3456	-139.569	-561.766	-1.04831	-54.2809	-10.2972
Complement component C9	C9	-1.52633	-2.19419	-3.42976	-2.21663	-4.54858	-3.67028	-1.03942	-3.09623	-3.42079	-2.13299	-3.61738	-3.35176	-2.72259	-4.23722	-2.52811	#N/A	#N/A	#N/A	#N/A	#N/A	#N/A	#N/A	#N/A	#N/A	#N/A	#N/A	#N/A
Sorbin and SH3 domain-containing protein 2	SORBS2	-3.78959	-2.36304	-3.75163	-2.34705	-2.89319	-2.34549	#N/A	#N/A	#N/A	-4.04389	-4.25265	-4.18529	-1.39916	-1.82334	-1.50635	#N/A	#N/A	#N/A	-18.3906	-12.7674	-34.0795	#N/A	#N/A	#N/A	-1.62707	-8.3407	-4.26492
Ankyrin-2	ANK2c	-2.78745	-1.63854	-2.14454	-1.83702	-2.04072	-1.19396	#N/A	#N/A	#N/A	-1.59209	-1.58247	-1.45603	-3.54428	-2.738	-2.41988	#N/A	#N/A	#N/A	-6.31385	-19.5234	-17.003	-42.517	-91.8925	-57.5021	-2.03743	-7.83941	-13.0215
Polymeric immunoglobulin receptor	PIGR	-3.63112	-3.28868	-3.66234	-5.21287	-4.69186	-4.22628	#N/A	#N/A	#N/A	-3.2418	-3.56262	-3.41865	-2.77642	-3.0791	-3.13104	#N/A	#N/A	#N/A	#N/A	#N/A	#N/A	#N/A	#N/A	#N/A	#N/A	#N/A	#N/A
Scinderin	SCIN	-3.56172	-2.28738	-3.13806	-3.70748	-3.40606	-3.19312	#N/A	#N/A	#N/A	-3.24658	-2.25199	-1.94493	-4.44086	-3.77219	-3.39713	-46.8779	-289.751	-292.766	#N/A	#N/A	#N/A	-33.993	-231.943	-290.205	#N/A	#N/A	#N/A
Complement component C8 beta chain	C8B	-1.31085	-1.42164	-2.46339	-1.97276	-3.35433	-2.77189	-0.913095	-1.45817	0.0193545	-2.06937	-3.62995	-2.81716	-2.55147	-3.84178	-3.63198	#N/A	#N/A	#N/A	#N/A	#N/A	#N/A	#N/A	#N/A	#N/A	#N/A	#N/A	#N/A
Fibrinogen alpha chain	FGA	-1.60777	-2.52254	-2.91907	-1.73094	-2.9161	-2.44783	-0.285848	-3.23467	-2.3096	-1.69869	-2.71491	-2.22613	-2.21789	-3.87253	-3.53652	#N/A	#N/A	#N/A	#N/A	#N/A	#N/A	#N/A	#N/A	#N/A	#N/A	#N/A	#N/A
Bifunctional epoxide hydrolase 2	EPHX2c	-2.53831	-1.88231	-2.10267	-1.6332	-2.83643	-1.84897	#N/A	#N/A	#N/A	-2.43005	-1.6014	-1.93923	-1.57527	-1.79296	-1.32967	-9.70476	-11.1958	-10.9156	-13.4633	-15.1566	-31.9982	-3.18356	-27.4372	-188.727	-4.61635	-4.43445	-7.63739
Tetranectin	CLEC3B	-2.31678	-2.86077	-4.18222	-2.02537	-2.70844	-2.32603	-1.04477	-4.12634	-3.63087	-2.87417	-3.77278	-2.98269	-2.35311	-4.61546	-3.5763	#N/A	#N/A	#N/A	#N/A	#N/A	#N/A	-25.1305	-611.907	-85.3611	#N/A	#N/A	#N/A
Target of Nesh-SH3	ABI3BPc	-3.59983	-2.9229	-2.94183	-3.87941	-3.79724	-2.90041	#N/A	#N/A	#N/A	-3.52809	-2.90513	-2.25197	-5.12053	-4.13292	-3.75314	-17.4851	-10.6894	-17.358	-8.6604	-9.67858	-6.7212	-81.4102	-79.9925	-24.201	-12.2626	-11.0974	-6.30187
Complement C4-B	C4B_2c	-1.42801	-1.89131	-3.1446	-2.52107	-2.99106	-2.35887	-1.13198	-3.75319	-3.27611	-1.34353	-3.0213	-2.32326	-1.74228	-2.2829	-1.46387	-15.73	-43.3451	-56.7778	-2.75366	-16.6124	-36.1723	-29.554	-87.5822	-17.0122	-1.0451	-11.299	-32.2315
Gamma-adducin	ADD3	-2.42826	-1.60761	-1.69433	-1.47769	-1.82179	-1.52041	-1.10348	-2.13135	-1.50109	-1.8015	-1.50742	-1.54023	-2.12143	-1.69796	-2.01555	-3.37024	-2.6509	-1.85136	-2.39011	-2.35814	-2.87182	-2.0737	-2.1681	-3.10676	-1.56569	-2.38927	-1.56658
Cartilage oligomeric matrix protein	COMP	-3.87183	-2.66636	-3.92124	-4.54909	-3.73319	-3.21113	#N/A	#N/A	#N/A	-5.13386	-4.13006	-3.93721	-3.62349	-3.66593	-3.46163	#N/A	#N/A	#N/A	#N/A	#N/A	#N/A	-2.92491	-36.3191	-9.09146	#N/A	#N/A	#N/A
Alpha-2-antiplasmin	SERPINF2	-2.0066	-2.31583	-3.83367	-2.64532	-3.32659	-3.06276	-0.95392	-3.48313	-3.12545	-2.4285	-2.18285	-1.46853	-3.03109	-2.78202	-2.05688	3.76664	2.75177	3.7657	-1.63077	-2.82788	-4.81576	-2.79636	-8.60822	-20.3444	2.2344	1.7278	1.21771
Plasminogen	PLG	-1.96163	-2.46529	-2.27902	-1.86253	-1.9831	-1.91621	-0.421926	-3.03124	-2.38199	-1.00705	-1.49888	-1.41531	-1.77824	-3.48444	-3.31018	#N/A	#N/A	#N/A	#N/A	#N/A	#N/A	#N/A	#N/A	#N/A	#N/A	#N/A	#N/A
Serum amyloid A-4 protein	SAA4	-1.35328	-3.762	-4.05529	-2.62016	-3.77544	-3.48171	#N/A	#N/A	#N/A	-2.54095	-3.66851	-2.81199	-2.3776	-4.62229	-4.05244	#N/A	#N/A	#N/A	#N/A	#N/A	#N/A	#N/A	#N/A	#N/A	#N/A	#N/A	#N/A
Collagen alpha-2(VI) chain	COL6A2	-1.52636	-2.08646	-2.80919	-1.68415	-3.15983	-3.05692	-0.95733	-3.15291	-2.75213	-2.28092	-2.95878	-2.65846	-2.45771	-3.26444	-2.82985	10.7228	1.6548	1.16349	9.32716	-1.08206	1.02541	1.13753	-12.3503	-1.1719	15.4384	-3.17646	-2.48318
von Willebrand factor	VWFc	-2.66737	-1.37716	-2.76788	-1.38866	-3.16327	-2.64753	-0.953524	-2.71757	-1.9143	-1.52264	-3.01713	-2.82044	-1.58897	-2.87339	-2.73963	-2.74104	-4.63903	-5.62255	-3.07726	-56.1916	-29.1263	-12.6857	-184.126	-1000000	1.17554	-22.028	-19.0438
Plasma protease C1 inhibitor	SERPING1	-1.83827	-1.15726	-2.50154	-3.91988	-3.80678	-3.54382	-2.94612	-3.65528	-2.03426	-2.81323	-2.55875	-2.34586	-3.38727	-3.61739	-3.48285	#N/A	#N/A	#N/A	-2.34754	-30.7764	-42.3546	-2.23812	-286.847	-23.2685	2.06923	-102.208	-20.6969
Myosin-14	MYH14c	-2.5015	-1.14201	-1.73419	-2.34006	-2.53369	-2.69981	-3.94668	-2.6473	-1.87796	-2.86722	-1.06591	-2.15168	-2.38576	-2.83668	-2.74022	-2.55035	-2.92553	-3.28559	-22.5546	-12.013	-7.83452	-102.074	-58.4423	-348.678	-6.35771	-43.3458	-31.0671
Alpha-2-HS-glycoprotein	AHSG	-2.13677	-0.83422	-2.05794	-3.13219	-2.59011	-2.00312	-2.24991	-2.78589	-1.37614	-2.6467	-2.14873	-2.04624	-3.26917	-3.62025	-2.99628	#N/A	#N/A	#N/A	#N/A	#N/A	#N/A	#N/A	#N/A	#N/A	#N/A	#N/A	#N/A
Complement C3	C3	-1.07671	-1.08499	-1.99746	-2.45549	-2.82446	-2.39972	-1.6761	-3.05003	-2.11987	-1.92568	-2.26888	-1.82911	-2.42803	-2.93056	-2.43036	-12.4844	-4.89528	-8.16013	-1.49251	-3.73127	-1.31866	-3.24843	-31.705	-6.90225	2.50666	-10.9528	-5.27873
Thrombospondin-4	THBS4	#N/A	#N/A	#N/A	-1.14371	-1.94517	-1.39492	-2.04186	-2.92966	-2.25989	-1.04654	-1.84321	-2.19147	-2.57598	-2.79334	-2.24111	#N/A	#N/A	#N/A	1.39887	-16.6497	-34.6976	-33.449	-107.017	-29.7637	2.4132	-16.6297	-10.959
Sciellin	SCELc	0.119641	-0.519714	0.437346	-2.98567	-2.23221	-1.63557	-2.89283	-2.80594	-2.82268	-3.87861	-1.96136	-2.05876	-2.90283	-2.2434	-1.40357	-7.88478	-3.2363	-3.55454	-42.8559	-4.97601	-3.83241	-47.446	-14.651	-289.878	-158.129	-11.4595	-19.1687
Apolipoprotein C-I	APOC1	-0.803487	-2.10575	-2.47833	-1.72596	-2.0652	-1.25163	-1.53832	-3.82564	-2.1619	-1.29584	-1.65553	-1.38234	-3.07623	-4.27321	-3.76606	1.90507	-5.23139	-2.78854	#N/A	#N/A	#N/A	1.28637	-13.4045	-35.4066	15.4428	1.09578	-1.03642
Liver carboxylesterase 1	CES1c	-2.38564	-1.19656	-0.63989	-2.45979	-3.85647	-3.79286	-1.60475	-2.49776	-1.97408	-2.32936	-2.92051	-2.52433	-3.29776	-2.78032	-2.45939	-29.0214	-5.17306	-5.70856	#N/A	#N/A	#N/A	-53.6616	-7.48558	-46.1895	-9.86036	-464.035	-2690.27
Retinol-binding protein 4	RBP4	-2.19724	-1.18619	-2.43377	-2.46705	-1.81689	-2.57986	-1.63578	-2.54022	-1.6447	-2.37733	-3.17839	-2.84592	-2.73397	-2.23595	-1.36932	#N/A	#N/A	#N/A	#N/A	#N/A	#N/A	#N/A	#N/A	#N/A	#N/A	#N/A	#N/A
Beta-2-glycoprotein 1	APOH	-1.00789	-2.87025	-3.41094	-2.31607	-4.70719	-4.01974	-1.53371	-3.65483	-3.01144	-1.37941	-3.3603	-2.86259	-1.85274	-4.99142	-3.97138	#N/A	#N/A	#N/A	#N/A	#N/A	#N/A	#N/A	#N/A	#N/A	#N/A	#N/A	#N/A
Protein AMBP	AMBP	-2.16703	-1.0608	-1.94805	-2.85847	-3.44325	-3.8198	-1.92034	-3.73686	-1.36552	-2.49184	-2.84651	-2.17045	-3.00408	-4.5468	-2.85206	#N/A	#N/A	#N/A	#N/A	#N/A	#N/A	#N/A	#N/A	#N/A	#N/A	#N/A	#N/A
Apolipoprotein B-100	APOB	-1.02581	-2.23337	-2.93355	-2.28355	-3.85795	-3.23517	-1.79948	-3.36815	-2.85625	-2.15064	-3.48921	-2.94582	-1.99903	-3.91518	-3.61699	#N/A	#N/A	#N/A	#N/A	#N/A	#N/A	#N/A	#N/A	#N/A	#N/A	#N/A	#N/A
Afamin	AFM	-1.64157	-0.515079	-1.21146	-3.28298	-3.45043	-2.72555	-2.04897	-3.2295	-2.56703	-2.73041	-2.77699	-1.81839	-2.67973	-2.81399	-2.96967	#N/A	#N/A	#N/A	#N/A	#N/A	#N/A	#N/A	#N/A	#N/A	#N/A	#N/A	#N/A
Amine oxidase [flavin-containing] B	MAOB	#N/A	#N/A	#N/A	-1.72884	-2.95638	-3.06097	-1.89115	-2.58556	-1.32835	-2.40013	-2.04137	-2.62335	-1.72225	-3.28013	-3.03049	#N/A	#N/A	#N/A	#N/A	#N/A	#N/A	-3.30741	-97.1248	-133.677	-6.14904	-166.149	-339.967
Apolipoprotein A-II	APOA2	-1.84492	-1.1241	-2.00324	-3.05252	-3.49636	-3.28976	-2.44074	-3.81791	-3.95707	-3.08425	-2.97332	-2.24082	-3.42064	-4.50604	-4.35021	#N/A	#N/A	#N/A	#N/A	#N/A	#N/A	#N/A	#N/A	#N/A	#N/A	#N/A	#N/A
Aldehyde dehydrogenase, dimeric NADP-preferring	ALDH3A1	-0.763302	-1.6012	-0.162075	-4.53147	-4.13108	-3.64864	-3.0503	-3.47683	-2.97533	-3.81643	-3.21369	-2.67511	-1.70052	-1.08504	-1.90945	-1.21296	-1.73586	1.15935	-505.233	-129.973	-37.6934	-50.5011	-74.9729	-87.4206	-20.7436	-4.00607	-1.70662
Guanylate-binding protein 6	GBP6c	0.329679	-0.792759	-0.0375527	-3.80469	-3.52316	-3.06766	-3.13457	-1.98191	-2.29786	-4.06399	-3.52755	-3.76746	-3.23299	-3.59865	-3.46508	-4.49278	-4.24509	-3.39976	-33.4711	-22.7635	-13.4234	-7.49293	-3.96988	-30.1538	-75.1439	-14.4527	-19.5859
Heat shock 70 kDa protein 12B	HSPA12B	#N/A	#N/A	#N/A	-1.77057	-2.13311	-2.04834	-1.45831	-2.50467	-2.11853	-1.9928	-1.70232	-2.04904	-2.76598	-2.36873	-2.63594	#N/A	#N/A	#N/A	#N/A	#N/A	#N/A	#N/A	#N/A	#N/A	#N/A	#N/A	#N/A
Aldehyde dehydrogenase family 3 member A2	ALDH3A2c	-0.935911	-1.4291	-1.34333	-1.80731	-2.14672	-1.67337	-2.04056	-2.06182	-2.95275	-1.58255	-1.17501	-1.96464	-1.41112	-1.56922	-2.08044	-2.45128	-4.10748	-3.13494	-6.00081	-4.58611	-6.16965	-1.81983	-3.96245	-7.69079	-9.39866	-3.48409	-5.38881
N-acetylmuramoyl-L-alanine amidase	PGLYRP2	-1.86967	-0.353817	-1.55773	-2.56576	-3.33912	-1.13295	-1.63035	-3.10312	-1.71238	-2.16533	-1.98147	-1.23613	-2.72476	-3.55458	-3.21722	#N/A	#N/A	#N/A	#N/A	#N/A	#N/A	#N/A	#N/A	#N/A	#N/A	#N/A	#N/A
Haptoglobin	HP	-1.03973	-1.5915	-2.63256	-3.2279	-3.35122	-2.89581	-2.29221	-3.51554	-2.4353	-2.35619	-2.89425	-1.73893	-2.54955	-3.48291	-2.05565	#N/A	#N/A	#N/A	#N/A	#N/A	#N/A	#N/A	#N/A	#N/A	#N/A	#N/A	#N/A
Inter-alpha-trypsin inhibitor heavy chain H4	ITIH4	-1.87655	-0.849609	-1.97488	-2.63115	-3.0192	-2.62071	-1.80247	-2.72156	-1.49079	-2.19181	-3.34935	-3.06989	-2.45657	-3.02466	-2.53793	#N/A	#N/A	#N/A	3.10098	-23.7965	-4.39556	#N/A	#N/A	#N/A	#N/A	#N/A	#N/A
Alpha-hemoglobin-stabilizing protein	AHSP	-4.30478	-3.2556	-3.79653	-1.28225	-2.95034	-2.69973	-2.63207	-3.08434	-2.98683	-0.302196	-2.84696	-2.55647	#N/A	#N/A	#N/A	#N/A	#N/A	#N/A	#N/A	#N/A	#N/A	#N/A	#N/A	#N/A	#N/A	#N/A	#N/A
Immunoglobulin kappa variable 2D-29	IGKV2D-29	-1.74517	-2.2411	-3.69916	-2.83292	-4.87001	-5.33064	-1.53206	-5.41425	-5.15485	#N/A	#N/A	#N/A	#N/A	#N/A	#N/A	#N/A	#N/A	#N/A	#N/A	#N/A	#N/A	#N/A	#N/A	#N/A	#N/A	#N/A	#N/A
Anterior gradient protein 2 homolog	AGR2c	-2.88862	-1.95031	-2.93978	-3.01778	-1.86306	-1.15159	-4.6028	-4.33585	-3.67245	#N/A	#N/A	#N/A	0.653941	1.07044	1.8223	-81.8397	-75.9143	-47.0049	-4.31774	-3.05328	-1.42105	-58.6569	-69.1475	-35.2058	-19.1964	-33.1748	-12.5176
Hemoglobin subunit gamma-1	HBG1	-3.68458	-2.24174	-3.39802	-1.4403	-2.19847	-2.83003	-2.14247	-2.25044	-1.69355	#N/A	#N/A	#N/A	#N/A	#N/A	#N/A	#N/A	#N/A	#N/A	#N/A	#N/A	#N/A	#N/A	#N/A	#N/A	#N/A	#N/A	#N/A
Methylmalonate-semialdehyde dehydrogenase [acylating], mitochondrial	ALDH6A1c	-3.55361	-3.10777	-2.66325	-1.02994	-1.35948	-1.69369	-2.09224	-1.78037	-1.33578	-1.34129	-1.18346	-0.666741	-0.68873	-1.09646	-1.03966	-6.28128	-5.10758	-5.10725	-3.20025	-6.58388	-4.00715	-2.33143	-4.31869	-20.6802	-2.32785	-5.17881	-3.30336
Protein S100-A9	S100A9c	-1.51174	-1.53993	-2.86563	-1.58901	-2.38913	-2.37177	-1.42529	-3.28686	-2.84672	-0.66101	-0.570608	0.569509	-0.133024	-2.05442	-1.88949	-9.1794	-4.42423	-6.3139	-48.5029	-25.526	-16.5961	-4.21438	-19.8469	-12.9923	-10.3461	-7.10285	-10.9021
Selenoprotein P	SELENOP	-1.99674	-1.58956	-2.45228	-3.43481	-4.09816	-3.75393	#N/A	#N/A	#N/A	-1.95279	-2.11917	-1.74112	#N/A	#N/A	#N/A	#N/A	#N/A	#N/A	#N/A	#N/A	#N/A	#N/A	#N/A	#N/A	#N/A	#N/A	#N/A
Zymogen granule protein 16 homolog B	ZG16Bc	-3.96	-3.75167	-4.95744	-4.74302	-4.5092	-4.78752	#N/A	#N/A	#N/A	-0.964243	-3.33264	-3.33274	#N/A	#N/A	#N/A	-104639	-55736.6	-67578.3	#N/A	#N/A	#N/A	-3270.85	-2823.14	-1552.35	-5449.41	-1702.34	-5778.03
Cartilage intermediate layer protein 1	CILP	-4.93669	-3.32579	-3.73609	-2.00486	-4.94041	-3.96026	#N/A	#N/A	#N/A	-0.939832	-2.48235	-2.35995	#N/A	#N/A	#N/A	#N/A	#N/A	#N/A	-4.50461	-4.86627	-8.02016	-19.9181	-71.4579	-20.7617	-1.69562	-12.8366	-2.68919
Vinexin	SORBS3	-1.95734	-2.43936	-2.5348	-1.18044	-2.21034	-1.98029	0.0737698	-0.930498	-0.91807	-1.25793	-1.09498	-1.83808	-0.939524	-1.03716	-1.1382	-1.23131	-1.76125	-1.63716	-1.7999	-4.2518	-3.21137	-1.18068	1.07802	-1.38328	2.22577	1.64163	1.84089
Complement component C8 alpha chain	C8A	-1.64126	-1.58899	-2.38496	-1.86489	-2.88344	-2.36651	-0.955172	-2.50276	-2.37984	-1.74925	0.614631	1.21984	-2.39144	-2.13952	-1.13094	#N/A	#N/A	#N/A	#N/A	#N/A	#N/A	#N/A	#N/A	#N/A	#N/A	#N/A	#N/A
Alpha-1-antichymotrypsin	SERPINA3	-2.22274	-1.82363	-3.15159	-3.19473	-3.29432	-2.66349	-0.0765913	-0.383067	1.86605	-1.94342	-0.781047	-1.12426	-1.52507	-2.75429	-2.30329	#N/A	#N/A	#N/A	1.65028	4.82798	1.02623	-3.39791	-197.707	-321.573	1.1519	-70.6777	-89.0708
Vitronectin	VTN	-1.49609	-2.79486	-3.65989	-2.17878	-4.93081	-4.23189	-0.630845	-3.32887	-2.26597	-0.40908	-3.56766	-1.89713	-1.56789	-4.01052	-3.52229	#N/A	#N/A	#N/A	#N/A	#N/A	#N/A	#N/A	#N/A	#N/A	#N/A	#N/A	#N/A
Serine protease 27	PRSS27c	-3.60244	-2.77796	-3.15302	-3.24924	-3.06973	-2.2698	#N/A	#N/A	#N/A	#N/A	#N/A	#N/A	-2.30233	-2.42325	-2.29269	-22.7301	-15.4517	-16.7606	-94.1487	-28.955	-12.197	-112.668	-123.606	-216.527	-37.5358	-10.2223	-48.8336
Prothrombin	F2	-1.34676	-1.37106	-1.98722	-2.2054	-2.30839	-2.3091	-1.43984	-2.16684	-0.74679	-1.17186	-2.3562	-0.159489	-1.71267	-1.86565	-1.38528	#N/A	#N/A	#N/A	#N/A	#N/A	#N/A	#N/A	#N/A	#N/A	#N/A	#N/A	#N/A
Carbonyl reductase [NADPH] 3	CBR3	-2.44927	-2.17159	-2.51483	-1.93688	-2.44528	-2.44974	-1.3671	-1.13833	-1.19302	-1.56243	-0.632051	-1.54549	-1.53939	-1.606	-2.2106	-1.51152	-5.30259	-4.47137	-9.33657	-17.0144	-16.6073	-1.26096	-4.9285	-4.02804	-2.99763	-1.78857	-1.67555
Ubiquitin carboxyl-terminal hydrolase isozyme L1	UCHL1	-3.16499	-2.46807	-3.12952	-1.32812	-2.55989	-1.98877	-0.830896	-2.69187	-2.08137	-0.761116	-2.52363	-1.62451	-3.1778	-3.10695	-3.5645	#N/A	#N/A	#N/A	#N/A	#N/A	#N/A	#N/A	#N/A	#N/A	#N/A	#N/A	#N/A
Glutathione S-transferase Mu 2	GSTM2	-2.80267	-1.87988	-2.05124	#N/A	#N/A	#N/A	-3.5487	-3.675	-3.00954	-1.46098	-2.20092	-2.07188	-0.23222	0.406994	-0.0692488	#N/A	#N/A	#N/A	#N/A	#N/A	#N/A	-2.5292	-26.3508	-20.1349	1.34581	1.16085	-1.24957
Putative methyltransferase-like protein 7A	METTL7Ac	-2.58144	-2.53004	-2.36268	#N/A	#N/A	#N/A	-1.86982	-2.47438	-1.68445	-0.961984	-1.82469	-2.32715	-0.177303	-2.11507	-2.30744	-20.6451	-34.0918	-23.4257	-8.79994	-61.4957	-68.0067	-6.15546	-47.0319	-55.0968	-2.02982	-7.2624	-18.2395
Coagulation factor IX	F9	-1.83457	-2.23964	-2.63368	#N/A	#N/A	#N/A	-1.478	-3.44669	-3.21405	-1.04754	-3.34769	-2.67993	#N/A	#N/A	#N/A	#N/A	#N/A	#N/A	#N/A	#N/A	#N/A	#N/A	#N/A	#N/A	#N/A	#N/A	#N/A
Fetuin-B	FETUB	-1.63755	-2.01569	-1.2637	#N/A	#N/A	#N/A	-2.16031	-3.10191	-2.97089	-2.96107	-3.01584	-2.03574	#N/A	#N/A	#N/A	1.15335	2.57518	2.2586	-21.677	-1.56558	1.90403	#N/A	#N/A	#N/A	#N/A	#N/A	#N/A
Tryptase beta-2	TPSB2	-5.3604	-2.3555	-3.7101	-0.0894771	-2.83879	-2.59244	-2.24992	-4.456	-3.87249	-0.909668	-3.39645	-2.66376	-0.950211	-2.94521	-3.02989	#N/A	#N/A	#N/A	#N/A	#N/A	#N/A	#N/A	#N/A	#N/A	#N/A	#N/A	#N/A
Protein 4.2	EPB42	-4.72796	-5.39941	-5.19664	#N/A	#N/A	#N/A	-2.04798	-2.5846	-2.67202	-0.148809	-5.21619	-2.98935	-1.46314	-3.33024	-3.09225	#N/A	#N/A	#N/A	#N/A	#N/A	#N/A	#N/A	#N/A	#N/A	#N/A	#N/A	#N/A
Glutathione S-transferase A1	GSTA1	-1.28932	-2.46001	-2.26153	#N/A	#N/A	#N/A	-3.53346	-2.4936	-2.63398	#N/A	#N/A	#N/A	-3.93908	-3.0001	-2.9312	-4.57256	-57.7137	-19.8218	#N/A	#N/A	#N/A	-443.629	-32.606	-5.11337	#N/A	#N/A	#N/A
Lambda-crystallin homolog	CRYL1	-2.92424	-2.11133	-2.59241	-0.602087	-1.12777	-0.685438	-1.73092	-1.57815	-1.28649	-1.39219	-1.3478	-0.865757	-1.59219	-2.18547	-1.60439	-3.77225	-4.37529	-3.66546	-1.22027	-1.12753	1.02092	-2.75667	-3.02695	-1.98629	-1.48679	-1.53654	-3.0902
Protein 4.1	EPB41	-2.67682	-1.61191	-2.42663	-0.617485	-1.30462	-1.61733	-2.34147	-1.92965	-1.68635	-0.164231	-0.418787	-0.204336	-1.23388	-2.23078	-1.75025	-1.62187	-1.08797	-1.50513	-2.48335	-1.90614	-2.10735	-1.32073	-1.9951	-3.92947	1.92365	1.64561	1.41201
Coagulation factor XIII A chain	F13A1c	-2.69421	-2.08849	-1.93669	-0.0571039	-2.15315	-2.1284	-2.37654	-2.72141	-1.67466	-0.917329	-1.46541	-1.57074	-1.7608	-2.5242	-2.44855	-19.3105	-236.532	-128.061	-2.30114	-91.9876	-29.2841	-64.763	-354.357	-50.3383	-3.99073	-132.929	-66.2258
Four and a half LIM domains protein 1	FHL1	-3.49509	-1.5962	-2.00365	-0.0395888	-2.50124	-2.17342	-3.6294	-4.11134	-3.4896	0.60617	-2.11938	-2.00371	-3.62426	-3.06496	-1.96273	1.81492	1.94454	2.94875	1.25174	-1.39454	-1.16761	-4.66244	-1.01007	-1.29813	-1.3506	-3.00257	1.38671
Band 4.1-like protein 2	EPB41L2	-2.57358	-2.70406	-2.14229	-0.386608	-1.444	-2.32784	-0.841703	-1.3983	-1.60394	-1.40459	-1.39704	-1.55178	-2.46665	-1.80739	-1.92087	-4.76372	-13.3117	-11.3687	-1.75935	-12.662	-6.08094	-3.18123	-3.63876	-3.32885	-1.65865	-4.53968	-4.39189
Immunoglobulin heavy variable 1-18	IGHV1-18	-1.656	-2.61631	-2.702	#N/A	#N/A	#N/A	#N/A	#N/A	#N/A	-2.09449	-3.49959	-2.86209	-2.05107	-3.56772	-3.4739	#N/A	#N/A	#N/A	#N/A	#N/A	#N/A	#N/A	#N/A	#N/A	#N/A	#N/A	#N/A
Immunoglobulin kappa variable 4-1	IGKV4-1	-2.3057	-4.91385	-5.49679	#N/A	#N/A	#N/A	#N/A	#N/A	#N/A	-2.55141	-3.50456	-3.85725	-2.48444	-3.93402	-3.86044	#N/A	#N/A	#N/A	#N/A	#N/A	#N/A	#N/A	#N/A	#N/A	#N/A	#N/A	#N/A
Tensin-1	TNS1c	-2.10865	-1.89227	-1.917	-0.688938	-1.39847	-1.95008	-0.792889	-1.28916	-1.22002	-1.30318	-1.8069	-1.6437	-1.72724	-1.46105	-1.54339	-5.96914	-3.41536	-4.04553	-1.86427	-51.4956	-41.9848	-2.83272	-2.24622	-2.37852	-2.20057	-15.7649	-10.5039
Fibulin-2	FBLN2	-1.16774	-1.62881	-1.37745	-0.285663	0.000227408	0.194968	0.175332	-1.25217	-0.64679	-1.57233	-3.01238	-2.61726	-1.00438	-1.9729	-2.07968	-1.6394	-1.73411	-1.95696	1.60538	-1.59485	-1.77305	-13.2323	-30.4296	-8.42213	2.57186	-2.90567	-1.38257
Collagen alpha-1(XIV) chain	COL14A1c	-3.04291	-1.81982	-1.64398	-0.25536	-1.5557	-1.94707	-0.844565	-1.52388	-1.45258	-1.7843	-2.24234	-1.9802	-3.53551	-2.95533	-3.21795	#N/A	#N/A	#N/A	-2.92827	-40.4199	-36.5054	-27.037	-597.922	-146.429	-2.14904	-11.1025	-14.7944
Dehydrogenase/reductase SDR family member 6	BDH2	-2.38303	-2.31045	-2.66692	#N/A	#N/A	#N/A	#N/A	#N/A	#N/A	-1.6767	-1.77033	-1.41738	-1.66798	-1.47848	-1.44633	-3.74985	-6.89748	-6.51158	-2.07899	-3.43645	-5.21924	-1.00331	-2.29527	-1.94164	-1.38797	-1.40706	-3.32398
Membrane primary amine oxidase	AOC3	-2.46704	-1.38078	-2.11934	-0.217706	-1.38152	-1.46227	#N/A	#N/A	#N/A	-2.96222	-2.71308	-2.32416	-1.88861	-2.41351	-2.99742	-5.40515	-17.3459	-26.7992	-1.04896	-25.7978	-12.0335	-16.5732	-85.6878	-58.9797	1.03063	-43.8273	-34.4985
N(G),N(G)-dimethylarginine dimethylaminohydrolase 2	DDAH2c	-3.6085	-2.14966	-2.53606	-0.833446	-1.62644	-2.02761	-0.688231	-1.40999	-0.554126	-2.29364	-2.04817	-2.57397	-2.33458	-2.89631	-2.75529	-4.66422	-9.23965	-10.0689	-3.26871	-5.44212	-3.62064	-2.40041	-4.4915	-1.22758	-2.06244	-3.44073	-5.07447
Immunoglobulin heavy variable 5-51	IGHV5-51	-2.27128	-1.80305	-3.16688	#N/A	#N/A	#N/A	#N/A	#N/A	#N/A	-2.78904	-2.3124	-2.63704	-2.27905	-3.41025	-3.10338	#N/A	#N/A	#N/A	#N/A	#N/A	#N/A	#N/A	#N/A	#N/A	#N/A	#N/A	#N/A
Microfibril-associated glycoprotein 4	MFAP4c	-4.97526	-3.70982	-4.3458	#N/A	#N/A	#N/A	#N/A	#N/A	#N/A	-2.55261	-2.46338	-2.47265	-3.70777	-3.53888	-4.18612	-38.9277	-22.9058	-31.2405	-20.0996	-11.5057	-16.9517	-31.4447	-63.229	-13.3955	-1.90268	-12.3189	-5.86833
Alpha-synuclein	SNCA	-3.99646	-2.10465	-2.88408	#N/A	#N/A	#N/A	#N/A	#N/A	#N/A	-2.02687	-2.10561	-2.36478	-2.67179	-2.80293	-1.57298	-1.50163	-2.25081	-1.56686	-1.43293	-1.28341	-1.4851	-11.2525	-1.50008	-1.94607	-2.87795	1.66138	1.48865
Histamine N-methyltransferase	HNMT	-3.65053	-1.91683	-4.60793	#N/A	#N/A	#N/A	-0.955893	-2.45337	-1.63699	-1.01625	-3.11675	-2.70266	-2.34355	-3.00786	-2.9694	#N/A	#N/A	#N/A	-6.25149	-882.73	-85.6693	#N/A	#N/A	#N/A	#N/A	#N/A	#N/A
LIM domain only protein 7	LMO7c	-0.725645	-1.07051	-0.4711	-1.35295	-2.39479	-1.42391	-1.85176	-2.83672	-2.5732	-1.63079	-2.65179	-2.26825	-2.44037	-1.76756	-0.923143	-8.29355	-1.59469	-1.89859	-5.62544	-7.62115	-4.84806	-24.4081	-41.1511	-61.4557	-12.5994	-17.5904	-8.30065
Haptoglobin-related protein	HPR	-1.86502	-0.59326	-2.17734	-3.08634	-3.62469	-3.56901	-2.02516	-2.75018	-1.57067	-2.57501	-2.59676	-1.81151	#N/A	#N/A	#N/A	#N/A	#N/A	#N/A	#N/A	#N/A	#N/A	#N/A	#N/A	#N/A	#N/A	#N/A	#N/A
Apolipoprotein M	APOM	#N/A	#N/A	#N/A	-2.42901	-5.18314	-4.77896	-1.73172	-3.99022	-3.41209	-2.24152	-3.67153	-2.63868	#N/A	#N/A	#N/A	#N/A	#N/A	#N/A	#N/A	#N/A	#N/A	-1.71346	-1.66065	1.24752	1.05353	1.71645	1.30632
Tubulin polymerization-promoting protein family member 3	TPPP3	0.664585	0.633658	0.811854	-3.99599	-3.68408	-3.57465	-1.94733	-3.38649	-3.43799	-3.6574	-3.79848	-2.69204	-1.26089	0.0682182	0.889941	28.9176	23.1742	25.9865	-7.43446	-8.09459	-6.31233	-1.13812	-1.07788	-1.93293	2.43101	3.6418	9.12324
Glutathione S-transferase Mu 3	GSTM3	-0.0548963	-1.18639	0.55306	-1.81296	-2.01103	-1.71739	-2.37202	-3.75379	-1.94075	-2.8662	-1.68179	-1.31889	0.764801	1.36667	0.323108	3.66059	1.88058	4.68262	-4.04901	-12.9624	-5.17917	-7.96964	-33.9982	-3.45935	-1.43048	1.66869	1.75855
Homeodomain-only protein	HOPXc	-1.78668	-1.4961	-1.00102	-1.52405	-1.4	-1.13896	-3.12498	-1.50038	-1.85339	#N/A	#N/A	#N/A	-3.71196	-1.9479	-1.40546	-3.69283	-2.20358	-2.03329	-35.849	-6.11664	-3.67747	-18.7162	-10.68	-29.3654	-16.3577	-6.11989	-7.54451
Periplakin	PPLc	-1.16533	-0.711648	-0.523856	-2.59215	-2.15343	-1.53111	-2.48454	-1.71243	-2.00053	-2.28847	-0.752202	-0.634539	-1.63312	-1.36209	-1.09571	-3.03805	-1.75972	-2.25206	-42.3755	-11.4648	-7.07404	-11.4746	-8.25175	-32.2902	-13.3488	-8.07738	-5.82947
Transthyretin	TTR	-1.54033	-0.801893	-1.57293	-1.95885	-2.02779	-1.31915	-1.65052	-2.28991	-1.77444	-1.61879	-1.04943	-0.516878	-2.1441	-1.60044	-1.17712	#N/A	#N/A	#N/A	#N/A	#N/A	#N/A	#N/A	#N/A	#N/A	#N/A	#N/A	#N/A
Inter-alpha-trypsin inhibitor heavy chain H1	ITIH1	-0.842968	-1.93837	-3.02016	-2.08175	-3.77916	-2.79814	-1.21402	-2.88496	-1.97709	-1.79373	-1.40167	-0.799267	-2.19429	-3.02233	-2.95653	#N/A	#N/A	#N/A	#N/A	#N/A	#N/A	#N/A	#N/A	#N/A	#N/A	#N/A	#N/A
Gamma-synuclein	SNCGc	#N/A	#N/A	#N/A	-1.41038	-1.56634	-1.49781	-2.52852	-2.83382	-2.18114	-2.04605	-0.685327	-1.72951	-2.76819	-1.83971	-1.77173	-3.76438	-5.29197	-4.50137	-13.1822	-15.5854	-14.4386	-7.21833	-12.5139	-2.56927	-1.3286	-4.25699	-1.28722
Delta-aminolevulinic acid dehydratase	ALAD	-1.81481	-0.313795	-1.46474	-1.16081	-1.42078	-1.1551	-1.63128	-2.27882	-1.54759	-0.958458	-0.646905	-0.357748	-2.0668	-1.9172	-1.25304	-1.64783	-1.96789	-1.75246	-2.87854	-2.59141	-3.70932	-2.50965	-3.33683	-7.6703	-1.59484	-1.49583	-2.0779
Heparin cofactor 2	SERPIND1	-1.18257	-0.318949	-1.7239	-2.84823	-2.45541	-2.29256	-1.73011	-2.9348	-2.38667	-2.39186	-1.30418	-0.442426	-2.42857	-1.95976	-1.37179	#N/A	#N/A	#N/A	#N/A	#N/A	#N/A	#N/A	#N/A	#N/A	#N/A	#N/A	#N/A
Kallistatin	SERPINA4	-0.811095	-3.00611	-3.33238	-2.48166	-3.77533	-5.16415	#N/A	#N/A	#N/A	-1.77469	-2.72535	-1.88056	-1.78946	-2.10225	-1.78636	#N/A	#N/A	#N/A	#N/A	#N/A	#N/A	#N/A	#N/A	#N/A	#N/A	#N/A	#N/A
Pigment epithelium-derived factor	SERPINF1	-0.846344	-2.59984	-3.02016	-1.77293	-3.5686	-3.03555	-0.899181	-2.71817	-1.98512	-1.56158	-2.06877	-1.81169	-1.27427	-4.00205	-3.69584	-1.58364	-7.99611	-9.28506	2.5157	-3.53751	-3.78726	-8.54749	-52.8544	-11.0577	2.38058	-5.32509	-5.90864
Versican core protein	VCAN	-0.399444	-1.85963	-2.46733	-0.988291	-1.86734	-1.8982	-0.85108	-2.32616	-2.49679	-1.60935	-3.17352	-2.72488	-1.85049	-2.65351	-2.09253	2.30411	-6.98455	-6.31208	11.1071	-13.6011	-6.94235	-2.98794	-118.9	-25.5231	5.7685	-5.41091	-7.98974
Collagen alpha-3(VI) chain	COL6A3	-1.05206	-0.905458	-2.12866	-1.23746	-2.53945	-2.20608	0.0948888	-2.69787	-1.82608	-1.48213	-2.38673	-1.75018	-2.40196	-2.86778	-2.54246	10.7515	-2.92307	-8.79211	15.7486	-5.16266	-8.5493	-1.37494	-86.7997	-95.9699	13.4063	-11.2024	-4.53535
Calcium-activated chloride channel regulator 4	CLCA4c	-2.37351	-0.599289	-1.7561	-3.02236	-2.82551	-2.94809	#N/A	#N/A	#N/A	-3.37938	-2.53308	-2.54128	-3.23754	-2.79414	-3.66334	#N/A	#N/A	#N/A	-61.7266	-60.8039	-92.0925	-8.18941	-1316.3	-329.829	-38.311	-25.7624	-70.9209
Complement component C7	C7	-1.05883	-1.22803	-1.35607	-2.12444	-3.64171	-1.27224	-0.576975	-1.19074	-0.209316	-1.38882	-1.79712	-1.19979	-2.44454	-4.18846	-3.82628	#N/A	#N/A	#N/A	#N/A	#N/A	#N/A	#N/A	#N/A	#N/A	#N/A	#N/A	#N/A
Alpha-adducin	ADD1	-1.37191	-0.638355	-1.39802	-1.50157	-1.56342	-1.76534	-0.846417	-1.97324	-1.64201	-1.92296	-2.23912	-2.10355	-2.02927	-1.8605	-2.04141	1.30809	1.33453	1.24779	1.4023	1.47541	1.4103	-1.11588	-1.14016	-1.46857	1.68859	1.15124	1.65852
Protein-glutamine gamma-glutamyltransferase E	TGM3c	-1.91646	0.773285	-0.566646	-3.45724	-3.45801	-2.38929	-3.4978	-1.10409	-2.75903	-3.41356	-3.17914	-2.33708	-3.61629	-2.8824	-2.02746	-7.33127	-4.85346	-3.20487	-7409.08	-1303.58	-29.1726	-7900.57	-4.21315	-938.509	-2335.82	-58.3324	-120.517
Chloride intracellular channel protein 3	CLIC3	-0.149108	-1.25807	0.0943638	-3.64267	-2.16603	-1.56164	-2.76309	-0.702943	-1.92424	-3.14024	-1.34276	-1.00121	-1.56772	-1.51449	-1.21897	1.01269	1.6418	1.50076	-36.4757	-6.4593	-3.25085	-10.7542	-6.27148	-60.058	-5.79846	-1.7357	-2.73125
Tropomodulin-1	TMOD1	#N/A	#N/A	#N/A	-1.51607	-2.27865	-1.7556	#N/A	#N/A	#N/A	-0.999879	-1.61588	-2.04484	-2.83008	-2.42074	-2.34166	#N/A	#N/A	#N/A	#N/A	#N/A	#N/A	#N/A	#N/A	#N/A	#N/A	#N/A	#N/A
Collagen alpha-1(VI) chain	COL6A1	-1.08898	-0.296085	-1.30241	-1.77153	-2.91583	-2.67034	-0.588973	-2.5674	-2.1016	-2.54546	-3.19977	-2.73313	-2.23314	-2.72822	-2.35347	8.32861	1.6572	1.25411	11.2815	1.14535	1.21841	1.42424	-3.20964	-1.02613	11.7066	-11.1222	-11.1051
Ceruloplasmin	CP	-1.7349	1.75372	-1.03584	-3.11418	-3.06735	-2.6919	-1.86258	-2.95472	-0.92861	-2.26012	-1.65125	-1.26682	-2.54634	-3.21224	-2.16798	#N/A	#N/A	#N/A	-468.626	-14.1978	-28.3922	#N/A	#N/A	#N/A	1.24694	-83.0493	-23.0864
Lumican	LUM	-1.78799	-1.17437	-0.813108	-2.18134	-2.25871	-2.64943	-0.0479053	-1.98752	-1.01411	-3.32284	-2.04169	-1.97536	-3.34884	-2.30247	-2.57857	1.33144	-2.9763	-3.11062	#N/A	#N/A	#N/A	-1.64949	-1000000	-1065.05	3.59509	-73.9615	-115.335
Complement factor H	CFHc	-0.942554	-2.29678	-3.1517	-2.03339	-3.71005	-3.50647	-1.11395	-3.63902	-2.7117	-1.60653	-3.40429	-2.87183	-2.21702	-3.61866	-3.49974	-6.9671	-13.1941	-13.1538	-3.68173	-14.8935	-17.0156	-16.1971	-6972.98	-150.68	-2.09565	-1000000	-86.7148
KN motif and ankyrin repeat domain-containing protein 2	KANK2	-1.10242	-0.588505	-1.86941	-0.995497	-1.24167	-1.34972	-0.318061	-1.59508	-0.92435	-1.28129	-2.54846	-2.06624	-1.83437	-2.65863	-2.52821	-1.07965	-1.19896	-1.34663	1.24681	-1.59861	-1.91253	-2.75384	-3.59099	-3.5994	1.95428	-3.59979	-3.06527
Utrophin	UTRNc	-1.09671	-0.952213	-1.60679	-0.900855	-1.7647	-1.59933	-0.502477	-1.79601	-1.21186	-1.17337	-1.39489	-1.47496	-1.05426	-1.11033	-1.42254	-3.51021	-2.51082	-3.0545	-4.10366	-6.60153	-6.80129	-3.45906	-3.97897	-4.83309	-6.94444	-5.55065	-4.89383
Olfactomedin-like protein 1	OLFML1	#N/A	#N/A	#N/A	-2.76911	-3.65722	-3.44032	#N/A	#N/A	#N/A	-2.696	-3.48686	-2.84292	-3.16947	-2.52697	-2.01451	#N/A	#N/A	#N/A	#N/A	#N/A	#N/A	#N/A	#N/A	#N/A	-1.02688	-48.8353	-15.5864
Complement C1s subcomponent	C1S	-1.13365	-2.04064	-3.36811	-1.7054	-4.78032	-3.72767	-0.339293	-1.63054	-1.45578	-1.11531	-2.16398	-1.62754	-0.931872	-2.18691	-1.67826	-1.28797	-5.97607	-15.7185	-1.05876	-10.2144	-8.96672	-1.94742	-30.7909	-6.46864	2.60629	-1.29395	-1.77185
Fibrinogen gamma chain	FGG	-0.791876	-1.69905	-2.06318	-1.56437	-3.4841	-3.14048	-0.386949	-2.98004	-2.41139	-1.64197	-2.8257	-1.9498	-1.7808	-3.2907	-2.63527	#N/A	#N/A	#N/A	#N/A	#N/A	#N/A	#N/A	#N/A	#N/A	#N/A	#N/A	#N/A
Complement C5	C5	-1.09696	-1.72654	-3.10556	-1.86466	-3.3342	-3.13772	-1.09834	-3.18765	-2.63411	-1.70173	-3.01508	-2.29558	-2.03739	-3.27927	-2.8427	1.22869	-1.17377	1.19594	-2.65101	-4.64546	-6.14818	#N/A	#N/A	#N/A	-2.14433	-3.79412	-2.16201
Immunoglobulin kappa light chain	-	-1.97342	-1.072	-0.758147	-1.64654	-1.03761	-0.254416	-1.79384	-2.17186	-1.54987	-2.0753	-3.16722	-2.42202	-2.03364	-1.92792	-1.14499	#N/A	#N/A	#N/A	#N/A	#N/A	#N/A	#N/A	#N/A	#N/A	#N/A	#N/A	#N/A
Immunoglobulin heavy constant gamma 4	IGHG4	-1.65372	-1.19043	-2.33939	-0.555882	-3.04827	-1.65445	-1.81515	-2.98547	-2.37206	-1.86959	-3.39077	-1.82534	-1.79238	-3.32176	-2.07285	#N/A	#N/A	#N/A	#N/A	#N/A	#N/A	#N/A	#N/A	#N/A	#N/A	#N/A	#N/A
a Proteins with log2 ratio larger than the mean + SD are marked in red, whereas proteins with values less than the mean - SD are labeled in green. b Genes with fold change greater than 2 are marked in red, whereas genes with fold change less than -2 are marked in green. c Bothh the protein and gene are upregulated in the T/N, P1/N, and P2/N groups for at least three OSCC patients. #N/A: not avail…
