# Supplementary material for: Upregulation of ENAH by a PI3K/AKT/β-catenin cascade promotes oral cancer cell migration and growth via an ITGB5/Src axis
Source: Cell Mol Biol Lett. 2024 Nov 7;29:136. doi: 10.1186/s11658-024-00651-0 (PMC11545229; doi:10.1186/s11658-024-00651-0)
Supplement: Supplementary file 11 — Supplementary material 11: Supplementary Table S6. Enrichment analysis of biological processes and biological pathways related to differentially expressed proteins in OSCC tissues [file 11658_2024_651_MOESM11_ESM.xlsx]

## Sheet: Table S6
Supplemental Table S6. Enrichment analysis of biological processes and biological pathways related to differentially expressed proteins in OSCC tissues
Term ID	Term description	Observed gene count	Background gene count	False discovery rate	Fold enrichment	Matching proteins in your network (labels)
Biological processesa
GO:0030198	Extracellular matrix organization	14	338	5.97e-08	0.0414201	DCN, ITGB4, VWF, LAMC2, ABI3BP, COL14A1, LAMA3, COL17A1, SPINK5, HTRA1, LAMB3, MFAP4, MYH11, TNXB
GO:0007044	Cell-substrate junction assembly	7	43	9.55e-07	0.162791	TNS1, ITGB4, LAMC2, LAMA3, COL17A1, LAMB3, ACTN1
GO:0008544	Epidermis development	11	419	0.00023	0.026253	PLOD1, LAMC2, SCEL, LAMA3, SPRR3, PPL, COL17A1, ALDH3A2, SPINK5, TGM3, LAMB3
GO:0034330	Cell junction organization	11	493	0.00097	0.0223124	TNS1, ITGB4, PFN2, LAMC2, LAMA3, COL17A1, ANK2, UTRN, SNCG, LAMB3, ACTN1
GO:0009888	Tissue development	19	1760	0.0028	0.0107955	DCN, PLOD1, ITGB4, LAMC2, COL14A1, SCEL, LAMA3, SPRR3, PPL, COL17A1, ALDH3A2, SPINK5, MSN, CES1, TGM3, LAMB3, MYH11, AGR2, MYH14
GO:0034329	Cell junction assembly	8	280	0.0052	0.0285714	TNS1, ITGB4, LAMC2, LAMA3, COL17A1, ANK2, LAMB3, ACTN1
GO:0007155	Cell adhesion	13	925	0.0079	0.0140541	ITGB4, VWF, LAMC2, COL14A1, LAMA3, HBB, COL17A1, MSN, S100A9, LAMB3, ACTN1, MFAP4, TNXB
GO:0030029	Actin filament-based processb	10	592	0.0185	0.0168919	PLEK2, PFN2, GPD1L, ANK2, ENAH, MYO1B, ACTN1, MYH11, TNXB, MYH14
KEGG pathwaysa
hsa04512	ECM-receptor interaction	6	88	0.00013	0.0681818	ITGB4, VWF, LAMC2, LAMA3, LAMB3, TNXB
hsa04610	Complement and coagulation cascades	6	82	0.00013	0.0731707	VWF, F13A1, CLU, CFH, C4B, SERPINA1
hsa04510	Focal adhesion	7	198	0.00046	0.0353535	ITGB4, VWF, LAMC2, LAMA3, LAMB3, ACTN1, TNXB
hsa04810	Regulation of actin cytoskeletonb	6	209	0.0055	0.0287081	ITGB4, MSN, ENAH, ACTN1, MYH11, MYH14
hsa04151	PI3K-Akt signaling pathway	6	350	0.0466	0.0171429	ITGB4, VWF, LAMC2, LAMA3, LAMB3, TNXB
Reactome pathwaysa
HSA-1474244	Extracellular matrix organization	14	301	2.26e-09	0.0465116	DCN, PLOD1, ITGB4, COLGALT1, VWF, LAMC2, COL14A1, LAMA3, COL17A1, HTRA1, LAMB3, ACTN1, MFAP4, TNXB
HSA-1474290	Collagen formation	8	90	9.69e-07	0.0888889	PLOD1, ITGB4, COLGALT1, LAMC2, COL14A1, LAMA3, COL17A1, LAMB3
HSA-446107	Type I hemidesmosome assembly	5	11	9.69e-07	0.454545	ITGB4, LAMC2, LAMA3, COL17A1, LAMB3
HSA-2022090	Assembly of collagen fibrils and other multimeric structures	6	61	3.98e-05	0.0983607	ITGB4, LAMC2, COL14A1, LAMA3, COL17A1, LAMB3
HSA-1474228	Degradation of the extracellular matrix	7	140	0.00019	0.05	DCN, LAMC2, COL14A1, LAMA3, COL17A1, HTRA1, LAMB3
HSA-446728	Cell junction organization	6	92	0.00026	0.0652174	ITGB4, LAMC2, LAMA3, COL17A1, LAMB3, ACTN1
HSA-3000171	Non-integrin membrane-ECM interactions	5	59	0.00059	0.0847458	ITGB4, LAMC2, LAMA3, LAMB3, ACTN1
HSA-3000157	Laminin interactions	4	30	0.0011	0.133333	ITGB4, LAMC2, LAMA3, LAMB3
HSA-114608	Platelet degranulation	5	127	0.0129	0.0393701	VWF, F13A1, CLU, ACTN1, SERPINA1
HSA-1650814	Collagen biosynthesis and modifying enzymes	4	67	0.0141	0.0597015	PLOD1, COLGALT1, COL14A1, COL17A1
aSTRING online software (version 11.5) was applied to functionally annotate proteins, using the annotation category biological process (gene ontology), KEGG, and Reactome pathways. Processes and pathways with at least four protein members and false discovery rate less than 0.05 were considered significant. bENAH is one of identified proteins involved in the biological process or pathway.
